# Supplementary material for: Network-Based Approach to Identify Potential Targets and Drugs that Promote Neuroprotection and Neurorepair in Acute Ischemic Stroke
Source: Sci Rep. 2017 Jan 5;7:40137. doi: 10.1038/srep40137 (PMC5215297; doi:10.1038/srep40137)
Supplement: Supplementary Dataset 1 [file srep40137-s1.xls]

## Sheet: Sheet2
MeSH Heading	Unique ID	Gene	Significance	Frequencies	Sentences	PubMed ID
Cerebral Infarction;Cerebral Stroke	D002544	NOTCH3	0.000138	91	Cerebral autosomal dominant arteriopathy with subcortical infarcts and leukoencephalopathy (CADASIL) is a single-gene disorder of the cerebral small blood vessels caused by mutations in the NOTCH3 gene.	21852154
Cerebral Infarction;Cerebral Stroke	D002544	PLAT	0.000312	219	The present case suggests that therapeutic intravenous t-PA may be applicable for an acute ischemic stroke patient coexisting with moyamoya disease after careful evaluation and discussion with patient and family.	22832175
Cerebral Infarction;Cerebral Stroke	D002544	PLG	0.000448	334	The present case suggests that therapeutic intravenous t-PA may be applicable for an acute ischemic stroke patient coexisting with moyamoya disease after careful evaluation and discussion with patient and family.	22832175
Cerebral Infarction;Cerebral Stroke	D002544	RBFOX3	0.00139	32	MCAO resulted in the impaired postural reflex after 8 and 14 days, with decreased NeuN marked neurons and increased TUNEL-positive cells, as well as an up-regulation in the levels of cleaved caspase-3 and UNC5H2 protein in the ipsilateral VPN, without significant change in DCC or netrin-1 expression.	23232257
Cerebral Infarction;Cerebral Stroke	D002544	GFAP	0.00221	92	Then, immunoreactivity was determined in the ipsilateral VPN for NeuN, glial fibrillary acidic protein, netrin-1 and its receptors (DCC and UNC5H2), apoptosis was detected with Terminal deoxynucleotidyl transferase-mediated digoxigenin-dUTP-biotin nick-end labeling (TUNEL) assay, and the expressions of caspase-3, netrin-1, DCC, and UNC5H2 were quantified by western blot analysis.	23311713
Cerebral Infarction;Cerebral Stroke	D002544	PLAU	0.00237	86	IV infusion of tissue plasminogen activator (tPA) was done in 4 patients and mechanical thrombolysis with intra-arterial UK was performed in 9. Recanalization was achieved in 73% (8 patients; TICI ≥ 2).	24024071
Cerebral Infarction;Cerebral Stroke	D002544	PPBP	0.00334	30	In our study, an increase in D-dimer, PF-4 and BTG levels was found in both CEI and NEI groups, compared to the control group.	15925775
Cerebral Infarction;Cerebral Stroke	D002544	WDR66	0.00334	1	In addition, expression analysis indicated a direct correlation of WDR66 transcripts and MPV.	19110211
Cerebral Infarction;Cerebral Stroke	D002544	CASP3	0.00459	112	Combination of treatments, and caspase-3 inhibitor alone significantly decreased the number of TUNEL and cleaved caspase-3 positive cells in the boundary area of cortical infarction.	23205555
Cerebral Infarction;Cerebral Stroke	D002544	F2	0.00589	140	This supports our hypothesis that high-dose argatroban promotes recanalization by deactivating thrombin and exerting an anticoagulant effect on the vascular endothelium…….High-dose argatroban is an effective treatment for cerebral infarction and offers a novel therapeutic approach for delayed hospitalized patients at >24 hours after onset.	22576008
Cerebral Infarction;Cerebral Stroke	D002544	MTHFR	0.00608	29	Polymerase chain reaction-restriction fragment length polymorphism analysis was used to analyze the frequency of the C/T polymorphism at position 677 of the MTHFR gene in 304 VD patients and 300 control patients with nondementia cerebral infarction.	23858518
Cerebral Infarction;Cerebral Stroke	D002544	MAP2	0.00683	21	Moreover hippocampal MAP2 immunoreactivity in the High-Ex group was reduced compared to that in the Low-Ex group. These data suggest that the effects of exercise on memory impairment after cerebral infarction depend on exercise intensity.	23266325
Cerebral Infarction;Cerebral Stroke	D002544	SELP	0.00709	40	In contrast, lower platelet activity as judged from surface attached and circulating P-selectin without agonist stimulation proved to be a feature of cerebral infarctions.	22891819
Cerebral Infarction;Cerebral Stroke	D002544	F3	0.00713	64	The APTT was 35–40 s with 75 mg dabigatran twice daily before the cerebral infarction, however, it prolonged to 60.7 s after the event with the same dose of dabigatran.	23680005
Cerebral Infarction;Cerebral Stroke	D002544	ARID5A	0.00805	2	The majority of PCNA immunopositive cells were Mrf-1 positive with a smaller number Neu-N positive.	12099899
Cerebral Infarction;Cerebral Stroke	D002544	APOE	0.00846	50	Taken together, our study suggests that APOE ε4 allele is associated with an increased risk of developing CI in Chinese population.	23571734
Cerebral Infarction;Cerebral Stroke	D002544	AIF1	0.0087	8	These results suggest that bone marrow-derived BINCs（Brain Iba1(+)/NG2(+) Cells） play a beneficial role in ischemic brain lesions, at least in part, through secretion of neuroprotective factors.	19861972
Cerebral Infarction;Cerebral Stroke	D002544	PRKCH	0.00934	3	Recently, a large-scale genetic epidemiological study has shown significant association of single nucleotide polymorphisms (SNPs) in the protein kinase C eta (PRKCH) gene with cerebral infarction, particularly, with lacunar infarction. To extend the findings, we tested association of two SNPs previously reported--rs3783799 and rs2230500--in PRKCH with silent lacunar infarction (SLI).	18164711
Cerebral Infarction;Cerebral Stroke	D002544	PF4	0.00941	18	The mean values of beta-thromboglobulin and platelet factor 4 in patients with the VL genotype were significantly higher than those with the LL genotype.	19069167
Cerebral Infarction;Cerebral Stroke	D002544	DCX	0.0105	10	In this study, we showed that leptomeningeal cells in the poststroke brain express the immature neuronal marker doublecortin as well as nestin.	22339778
Cerebral Infarction;Cerebral Stroke	D002544	PTGIS	0.0105	7	These experiments suggested that the VNTR may influence the basic transcriptional activity and that this influence by PGIS may be stronger for cerebral infarction than for EH.	12372404
Cerebral Infarction;Cerebral Stroke	D002544	MMP9	0.0122	51	These results indicate that brain edema induced by ACI is associated with increased MMP-9 levels and MMP-9/TIMP-1 ratio in serum.	23819982
Cerebral Infarction;Cerebral Stroke	D002544	SIGMAR1	0.0122	2	The IV administration of the potent sigma1-receptor ligand 4-phenyl-1-(4-phenylbutyl)piperidine (PPBP) provides neuroprotection against focal cerebralischemia.	9842816
Cerebral Infarction;Cerebral Stroke	D002544	THBD	0.0122	20	Patients with ACI cotreated with puerarin and aspirin improved the neurological function, decreased the levels of serum vWF and sTM, indicating puerarin with aspirin had the protective effects on the damaged vascular endothelial cells.	19260323
Cerebral Infarction;Cerebral Stroke	D002544	INS	0.0126	81	Glucagon-like peptide-1 (GLP-1), an enhancer of insulin production with a trophic effect on β cells in the islets, has been found to be trophic for neuronal cells.	23602966
Cerebral Infarction;Cerebral Stroke	D002544	NES	0.0129	18	These results suggest that nestin facilitates cellular structural remodeling in response to ischemic injury.	23250576
Cerebral Infarction;Cerebral Stroke	D002544	ENO2	0.013	23	Shuxuetong injection has the remarkable neuronal protective effect, can decrease the serum level of NSE after acute cerebral infarction, promote recovery of nerve function, reduce disability rate, and improve quality of life and prognosis of patients with acute cerebral infarction.	16723884
Cerebral Infarction;Cerebral Stroke	D002544	NINJ2	0.0136	1	There is significant association between rs11833579 site polymorphism of the NINJ2 gene and risk for stroke in Han Chinese population from Fangshan district.	20957003
Cerebral Infarction;Cerebral Stroke	D002544	SERPINC1	0.0139	11	Familial AT III deficiency is one of the causes of cerebral infarction even in the elderly.	7781225
Cerebral Infarction;Cerebral Stroke	D002544	NOS1	0.0142	29	The reduced infarct size was associated with a decrease in apoptosis and NOS expression.	21993016
Cerebral Infarction;Cerebral Stroke	D002544	SERPINE1	0.0143	38	We enrolled 3,094 Japanese type 2 diabetic subjects (62.7% male; aged 61.5 +/- 8.4 years) and determined their genotypes regarding matrix metalloproteinase 9 C-1562T, coagulation factor XII (F12) C46T, von Willebrand factor (VWF) G-1051A, and plasminogen activator inhibitor (PAI-1) 675 4G/5G polymorphisms.	19933990
Cerebral Infarction;Cerebral Stroke	D002544	AQP4	0.0145	12	Findings of the present study provide significant evidence that Piroxicam acts as a potent AQP4 regulator and renders neuroprotection in focal cerebral ischemia.	24023878
Cerebral Infarction;Cerebral Stroke	D002544	GDNF	0.0148	20	T4 suppressed the activation of astrocytes and microglia, increased the expression of neurotrophic factors (BDNF, GDNF), and altered inflammatory-related prooxidative enzymes (iNOS and COX-2) in ischaemic brain.	23500636
Cerebral Infarction;Cerebral Stroke	D002544	GMEB1	0.0148	1	Transgenic mice expressing a neurospecific GMEB1 had smaller cerebral infarcts and less brain swelling than wild-type mice in response to transient focal ischemia.	16497673
Cerebral Infarction;Cerebral Stroke	D002544	NUDT6	0.0151	40	Expression of VEGF and bFGF in the ischemic tissue were further up-regulated by modification with SVV. Moreover, modification with SVV further reduced the cerebral infarct volume by 5.2% at 4 days after stroke and improved post-stroke neurological function at 14 days after transplantation.	21733181
Cerebral Infarction;Cerebral Stroke	D002544	FGF2	0.0156	39	Expression of VEGF and bFGF in the ischemic tissue were further up-regulated by modification with SVV.	21733181
Cerebral Infarction;Cerebral Stroke	D002544	ALOX5AP	0.0159	5	However, the interaction between ALOX5AP-SG13S114AA and COX-2-765CC apparently increases susceptibility to cerebral infarction.	23765972
Cerebral Infarction;Cerebral Stroke	D002544	CRP	0.0159	79	The levels of both serum IL-6 and hs-CRP of the catgut embedding group were markedly lower than those of the acupuncture group ( P < 0.05).	24006669
Cerebral Infarction;Cerebral Stroke	D002544	APOH	0.0172	4	The Val(247) allele of apoH gene is significantly associated with the presence of aPL in Chinese patients with CI.	18777117
Cerebral Infarction;Cerebral Stroke	D002544	RNF213	0.0172	1	The homozygous c.14576G>A variant in RNF213 could be a good DNA biomarker for predicting the severe type of MMD, for which early medical/surgical intervention is recommended, and may provide a better monitoring and prevention strategy.	22377813
Cerebral Infarction;Cerebral Stroke	D002544	LGALS2	0.0181	2	Our results suggest that FABP2, IPF1, FABP1, ROS1, ADIPOQ, ALOX5AP, NOS3, and LGALS2 are susceptibility loci for atherothrombotic cerebral infarction among Japanese individuals with metabolic syndrome.	18506375
Cerebral Infarction;Cerebral Stroke	D002544	SLC8A2	0.0187	3	These results suggest that the NCX1 isoform may act preferentially (vs. the NCX2 and NCX3 isoforms) to exacerbate the cerebral damage caused by ischemic insult in mice, and that NCX1-selective inhibitors warrant investigation as a potential therapeutic agents for stroke.	23137542
Cerebral Infarction;Cerebral Stroke	D002544	EDN1	0.0191	40	Our quantitative RT-PCR analyses revealed that central Ang-(1-7) treatment attenuates the increased expression of mRNAs for inducible nitric oxide synthase (iNOS), several pro-inflammatory cytokines and cluster of differentiation molecule 11b (microglial marker) within the cerebral cortex following endothelin-1 induced stroke.	23583926
Cerebral Infarction;Cerebral Stroke	D002544	TDGF1P6	0.0195	1	oral CR-6 administration after transient ischemia protects the brain from reperfusion injury.	19904289
Cerebral Infarction;Cerebral Stroke	D002544	BDNF	0.0201	34	AGL could be used as a daily neuroprotectant or an enhancer of BDNF production aiming to attenuate cerebral injuries, for the growing number of people who have the risk of ischemic stroke.	23602966
Cerebral Infarction;Cerebral Stroke	D002544	PARP1	0.0206	28	PARP1 is an important enzyme involved in various patho-physiological phenomena such as ischemia/reperfusion (I/R) injury, which occurs when blood flow is restored after cerebral infarction,	22465010
Cerebral Infarction;Cerebral Stroke	D002544	WT3	0.0219	1	We therefore investigated the roles of CD11a/CD18 (LFA-1) and ICAM-1 in cerebral ischemia-reperfusion injury by using monoclonal antibodies, WT1 (anti-CD11a), WT3 (anti-CD18), and 1A29 (anti-ICAM-1).	7820595
Cerebral Infarction;Cerebral Stroke	D002544	SERPINI1	0.0225	3	Thus, our results indicate that neuroserpin reduces microglial activation and, therefore, the PA activity and has a neuroprotective role after focal ischemic stroke.	10887120
Cerebral Infarction;Cerebral Stroke	D002544	RTN4	0.0226	8	Further, we showed that Nogo-A is involved in axonal degeneration, and NEP1-40 reduces secondary nigral damage after focal cortical ischemia.	22771857
Cerebral Infarction;Cerebral Stroke	D002544	NTF3	0.0228	26	Neuronal loss, apoptosis, and neurotrophic factor such as vascular epithelial growth factor (VEGF) expression in the cortex were measured by immunofluorescence staining. All the parameters were assessed on Day 3 after injury.	22976425
Cerebral Infarction;Cerebral Stroke	D002544	VWF	0.0239	32	Together, these findings provide novel insight into the mechanism of VWF proteolysis and tools for the therapy of acquired TTP and perhaps other arterial thrombotic disorders.	23809107
Cerebral Infarction;Cerebral Stroke	D002544	CD4	0.0244	13	Th17/Treg(CD4(+)CD25(+) regulatory T) cells were imbalanced in ACI patients, and ox-LDL may contribute to this imbalance and lead to the occurrence of ACI suggesting their pathogenetic role in ACI.	23696918
Cerebral Infarction;Cerebral Stroke	D002544	PTPN9	0.0256	1	we demonstrate that Meg2-/- embryos manifest hemorrhages, neural tube defects including exencephaly and meningomyeloceles, cerebral infarctions, abnormal bone development, and >90% late embryonic lethality.	16330817
Cerebral Infarction;Cerebral Stroke	D002544	TBXAS1	0.0256	10	These results suggest specific TBXAS1 gene polymorphisms may be a useful marker for development of cerebral infarction, especially SAO type in Korean population.	19403042
Cerebral Infarction;Cerebral Stroke	D002544	MDK	0.0268	5	CSF MK levels were not high in patients with cerebral infarction but were increased in patients with meningitis.	18195496
Cerebral Infarction;Cerebral Stroke	D002544	NGB	0.0271	4	The results of the present study demonstrated that the PI3K/Akt signaling pathway, which is associated with cell survival, mediates the neuroprotective effects of Hemin‑induced Ngb following cerebral ischemia.	23765006
Cerebral Infarction;Cerebral Stroke	D002544	SNORD116@	0.0279	2	The fact that the neocortical cCMRO2 at PET2 tended to be lower, and declined significantly from PET1 to PET2 in the mirror region in the subgroup of patients with large infarcts, suggests that this delayed effect represents transcallosal fiber degeneration.	8685927
Cerebral Infarction;Cerebral Stroke	D002544	NOS3	0.028	34	Our data demonstrate that ACE2 improves EPC function, via regulating eNOS and Nox pathways, and enhances the efficacy of EPC-based therapy for ischemic stroke.	23266545
Cerebral Infarction;Cerebral Stroke	D002544	PRL	0.0283	1	Patients with an acute space occupying cerebral infarct show profound neuroendocrine changes. The central regulation of adrenal and thyroid function and prolactin release is impaired	12754339
Cerebral Infarction;Cerebral Stroke	D002544	RTN4R	0.0286	2	Fastigial nucleus stimulation decreased NgR mRNA and protein levels in the infarcted cortex and hippocampus (p<0.01) and improved axonal growth at 24 hours and 2 weeks after ischemia-reperfusion (p<0.05).	18508711
Cerebral Infarction;Cerebral Stroke	D002544	S100B	0.0291	13	NSE CSF (P<0.001), S100B CSF (P<0.001), and S100B serum (P<0.001) allowed the detection of cerebral infarction and intracranial hypertension.	20027011
Cerebral Infarction;Cerebral Stroke	D002544	KLK1	0.0293	7	Kallikrein improved neural function effectively and quickly after stroke, and promoting cerebral reorganization might be an important mechanism for kallikrein in the treatment of acute cerebral infarction.	21422759
Cerebral Infarction;Cerebral Stroke	D002544	BCL2	0.03	70	T4 significantly reduced cerebral infarction, which were accompanied by decreased expression of proapotptic Bax and increased antiapoaptotic Bcl-2 protein.	23500636
Cerebral Infarction;Cerebral Stroke	D002544	TP53	0.03	17	Moderate DR, but not extreme DR, reduces p53-mediated neurovascular damage after HI and confers long-term protection in neonatal brain.	22076005
Cerebral Infarction;Cerebral Stroke	D002544	EEF1A2	0.0307	29	These findings suggest that statins administered after middle cerebral artery occlusion have modest efficacy.	22264368
Cerebral Infarction;Cerebral Stroke	D002544	GAP43	0.0307	6	Axonal damage and regeneration were determined by Bielschowsky's silver staining and immunoreactivity of growth associated protein 43 and microtubule associated protein 2.	22771857
Cerebral Infarction;Cerebral Stroke	D002544	ENTPD1	0.0316	5	These studies indicate that CD39 on both endothelial cells and leukocytes reduces inflammatory cell trafficking and platelet reactivity, with a consequent reduction in tissue injury following cerebral ischemic challenge.	19381014
Cerebral Infarction;Cerebral Stroke	D002544	HTRA1	0.0317	5	The only gene associated with CARASIL is HTRA1, located in the 10q26 region and producing a transcript of 9 exons, which codes for HTRA1 (High Temperature Requirement protease A) [19], a 480-aminoacid serine protease belonging to the chymotrypsin family, conserved from prokaryotes to humans.	22868088
Cerebral Infarction;Cerebral Stroke	D002544	ANGPTL1	0.0318	1	We conclude that angptl1 may have a beneficial role in the preservation of vascular integrity following focal cerebral ischemia.	17919782
Cerebral Infarction;Cerebral Stroke	D002544	IL2	0.0344	16	FK506 also lowered the protein levels of TNFalpha and IL-2 in ischemic brain areas.	19728359
Cerebral Infarction;Cerebral Stroke	D002544	DNAH8	0.035	6	CEC NKAT(Na(+), K(+), -ATPase transporter)-induced regulation of neural and vasomotor excitability coordinates vascular and neuronal activities, and includes occasional pathology from CEC NKAT-induced apoptosis or cerebral infarction.	19845787
Cerebral Infarction;Cerebral Stroke	D002544	SERPIND1	0.035	8	Rare defects include heparin cofactor II (HC II), plasminogen or tissue plasminogen activator deficiency (TPA), elevated plasminogen activator inhibitor-1 (PAI-1) and dysfibrinogenemia.	17183975
Cerebral Infarction;Cerebral Stroke	D002544	BMP7	0.0372	7	In conclusion, our data suggest that MA facilitates cerebral infarction after ischemia possibly mediated, in part, through the suppression of BMP7.	18598737
Cerebral Infarction;Cerebral Stroke	D002544	SLC8A3	0.0374	2	The results of this study support the idea that the enhancement of NCX3 expression and activity might represent a reasonable strategy to reduce the infarct extension after stroke.	20628398
Cerebral Infarction;Cerebral Stroke	D002544	ROS1	0.0377	2	Genotypes for ABCA1, IRAK1, and ROS1 may prove useful for assessment of the genetic risk for atherothrombotic cerebral infarction	18566305
Cerebral Infarction;Cerebral Stroke	D002544	ZMAT3	0.0393	1	The present report shows a close temporal association between the induction of ref-1, pag608 and caspase-3 mRNAs, the manifestation of cell injury and the secondary adenosine 5'-triphosphate depletion in infarcting brain areas, suggesting (i) that de novo responses of these genes may be involved in the maturation of cell injury and (ii) that apoptotic programs and the secondary deterioration of c…	11182242
Cerebral Infarction;Cerebral Stroke	D002544	PLK3	0.0407	2	In this study we showed an additive protective effect of hypothermia on PTD-FNK treatment, and immunohistological results showed that the protective mechanisms might involve the inhibition of apoptotic pathways through caspase-12, but not through Bcl-2.	22099262
Cerebral Infarction;Cerebral Stroke	D002544	ARHGEF3	0.0419	1	Mean platelet volume (MPV) is increased in myocardial and cerebral infarction and is an independent and strong predictor for postevent morbidity and mortality. We conducted a genome-wide association study (GWAS), the KORA (Kooperative Gesundheitsforschung in der Region Augsburg) F3 500K study, and found MPV to be strongly associated with three common single-nucleotide polymorphisms (SNPs): rs7961…	19110211
Cerebral Infarction;Cerebral Stroke	D002544	ASPG	0.0421	11	Patients with neurological complication caused by L-asparaginase should be tested for protein S and other anticoagulant deficiencies.	11402939
Cerebral Infarction;Cerebral Stroke	D002544	FCN3	0.0432	1	In follow-up samples an inverse correlation was observed between ficolin-3 levels and concentration of S100β, an indicator of the size of cerebral infarct.	22206485
Cerebral Infarction;Cerebral Stroke	D002544	MPO	0.0449	32	Inflammatory markers like TNF-α, IL-6, IL-10, and myeloperoxidase were estimated and histological characters were studied.	23612842
Cerebral Infarction;Cerebral Stroke	D002544	DGKZ	0.0458	1	Taken together, the present study reveals that DGKzeta is induced in activated microglia in brain trauma, suggesting the functional significance of DGKzeta in this process.	19520144
Cerebral Infarction;Cerebral Stroke	D002544	SYP	0.047	15	In fact, CDP-choline increased cell proliferation, vasculogenesis and synaptophysin levels and reduced GFAP levels in the peri-infarct area of the ischemic stroke.	22226841
Cerebral Infarction;Cerebral Stroke	D002544	GCG	0.0471	1	There was a significant correlation between BMI and peak GH to glucagon stimulation in both patients and controls.	23258271
Cerebral Infarction;Cerebral Stroke	D002544	ITGA9	0.0472	1	rs189897 and rs2212020 in ITGA9 gene are closely related to CI, and its A-C haplotype is the protective factor against CI.	21764681
Cerebral Infarction;Cerebral Stroke	D002544	GH1	0.0481	3	Circulating concentrations of IGF-I fell after injury and were restored with GH treatment (P=0.001), whereas treatment of normal animals had no effect on serum IGF-I.	10320786
Cerebral Infarction;Cerebral Stroke	D002544	GLA	0.0494	11	A recent study tested for Fabry disease in young patients with a cryptogenic infarction: 4.9% of the men and 2.4% of the women had a functional mutation of the alpha-galactosidase gene.	19395232
Cerebral Infarction;Cerebral Stroke	D002544	PDE4D	0.0494	3	PDE4D was associated with ischemic infarction risk in Asian people, and SNP 83 was an important biomarker.	20182758
Cerebral Infarction;Cerebral Stroke	D002544	CST3	0.0498	11	Certain factors affect cystatin C levels in cerebral-stroke patients, and they could be considered to be independent predictors of infarct size and hemorrhage volume in acute cerebral stroke events.	22349874
Cerebral Infarction;Cerebral Stroke	D002544	TP53INP2	0.0499	1	EA can up-regulate DOR expression and protect the brain from ischemia-reperfusion injury.	18559244
Intracranial Thrombosis;Cerebral Thrombus	D020767	PLAT	0.000198	78	With the combination of rtPA and ALX-0081, brain damage was somewhat lower than that observed with rtPA alone (18.3% ± 3.76% of total; P = not significant vs control).	23589671
Intracranial Thrombosis;Cerebral Thrombus	D020767	PLG	0.00036	111	Laboratory tests routinely performed among patients were full blood count, hemostaseological parameters (prothrombin time, partial thrombin time, international normalized ratio, platelet count, fibrinogen, plasminogen level, antiphospholipid antibodies, lupus anticoagulant, and homocysteine level), and hereditary thrombophilic factors like protein C or S deficiency, antithrombin III deficiency (n…	22527222
Intracranial Thrombosis;Cerebral Thrombus	D020767	F2	0.000714	90	The venous blood was collected before and at 2 h after the treatment in embolization for the detection of prothrombin time (PT), thrombin time (TT), fibrinogen (Fib) and the d-dimer.	23387215
Intracranial Thrombosis;Cerebral Thrombus	D020767	ASPG	0.000887	17	This is the first documented case of L-asparaginase induced haemorrhagic stroke managed by neurosurgical intervention.	22605598
Intracranial Thrombosis;Cerebral Thrombus	D020767	ASRGL1	0.00127	13	This is the first documented case of L-asparaginase induced haemorrhagic stroke managed by neurosurgical intervention.	22605598
Intracranial Thrombosis;Cerebral Thrombus	D020767	MTHFR	0.00138	19	There has been no reported case of CSVT associated with MTHFR A1298C mutation in the neonatal period.	22797907
Intracranial Thrombosis;Cerebral Thrombus	D020767	PLAU	0.00145	31	The average percentage of the total area infarcted in the hemisphere in which the infarction occurred was significantly lower in the urokinase plus microbubble group than in the urokinase alone group	22823944
Intracranial Thrombosis;Cerebral Thrombus	D020767	PROZ	0.00186	1	The G79A polymorphism of the PZ gene was shown to be a new independent risk factor for cerebral venous thrombosis.	18677630
Intracranial Thrombosis;Cerebral Thrombus	D020767	F12	0.00231	3	Similarly, it is now clear that the intrinsic coagulation factor XII (FXII) and FXI play a functional role in thrombus formation and stabilization during stroke: their deficiency or blockade protects from cerebral ischemia without overtly affecting hemostasis.	18676880
Intracranial Thrombosis;Cerebral Thrombus	D020767	PDGFD	0.00265	1	The -858AA genotype is probably associated with risk for non-hypertensive ICH.	22289441
Intracranial Thrombosis;Cerebral Thrombus	D020767	PLA2G7	0.00432	4	These results suggest that plasma PAF acetylhydrolase deficiency may be a risk factor for stroke.	9412624
Intracranial Thrombosis;Cerebral Thrombus	D020767	F5	0.00451	3	The presence of three common point mutations seen in families with thrombophilia (1691G→A in the coagulation factor V gene, 677C→T in the methylenetetrahydrofolate reductase gene, and the 20210G→A mutation in the prothrombin gene) could increase the risk for thrombosis in the child.	10822069
Intracranial Thrombosis;Cerebral Thrombus	D020767	PROCR	0.00507	3	However, in cerebral venules, thrombosis was inhibited by heparin and in EPCR-tg mice.	20124931
Intracranial Thrombosis;Cerebral Thrombus	D020767	CPB2	0.00518	3	This effect was not observed in thrombin-activatable fibrinolysis inhibitor-deficient mice, suggesting thrombin-activatable fibrinolysis inhibitor inactivation as one of the mechanisms involved in the MMP-10 profibrinolytic effect.	22104553
Intracranial Thrombosis;Cerebral Thrombus	D020767	F3	0.00592	18	Enhanced microvascular thrombosis in β(s) mice was blunted by immunologic or genetic interventions that target tissue factor, endothelial protein C receptor, activated protein C, or thrombin.	21304105
Intracranial Thrombosis;Cerebral Thrombus	D020767	JAK2	0.00771	10	Patients with cerebral venous thrombosis can carry the JAK2 V617F mutation, irrespective of blood count.	22469236
Intracranial Thrombosis;Cerebral Thrombus	D020767	FGA	0.0094	4	Thrombin not only converts fibrinogen to fibrin, but it also initiates platelet aggregation, and blood vessel constriction.	12811008
Intracranial Thrombosis;Cerebral Thrombus	D020767	F8	0.00969	7	But the changes of FVII:C, TFPI and FVIII:C in AMI are different from those in AIS.	12479882
Intracranial Thrombosis;Cerebral Thrombus	D020767	PPBP	0.00977	5	There was a significant negative correlation between the cerebrovascular acetazolamide reactivity and the plasma concentrations of platelet factor 4, beta-thromboglobulin, thromboxane B2, and 11-dehydrothromboxane B2. The low cerebrovascular acetazolamide reactivity is considered to be related to platelet activation in asymptomatic cerebral thrombosis.	10475099
Intracranial Thrombosis;Cerebral Thrombus	D020767	CBS	0.0103	3	Common mutations in CBS G919A and CBS T833C lead to hyperhomocysteinemia, which, instead of common mutations in CBS, is more directly associated with increased risk of cerebral thrombosis.	15772012
Intracranial Thrombosis;Cerebral Thrombus	D020767	SHKBP1	0.0109	1	SB1 treatment increased locomotor activity in open field tests, and improved the learning/memory deficits caused by the thromboembolism. These results suggest that SB1 has neuroprotective effects against ischemic brain injury caused by thromboembolism.	17397828
Intracranial Thrombosis;Cerebral Thrombus	D020767	RA2	0.0113	1	Lytic efficacy of tPA was enhanced by rA2.	21372305
Intracranial Thrombosis;Cerebral Thrombus	D020767	THBD	0.0134	5	As regards markers of endothelial/platelet activation or lesions, thrombomodulin significantly increased and plasma soluble P selectin significantly decreased by day 10 in both terutroban groups, whereas the von Willebrand factor did not change significantly.	19752552
Intracranial Thrombosis;Cerebral Thrombus	D020767	PF4	0.0142	4	There was a significant negative correlation between the cerebrovascular acetazolamide reactivity and the plasma concentrations of platelet factor 4, beta-thromboglobulin, thromboxane B2, and 11-dehydrothromboxane B2. The low cerebrovascular acetazolamide reactivity is considered to be related to platelet activation in asymptomatic cerebral thrombosis.	10475099
Intracranial Thrombosis;Cerebral Thrombus	D020767	APLP2	0.0152	1	these results indicate that AbetaPP and APLP2 share overlapping anticoagulant functions with regard to regulating thrombosis after cerebral vascular injury.	19403832
Intracranial Thrombosis;Cerebral Thrombus	D020767	BCAN	0.0157	1	Here we analyzed the relationship between spatiotemporal changes in PNN expression and cell death markers after focal cortical photothrombotic stroke in rats. We registered a substantial decrease in PNN density using Wisteria floribunda agglutinin staining and CAT-315 and brevican immunoreactivity; the decrease occurred not only in the lesion core but also in the perilesional and remote cortex as…	21683696
Intracranial Thrombosis;Cerebral Thrombus	D020767	TNFSF14	0.0167	1	The elevated LIGHT levels may reflect a persistent chronic inflammatory response that may have been induced during early stages of the disease. We speculate that this derangement of LIGHT may be important for atherogenetic process of ischemic stroke.	18384455
Intracranial Thrombosis;Cerebral Thrombus	D020767	F7	0.0168	2	Moreover, these results showed that the frequencies of protective allele, including -401T, 5'F7 A2 and 353Q were lower, but that -402A, which was previously found to be associated with increased plasma FVII levels, is higher in Chinese Han population.	14733777
Intracranial Thrombosis;Cerebral Thrombus	D020767	GP6	0.0179	2	Determination of platelet-specific GPVI may be useful as an early biomarker for cerebral ischemia.	19686349
Intracranial Thrombosis;Cerebral Thrombus	D020767	SERPINE1	0.0189	9	As was expected, the prothrombin (G20210A) genotype was confirmed as an independent risk factor for CVT. We conclude that the 4G allele of the PAI-1 polymorphism does not increase the risk of CVT in adults.	22527222
Intracranial Thrombosis;Cerebral Thrombus	D020767	VWF	0.0192	9	The inhibition of the GPIb-VWF axis in guinea pigs prevents cerebral artery thrombosis and induces early reperfusion without provoking intracerebral bleeding thus reducing brain infarct area.	23589671
Intracranial Thrombosis;Cerebral Thrombus	D020767	MBL3P	0.0211	1	The relationship between MBL-variant alleles and arterial thrombotic events may exist only within select ethnic groups and event types.	16729310
Intracranial Thrombosis;Cerebral Thrombus	D020767	MMP10	0.0212	1	A novel profibrinolytic role for MMP-10 in experimental ischemic stroke is described, opening new pathways for innovative fibrinolytic strategies in arterial thrombosis.	22104553
Intracranial Thrombosis;Cerebral Thrombus	D020767	IGFBP2	0.0213	1	A total of 1109 genes were significantly changed from reference time zero during the time course: CXCL14, which produces a monocyte-specific chemokine, was upregulated over 100-fold throughout the time course; IGF1 was upregulated fourfold at Day 7, whereas IGFBP2 was downregulated approximately 50% at Days 7 and 14.	17639879
Intracranial Thrombosis;Cerebral Thrombus	D020767	APOH	0.0224	1	Antibodies against beta2-GPI are associated with both venous and arterial thrombosis in adults and have been suggested as a new antiphospholipid syndrome marker.	12915983
Intracranial Thrombosis;Cerebral Thrombus	D020767	DYNC1H1	0.0255	2	We conclude that C242T of p22(phox) gene is not involved in thrombotic cerebral infarction but more likely in increased NAD(P)H oxidase activity in phagocytes.	15186954
Intracranial Thrombosis;Cerebral Thrombus	D020767	GNB3	0.0264	1	In conclusion, the GNB3 825T allele is not an independent risk factor to ischaemic stroke in the Chinese population.	15920455
Intracranial Thrombosis;Cerebral Thrombus	D020767	NOTCH3	0.0273	2	The individuals with combination of MTHFR 677TT, ALOX5AP 2354AA and NOTCH3 381TT/TC had a significantly higher risk of thrombotic stroke (OR 3.165, 95% CI 1.461-6.858, P = 0.003).	19373490
Intracranial Thrombosis;Cerebral Thrombus	D020767	SLC32A1	0.028	1	The steady expression of vesicular GABA transporter mRNA and protein after photothrombosis indicates that the exocytotic release mechanism of GABA is not affected by ischemia.	16616431
Intracranial Thrombosis;Cerebral Thrombus	D020767	PHB2	0.0281	2	We conclude that C242T of p22(phox) gene is not involved in thrombotic cerebral infarction but more likely in increased NAD(P)H oxidase activity in phagocytes.	15186954
Intracranial Thrombosis;Cerebral Thrombus	D020767	ANXA2	0.0285	2	Polymorphisms in the human ANXA2 gene have been associated with stroke and avascular osteonecrosis of bone, two severe complications of sickle cell disease.	23193360
Intracranial Thrombosis;Cerebral Thrombus	D020767	BCL2L2	0.0321	1	After high-intensity irradiation, we observed decreased bcl-w and bcl-2 mRNA with increased Bcl-2 protein in the cytosolic fraction, whereas the Bax protein remained in scattered ischaemic cells in the ring lesion and the region at risk that corresponded with release of Smac/DIABLO from mitochondria to the cytosol at 1-24 h. These changes might be related to the massive cell death observed after …	15341589
Intracranial Thrombosis;Cerebral Thrombus	D020767	ALOX5AP	0.0323	1	The individuals with combination of MTHFR 677TT, ALOX5AP 2354AA and NOTCH3 381TT/TC had a significantly higher risk of thrombotic stroke	19373490
Intracranial Thrombosis;Cerebral Thrombus	D020767	PDE4D	0.0327	1	Our findings support that SNP83 of PDE4D is a genetic risk factor for atherothrombotic strokes in a Chinese population.	18694398
Intracranial Thrombosis;Cerebral Thrombus	D020767	TNFSF4	0.0338	1	11 different polymorphisms were significantly (P < 0.005) associated with ACI in women or men or in individuals with or without hyper-tension, hypercholesterolemia, or diabetes mellitus: the 584C-->T polymorphism of LIPG, 5665G-->T of EDN1, and G-->A of CCL11 in women; 677C-->T of MTHFR, 1323C-->T of ITGB2, 3932T-->C of APOE, and -231A-->G of EDNRA in men; -572 G -->C of IL6 in hypertensive indiv…	17016617
Intracranial Thrombosis;Cerebral Thrombus	D020767	MAP1B	0.0495	1	Furthermore, BDNF compared to G-CSF increased MAP1B protein expression in the periischemic regenerative region.	19164851
Intracranial Embolism;Cerebral Emboli	D020766	ASPG	0.0382	4	Etiologies included undetermined (22%), arterial dissection (19%), coagulopathy (15%), embolism (15%), moyamoya disease (11%), sickle cell disease (11%), isolated angiitis of the central nervous system or vasculitis (11%), or other known source (11%; two fibromuscular dysplasia, one L-asparaginase).	15832608
Intracranial Embolism;Cerebral Emboli	D020766	PLAT	0.000283	92	The 3K3A-APC extends the therapeutic window of tPA for ischemic stroke in rodents.	22811462
Intracranial Embolism;Cerebral Emboli	D020766	PLG	0.000443	134	This compound, which includes a vitamin E (VE)-like structure, promotes urokinase-catalyzed conversion of plasminogen to plasmin, fibrin binding to plasminogen, and fibrinolysis9; this results in amelioration of embolic stroke in Mongolian gerbil and mouse models.10,11	21350203
Intracranial Embolism;Cerebral Emboli	D020766	PLAU	0.00177	37	The fibrinolysis rates (mean+/-SD) after exposure to jets of saline or urokinase solution for 45 s were 62.2+/-16.4 and 94.0+/-3.4%, respectively, and were significantly better than the rate of 8.1+/-2.0% with administration of urokinase alone.	19061141
Intracranial Embolism;Cerebral Emboli	D020766	F2	0.00869	41	In stroke patients, without the addition of thrombin, a matted fibrin network still formed, indicating that the factors responsible for the abnormal fibrin morphology are present in the circulating plasma and is the cause of the observed matted, layered morphology.	21221717
Intracranial Embolism;Cerebral Emboli	D020766	S100B	0.0088	9	There was a positive correlation between the total amount of cerebral microemboli and the AUC(24h) for S100B (r = 0.68, P < 0.001). None of the patients developed neurological impairment.	22092012
Intracranial Embolism;Cerebral Emboli	D020766	PCP4	0.017	1	Intriguingly, OGD-induced autophagy-lysosome processes were attenuated by PEP-19 overexpression and by a small-interfering RNA (siRNA)-mediated knockdown of eNOS.	21392095
Intracranial Embolism;Cerebral Emboli	D020766	F3	0.0216	14	Lupus anticoagulant (LAC) and a prolonged activated partial thromboplastin time were detected.	15851089
Intracranial Embolism;Cerebral Emboli	D020766	RA2	0.022	1	Lytic efficacy of tPA was enhanced by rA2.	21372305
Intracranial Embolism;Cerebral Emboli	D020766	SERPINI1	0.032	1	Administration of neuroserpin after stroke is neuroprotective, seemingly because it blocks the extravascular effect of tPA, leading to subsequent decrease in stroke volume and widening of the therapeutic window for the thrombolytic effect of tPA.	12163437
Intracranial Embolism;Cerebral Emboli	D020766	SERPINE1	0.0346	10	Our results demonstrate that A-G-4G PAI-1 gene haplotype is associated with increased risk of small vessel disease stroke, but this study does not support an association of -844 G/A, -675 4G/5G, and HindIII G/C PAI-1 gene polymorphisms with particular etiology of ischemic stroke.	19154538
Intracranial Embolism;Cerebral Emboli	D020766	FGA	0.0358	3	The elevation of fibrinogen and plasmin-alpha 2 plasmin inhibitor complex levels in the acute stage was significantly greater in patients with an infarct size greater than 10 mm2 compared to patients with an infarct size less than 10 mm2.	2148232
Intracranial Embolism;Cerebral Emboli	D020766	MMP9	0.0369	12	Post-ischemic SB-3CT treatment attenuated infarct volume, ameliorated neurobehavioral outcomes, and antagonized the increases in levels of proform and activated MMP-9.	22587708
Intracranial Embolism;Cerebral Emboli	D020766	F12	0.0424	1	One of these patients (who had a coagulation factor XII deficiency) suffered a cerebral thromboembolism.	9856928
Intracranial Embolism and Thrombosis	D002542	PLAT	0.000602	93	Results from embolic rat models suggest that low-frequency ultrasound with 0.6W/cm2 significantly reduces infarct volume compared to pure tPA treatment.	17290133
Intracranial Embolism and Thrombosis	D002542	PLG	0.000774	152	This has the theoretical advantage of activating plasminogen bound to fibrin at the site of clot formation, reducing the chances of depleting circulating coagulation factors.	16194755
Intracranial Embolism and Thrombosis	D002542	PLAU	0.000838	78	The first-generation agents such as streptokinase and urokinase were the first to be studied in acute stroke, and a number of positive case reports and series of their intra-arterial use have been reported from around the world.	12665395
Intracranial Embolism and Thrombosis	D002542	ASPG	0.00695	13	CT and MRI are useful in diagnosis and follow-up of cerebrovascular complications of L-asp therapy.	7967435
Intracranial Embolism and Thrombosis	D002542	ASRGL1	0.00808	11	CT and MRI are useful in diagnosis and follow-up of cerebrovascular complications of L-asp therapy.	7967435
Intracranial Embolism and Thrombosis	D002542	FGA	0.0102	8	The levels of fibrinogen,von Willebrand factor antigen and factor VIII were significantly higher in the group with a history of thrombotic stroke than in those without such a history.	9307553
Intracranial Embolism and Thrombosis	D002542	F2	0.0105	58	S100B release is related to embolus and thrombin formation during CPB, indicating that thrombofibrinous embolism is involved in perioperative brain damage.	10443518
Intracranial Embolism and Thrombosis	D002542	INS	0.0168	8	Insulin resistance in association with compensatory hyperinsulinemia and dyslipidemia may be an important pathogenetic factor underlying the development of atherothrombotic infarction.	8553400
Intracranial Embolism and Thrombosis	D002542	PPBP	0.0178	8	Furthermore, beta-thromboglobulin and platelet factor 4 values during the non-PAF period in the PAF-II group were significantly higher than those in the control group.	8996302
Intracranial Embolism and Thrombosis	D002542	F3	0.0249	21	The relationship between APTT(partial thromboplastin time) ratios and stroke recurrence or hemorrhagic worsening was also tested.	10488810
Intracranial Embolism and Thrombosis	D002542	TNF	0.0374	1	Pathogenic mediators of ischemic stroke, interleukin 1 beta (10 U/mL), and tumor necrosis factor alpha (10 U/mL), produced a time-dependent decrease in brain capillary TM mRNA (t1/2 of 2.1 and 3.9 hours, respectively) and reduced endothelial TM activity.	9409303
Intracranial Embolism and Thrombosis	D002542	PF4	0.0472	5	The activities of FVIII and vWF decreased significantly when the level of beta TG or that of PF4 lowered sufficiently by the treatment.	7994982
Intracranial Embolism and Thrombosis	D002542	TP53	0.0492	1	We have shown recently in rats that photothrombotic local brain injury that is induced by the intravenous injection of the photosensitive dye rose bengal and skull irradiation with a beam of focused light can trigger the expression of the protein p53 and initiate DNA damage in the area surrounding the thrombotic/necrotic core.	8896802
Infarction, Anterior Cerebral Artery;Infarction, Anterior Cerebral Circulation;Infarction, Anterior Cerebral Artery Distribution;Anterior Cerebral Circulation Infarction;Anterior Cerebral Artery Infarction;Anterior Cerebral Artery Stroke;Anterior Cerebral Artery Syndrome;Stroke, Anterior Cerebral Artery;Syndrome, Anterior Cerebral Artery	D020243	ENO2	0.0378	1	The initial serum NSE level is a reliable predictor for the extent of neuronal damage and the severity of clinical neurological deficits in acute anterior-circulation infarction.	12533086
Infarction, Anterior Cerebral Artery;Infarction, Anterior Cerebral Circulation;Infarction, Anterior Cerebral Artery Distribution;Anterior Cerebral Circulation Infarction;Anterior Cerebral Artery Infarction;Anterior Cerebral Artery Stroke;Anterior Cerebral Artery Syndrome;Stroke, Anterior Cerebral Artery;Syndrome, Anterior Cerebral Artery	D020243	PLAT	0.00686	4	Intravenous tissue-type plasminogen activator remains the standard of care for acute ischemic stroke.	22811451
Infarction, Anterior Cerebral Artery;Infarction, Anterior Cerebral Circulation;Infarction, Anterior Cerebral Artery Distribution;Anterior Cerebral Circulation Infarction;Anterior Cerebral Artery Infarction;Anterior Cerebral Artery Stroke;Anterior Cerebral Artery Syndrome;Stroke, Anterior Cerebral Artery;Syndrome, Anterior Cerebral Artery	D020243	PLG	0.01	6	Intra-arterial thrombolysis using rt-PA in patients with acute ischemic stroke can achieve re-vascularization, although ICB remains the major risk factor affecting its efficacy.	17917723
Infarction, Anterior Cerebral Artery;Infarction, Anterior Cerebral Circulation;Infarction, Anterior Cerebral Artery Distribution;Anterior Cerebral Circulation Infarction;Anterior Cerebral Artery Infarction;Anterior Cerebral Artery Stroke;Anterior Cerebral Artery Syndrome;Stroke, Anterior Cerebral Artery;Syndrome, Anterior Cerebral Artery	D020243	PLG	0.81	1	Intravenous tissue-type plasminogen activator remains the standard of care for acute ischemic stroke.	22811451
Infarction, Middle Cerebral Artery;Cerebral Infarction, Middle Cerebral Artery;Embolic Infarction, Middle Cerebral Artery;Embolus, Middle Cerebral Artery;Middle Cerebral Artery Infarction;Middle Cerebral Artery Circulation Infarction;Middle Cerebral Artery Embolic Infarction;Middle Cerebral Artery Embolus;Middle Cerebral Artery Infarction;Middle Cerebral Artery Occlusion;Middle Cerebral Artery St…	D020244	RBFOX3	6.08e-05	101	The loss modulus was less sensitive to MCAO, but correlated with NeuN in the left hemisphere (R = 0.764, p = 0.0001).	23784982
Infarction, Middle Cerebral Artery;Cerebral Infarction, Middle Cerebral Artery;Embolic Infarction, Middle Cerebral Artery;Embolus, Middle Cerebral Artery;Middle Cerebral Artery Infarction;Middle Cerebral Artery Circulation Infarction;Middle Cerebral Artery Embolic Infarction;Middle Cerebral Artery Embolus;Middle Cerebral Artery Infarction;Middle Cerebral Artery Occlusion;Middle Cerebral Artery St…	D020244	PLAT	7.01e-05	279	The present study provides a correlation between In vivo optical imaging of MMP activation and the improvement of ischemic brain damage caused by tPA after tMCAO and treated by BMSC and EDA.	24070193
Infarction, Middle Cerebral Artery;Cerebral Infarction, Middle Cerebral Artery;Embolic Infarction, Middle Cerebral Artery;Embolus, Middle Cerebral Artery;Middle Cerebral Artery Infarction;Middle Cerebral Artery Circulation Infarction;Middle Cerebral Artery Embolic Infarction;Middle Cerebral Artery Embolus;Middle Cerebral Artery Infarction;Middle Cerebral Artery Occlusion;Middle Cerebral Artery St…	D020244	PLG	0.00013	338	The present study provides a correlation between In vivo optical imaging of MMP activation and the improvement of ischemic brain damage caused by tPA after tMCAO and treated by BMSC and EDA.	24070193
Infarction, Middle Cerebral Artery;Cerebral Infarction, Middle Cerebral Artery;Embolic Infarction, Middle Cerebral Artery;Embolus, Middle Cerebral Artery;Middle Cerebral Artery Infarction;Middle Cerebral Artery Circulation Infarction;Middle Cerebral Artery Embolic Infarction;Middle Cerebral Artery Embolus;Middle Cerebral Artery Infarction;Middle Cerebral Artery Occlusion;Middle Cerebral Artery St…	D020244	CASP3	0.000175	276	Our studies suggested that 5-LOX inhibitor zileuton reduces MCAO-induced brain damage and neuronal apoptosis, which might be associated with the inhibition of caspase-1 and the regulation of caspase-3.	23695166
Infarction, Middle Cerebral Artery;Cerebral Infarction, Middle Cerebral Artery;Embolic Infarction, Middle Cerebral Artery;Embolus, Middle Cerebral Artery;Middle Cerebral Artery Infarction;Middle Cerebral Artery Circulation Infarction;Middle Cerebral Artery Embolic Infarction;Middle Cerebral Artery Embolus;Middle Cerebral Artery Infarction;Middle Cerebral Artery Occlusion;Middle Cerebral Artery St…	D020244	GFAP	0.000185	173	In addition, double immunofluorescence staining revealed that FOXJ1 was co-expressed with mAP-2 and gFAP, and Ki67 had the colocalization with NeuN, GFAP, and FOXJ1.	23603178
Infarction, Middle Cerebral Artery;Cerebral Infarction, Middle Cerebral Artery;Embolic Infarction, Middle Cerebral Artery;Embolus, Middle Cerebral Artery;Middle Cerebral Artery Infarction;Middle Cerebral Artery Circulation Infarction;Middle Cerebral Artery Embolic Infarction;Middle Cerebral Artery Embolus;Middle Cerebral Artery Infarction;Middle Cerebral Artery Occlusion;Middle Cerebral Artery St…	D020244	DCX	0.000228	40	Following MCAo we found a significantly increased number of GFP⁺ cells expressing doublecortin as well as a number of GFP⁺ cells migrating through the rostral migratory stream into the olfactory bulb, where they probably differentiated into calretinin⁺ interneurons.	23458709
Infarction, Middle Cerebral Artery;Cerebral Infarction, Middle Cerebral Artery;Embolic Infarction, Middle Cerebral Artery;Embolus, Middle Cerebral Artery;Middle Cerebral Artery Infarction;Middle Cerebral Artery Circulation Infarction;Middle Cerebral Artery Embolic Infarction;Middle Cerebral Artery Embolus;Middle Cerebral Artery Infarction;Middle Cerebral Artery Occlusion;Middle Cerebral Artery St…	D020244	MMP9	0.000283	154	An activation of MMP-9 alone is insufficient to cause increased hemorrhage in embolic stroke.	24194350
Infarction, Middle Cerebral Artery;Cerebral Infarction, Middle Cerebral Artery;Embolic Infarction, Middle Cerebral Artery;Embolus, Middle Cerebral Artery;Middle Cerebral Artery Infarction;Middle Cerebral Artery Circulation Infarction;Middle Cerebral Artery Embolic Infarction;Middle Cerebral Artery Embolus;Middle Cerebral Artery Infarction;Middle Cerebral Artery Occlusion;Middle Cerebral Artery St…	D020244	MAP2	0.000386	49	After the final memory test, the infarct volume, number of neurons and microtubule-associated protein 2 (MAP2) immunoreactivity in the hippocampus were analyzed by histochemistry.	23266325
Infarction, Middle Cerebral Artery;Cerebral Infarction, Middle Cerebral Artery;Embolic Infarction, Middle Cerebral Artery;Embolus, Middle Cerebral Artery;Middle Cerebral Artery Infarction;Middle Cerebral Artery Circulation Infarction;Middle Cerebral Artery Embolic Infarction;Middle Cerebral Artery Embolus;Middle Cerebral Artery Infarction;Middle Cerebral Artery Occlusion;Middle Cerebral Artery St…	D020244	CLDN5	0.000439	28	Bicyclol has neuroprotective effect on cerebral ischemia, and this protection may be through down-regulating TLR4, TLR9, TRAF6, NF-κB, MMP-9 and up-regulating claudin-5 expression.	23850770
Infarction, Middle Cerebral Artery;Cerebral Infarction, Middle Cerebral Artery;Embolic Infarction, Middle Cerebral Artery;Embolus, Middle Cerebral Artery;Middle Cerebral Artery Infarction;Middle Cerebral Artery Circulation Infarction;Middle Cerebral Artery Embolic Infarction;Middle Cerebral Artery Embolus;Middle Cerebral Artery Infarction;Middle Cerebral Artery Occlusion;Middle Cerebral Artery St…	D020244	AQP4	0.000468	40	Widespread reactive gliosis, including mislocalization of the astrocytic water channel aquaporin 4 persisted long after injury, recovering only after 1 month after stroke.	23238711
Infarction, Middle Cerebral Artery;Cerebral Infarction, Middle Cerebral Artery;Embolic Infarction, Middle Cerebral Artery;Embolus, Middle Cerebral Artery;Middle Cerebral Artery Infarction;Middle Cerebral Artery Circulation Infarction;Middle Cerebral Artery Embolic Infarction;Middle Cerebral Artery Embolus;Middle Cerebral Artery Infarction;Middle Cerebral Artery Occlusion;Middle Cerebral Artery St…	D020244	NES	0.000552	48	We also observed that the migrating cells expressed markers for various stages of neural differentiation, including Nestin, Tuj1, NeuN, TH, DARPP-32 and SV38, indicating that the transplanted cells may partially contribute to the reconstruction of the damaged neural tissues after stroke.	24232252
Infarction, Middle Cerebral Artery;Cerebral Infarction, Middle Cerebral Artery;Embolic Infarction, Middle Cerebral Artery;Embolus, Middle Cerebral Artery;Middle Cerebral Artery Infarction;Middle Cerebral Artery Circulation Infarction;Middle Cerebral Artery Embolic Infarction;Middle Cerebral Artery Embolus;Middle Cerebral Artery Infarction;Middle Cerebral Artery Occlusion;Middle Cerebral Artery St…	D020244	BDNF	0.000558	101	Nobiletin protects against cerebral ischemia via activating the p-Akt, p-CREB, BDNF and Bcl-2 pathway and ameliorating BBB permeability in rat.	23644141
Infarction, Middle Cerebral Artery;Cerebral Infarction, Middle Cerebral Artery;Embolic Infarction, Middle Cerebral Artery;Embolus, Middle Cerebral Artery;Middle Cerebral Artery Infarction;Middle Cerebral Artery Circulation Infarction;Middle Cerebral Artery Embolic Infarction;Middle Cerebral Artery Embolus;Middle Cerebral Artery Infarction;Middle Cerebral Artery Occlusion;Middle Cerebral Artery St…	D020244	OCLN	0.000612	47	Rolipram maintained BBB function upon stroke as indicated by preserved expression of the tight junction proteins occludin and claudin-5.	23570902
Infarction, Middle Cerebral Artery;Cerebral Infarction, Middle Cerebral Artery;Embolic Infarction, Middle Cerebral Artery;Embolus, Middle Cerebral Artery;Middle Cerebral Artery Infarction;Middle Cerebral Artery Circulation Infarction;Middle Cerebral Artery Embolic Infarction;Middle Cerebral Artery Embolus;Middle Cerebral Artery Infarction;Middle Cerebral Artery Occlusion;Middle Cerebral Artery St…	D020244	GDNF	0.000615	49	Intravenous administration of BMSCs over-expressing GDNFor BDNF protects against injury and results in greater functional recovery in cerebral ischemia models.	22426403
Infarction, Middle Cerebral Artery;Cerebral Infarction, Middle Cerebral Artery;Embolic Infarction, Middle Cerebral Artery;Embolus, Middle Cerebral Artery;Middle Cerebral Artery Infarction;Middle Cerebral Artery Circulation Infarction;Middle Cerebral Artery Embolic Infarction;Middle Cerebral Artery Embolus;Middle Cerebral Artery Infarction;Middle Cerebral Artery Occlusion;Middle Cerebral Artery St…	D020244	AIF1	0.000651	20	our results suggest that sigma-1 receptor activation affects Iba1 expression in microglia/macrophages of the ischemic hemisphere after experimental stroke but does not affect post-stroke inflammatory mediators.	23028794
Infarction, Middle Cerebral Artery;Cerebral Infarction, Middle Cerebral Artery;Embolic Infarction, Middle Cerebral Artery;Embolus, Middle Cerebral Artery;Middle Cerebral Artery Infarction;Middle Cerebral Artery Circulation Infarction;Middle Cerebral Artery Embolic Infarction;Middle Cerebral Artery Embolus;Middle Cerebral Artery Infarction;Middle Cerebral Artery Occlusion;Middle Cerebral Artery St…	D020244	BCL2	0.000699	165	In vitro, gain or loss of miR-124 function resulted in reduced or increased neuron apoptosis and death induced by OGD, and increased or reduced antiapoptosis protein, Bcl-2 and Bcl-xl, respectively.	23826665
Infarction, Middle Cerebral Artery;Cerebral Infarction, Middle Cerebral Artery;Embolic Infarction, Middle Cerebral Artery;Embolus, Middle Cerebral Artery;Middle Cerebral Artery Infarction;Middle Cerebral Artery Circulation Infarction;Middle Cerebral Artery Embolic Infarction;Middle Cerebral Artery Embolus;Middle Cerebral Artery Infarction;Middle Cerebral Artery Occlusion;Middle Cerebral Artery St…	D020244	ANGPT1	0.000861	27	These findings indicated that a combination of sub-therapeutic doses of Simvastatin and HUCBCs treatment of stroke increases Ang1/Tie2 and Occludin expression in the ischemic brain,	23041512
Infarction, Middle Cerebral Artery;Cerebral Infarction, Middle Cerebral Artery;Embolic Infarction, Middle Cerebral Artery;Embolus, Middle Cerebral Artery;Middle Cerebral Artery Infarction;Middle Cerebral Artery Circulation Infarction;Middle Cerebral Artery Embolic Infarction;Middle Cerebral Artery Embolus;Middle Cerebral Artery Infarction;Middle Cerebral Artery Occlusion;Middle Cerebral Artery St…	D020244	NOS1	0.000899	58	Collectively, the present study demonstrates that p-ERK and nNOS take part to the complex cascade of events triggered by ischemic remote postconditioning.	23454199
Infarction, Middle Cerebral Artery;Cerebral Infarction, Middle Cerebral Artery;Embolic Infarction, Middle Cerebral Artery;Embolus, Middle Cerebral Artery;Middle Cerebral Artery Infarction;Middle Cerebral Artery Circulation Infarction;Middle Cerebral Artery Embolic Infarction;Middle Cerebral Artery Embolus;Middle Cerebral Artery Infarction;Middle Cerebral Artery Occlusion;Middle Cerebral Artery St…	D020244	NTF3	0.001	57	Our results demonstrated that 5HRE could modulate NT-3 expression in the ischemic brain environment and that the up-regulated NT-3 could effectively improve neurological status following tMCAO due to decreased initial damage.	22820262
Infarction, Middle Cerebral Artery;Cerebral Infarction, Middle Cerebral Artery;Embolic Infarction, Middle Cerebral Artery;Embolus, Middle Cerebral Artery;Middle Cerebral Artery Infarction;Middle Cerebral Artery Circulation Infarction;Middle Cerebral Artery Embolic Infarction;Middle Cerebral Artery Embolus;Middle Cerebral Artery Infarction;Middle Cerebral Artery Occlusion;Middle Cerebral Artery St…	D020244	PARP1	0.00116	18	These data demonstrate that suppressing the inflammatory reaction related to PARP and NF-κB-driven expression of inflammatory mediators may be one mechanism of taurine against ischemic stroke.	21409386
Infarction, Middle Cerebral Artery;Cerebral Infarction, Middle Cerebral Artery;Embolic Infarction, Middle Cerebral Artery;Embolus, Middle Cerebral Artery;Middle Cerebral Artery Infarction;Middle Cerebral Artery Circulation Infarction;Middle Cerebral Artery Embolic Infarction;Middle Cerebral Artery Embolus;Middle Cerebral Artery Infarction;Middle Cerebral Artery Occlusion;Middle Cerebral Artery St…	D020244	RTN4	0.00116	20	Further, we showed that Nogo-A is involved in axonal degeneration, and NEP1-40 reduces secondary nigral damage after focal cortical ischemia.	22771857
Infarction, Middle Cerebral Artery;Cerebral Infarction, Middle Cerebral Artery;Embolic Infarction, Middle Cerebral Artery;Embolus, Middle Cerebral Artery;Middle Cerebral Artery Infarction;Middle Cerebral Artery Circulation Infarction;Middle Cerebral Artery Embolic Infarction;Middle Cerebral Artery Embolus;Middle Cerebral Artery Infarction;Middle Cerebral Artery Occlusion;Middle Cerebral Artery St…	D020244	METAP2	0.0012	28	These data suggest that calpain activation in stroke may regulate MetAP2-mediated protein translation giving calpains a larger role in the cellular stress response than previously determined.	23295187
Infarction, Middle Cerebral Artery;Cerebral Infarction, Middle Cerebral Artery;Embolic Infarction, Middle Cerebral Artery;Embolus, Middle Cerebral Artery;Middle Cerebral Artery Infarction;Middle Cerebral Artery Circulation Infarction;Middle Cerebral Artery Embolic Infarction;Middle Cerebral Artery Embolus;Middle Cerebral Artery Infarction;Middle Cerebral Artery Occlusion;Middle Cerebral Artery St…	D020244	SLC1A2	0.00134	16	Our findings revealed that the possible mechanism of action of PAM protected against brain ischemia injury involves regulation of GLT-1, EAAC1 and ROS generation.	22395403
Infarction, Middle Cerebral Artery;Cerebral Infarction, Middle Cerebral Artery;Embolic Infarction, Middle Cerebral Artery;Embolus, Middle Cerebral Artery;Middle Cerebral Artery Infarction;Middle Cerebral Artery Circulation Infarction;Middle Cerebral Artery Embolic Infarction;Middle Cerebral Artery Embolus;Middle Cerebral Artery Infarction;Middle Cerebral Artery Occlusion;Middle Cerebral Artery St…	D020244	VEGFA	0.00135	93	We propose that NP-1 is a key modulator of VEGF maintaining cerebrovascular integrity during ischemia.	23816753
Infarction, Middle Cerebral Artery;Cerebral Infarction, Middle Cerebral Artery;Embolic Infarction, Middle Cerebral Artery;Embolus, Middle Cerebral Artery;Middle Cerebral Artery Infarction;Middle Cerebral Artery Circulation Infarction;Middle Cerebral Artery Embolic Infarction;Middle Cerebral Artery Embolus;Middle Cerebral Artery Infarction;Middle Cerebral Artery Occlusion;Middle Cerebral Artery St…	D020244	NOS3	0.00146	62	Our data demonstrate that ACE2 improves EPC function, via regulating eNOS and Nox pathways, and enhances the efficacy of EPC-based therapy for ischemic stroke.	23266545
Infarction, Middle Cerebral Artery;Cerebral Infarction, Middle Cerebral Artery;Embolic Infarction, Middle Cerebral Artery;Embolus, Middle Cerebral Artery;Middle Cerebral Artery Infarction;Middle Cerebral Artery Circulation Infarction;Middle Cerebral Artery Embolic Infarction;Middle Cerebral Artery Embolus;Middle Cerebral Artery Infarction;Middle Cerebral Artery Occlusion;Middle Cerebral Artery St…	D020244	MPO	0.00149	68	After middle cerebral artery occlusion (MCAO) for 1 hour and reperfusion for 24 hours, neurological motor deficits, cerebral infarct size, and biochemical parameters including myeloperoxidase (MPO), malondialdehyde (MDA), and superoxide dismutase (SOD) were assessed.	23815859
Infarction, Middle Cerebral Artery;Cerebral Infarction, Middle Cerebral Artery;Embolic Infarction, Middle Cerebral Artery;Embolus, Middle Cerebral Artery;Middle Cerebral Artery Infarction;Middle Cerebral Artery Circulation Infarction;Middle Cerebral Artery Embolic Infarction;Middle Cerebral Artery Embolus;Middle Cerebral Artery Infarction;Middle Cerebral Artery Occlusion;Middle Cerebral Artery St…	D020244	DPYSL2	0.00173	7	These results demonstrate that ferulic acid regulates the Akt/GSK-3β/CRMP-2 signaling pathway in focal cerebral ischemic injury, thereby protecting against brain injury.	23825478
Infarction, Middle Cerebral Artery;Cerebral Infarction, Middle Cerebral Artery;Embolic Infarction, Middle Cerebral Artery;Embolus, Middle Cerebral Artery;Middle Cerebral Artery Infarction;Middle Cerebral Artery Circulation Infarction;Middle Cerebral Artery Embolic Infarction;Middle Cerebral Artery Embolus;Middle Cerebral Artery Infarction;Middle Cerebral Artery Occlusion;Middle Cerebral Artery St…	D020244	SLC8A3	0.00177	10	Overall, the use of genetic-modified mice for NCX1, NCX2, and NCX3 represents a fruitful strategy to characterize the physiological role exerted by NCX in CNS and to identify the isoforms of the antiporter as potential molecular targets for therapeutic intervention in cerebral ischemia.	23224882
Infarction, Middle Cerebral Artery;Cerebral Infarction, Middle Cerebral Artery;Embolic Infarction, Middle Cerebral Artery;Embolus, Middle Cerebral Artery;Middle Cerebral Artery Infarction;Middle Cerebral Artery Circulation Infarction;Middle Cerebral Artery Embolic Infarction;Middle Cerebral Artery Embolus;Middle Cerebral Artery Infarction;Middle Cerebral Artery Occlusion;Middle Cerebral Artery St…	D020244	NOS2	0.00178	49	However, iNOS and nNOS expression levels increased during MCAO, and ferulic acid prevented injury-induced increase of these isoforms.	23326288
Infarction, Middle Cerebral Artery;Cerebral Infarction, Middle Cerebral Artery;Embolic Infarction, Middle Cerebral Artery;Embolus, Middle Cerebral Artery;Middle Cerebral Artery Infarction;Middle Cerebral Artery Circulation Infarction;Middle Cerebral Artery Embolic Infarction;Middle Cerebral Artery Embolus;Middle Cerebral Artery Infarction;Middle Cerebral Artery Occlusion;Middle Cerebral Artery St…	D020244	PLAU	0.00194	54	We retrospectively reviewed outcomes in patients with acute middle cerebral artery territory stroke who had been treated with intravenous tissue plasminogen activator or intra-arterial urokinase.	22326365
Infarction, Middle Cerebral Artery;Cerebral Infarction, Middle Cerebral Artery;Embolic Infarction, Middle Cerebral Artery;Embolus, Middle Cerebral Artery;Middle Cerebral Artery Infarction;Middle Cerebral Artery Circulation Infarction;Middle Cerebral Artery Embolic Infarction;Middle Cerebral Artery Embolus;Middle Cerebral Artery Infarction;Middle Cerebral Artery Occlusion;Middle Cerebral Artery St…	D020244	SLC8A2	0.00206	10	Collectively, the present study shows that neurounina-1 exerts a remarkable neuroprotective effect during stroke and increases NCX1 and NCX2 activities.	23066092
Infarction, Middle Cerebral Artery;Cerebral Infarction, Middle Cerebral Artery;Embolic Infarction, Middle Cerebral Artery;Embolus, Middle Cerebral Artery;Middle Cerebral Artery Infarction;Middle Cerebral Artery Circulation Infarction;Middle Cerebral Artery Embolic Infarction;Middle Cerebral Artery Embolus;Middle Cerebral Artery Infarction;Middle Cerebral Artery Occlusion;Middle Cerebral Artery St…	D020244	HSPA2	0.00218	16	1267 HSP70-2 polymorphism may be of use in identifying B+ NIDDM patients at risk for carotid plaque rupture and cerebral ischaemia.	15992611
Infarction, Middle Cerebral Artery;Cerebral Infarction, Middle Cerebral Artery;Embolic Infarction, Middle Cerebral Artery;Embolus, Middle Cerebral Artery;Middle Cerebral Artery Infarction;Middle Cerebral Artery Circulation Infarction;Middle Cerebral Artery Embolic Infarction;Middle Cerebral Artery Embolus;Middle Cerebral Artery Infarction;Middle Cerebral Artery Occlusion;Middle Cerebral Artery St…	D020244	EDN1	0.00226	55	ET-1 over-expression in the endothelial cells leads to more severe BBB breakdown and increased oxidative stress which may resulted in neuronal apoptosis and glial reactivity, which might contribute to the emotional changes and cognitive deficits after short-term ischemia with long-term reperfusion.	23313614
Infarction, Middle Cerebral Artery;Cerebral Infarction, Middle Cerebral Artery;Embolic Infarction, Middle Cerebral Artery;Embolus, Middle Cerebral Artery;Middle Cerebral Artery Infarction;Middle Cerebral Artery Circulation Infarction;Middle Cerebral Artery Embolic Infarction;Middle Cerebral Artery Embolus;Middle Cerebral Artery Infarction;Middle Cerebral Artery Occlusion;Middle Cerebral Artery St…	D020244	JUN	0.00231	68	The protective effect of ginsenoside Rg1 on cerebral I/R injury was correlated with inhibiting the apoptosis of hippocampal neurons, regulating the expression levels of p-ERK1/2 and p-JNK(c-Jun N-terminal kinase).	23646480
Infarction, Middle Cerebral Artery;Cerebral Infarction, Middle Cerebral Artery;Embolic Infarction, Middle Cerebral Artery;Embolus, Middle Cerebral Artery;Middle Cerebral Artery Infarction;Middle Cerebral Artery Circulation Infarction;Middle Cerebral Artery Embolic Infarction;Middle Cerebral Artery Embolus;Middle Cerebral Artery Infarction;Middle Cerebral Artery Occlusion;Middle Cerebral Artery St…	D020244	GAP43	0.00238	12	Cocaine- and amphetamine-regulated transcript increased the expression of GAP43 and fluoro-ruby fluorescence in the lesioned cortex.	23211962
Infarction, Middle Cerebral Artery;Cerebral Infarction, Middle Cerebral Artery;Embolic Infarction, Middle Cerebral Artery;Embolus, Middle Cerebral Artery;Middle Cerebral Artery Infarction;Middle Cerebral Artery Circulation Infarction;Middle Cerebral Artery Embolic Infarction;Middle Cerebral Artery Embolus;Middle Cerebral Artery Infarction;Middle Cerebral Artery Occlusion;Middle Cerebral Artery St…	D020244	HSPA1A	0.00248	16	These data indicate that early modulation of astrocyte activation provides an additional novel mechanism associated with Hsp72 overexpression in the setting of ischemia.	22940431
Infarction, Middle Cerebral Artery;Cerebral Infarction, Middle Cerebral Artery;Embolic Infarction, Middle Cerebral Artery;Embolus, Middle Cerebral Artery;Middle Cerebral Artery Infarction;Middle Cerebral Artery Circulation Infarction;Middle Cerebral Artery Embolic Infarction;Middle Cerebral Artery Embolus;Middle Cerebral Artery Infarction;Middle Cerebral Artery Occlusion;Middle Cerebral Artery St…	D020244	SYP	0.0025	30	Marrow stromal cell treatment significantly enhanced functional recovery after ischemia, concurrent with increases of synaptophysin, synapse density, and myelinated axons along the IBZ, and significantly increased tPA and Shh expression in astrocytes and neurons compared with control.	23549381
Infarction, Middle Cerebral Artery;Cerebral Infarction, Middle Cerebral Artery;Embolic Infarction, Middle Cerebral Artery;Embolus, Middle Cerebral Artery;Middle Cerebral Artery Infarction;Middle Cerebral Artery Circulation Infarction;Middle Cerebral Artery Embolic Infarction;Middle Cerebral Artery Embolus;Middle Cerebral Artery Infarction;Middle Cerebral Artery Occlusion;Middle Cerebral Artery St…	D020244	TEK	0.00251	17	Increasing Angiopoietin-1/Tie2 signaling activity may play an important role in GW3965-induced brain plasticity and neurological recovery from stroke.	23204055
Infarction, Middle Cerebral Artery;Cerebral Infarction, Middle Cerebral Artery;Embolic Infarction, Middle Cerebral Artery;Embolus, Middle Cerebral Artery;Middle Cerebral Artery Infarction;Middle Cerebral Artery Circulation Infarction;Middle Cerebral Artery Embolic Infarction;Middle Cerebral Artery Embolus;Middle Cerebral Artery Infarction;Middle Cerebral Artery Occlusion;Middle Cerebral Artery St…	D020244	WDR83	0.00259	1	A compensatory increase in Morg1 expression in astrocytes in the penumbra may negatively influence infarct volume.	22982595
Infarction, Middle Cerebral Artery;Cerebral Infarction, Middle Cerebral Artery;Embolic Infarction, Middle Cerebral Artery;Embolus, Middle Cerebral Artery;Middle Cerebral Artery Infarction;Middle Cerebral Artery Circulation Infarction;Middle Cerebral Artery Embolic Infarction;Middle Cerebral Artery Embolus;Middle Cerebral Artery Infarction;Middle Cerebral Artery Occlusion;Middle Cerebral Artery St…	D020244	TNF	0.00277	133	The levels of IL-1β and TNF-αwere lower in the splenectomized MCAO rats than that in the MCAO-only and sham-splenectomy rats (P <0.05).	23786953
Infarction, Middle Cerebral Artery;Cerebral Infarction, Middle Cerebral Artery;Embolic Infarction, Middle Cerebral Artery;Embolus, Middle Cerebral Artery;Middle Cerebral Artery Infarction;Middle Cerebral Artery Circulation Infarction;Middle Cerebral Artery Embolic Infarction;Middle Cerebral Artery Embolus;Middle Cerebral Artery Infarction;Middle Cerebral Artery Occlusion;Middle Cerebral Artery St…	D020244	TNFRSF12A	0.00277	5	Our work indicate that the interaction between TWEAK and Fn14 triggers the activation of a cell signaling pathway that results in the induction of tolerance to lethal hypoxia and ischemia. These data indicate that TWEAK may be a potential therapeutic strategy to protect the brain from the devastating effects of an ischemic injury.	22394384
Infarction, Middle Cerebral Artery;Cerebral Infarction, Middle Cerebral Artery;Embolic Infarction, Middle Cerebral Artery;Embolus, Middle Cerebral Artery;Middle Cerebral Artery Infarction;Middle Cerebral Artery Circulation Infarction;Middle Cerebral Artery Embolic Infarction;Middle Cerebral Artery Embolus;Middle Cerebral Artery Infarction;Middle Cerebral Artery Occlusion;Middle Cerebral Artery St…	D020244	ARID5A	0.0028	2	MRF-1 was localized to all the cells of the mononuclear phagocyte system (microglia, monocytes, and perivascular cells) that appeared in the ischemic brain.	11056201
Infarction, Middle Cerebral Artery;Cerebral Infarction, Middle Cerebral Artery;Embolic Infarction, Middle Cerebral Artery;Embolus, Middle Cerebral Artery;Middle Cerebral Artery Infarction;Middle Cerebral Artery Circulation Infarction;Middle Cerebral Artery Embolic Infarction;Middle Cerebral Artery Embolus;Middle Cerebral Artery Infarction;Middle Cerebral Artery Occlusion;Middle Cerebral Artery St…	D020244	SLC1A1	0.00289	9	Our findings revealed that the possible mechanism of action of PAM protected against brain ischemia injury involves regulation of GLT-1, EAAC1 and ROS generation.	22395403
Infarction, Middle Cerebral Artery;Cerebral Infarction, Middle Cerebral Artery;Embolic Infarction, Middle Cerebral Artery;Embolus, Middle Cerebral Artery;Middle Cerebral Artery Infarction;Middle Cerebral Artery Circulation Infarction;Middle Cerebral Artery Embolic Infarction;Middle Cerebral Artery Embolus;Middle Cerebral Artery Infarction;Middle Cerebral Artery Occlusion;Middle Cerebral Artery St…	D020244	CYBB	0.0029	16	These results indicate that activation of Nox2 containing NADPH oxidase is implicated in the induction of MMP-9, loss of occludin and BBB disruption in ischemic stroke, and inhibition of Nox2 may be an important mechanism underlying NBO-afforded BBB protection.	22146586
Infarction, Middle Cerebral Artery;Cerebral Infarction, Middle Cerebral Artery;Embolic Infarction, Middle Cerebral Artery;Embolus, Middle Cerebral Artery;Middle Cerebral Artery Infarction;Middle Cerebral Artery Circulation Infarction;Middle Cerebral Artery Embolic Infarction;Middle Cerebral Artery Embolus;Middle Cerebral Artery Infarction;Middle Cerebral Artery Occlusion;Middle Cerebral Artery St…	D020244	CASKIN1	0.00297	1	Several regulated proteins (Caskin1, Shank3, Kpnb1, Uchl1, Mtap6, Epb4.1l1, Apba1, and Ube1x) novel in the context of stroke were also discovered.	21950801
Infarction, Middle Cerebral Artery;Cerebral Infarction, Middle Cerebral Artery;Embolic Infarction, Middle Cerebral Artery;Embolus, Middle Cerebral Artery;Middle Cerebral Artery Infarction;Middle Cerebral Artery Circulation Infarction;Middle Cerebral Artery Embolic Infarction;Middle Cerebral Artery Embolus;Middle Cerebral Artery Infarction;Middle Cerebral Artery Occlusion;Middle Cerebral Artery St…	D020244	FAM176A	0.00297	1	By blocking the activity of TMEM166 using siRNA, we were able to prevent the cell loss that occured following cerebral ischemia injury.	22227058
Infarction, Middle Cerebral Artery;Cerebral Infarction, Middle Cerebral Artery;Embolic Infarction, Middle Cerebral Artery;Embolus, Middle Cerebral Artery;Middle Cerebral Artery Infarction;Middle Cerebral Artery Circulation Infarction;Middle Cerebral Artery Embolic Infarction;Middle Cerebral Artery Embolus;Middle Cerebral Artery Infarction;Middle Cerebral Artery Occlusion;Middle Cerebral Artery St…	D020244	F12	0.00319	5	Thus, acute ischemic stroke can be redefined as a thrombo-inflammatory disorder, and multifunctional molecules such as GPIb, GPVI, and FXII may provide new therapeutic targets linking inflammation and thrombus formation.	20955438
Infarction, Middle Cerebral Artery;Cerebral Infarction, Middle Cerebral Artery;Embolic Infarction, Middle Cerebral Artery;Embolus, Middle Cerebral Artery;Middle Cerebral Artery Infarction;Middle Cerebral Artery Circulation Infarction;Middle Cerebral Artery Embolic Infarction;Middle Cerebral Artery Embolus;Middle Cerebral Artery Infarction;Middle Cerebral Artery Occlusion;Middle Cerebral Artery St…	D020244	FOS	0.00326	50	Our results confirm that SP can play the protective action against cerebral ischemia reperfusion-induced brain injury by regulating cerebral antioxidant enzymes activities, Bcl-2, Bax, c-Fos and Caspase-3 protein positive expression levels and Bcl-2, Bax, TNF-α and Caspase-3 mRNA expression.	23065200
Infarction, Middle Cerebral Artery;Cerebral Infarction, Middle Cerebral Artery;Embolic Infarction, Middle Cerebral Artery;Embolus, Middle Cerebral Artery;Middle Cerebral Artery Infarction;Middle Cerebral Artery Circulation Infarction;Middle Cerebral Artery Embolic Infarction;Middle Cerebral Artery Embolus;Middle Cerebral Artery Infarction;Middle Cerebral Artery Occlusion;Middle Cerebral Artery St…	D020244	HMGB1	0.00333	23	In conclusion, enhanced early extracellular release of HMGB1 might represent an important mechanism for worsened ischemic damage, particularly early BBB disruption, during hyperglycemic stroke.	24012767
Infarction, Middle Cerebral Artery;Cerebral Infarction, Middle Cerebral Artery;Embolic Infarction, Middle Cerebral Artery;Embolus, Middle Cerebral Artery;Middle Cerebral Artery Infarction;Middle Cerebral Artery Circulation Infarction;Middle Cerebral Artery Embolic Infarction;Middle Cerebral Artery Embolus;Middle Cerebral Artery Infarction;Middle Cerebral Artery Occlusion;Middle Cerebral Artery St…	D020244	FGF2	0.00334	47	These results show that post-ischemic administration of propofol provides neural protection from cerebral ischemia-reperfusion injury. This protection may be related to an early increase in the expression of bFGF.	23247820
Infarction, Middle Cerebral Artery;Cerebral Infarction, Middle Cerebral Artery;Embolic Infarction, Middle Cerebral Artery;Embolus, Middle Cerebral Artery;Middle Cerebral Artery Infarction;Middle Cerebral Artery Circulation Infarction;Middle Cerebral Artery Embolic Infarction;Middle Cerebral Artery Embolus;Middle Cerebral Artery Infarction;Middle Cerebral Artery Occlusion;Middle Cerebral Artery St…	D020244	TDRD9	0.00334	1	New genes potentially mediating neuroprotection by hypothermia were HNRNPAB, HIG-1, and JAK3.	22366221
Infarction, Middle Cerebral Artery;Cerebral Infarction, Middle Cerebral Artery;Embolic Infarction, Middle Cerebral Artery;Embolus, Middle Cerebral Artery;Middle Cerebral Artery Infarction;Middle Cerebral Artery Circulation Infarction;Middle Cerebral Artery Embolic Infarction;Middle Cerebral Artery Embolus;Middle Cerebral Artery Infarction;Middle Cerebral Artery Occlusion;Middle Cerebral Artery St…	D020244	NFKB1	0.00363	68	These findings suggest that NO of neuronal and inducible origin promotes NF-κB activation via IkB-alpha modulation and mediates ischemic-related damage in the brain following ischemia.	21122797
Infarction, Middle Cerebral Artery;Cerebral Infarction, Middle Cerebral Artery;Embolic Infarction, Middle Cerebral Artery;Embolus, Middle Cerebral Artery;Middle Cerebral Artery Infarction;Middle Cerebral Artery Circulation Infarction;Middle Cerebral Artery Embolic Infarction;Middle Cerebral Artery Embolus;Middle Cerebral Artery Infarction;Middle Cerebral Artery Occlusion;Middle Cerebral Artery St…	D020244	NCAN	0.0037	5	Our data suggest that BMSCs promote axonal regeneration by reducing neurocan expression in peri-infarct astrocytes.	18618668
Infarction, Middle Cerebral Artery;Cerebral Infarction, Middle Cerebral Artery;Embolic Infarction, Middle Cerebral Artery;Embolus, Middle Cerebral Artery;Middle Cerebral Artery Infarction;Middle Cerebral Artery Circulation Infarction;Middle Cerebral Artery Embolic Infarction;Middle Cerebral Artery Embolus;Middle Cerebral Artery Infarction;Middle Cerebral Artery Occlusion;Middle Cerebral Artery St…	D020244	METRN	0.00371	1	Our findings identify METRN as a new factor promoting neurogenesis both in vitro and in vivo by multiple mechanisms.	22044868
Infarction, Middle Cerebral Artery;Cerebral Infarction, Middle Cerebral Artery;Embolic Infarction, Middle Cerebral Artery;Embolus, Middle Cerebral Artery;Middle Cerebral Artery Infarction;Middle Cerebral Artery Circulation Infarction;Middle Cerebral Artery Embolic Infarction;Middle Cerebral Artery Embolus;Middle Cerebral Artery Infarction;Middle Cerebral Artery Occlusion;Middle Cerebral Artery St…	D020244	TMOD2	0.00371	1	As DRP-2, spectrin, and Tmod2 are involved in axonal and neurite growth as well as synaptic plasticity and maturation, the presently observed upregulation of the expression of these proteins may indicate active neuroregeneration and repair at 24h after the induction of cerebral ischemia.	17196711
Infarction, Middle Cerebral Artery;Cerebral Infarction, Middle Cerebral Artery;Embolic Infarction, Middle Cerebral Artery;Embolus, Middle Cerebral Artery;Middle Cerebral Artery Infarction;Middle Cerebral Artery Circulation Infarction;Middle Cerebral Artery Embolic Infarction;Middle Cerebral Artery Embolus;Middle Cerebral Artery Infarction;Middle Cerebral Artery Occlusion;Middle Cerebral Artery St…	D020244	PIK3R1	0.00372	4	Our work suggests that intranasal GRb1 exerts brain-targeting effects and that a single dose of intranasal GRb1 immediately after MCAO ameliorates ischemia/reperfusion insult.	21804225
Infarction, Middle Cerebral Artery;Cerebral Infarction, Middle Cerebral Artery;Embolic Infarction, Middle Cerebral Artery;Embolus, Middle Cerebral Artery;Middle Cerebral Artery Infarction;Middle Cerebral Artery Circulation Infarction;Middle Cerebral Artery Embolic Infarction;Middle Cerebral Artery Embolus;Middle Cerebral Artery Infarction;Middle Cerebral Artery Occlusion;Middle Cerebral Artery St…	D020244	RELA	0.00374	40	The activation of NF-κB Signaling pathway was observed after 1h of ischemia and 1h of reperfusion, and Ruscogenin significantly inhibited NF-κB p65 expression, phosphorylation and translocation from cytosol to nucleus at this time point in a dose-dependent manner.	23911884
Infarction, Middle Cerebral Artery;Cerebral Infarction, Middle Cerebral Artery;Embolic Infarction, Middle Cerebral Artery;Embolus, Middle Cerebral Artery;Middle Cerebral Artery Infarction;Middle Cerebral Artery Circulation Infarction;Middle Cerebral Artery Embolic Infarction;Middle Cerebral Artery Embolus;Middle Cerebral Artery Infarction;Middle Cerebral Artery Occlusion;Middle Cerebral Artery St…	D020244	HIF1A	0.00377	26	The novel proteasome inhibitor BSc2118 protects against cerebral ischaemia through HIF1A accumulation and enhanced angioneurogenesis.	23169919
Infarction, Middle Cerebral Artery;Cerebral Infarction, Middle Cerebral Artery;Embolic Infarction, Middle Cerebral Artery;Embolus, Middle Cerebral Artery;Middle Cerebral Artery Infarction;Middle Cerebral Artery Circulation Infarction;Middle Cerebral Artery Embolic Infarction;Middle Cerebral Artery Embolus;Middle Cerebral Artery Infarction;Middle Cerebral Artery Occlusion;Middle Cerebral Artery St…	D020244	CYCS	0.0038	56	Furthermore, treatment with oxysophoridine could effectively downregulate the expression of cytochrome c and caspase-3 in both mRNA and protein levels, and Bax in the protein level, and induce an increase of Bcl-2 in the protein level.	23807812
Infarction, Middle Cerebral Artery;Cerebral Infarction, Middle Cerebral Artery;Embolic Infarction, Middle Cerebral Artery;Embolus, Middle Cerebral Artery;Middle Cerebral Artery Infarction;Middle Cerebral Artery Circulation Infarction;Middle Cerebral Artery Embolic Infarction;Middle Cerebral Artery Embolus;Middle Cerebral Artery Infarction;Middle Cerebral Artery Occlusion;Middle Cerebral Artery St…	D020244	SERPINI1	0.00385	4	Our data indicate that the neuroprotective effect of neuroserpin is due to inhibition of plasmin-mediated excitotoxin-induced cell death and is independent of neuroserpin's ability to inhibit tPA activity.	20864675
Infarction, Middle Cerebral Artery;Cerebral Infarction, Middle Cerebral Artery;Embolic Infarction, Middle Cerebral Artery;Embolus, Middle Cerebral Artery;Middle Cerebral Artery Infarction;Middle Cerebral Artery Circulation Infarction;Middle Cerebral Artery Embolic Infarction;Middle Cerebral Artery Embolus;Middle Cerebral Artery Infarction;Middle Cerebral Artery Occlusion;Middle Cerebral Artery St…	D020244	CASP9	0.00386	28	The temporal and spatial pattern of expression demonstrates that neuronal caspase-9 activity induces caspase-6 activation, mediating axonal loss by 12 hpr followed by neuronal death within 24 hpr.	21677173
Infarction, Middle Cerebral Artery;Cerebral Infarction, Middle Cerebral Artery;Embolic Infarction, Middle Cerebral Artery;Embolus, Middle Cerebral Artery;Middle Cerebral Artery Infarction;Middle Cerebral Artery Circulation Infarction;Middle Cerebral Artery Embolic Infarction;Middle Cerebral Artery Embolus;Middle Cerebral Artery Infarction;Middle Cerebral Artery Occlusion;Middle Cerebral Artery St…	D020244	ACCN2	0.00399	5	Thus, our results suggest that GS-Rd neuroprotection following cerebral ischemia may be at least due to its effects on the expression of TRPM7, ASIC1a and ASIC2a.	22231470
Infarction, Middle Cerebral Artery;Cerebral Infarction, Middle Cerebral Artery;Embolic Infarction, Middle Cerebral Artery;Embolus, Middle Cerebral Artery;Middle Cerebral Artery Infarction;Middle Cerebral Artery Circulation Infarction;Middle Cerebral Artery Embolic Infarction;Middle Cerebral Artery Embolus;Middle Cerebral Artery Infarction;Middle Cerebral Artery Occlusion;Middle Cerebral Artery St…	D020244	SPHK2	0.00414	4	Postischemic loss of VE-cadherin, occludin, and zona occludens-1 in SphK2-null mice with prior HPC suggests that SphK2-dependent protection of these adherens and tight junction proteins is compulsory for HPC to establish a vasculoprotective phenotype.	22314269
Infarction, Middle Cerebral Artery;Cerebral Infarction, Middle Cerebral Artery;Embolic Infarction, Middle Cerebral Artery;Embolus, Middle Cerebral Artery;Middle Cerebral Artery Infarction;Middle Cerebral Artery Circulation Infarction;Middle Cerebral Artery Embolic Infarction;Middle Cerebral Artery Embolus;Middle Cerebral Artery Infarction;Middle Cerebral Artery Occlusion;Middle Cerebral Artery St…	D020244	NTRK2	0.00415	20	In addition, the effects of CART on ischemia-induced neuronal apoptosis and ER stress were suppressed by tyrosine receptor kinase B (TrkB) IgG, whereas the effects of CART on BDNF transcription, synthesis and secretion were abolished by CREB siRNA.	23770418
Infarction, Middle Cerebral Artery;Cerebral Infarction, Middle Cerebral Artery;Embolic Infarction, Middle Cerebral Artery;Embolus, Middle Cerebral Artery;Middle Cerebral Artery Infarction;Middle Cerebral Artery Circulation Infarction;Middle Cerebral Artery Embolic Infarction;Middle Cerebral Artery Embolus;Middle Cerebral Artery Infarction;Middle Cerebral Artery Occlusion;Middle Cerebral Artery St…	D020244	IL6	0.0043	110	It was noted that fewer myeloperoxidase (MPO) positive cells and less cytokines IL-6, IL-1β and TNF-α expression in pre-post treatment group compared to the control group (p<0.05).	23707212
Infarction, Middle Cerebral Artery;Cerebral Infarction, Middle Cerebral Artery;Embolic Infarction, Middle Cerebral Artery;Embolus, Middle Cerebral Artery;Middle Cerebral Artery Infarction;Middle Cerebral Artery Circulation Infarction;Middle Cerebral Artery Embolic Infarction;Middle Cerebral Artery Embolus;Middle Cerebral Artery Infarction;Middle Cerebral Artery Occlusion;Middle Cerebral Artery St…	D020244	CNR1	0.00431	25	In conclusion, EA pretreatment enhances STAT3 activation via CB1R to protect against cerebralischemia, suggesting that STAT3 activation may be a novel target for stroke intervention.	23880371
Infarction, Middle Cerebral Artery;Cerebral Infarction, Middle Cerebral Artery;Embolic Infarction, Middle Cerebral Artery;Embolus, Middle Cerebral Artery;Middle Cerebral Artery Infarction;Middle Cerebral Artery Circulation Infarction;Middle Cerebral Artery Embolic Infarction;Middle Cerebral Artery Embolus;Middle Cerebral Artery Infarction;Middle Cerebral Artery Occlusion;Middle Cerebral Artery St…	D020244	GRIPAP1	0.00446	1	We found that caspase cleavage of GRASP-1 occurs in specific brain regions in a time-dependent manner during development and ischemia.	12207967
Infarction, Middle Cerebral Artery;Cerebral Infarction, Middle Cerebral Artery;Embolic Infarction, Middle Cerebral Artery;Embolus, Middle Cerebral Artery;Middle Cerebral Artery Infarction;Middle Cerebral Artery Circulation Infarction;Middle Cerebral Artery Embolic Infarction;Middle Cerebral Artery Embolus;Middle Cerebral Artery Infarction;Middle Cerebral Artery Occlusion;Middle Cerebral Artery St…	D020244	PEA15	0.00458	5	The decrease of phospho-PEA-15 protein level indicates that the anti-apoptotic function of PEA-15 was being inhibited. Thus, these results suggest that ferulic acid protects neuronal cells against ischemic injury by maintenance of phospho-PEA-15 protein levels.	22306184
Infarction, Middle Cerebral Artery;Cerebral Infarction, Middle Cerebral Artery;Embolic Infarction, Middle Cerebral Artery;Embolus, Middle Cerebral Artery;Middle Cerebral Artery Infarction;Middle Cerebral Artery Circulation Infarction;Middle Cerebral Artery Embolic Infarction;Middle Cerebral Artery Embolus;Middle Cerebral Artery Infarction;Middle Cerebral Artery Occlusion;Middle Cerebral Artery St…	D020244	TJP1	0.00474	15	This study suggests that, under ischemic insults, Shh triggers Ang-1 production predominantly in astrocytes, and the secreted Ang-1 acts on BMECs, thereby upregulating ZO-1 and occludin to repair the tight junction and ameliorate the brain edema and BBB leakage.	23894369
Infarction, Middle Cerebral Artery;Cerebral Infarction, Middle Cerebral Artery;Embolic Infarction, Middle Cerebral Artery;Embolus, Middle Cerebral Artery;Middle Cerebral Artery Infarction;Middle Cerebral Artery Circulation Infarction;Middle Cerebral Artery Embolic Infarction;Middle Cerebral Artery Embolus;Middle Cerebral Artery Infarction;Middle Cerebral Artery Occlusion;Middle Cerebral Artery St…	D020244	BCL2L2	0.00477	5	Importantly, Bcl2L2 overexpression rescued neuronal cell death induced by miR-29b.	22094713
Infarction, Middle Cerebral Artery;Cerebral Infarction, Middle Cerebral Artery;Embolic Infarction, Middle Cerebral Artery;Embolus, Middle Cerebral Artery;Middle Cerebral Artery Infarction;Middle Cerebral Artery Circulation Infarction;Middle Cerebral Artery Embolic Infarction;Middle Cerebral Artery Embolus;Middle Cerebral Artery Infarction;Middle Cerebral Artery Occlusion;Middle Cerebral Artery St…	D020244	RAB33B	0.00484	1	These findings suggest that Rab33B is involved in the mechanism of pathogenesis of transient cerebral ischemia in mice and that it may be contribute to the neuronal cell death. Thus, control of the Rab33B gene and/or protein after ischemia may prove to be a useful strategy for therapeutic treatment of ischemic stroke.	21092243
Infarction, Middle Cerebral Artery;Cerebral Infarction, Middle Cerebral Artery;Embolic Infarction, Middle Cerebral Artery;Embolus, Middle Cerebral Artery;Middle Cerebral Artery Infarction;Middle Cerebral Artery Circulation Infarction;Middle Cerebral Artery Embolic Infarction;Middle Cerebral Artery Embolus;Middle Cerebral Artery Infarction;Middle Cerebral Artery Occlusion;Middle Cerebral Artery St…	D020244	SELP	0.00493	25	Factor B-deficient or CR2-fH-treated mice were protected in terms of improved neurologic function and reduced cerebralinfarct, demyelination, P-selectin expression, neutrophil infiltration, and microthrombi formation.	23028050
Infarction, Posterior Cerebral Artery;Embolic Infarction, Posterior Cerebral Artery;Posterior Cerebral Artery Embolic Infarction;Posterior Cerebral Artery Infarction;Posterior Cerebral Artery Stroke;Posterior Cerebral Artery Syndrome;Posterior Cerebral Artery Thrombotic Infarction;Stroke, Posterior Cerebral Artery;Thrombotic Infarction, Posterior Cerebral Artery	D020762	SGCG	0.00191	1	Acute ischemic stroke in gamma-sarcoglycanopathy.	23040950
Infarction, Posterior Cerebral Artery;Embolic Infarction, Posterior Cerebral Artery;Posterior Cerebral Artery Embolic Infarction;Posterior Cerebral Artery Infarction;Posterior Cerebral Artery Stroke;Posterior Cerebral Artery Syndrome;Posterior Cerebral Artery Thrombotic Infarction;Stroke, Posterior Cerebral Artery;Thrombotic Infarction, Posterior Cerebral Artery	D020762	MTHFR	0.0395	1	Posterior cerebral artery occlusion after Mycoplasma pneumoniae infection associated with genetic defect of MTHFR C677T.	19617462
Ischemic Attack, Transient;Cerebral Ischemia, Transient	D002546	GFAP	0.000868	128	Our findings underline the hypothesis that rapid astroglial destruction as in acute intracerebral hemorrhage is mandatory for GFAP increase.	23626774
Ischemic Attack, Transient;Cerebral Ischemia, Transient	D002546	PLAT	0.00097	125	Stroke severity, treatment with tissue plasminogen activator, discharge status, and stroke etiology were compared between toxicology positive and negative patients.	23596074
Ischemic Attack, Transient;Cerebral Ischemia, Transient	D002546	EEF1A2	0.00115	106	Aggressive management of vascular risk factors, including blood pressure as low as 130/80 mm Hg, intensive statin treatment, smoking cessation and diabetes control, also plays a major role in the prevention of vascular event.	24157562
Ischemic Attack, Transient;Cerebral Ischemia, Transient	D002546	RBFOX3	0.00126	35	In the somatosensory cortex, some CV and NeuN positive (+) neurons were slightly decreased only in layers III and VI in the 5 min ischemia-group, and the number of CV+ and NeuN+ neurons were decreased with longer ischemic time.	23528266
Ischemic Attack, Transient;Cerebral Ischemia, Transient	D002546	NOTCH3	0.00143	29	In1996, linkage studies mapped and identified mutations in the NOTCH3 gene on chromosome 19 as causative in CADASIL.	21045164
Ischemic Attack, Transient;Cerebral Ischemia, Transient	D002546	MAP2	0.0015	40	In addition, early damage in dendrites was detected 1 day after I-R by immunohistochemical staining for microtubule-associated protein 2 (MAP-2), and MAP-2 immunoreactivity was hardly detected in the CA1 region 4 days after I-R.	23504294
Ischemic Attack, Transient;Cerebral Ischemia, Transient	D002546	PLG	0.0018	182	Stroke severity, treatment with tissue plasminogen activator, discharge status, and stroke etiology were compared between toxicology positive and negative patients.	23596074
Ischemic Attack, Transient;Cerebral Ischemia, Transient	D002546	KIAA1147	0.00192	1	these data suggest that LCHN could play a role in neuritogenesis, as well as in neuronal recovery and/or restructuring in the hippocampus following transient cerebral ischemia.	17394467
Ischemic Attack, Transient;Cerebral Ischemia, Transient	D002546	HSPA1A	0.00202	29	After cerebral ischemia, total levels of Hsp72 and the number of Hsp72 immunopositive cells were greater in mice lacking beta(2) AR.	19095863
Ischemic Attack, Transient;Cerebral Ischemia, Transient	D002546	PPBP	0.00245	32	Platelet factor 4 (PF 4) and beta-thromboglobulin (beta-TG) in the plasma were quantified by ELISA.	11022078
Ischemic Attack, Transient;Cerebral Ischemia, Transient	D002546	CASP3	0.0025	135	Furthermore, tissue injury, caspase-3 and ED1 expression, and apoptosis were less severe, as quantified by application of a standardized histologic scoring system in a blinded manner.	23890403
Ischemic Attack, Transient;Cerebral Ischemia, Transient	D002546	DCX	0.00254	20	Activation of these pathways is associated with up-regulation of the repair factor Zif268 and the neurogenesis facilitating factor IL-10, and it seems to address mainly toward a neuronal fate, as indicated by the increase in DCX positive cells.	23535605
Ischemic Attack, Transient;Cerebral Ischemia, Transient	D002546	PHYHIPL	0.00289	1	A total of 12 mitochondrial proteins (including respiratory chain proteins NDUFA11, NDUFS3, NDUF5B, ATP5J, as well as ETFA, CYB5B, ATP6V1A, HSPA1B, OXR1, GLUL, IARS2, and PHYHIPL) were significantly altered with respect to genotype, global ischemia, or their interaction (P<0.01).	21878944
Ischemic Attack, Transient;Cerebral Ischemia, Transient	D002546	SOD1	0.00298	37	PEP-1-SOD1 fusion protein can be transduced into the neurons in vivo and protect the neurons from the transient global ischemia-induced damage, suggesting PEP-1-SOD1 may be used for the treatment of oxidative stress-associated disorders such astransient global cerebral ischemia.	21531066
Ischemic Attack, Transient;Cerebral Ischemia, Transient	D002546	GRIN2A	0.00428	19	The mRNA expression of both NR2A and NR2B then increased to peak levels at IR 48h, followed by a sustained decline until IR 7 days.	20850419
Ischemic Attack, Transient;Cerebral Ischemia, Transient	D002546	MMP9	0.00431	73	Propofol post-treatment attenuated cerebral edema after transient cerebral ischemia, in association with reduced expression of AQP-1, AQP-4, MMP-2, and MMP-9.	23990224
Ischemic Attack, Transient;Cerebral Ischemia, Transient	D002546	METAP2	0.00448	23	We also found this deactivation of CK2 caused by ischemia/reperfusion increases expression of Nox2 and translocation of p67(phox) and Rac1 to the membrane after tFCI.	19940173
Ischemic Attack, Transient;Cerebral Ischemia, Transient	D002546	POU3F3	0.00458	3	The transient forebrain ischemia enhanced Sox11 gene expression moderately in the CA1 and strongly in the DG, whereas Brn1 was selectively induced only in the CA1 of the hippocampal formation. Collectively, overall results suggest that the expression of Sox11 and Brn1 may be modulated by the cell-type specific machinery.	18261853
Ischemic Attack, Transient;Cerebral Ischemia, Transient	D002546	PF4	0.005	22	Platelet factor 4 (PF 4) and beta-thromboglobulin (beta-TG) in the plasma were quantified by ELISA. Transient cerebral ischemia was induced by filamentous occlusion of the middle cerebral artery followed by reperfusion.	11022078
Ischemic Attack, Transient;Cerebral Ischemia, Transient	D002546	SLC1A3	0.00528	13	Reduced expression of the major astrocyte excitatory amino acid transporters, GLAST or GLT-1 [5],[6] and [38], exacerbates ischemic injury and together these transporters are almost exclusively responsible for extracellular glutamate uptake in brain.	22575539
Ischemic Attack, Transient;Cerebral Ischemia, Transient	D002546	PVALB	0.00531	27	We compared immunoreactivities and levels of calcium binding proteins (CBPs), such as calbindin 28k (CB-D28k), calretinin (CR) and parvalbumin (PV).	23357314
Ischemic Attack, Transient;Cerebral Ischemia, Transient	D002546	SLC1A1	0.00532	11	Taken together, this study implicates EAAC1-dependent cysteine uptake as an endogenous source of enhancing antioxidant function and zinc homeostasis in neurons in the ischemic brain.	22575539
Ischemic Attack, Transient;Cerebral Ischemia, Transient	D002546	GRIN1	0.00533	25	These results indicate that the alterations of NMDA receptor subunit mRNA expression may contribute to the ischemic apoptosis of hippocampus after transient forebrain ischemia.	20850419
Ischemic Attack, Transient;Cerebral Ischemia, Transient	D002546	EDN1	0.00541	59	These findings indicate that in the Et-1 model, hypothermia exerts a long lasting effect on stroke-induced apoptosis.	23357472
Ischemic Attack, Transient;Cerebral Ischemia, Transient	D002546	FOS	0.00559	71	In the ischemic group, the expression levels of c-fos, cyclin D1, and COX-2 were significantly higher at 2 h postischemia, and those of bcl-2, bcl-xL, and HO-1 at 72 h.	22843461
Ischemic Attack, Transient;Cerebral Ischemia, Transient	D002546	ATP5G2	0.0058	1	Our analysis revealed a significant change in the expression of energy metabolism related genes (Atp6v0d1, Atp5g2, etc.) in the hippocampus of the ischemic rat brain.	22102944
Ischemic Attack, Transient;Cerebral Ischemia, Transient	D002546	NDUFA11	0.0058	1	A total of 12 mitochondrial proteins (including respiratory chain proteins NDUFA11, NDUFS3, NDUF5B, ATP5J, as well as ETFA, CYB5B, ATP6V1A, HSPA1B, OXR1, GLUL, IARS2, and PHYHIPL) were significantly altered with respect to genotype, global ischemia, or their interaction (P<0.01).	21878944
Ischemic Attack, Transient;Cerebral Ischemia, Transient	D002546	JUN	0.00625	75	Western blotanalysis showed a significant increase in expression of phosphorylated stress-activated protein kinases (c-Jun N-terminal kinase (JNK) and p38) in ischemic brain tissue.	23032483
Ischemic Attack, Transient;Cerebral Ischemia, Transient	D002546	SLC1A2	0.00688	12	Interestingly, changes in VGLUT1 and EAAT2 expression showed a significant positive correlation in caudate-putamen. Taken together, these results suggest a contribution of VGLUTs to glutamate release in these structures, which could promote neuroblast migration and neurogenesis during ischemic recovery, and a possible interplay with EAATs in the regulation of glutamate levels, at least in the fir…	20367756
Ischemic Attack, Transient;Cerebral Ischemia, Transient	D002546	NOS1	0.00712	35	Western blot and immunohistochemical analysis were performed to determine the expression of neuronal nitric oxide synthase (NOS) and inducible NOS in ischemic brain tissues.	21993016
Ischemic Attack, Transient;Cerebral Ischemia, Transient	D002546	ADORA1	0.00727	13	The present study demonstrates that limb RIPC induced by noninvasive tourniquet reduces cerebral ischemic injury in rats, and the effect of neuroprotection may depend on the activation of adenosine A1 receptors.	22560096
Ischemic Attack, Transient;Cerebral Ischemia, Transient	D002546	CYB5B	0.00777	1	A total of 12 mitochondrial proteins (including respiratory chain proteins NDUFA11, NDUFS3, NDUF5B, ATP5J, as well as ETFA, CYB5B, ATP6V1A, HSPA1B, OXR1, GLUL, IARS2, and PHYHIPL) were significantly altered with respect to genotype, global ischemia, or their interaction (P<0.01).	21878944
Ischemic Attack, Transient;Cerebral Ischemia, Transient	D002546	HSPA4	0.00797	22	The reduction in the number of terminal deoxynucleotidyl transferase-mediated biotinylated deoxyuridine triphosphate nick end-labeling-positive cells in hsp70 Tg mice suggests that hsp70 overexpression might reduce apoptotic cell death.	14580286
Ischemic Attack, Transient;Cerebral Ischemia, Transient	D002546	GRIN2B	0.00848	17	The mRNA expression of both NR2A and NR2B then increased to peak levels at IR 48h, followed by a sustained decline until IR 7 days.	20850419
Ischemic Attack, Transient;Cerebral Ischemia, Transient	D002546	SOD2	0.00866	31	In addition, Cu,Zn- and Mn-SOD immunoreactivity in the CA1 region of the EAKS-treated ischemia group were increased compared to the vehicle-treated ischemia group.	23095174
Ischemic Attack, Transient;Cerebral Ischemia, Transient	D002546	F2	0.00868	122	The addition of dipyridamole to aspirin led to a persistent reduction in peak and total thrombin generation ex vivo, and illustrates the diverse, potentially beneficial, newly recognised 'anti-coagulant' effects of dipyridamole in ischaemic CVD.	23064666
Ischemic Attack, Transient;Cerebral Ischemia, Transient	D002546	TDRD9	0.00876	1	New genes potentially mediating neuroprotection by hypothermia were HNRNPAB, HIG-1, and JAK3.	22366221
Ischemic Attack, Transient;Cerebral Ischemia, Transient	D002546	BCL2	0.00905	97	Thus, sevoflurane preconditioning may exert its anti-apoptotic effects by reducing the elevated expression of miR-15b following ischemic injury, allowing its target proteins, including Bcl-2, to be translated and expressed at the protein level.	23469855
Ischemic Attack, Transient;Cerebral Ischemia, Transient	D002546	MAP3K11	0.0092	7	Our data showed that paclitaxel can down-regulate the increased MLK3, JNK3, c-Jun, Bcl-2, and caspase-3 phosphorylation induced by ischemia injury.	22060185
Ischemic Attack, Transient;Cerebral Ischemia, Transient	D002546	AKT1S1	0.00966	3	We conclude that an increase in pPRAS40 by transfection after SCI results in survival of motor neurons, and overexpression of SOD1 in the Tg rats results in an increase in endogenous pPRAS40 and a decrease in motor neuron death through the PI3K/Akt pathway.	17457363
Ischemic Attack, Transient;Cerebral Ischemia, Transient	D002546	CAST	0.00969	15	Neuroprotective mechanism of taurine due to up-regulating calpastatin and down-regulating calpain and caspase-3 during focal cerebral ischemia.	17712625
Ischemic Attack, Transient;Cerebral Ischemia, Transient	D002546	DLG4	0.00982	7	Taken together, the essential role of the PDZ1 domain of PSD-95 in apoptotic cell death in neurons provides an experimental foundation for genetherapy of neurodegenerative diseases with overexpression of the PDZ1 domain.	19477222
Ischemic Attack, Transient;Cerebral Ischemia, Transient	D002546	BDNF	0.00992	41	we newly found that the immunoreactivities of trophic factors, such as BDNF, GDNF, and VEGF, in the stratum pyramidale of the CA1 in the young gerbil were much higher than those in the adult gerbil 4 days after transient cerebral ischemia.	22552890
Ischemic Attack, Transient;Cerebral Ischemia, Transient	D002546	ETFA	0.0102	2	A total of 12 mitochondrial proteins (including respiratory chain proteins NDUFA11, NDUFS3, NDUF5B, ATP5J, as well as ETFA, CYB5B, ATP6V1A, HSPA1B, OXR1, GLUL, IARS2, and PHYHIPL) were significantly altered with respect to genotype, global ischemia, or their interaction (P<0.01). A compelling interactome, created using proteins found to be significantly modulated by global ischemia (P<0.05), invo…	21878944
Ischemic Attack, Transient;Cerebral Ischemia, Transient	D002546	MAPK10	0.0103	5	These results indicated that paclitaxel has neuroprotection inischemic injury through JNK3 signaling pathway and provided a novel possible drug in therapeutics of brain ischemia.	22060185
Ischemic Attack, Transient;Cerebral Ischemia, Transient	D002546	DNAJA4	0.0107	1	Functional classification of the 25 genes demonstrated alterations of expression of several kinds of biological pathways, regulating transcription (Bhlhb2, Jun, c-fos, Egr1, Egr2, Fosb, Junb, Ifrd1, Neurod6), the cell cycle (c-fos, Fosb, Jun, Junb, Dusp1), stress response (Dusp1, Dnajb1, Dnaja4), chaperone activity (Dnajb1, Dnaja4) and cell death (Ptgs2, Gadd45g, Tdag51), in the mouse hippocampus…	14969731
Ischemic Attack, Transient;Cerebral Ischemia, Transient	D002546	KMO	0.0107	3	Delayed increases in the activity of kynurenine 3-hydroxylase occur in several brain regions followingtransient ischemia in gerbils.	8239646
Ischemic Attack, Transient;Cerebral Ischemia, Transient	D002546	HSPA8	0.0123	13	cDNAs isolated corresponded to (1) genes known to be upregulated following ischemia, (hsc70, hsp90, hsp105 and trkB) and (2) a gene not previously implicated with cerebral ischemia, sodium calcium exchanger (ncx).	11589994
Ischemic Attack, Transient;Cerebral Ischemia, Transient	D002546	RAB33B	0.0127	1	These findings suggest that LCMS-IT-TOF is useful for identifying changes in proteins after cerebral ischemia and that Rab33B is partially related to the pathogenesis of transient cerebral ischemia in mice.	21092243
Ischemic Attack, Transient;Cerebral Ischemia, Transient	D002546	PARP1	0.0133	30	Treatment with a PARP inhibitor decreased infarct volume and deficit scores equivalently in male wild-type and endonuclease G null mice, indicating that the injury in endonuclease G null mice remains dependent on PARP.	20427721
Ischemic Attack, Transient;Cerebral Ischemia, Transient	D002546	MTHFR	0.0135	19	Cerebral venous sinus thrombosis presenting as transient ischemic attacks in a case with homozygous mutations of MTHFR A1298C and CG677T.	20833086
Ischemic Attack, Transient;Cerebral Ischemia, Transient	D002546	CYCS	0.0136	60	As a result, through inhibiting phosphorylation of Bcl-2 (a cytosolic target of JNK) and 14-3-3 protein (a cytoplasmic anchor of Bax) induced by the activation of JNK, K252a decreased the release of Bax from Bcl-2/Bax and 14-3-3/Bax dimers, further attenuating the translocation of Bax from cytosol to mitochondria and the release of cytochrome c induced by ischemia/reperfusion, which related to mi…	21726169
Ischemic Attack, Transient;Cerebral Ischemia, Transient	D002546	INS	0.0136	68	Secondary outcomes were (1) secondary vascular events: second stroke, myocardial infarction, and vascular death, as well as (2) vascular risk factors: blood pressure, body weight, lipid profile, insulin resistance and tobacco use.	23543566
Ischemic Attack, Transient;Cerebral Ischemia, Transient	D002546	GRIK2	0.0139	6	These results demonstrate that NMDA receptors and L-VGCCs depended-CaMKII functionally modulated the phosphorylation of GluR6 via the assembly of GluR6-PSD95-CaMKII signaling module in cerebral ischemia injury.	20888327
Ischemic Attack, Transient;Cerebral Ischemia, Transient	D002546	FGA	0.0148	11	The latter had significantly higher fibrinogen, von Willebrand factor antigen and factor VIII levels (p = 0.04, 0.002 and 0.002, respectively) and significantly lower protein S levels (p = 0.02) than the control subjects without prior stroke.	9307553
Ischemic Attack, Transient;Cerebral Ischemia, Transient	D002546	FAIM	0.0158	1	we provide evidence that Faim2 is a novel neuroprotective molecule in the context of cerebral ischemia.	21209208
Ischemic Attack, Transient;Cerebral Ischemia, Transient	D002546	SLC8A2	0.0159	4	These results suggest that the NCX1 isoform may act preferentially (vs. the NCX2 and NCX3 isoforms) to exacerbate the cerebral damage caused by ischemic insult in mice, and that NCX1-selective inhibitors warrant investigation as a potential therapeutic agents for stroke.	23137542
Ischemic Attack, Transient;Cerebral Ischemia, Transient	D002546	NES	0.0163	15	Expression of the anti-apoptotic bcl-Xl (p<0.01) and the cerebral plasticity marker synapsin-I and nestin (p<0.01) increased with acute estrogen pretreatment in ischemic animals.	21616777
Ischemic Attack, Transient;Cerebral Ischemia, Transient	D002546	F3	0.0167	45	The patients were classified into 2 groups, BC (Group BC) and no BC (Group No BC), by whether they did or did not have BC, respectively. Differences in various parameters, including pre- and post-procedural prothrombin time-INR and activated partial thromboplastin time (APTT), were compared between the 2 groups.	23090638
Ischemic Attack, Transient;Cerebral Ischemia, Transient	D002546	CRP	0.0177	74	We observed significant associations between elevated levels of total cholesterol, Lp(a), C-reactive protein, and triglycerides, and mild or moderate functional outcomes after ischaemic cerebral events.	23034002
Ischemic Attack, Transient;Cerebral Ischemia, Transient	D002546	ARL4A	0.0178	1	Other vesicle transport-related genes such as ARF1, ARL4 and beta-COP were also induced after 5-min ischemia, suggesting that vesicle transport was activated in hippocampal neurons after ischemic stress.	9602063
Ischemic Attack, Transient;Cerebral Ischemia, Transient	D002546	GRIA2	0.018	10	Thus, ADAR2-dependent GluR2 Q/R site editing determines vulnerability of neurons in the rat hippocampus to forebrain ischemia.	16504947
Ischemic Attack, Transient;Cerebral Ischemia, Transient	D002546	HSPA5	0.0181	11	This effect was observed concomitantly with significant attenuation in upregulation of 78kDa glucose regulated protein (GRP78), CCAAT/enhancer binding protein homologous protein or growth arrest DNA damage-inducible gene 153 (CHOP/GADD153) and activation of caspase-12, specific markers of ER stress/apoptosis.	21767572
Ischemic Attack, Transient;Cerebral Ischemia, Transient	D002546	EIF2S1	0.0184	10	These data demonstrate that PERK is responsible for the large increase in phosphorylated eIF2alpha and the suppression of translation early in reperfusion after transient global brain ischemia.	16000157
Ischemic Attack, Transient;Cerebral Ischemia, Transient	D002546	PTGER3	0.0184	4	Thus, mPGES-1 and EP(3) receptors may be valuable therapeutic targets for treatment of human stroke.	20590584
Ischemic Attack, Transient;Cerebral Ischemia, Transient	D002546	DPYSL3	0.0185	2	CRMP-4, a marker of immature neuron, could be expressed in the ipsilateral striatum and cerebral cortex at 1st and 2nd week after the ischemia-reperfusion	14653945
Ischemic Attack, Transient;Cerebral Ischemia, Transient	D002546	FAIM2	0.0188	1	we provide evidence that Faim2 is a novel neuroprotective molecule in the context of cerebral ischemia.	21209208
Ischemic Attack, Transient;Cerebral Ischemia, Transient	D002546	WT3	0.0188	1	We therefore investigated the roles of CD11a/CD18 (LFA-1) and ICAM-1 in cerebral ischemia-reperfusion injury by using monoclonal antibodies, WT1 (anti-CD11a), WT3 (anti-CD18), and 1A29 (anti-ICAM-1).	7820595
Ischemic Attack, Transient;Cerebral Ischemia, Transient	D002546	SELP	0.0189	26	Platelet SDF-1 expression showed a trend with the severity of stroke according to National Institute of Health Stroke Scale score (r=0.125; P=0.085), but significantly correlated with the peak levels of C-reactive protein (r=0.218; P=0.002) and with the levels of platelet activation (P-selectin: r=0.389; P=0.001).	21951424
Ischemic Attack, Transient;Cerebral Ischemia, Transient	D002546	BCL2L1	0.0195	29	In the ischemic group, the expression levels of c-fos, cyclin D1, and COX-2 were significantly higher at 2 h postischemia, and those of bcl-2, bcl-xL, and HO-1 at 72 h.	22843461
Ischemic Attack, Transient;Cerebral Ischemia, Transient	D002546	AIF1	0.0202	5	Telmisartan significantly decreased the number of Iba1-positive cells expressing HMGB1 and decreased plasma HMGB1 levels. These effects were partially inhibited by GW9662. These data suggest that telmisartan may be a potential treatment for post-ischemic injury by partially inhibiting the inflammatory reaction after cerebral ischemia via a PPARgamma-dependent HMGB1 inhibiting mechanism.	19699780
Ischemic Attack, Transient;Cerebral Ischemia, Transient	D002546	PTK2B	0.0203	7	Transient forebrain ischemia effects interaction of Src, FAK, and PYK2 with the NR2B subunit of N-methyl-D-aspartate receptor in gerbil hippocampus.	15854593
Ischemic Attack, Transient;Cerebral Ischemia, Transient	D002546	PTGDS	0.0204	12	These results suggest that COX-2 may have proinflammatory and antiinflammatory properties as a function of expression of downstream PGH2 isomerases, and that the switch from L-PGDS to mPGES-1 in plaque macrophages is associated with cerebral ischemicsyndromes, possibly through MMP-induced plaque rupture.	15155382
Ischemic Attack, Transient;Cerebral Ischemia, Transient	D002546	ODC1	0.0209	23	Increased expression of ODC mRNA could contribute to the increase in ODC activity after transient cerebral ischemia.	16137040
Ischemic Attack, Transient;Cerebral Ischemia, Transient	D002546	DNTT	0.021	7	These results appear to correlate with neuronal degeneration as shown by hematoxylin and eosin staining and DNA fragmentation in the terminal transferase biotinylated-UTP nick end labeled-method.	12527399
Ischemic Attack, Transient;Cerebral Ischemia, Transient	D002546	GRM1	0.0217	9	These results suggest that mGluR1 may be linked to the increase in NADPH oxidase activity that is mediated by PKCδ and subsequent superoxide production after cerebral ischemia.	20598019
Ischemic Attack, Transient;Cerebral Ischemia, Transient	D002546	ITPRIP	0.022	1	Accordingly, DANGER may physiologically regulate the viability of neurons and represent a potential therapeutic target for stroke and neurodegenerative diseases.	20053891
Ischemic Attack, Transient;Cerebral Ischemia, Transient	D002546	CD4	0.0226	8	Th17/Treg(CD4(+)CD25(+) regulatory T cells) cells were imbalanced in ACI patients, and ox-LDL may contribute to this imbalance and lead to the occurrence of ACI suggesting their pathogenetic role in ACI.	23696918
Ischemic Attack, Transient;Cerebral Ischemia, Transient	D002546	AQP4	0.0233	11	Therefore, DSE might be effective on brain oedema by AQP4 regulation during the acute phase of ischaemia.	22322923
Ischemic Attack, Transient;Cerebral Ischemia, Transient	D002546	MSI1	0.0241	2	The present study revealed that Msi1-expression, similar to Nestin, is induced after brain ischemia and may be involved in the reactivation of astrocytes, including their proliferation. However, the difference in the distributions of Msi1 and Nestin suggests that some of their features may differ in reactive astrocytes.	20036290
Ischemic Attack, Transient;Cerebral Ischemia, Transient	D002546	MAPK11	0.0245	3	Our results suggest that the p38beta-dependent alpha-BC induction in neurons and astrocytes in the penumbra may play an important role in the postischemic brain.	15856211
Ischemic Attack, Transient;Cerebral Ischemia, Transient	D002546	NTF3	0.0247	24	modified cells could survive in the ischemic brains and continue to secrete neurotrophin-3 abundantly for over 2 weeks, which might have values for enhancing functional recovery after stroke.	18760326
Ischemic Attack, Transient;Cerebral Ischemia, Transient	D002546	NDUFS3	0.0261	2	A total of 12 mitochondrial proteins (including respiratory chain proteins NDUFA11, NDUFS3, NDUF5B, ATP5J, as well as ETFA, CYB5B, ATP6V1A, HSPA1B, OXR1, GLUL, IARS2, and PHYHIPL) were significantly altered with respect to genotype, global ischemia, or their interaction (P<0.01).	21878944
Ischemic Attack, Transient;Cerebral Ischemia, Transient	D002546	OXR1	0.0261	1	A total of 12 mitochondrial proteins (including respiratory chain proteins NDUFA11, NDUFS3, NDUF5B, ATP5J, as well as ETFA, CYB5B, ATP6V1A, HSPA1B, OXR1, GLUL, IARS2, and PHYHIPL) were significantly altered with respect to genotype, global ischemia, or their interaction (P<0.01).	21878944
Ischemic Attack, Transient;Cerebral Ischemia, Transient	D002546	TBXAS1	0.0268	9	Clinical study of OKY-046, a thromboxane synthetase inhibitor, in prevention of cerebral vasospasms and delayed cerebral ischaemic symptoms after subarachnoid haemorrhage due to aneurysmal rupture: a randomized double-blind study.	2569686
Ischemic Attack, Transient;Cerebral Ischemia, Transient	D002546	ATAT1	0.027	3	Tat-GluR6-9c, the peptide we constructed, gives a new insight into the therapy for ischemic stroke.	19449206
Ischemic Attack, Transient;Cerebral Ischemia, Transient	D002546	VTN	0.028	24	Here, we show for the first time that recombinant GPVI-Fc binds to activated endothelium mainly via vitronectin and prevents platelet/endothelial interaction.	22814400
Ischemic Attack, Transient;Cerebral Ischemia, Transient	D002546	PRDX3	0.0282	3	In brief, our results showed that the immunoreactivities of Trx2, TrxR2 and Prx3 were dramatically increased in CA1 pyramidal neurons of the young ischemia-groups at 4 days post-ischemia compared to those in the adult ischemia-groups induced by transient cerebral ischemia.	22246227
Ischemic Attack, Transient;Cerebral Ischemia, Transient	D002546	S100B	0.0284	14	All therapeutic effects of INSI disappeared when infusions were started 2 hours after reperfusion, whereas infarct size, neurological deficits and S100beta serum level were still reduced significantly in ICSI group, compared with the non-infusion group.	22709718
Ischemic Attack, Transient;Cerebral Ischemia, Transient	D002546	GDNF	0.0293	14	we newly found that the immunoreactivities of trophic factors, such as BDNF, GDNF, and VEGF, in the stratum pyramidale of the CA1 in the young gerbil were much higher than those in the adult gerbil 4 days after transient cerebral ischemia.	22552890
Ischemic Attack, Transient;Cerebral Ischemia, Transient	D002546	IL2	0.0293	8	In brief, our findings indicate that IL-2, 2Rβ, IL-4 and IL-13 immunoreactivity in young gerbils was similar or low compared to those in the adult, and they were decreased at 4 days post-ischemia in the adult; however, at this time, they were distinctively increased in the young.	22578357
Ischemic Attack, Transient;Cerebral Ischemia, Transient	D002546	ST3GAL5	0.0293	1	In addition, in situ hybridization demonstrated an increase in the mRNA for ganglioside GM3 synthase. These results suggest that gangliosides GM1 and GM3 may be synthesized in vivo to protect the cerebral cortex from ischemic damage.	16404149
Ischemic Attack, Transient;Cerebral Ischemia, Transient	D002546	FOSB	0.0302	5	We therefore conclude that DeltaFosB can promote the proliferation of quiescent neuronal precursor cells, thus enhancing neurogenesis after transient forebrain ischemia.	15861185
Ischemic Attack, Transient;Cerebral Ischemia, Transient	D002546	NOS3	0.0303	30	In conclusion, functional deterioration of eNOS progressed after cerebral ischemia.	23820645
Ischemic Attack, Transient;Cerebral Ischemia, Transient	D002546	ARL4D	0.0304	1	These results will help to elucidate the association of upregulation of vesicle transport systems including ARF4L and stress responses of neurons after transient ischemia.	9602063
Ischemic Attack, Transient;Cerebral Ischemia, Transient	D002546	NDFIP1	0.0304	1	While Ndfip1 and Itch have been previously shown to interact outside of the nervous system, ischemic induction of Itch in the present study was associated with cellular survival independent of Ndfip1.	22417925
Ischemic Attack, Transient;Cerebral Ischemia, Transient	D002546	NTM	0.0304	1	In addition to a number of established ischemia-related genes, many genes not previously implicated in transient focal ischemia-induced brain damage [suppressor of cytokine signaling (SOCS)-3, cAMP responsive element modulator (CREM), cytosolic retinol binding protein (CRBP), silencer factor-B, survival motor neuron (SMN), interferon-γ regulatory factor-1 (IRF-1), galanin, neurotrimin(NTM), prote…	12437578
Ischemic Attack, Transient;Cerebral Ischemia, Transient	D002546	MGLL	0.0308	2	The sensitivity of phospholipase C was found to be increased after 1 min of ischemic treatment, but those of phospholipase A and di- and monoglyceride lipase were not increased.	2742639
Ischemic Attack, Transient;Cerebral Ischemia, Transient	D002546	ARC	0.0314	2	These results suggest that down-regulation of ARC expression in hippocampal neurons may contribute to neuronal death induced by ischemia/hypoxia.	12753927
Ischemic Attack, Transient;Cerebral Ischemia, Transient	D002546	CASP9	0.0315	20	LLI may protect the brain by upregulating Akt, pAkt, pBAD, and Bcl-2 expression and downregulating caspase 9 and caspase 3 expression following transient cerebral ischemia.	21712070
Ischemic Attack, Transient;Cerebral Ischemia, Transient	D002546	PDIA4	0.0317	2	An activation of erp72 expression is indicative of a disturbance of ER function.	9570640
Ischemic Attack, Transient;Cerebral Ischemia, Transient	D002546	SLC8A3	0.0317	3	The results of this study support the idea that the enhancement of NCX3 expression and activity might represent a reasonable strategy to reduce the infarct extension after stroke.	20628398
Ischemic Attack, Transient;Cerebral Ischemia, Transient	D002546	EDN3	0.032	9	ET-3-induced MCA occlusion is therefore amenable to reversal by the ET(A) receptor antagonist FR139317, and this model may offer a means to investigate the neuropathology of reperfusion without the procedure-related artifacts associated with some reperfusion models.	10528116
Ischemic Attack, Transient;Cerebral Ischemia, Transient	D002546	ACCN2	0.0328	3	These results suggest that sophocarpine ameliorated the ischemic injury induced by transient focal cerebral ischemia in rats and that this neuroprotective effect might be related to the anti-ASIC1 channel and anti-apoptotic action of sophocarpine.	21232529
Ischemic Attack, Transient;Cerebral Ischemia, Transient	D002546	CYSLTR2	0.0335	2	These findings suggest therapeutic potential for CysLT(2)R antagonists in the treatment of ischemic stroke.	23000196
Ischemic Attack, Transient;Cerebral Ischemia, Transient	D002546	VWF	0.0335	28	These findings provide new evidence for ADAMTS13 in reducing VWF-mediated acute cerebral inflammation following ischemic stroke.	22712744
Ischemic Attack, Transient;Cerebral Ischemia, Transient	D002546	ATP5J	0.0336	1	A total of 12 mitochondrial proteins (including respiratory chain proteins NDUFA11, NDUFS3, NDUF5B, ATP5J, as well as ETFA, CYB5B, ATP6V1A, HSPA1B, OXR1, GLUL, IARS2, and PHYHIPL) were significantly altered with respect to genotype, global ischemia, or their interaction (P<0.01).	21878944
Ischemic Attack, Transient;Cerebral Ischemia, Transient	D002546	ZMAT3	0.0336	1	By contrast, p53-activated gene 608 (PAG608), which promotes cell death in vitro, was strongly induced in post-ischemic CA1 neurons. Our data suggest that transcription factors p53 and phospho-c-Jun may contribute to programmed CA1 cell death following ischemia.	10581407
Ischemic Attack, Transient;Cerebral Ischemia, Transient	D002546	SELE	0.0338	18	Intranasal instillation of E-selectin is under development as a novel means of targeting immunomodulation to activating blood vessels within the vascular tree supplying the brain.	20955418
Ischemic Attack, Transient;Cerebral Ischemia, Transient	D002546	PLK3	0.0344	2	Mild hypothermia enhanced the protective effect of protein therapy with transductive anti-death FNK protein using a rat focal transient cerebral ischemia model.	22099262
Ischemic Attack, Transient;Cerebral Ischemia, Transient	D002546	XIAP	0.0346	9	Our findings suggest a possible association between expression of XIAP gene, apoptosis and delayed infarct following ischemia.	16139848
Ischemic Attack, Transient;Cerebral Ischemia, Transient	D002546	NOS2	0.0349	26	However, such Ido1 expression does not appear to affect overall outcome following acute ischaemic stroke, and furthermore, a regulatory role of Nos2-derived nitric oxide on Ido activity following cerebral ischaemia-reperfusion appears unlikely.	21359968
Ischemic Attack, Transient;Cerebral Ischemia, Transient	D002546	NFATC2IP	0.0358	1	There was no significant difference in the extent of neuronal damage in vehicle as compared to RAd60-treated mice.	17235293
Ischemic Attack, Transient;Cerebral Ischemia, Transient	D002546	SYP	0.0358	16	Melatonin also significantly improved the SNAP-25, but not synaptophysin, protein expression in the ischemic brain (P < 0.05).	19709397
Ischemic Attack, Transient;Cerebral Ischemia, Transient	D002546	ZAK	0.0363	1	Taken together, we hypothesized the up-regulation of MLTKα played an essential role in the apoptosis of hippocampal CA1 neurons.	22146853
Ischemic Attack, Transient;Cerebral Ischemia, Transient	D002546	MAP1A	0.0366	3	We found that autophagosomes, as labeled by microtubule-associated protein 1A light chain 3-II (LC3-II), were evident in the peri-infarct region at 3 days after 90-minute MCAO.	23565939
Ischemic Attack, Transient;Cerebral Ischemia, Transient	D002546	ENDOG	0.037	3	In conclusion, this study has identified that Endonuclease G is translocated from the cytoplasm to the nucleus of neurons and expressed with apoptotic-like morphology in the nucleus of astroglia in the thalamic reticular nucleus after global cerebral ischemia.	18568342
Ischemic Attack, Transient;Cerebral Ischemia, Transient	D002546	PRL	0.0377	3	Enhanced platelet activation by prolactin in patients with ischemic stroke.	16807649
Ischemic Attack, Transient;Cerebral Ischemia, Transient	D002546	S100A12	0.0387	13	Collectively, the data from this study and our previous study indicate that damage induces CGRP-LI expression in interneurons and nonprincipal cells in the area of damage, and we hypothesize that CGRP expression in surviving neurons within damage-related regions of the hippocampus is likely to be an important, and possibly a protective, component of the response of the nervous system to injury.	9527888
Ischemic Attack, Transient;Cerebral Ischemia, Transient	D002546	GRIN2C	0.0388	3	In the mutant mice carrying single functional Reck allele (Reck+/-), tissue damage and cell death after cerebral ischemia were augmented, the recovery of long-term potentiation in the hippocampus was compromised, NR2C subunit of NMDA receptor was up-regulated, gelatinolytic activity of MMPs were up-regulated and laminin-immunoreactivity was reduced.	20796170
Ischemic Attack, Transient;Cerebral Ischemia, Transient	D002546	DGKZ	0.0391	1	The present study suggests that DGKzeta might be involved in the process of selective vulnerability of hippocampal pyramidal neurons in postischemic brain.	15542238
Ischemic Attack, Transient;Cerebral Ischemia, Transient	D002546	MPO	0.0391	31	Brain tissue samples were collected for determination of the wet/dry ratio, myeloperoxidase, malondialdehyde, and total RNA and also for histologic examinations.	22871953
Ischemic Attack, Transient;Cerebral Ischemia, Transient	D002546	NEUROD6	0.0402	1	Functional classification of the 25 genes demonstrated alterations of expression of several kinds of biological pathways, regulating transcription (Bhlhb2, Jun, c-fos, Egr1, Egr2, Fosb, Junb, Ifrd1, Neurod6), the cell cycle (c-fos, Fosb, Jun, Junb, Dusp1), stress response (Dusp1, Dnajb1, Dnaja4), chaperone activity (Dnajb1, Dnaja4) and cell death (Ptgs2, Gadd45g, Tdag51), in the mouse hippocampus…	14969731
Ischemic Attack, Transient;Cerebral Ischemia, Transient	D002546	EIF2A	0.0414	1	Similar changes in eIF-2alpha phosphorylation were induced in primary neuronal cell cultures by blocking of endoplasmic reticulum (ER) calcium pump, suggesting that disturbances of ER calcium homeostasis may play a role in ischaemia-induced changes in eIF-2alpha phosphorylation.	11520898
Ischemic Attack, Transient;Cerebral Ischemia, Transient	D002546	DNAJB1	0.0416	4	Functional classification of the 25 genes demonstrated alterations of expression of several kinds of biological pathways, regulating transcription (Bhlhb2, Jun, c-fos, Egr1, Egr2, Fosb, Junb, Ifrd1, Neurod6), the cell cycle (c-fos, Fosb, Jun, Junb, Dusp1), stress response (Dusp1, Dnajb1, Dnaja4), chaperone activity (Dnajb1, Dnaja4) and cell death (Ptgs2, Gadd45g, Tdag51), in the mouse hippocampus…	14969731
Ischemic Attack, Transient;Cerebral Ischemia, Transient	D002546	DLG3	0.0423	2	Lipid rafts accounted for the majority of PSD-95, whereas SAP102 was predominantly located in PSDs.	15773918
Ischemic Attack, Transient;Cerebral Ischemia, Transient	D002546	COL4A3BP	0.0425	1	For the first time, microvascular basal lamina damage, indicated by collagen type IV loss, is proven in rats by biochemical and morphometric analysis.	11973425
Ischemic Attack, Transient;Cerebral Ischemia, Transient	D002546	GPR17	0.0425	1	Thus, GPR17 might mediate acute neuronal injury and late microgliosis after focal cerebral ischemia.	22155652
Ischemic Attack, Transient;Cerebral Ischemia, Transient	D002546	TP53INP2	0.0425	1	EA can up-regulate DOR expression and protect the brain from ischemia-reperfusion injury.	18559244
Ischemic Attack, Transient;Cerebral Ischemia, Transient	D002546	NTRK2	0.0427	10	cDNAs isolated corresponded to (1) genes known to be upregulated following ischemia, (hsc70, hsp90, hsp105 and trkB) and (2) a gene not previously implicated with cerebral ischemia, sodium calcium exchanger (ncx).	11589994
Ischemic Attack, Transient;Cerebral Ischemia, Transient	D002546	APOE	0.0435	26	Thus, APOE genotype has a differential effect on the mitochondrial protein expression in the absence and presence of an injury, which may underlie the differing genotype susceptibility.	21878944
Ischemic Attack, Transient;Cerebral Ischemia, Transient	D002546	SIGMAR1	0.0436	1	These data indicate that sigma1-receptors may play an important role in the mechanism of injury both in cortex and striatum after 2 h of transient focal ischemia in rat.	9249113
Ischemic Attack, Transient;Cerebral Ischemia, Transient	D002546	GRM4	0.0438	3	Protective role for type 4 metabotropic glutamate receptors against ischemic brain damage.	21157475
Ischemic Attack, Transient;Cerebral Ischemia, Transient	D002546	PIK3R1	0.0439	2	Promotion of the neurogenesis and regulation of the expressions of BDNF and caspase-3 may be involved in GRb1-induced neuroprotection against cerebral ischemia.	20659542
Ischemic Attack, Transient;Cerebral Ischemia, Transient	D002546	ADCYAP1R1	0.0442	2	Delayed up-regulation of Zac1 and PACAP type I receptor after transient focal cerebral ischemia in mice.	9795221
Ischemic Attack, Transient;Cerebral Ischemia, Transient	D002546	NTRK1	0.046	11	These results suggest that the chronological changes of trkA in the dentate gyrus after transient forebrain ischemia may be associated with ischemic damage in polymorphic cells of the dentate gyrus.	16861162
Ischemic Attack, Transient;Cerebral Ischemia, Transient	D002546	METAP1	0.0468	2	The purpose of the present study was to examine immunostaining of beta-tubulin, MAP1a and MAP5, all of which are located in axons as well as perikarya, specifically in myelinated fibre tracts in rats subjected to unilateral middle cerebral artery (MCA) occlusion.	9006659
Ischemic Attack, Transient;Cerebral Ischemia, Transient	D002546	PTGES	0.047	4	Thus, mPGES-1 and EP(3) receptors may be valuable therapeutic targets for treatment of human stroke.	20590584
Ischemic Attack, Transient;Cerebral Ischemia, Transient	D002546	AIDA	0.0473	3	The antagonists (+)MCPG, AIDA and CBPG were also neuroprotective in vivo, because i. c.v. administration reduced CA1 pyramidal cell degeneration examined 7 days following transient carotid occlusion in gerbils.	10564371
Ischemic Attack, Transient;Cerebral Ischemia, Transient	D002546	EGR1	0.0482	6	These studies indicate Egr1 as a significant contributor of inflammation and neuronal damage after stroke.	18208539
Ischemic Attack, Transient;Cerebral Ischemia, Transient	D002546	DUSP1	0.0484	5	Four transcripts were elevated following the ischemic insult: heat shock protein 70 (Hsp70), CL100, nurr77, and heme oxygenase-1.	16113526
Ischemic Attack, Transient;Cerebral Ischemia, Transient	D002546	ALOX12B	0.0493	1	ALOX12, ALOX12B, ALOX15 and ALOXE3 were detected with lower frequency and at lower levels, or virtually undetected.	21316676
Ischemic Attack, Transient;Cerebral Ischemia, Transient	D002546	HSPBP1	0.0493	1	Translational complex components consisting of small ribosomal subunit protein 6, large subunit protein 28, eukaryotic initiation factor-3eta, co-translational chaperone heat shock cognate protein 70 and co-chaperone HSP40-Hdj1, as well as co-translational ubiquitin ligase c-terminus of hsp70-interacting protein were all irreversibly clumped into large abnormal protein aggregates after ischemia.	16039801
Ischemic Attack, Transient;Cerebral Ischemia, Transient	D002546	GLA	0.0497	10	alpha-GALA deficiency may play a role in up to 1% of young patients presenting with cerebrovascular disease.	20360539
Stroke, Lacunar;Infarct, Lacunar;Infarction, Lacunar;Lacunar Syndrome	D059409	ABCC6	0.0359	1	These cases illustrate that PXE is a rare but significant risk factor for small vessel disease and stroke in patients of all age groups. Occlusive small vessel disease and subsequent lacunar infarcts and WML represent important PXE manifestations.	15825558
Stroke, Lacunar;Infarct, Lacunar;Infarction, Lacunar;Lacunar Syndrome	D059409	ACE	0.00767	11	The risk for BI increased with tertiles of plasma ACE, without an interaction with hypertension.	15984009
Stroke, Lacunar;Infarct, Lacunar;Infarction, Lacunar;Lacunar Syndrome	D059409	ADM2	0.0151	1	Silent cerebrovascular lesions (lacunar infarction and white matter hyperintensity (WMH)) were recorded in 794 individuals over 55 years of age……. The AM2/IMD I/D polymorphism is associated with renal dysfunction, blood pressure regulation and asymptomatic cerebrovascular diseases in the Japanese general population.	21832999
Stroke, Lacunar;Infarct, Lacunar;Infarction, Lacunar;Lacunar Syndrome	D059409	ALOX5AP	0.00818	3	ALOX5AP SG13S114 polymorphism is associated with susceptibility to IS in Chinese population.	24148560
Stroke, Lacunar;Infarct, Lacunar;Infarction, Lacunar;Lacunar Syndrome	D059409	ANGPT2	0.0286	2	Allele T of rs3739391 in angiopoietin-2 promoter was associated with elevated angiopoietin-2 levels and increased risk of stroke recurrence in patients with lacunar infarct with HR 1.67 (1.06-2.63) relative to the allele C, but neither in those with atherothrombotic nor in those with hemorrhagic stroke.	20599737
Stroke, Lacunar;Infarct, Lacunar;Infarction, Lacunar;Lacunar Syndrome	D059409	APLNR	0.0182	1	Four SNPs around the AGTRL1 gene were closely associated with ischemic stroke.	19069168
Stroke, Lacunar;Infarct, Lacunar;Infarction, Lacunar;Lacunar Syndrome	D059409	APOA1	0.0407	4	The large intracranial vessels, as seen by MR angiography, were less stenotic, and the serum concentration of apolipoprotein A-I was higher and B/A-I was lower in hypoplasia cases suffering from Binswanger-type cerebrovascular disease than in non-hypoplasia cases.	9619070
Stroke, Lacunar;Infarct, Lacunar;Infarction, Lacunar;Lacunar Syndrome	D059409	APOB	0.018	7	In both atherothrombotic and lacunar infarction, increased plasma and low-density lipoprotein apolipoprotein B and a decreased low-density lipoprotein cholesterol/apolipoprotein B ratio were noted.	9594362
Stroke, Lacunar;Infarct, Lacunar;Infarction, Lacunar;Lacunar Syndrome	D059409	APOE	0.00313	21	Our results suggest that amyloid beta burden can occur in patients with and without subcortical cerebrovascular disease, and that it is associated with APOE4.	23769398
Stroke, Lacunar;Infarct, Lacunar;Infarction, Lacunar;Lacunar Syndrome	D059409	APP	0.0389	6	These results are consistent with the pathophysiological role of fraction Abeta(1-40) in disrupting endothelial vascular function.	19696416
Stroke, Lacunar;Infarct, Lacunar;Infarction, Lacunar;Lacunar Syndrome	D059409	CDKN2B-AS	0.00432	1	Our findings indicated that the ANRIL may serve as a novel genetic marker for the risk of atherothrombotic and hemorrhagic stroke and their recurrence.	22034006
Stroke, Lacunar;Infarct, Lacunar;Infarction, Lacunar;Lacunar Syndrome	D059409	COL3A1	0.0374	1	Furthermore, stroke is a well-known complication of several heritable connective tissue disorders, including Marfan's syndrome (FBN1 mutations) and Ehlers-Danlos syndrome type IV (COL3A1 mutations), which predispose to cervical artery dissection, the most frequent cause of cerebral ischemia at young age.	22113147
Stroke, Lacunar;Infarct, Lacunar;Infarction, Lacunar;Lacunar Syndrome	D059409	COL4A1	0.00114	6	The COL4A1-related disorders are highly variable comprising four major phenotypes with overlapping systemic and central nervous system features including SVD with cerebral haemorrhages in children and adults.	21062344
Stroke, Lacunar;Infarct, Lacunar;Infarction, Lacunar;Lacunar Syndrome	D059409	COL4A2	0.0121	1	Role of COL4A1 in basement-membrane integrity and cerebral small-vessel disease. The COL4A1 stroke syndrome.	20166936
Stroke, Lacunar;Infarct, Lacunar;Infarction, Lacunar;Lacunar Syndrome	D059409	CRP	0.0158	19	In age- and sex-adjusted analysis, IL-6, but neither high-sensitivity C-reactive protein nor IL-18, was associated with CVEs.	23175672
Stroke, Lacunar;Infarct, Lacunar;Infarction, Lacunar;Lacunar Syndrome	D059409	CYP11B2	0.0121	3	In conclusion our study suggests that -344T allele of CYP11B2 gene is an important risk factor for hypertension and ischemic stroke.	20598712
Stroke, Lacunar;Infarct, Lacunar;Infarction, Lacunar;Lacunar Syndrome	D059409	EDN1	0.0374	7	In this study, endothelin-1 (ET-1) was injected into the rat internal capsule to induce lacunar infarction.	22771710
Stroke, Lacunar;Infarct, Lacunar;Infarction, Lacunar;Lacunar Syndrome	D059409	F2	0.0288	18	The selective thrombin inhibitor has recently been used in the treatment of acute atherothrombotic infarction.	15651330
Stroke, Lacunar;Infarct, Lacunar;Infarction, Lacunar;Lacunar Syndrome	D059409	FGA	0.00311	7	The plasma level of thrombin-antithrombin III complex (TAT), fibrinopeptide A (FpA), D-dimer, fibrin degradation products-E (FDP-E), fibrinogen, alpha2-plasmin inhibitor-plasmin complex (PIC), and percent activity of antithrombin III (AT-III) were measured within 48 h, at 1 week, and at 3 weeks after the stroke onset.	11099716
Stroke, Lacunar;Infarct, Lacunar;Infarction, Lacunar;Lacunar Syndrome	D059409	GAS6	0.0356	1	From these results we conclude that the A allele of the GAS6 c.834 + 7G > A polymorphism and more specifically, the CACA haplotype, is less prevalent in patients with stroke, suggesting a protective role for stroke of this haplotype.	17721624
Stroke, Lacunar;Infarct, Lacunar;Infarction, Lacunar;Lacunar Syndrome	D059409	HTRA1	0.00649	4	Therefore, HTRA1 represents another new gene to be considered in future studies of cerebral small-vessel diseases, as well as alopecia and degenerative vertebral/disk diseases.	21215656
Stroke, Lacunar;Infarct, Lacunar;Infarction, Lacunar;Lacunar Syndrome	D059409	NOTCH3	2.23e-05	76	In this region, NOTCH3 gene mutations are frequently found in acute stroke patients who present with neuroimaging features consistent with advanced small-vessel disease.	22133740
Stroke, Lacunar;Infarct, Lacunar;Infarction, Lacunar;Lacunar Syndrome	D059409	PDE4D	0.00363	4	The results suggest that SNP 83 in PDE4D gene is significantly associated with susceptibility to ischemic stroke in Chinese population.	23799094
Stroke, Lacunar;Infarct, Lacunar;Infarction, Lacunar;Lacunar Syndrome	D059409	PDGFD	0.00277	1	The -858AA genotype is probably associated with risk for non-hypertensive ICH	22289441
Stroke, Lacunar;Infarct, Lacunar;Infarction, Lacunar;Lacunar Syndrome	D059409	PF4	0.00931	5	We analyzed the values of "Mean Platelet Volume," D-dimer, "soluble p-selectin," "Plasminogen Activator Inhibitor Type-1" (PAI-1), "Thrombin-Activatable Fibrinolysis Inhibitor" (TAFI), and "Platelet Factor 4" (PF4) in patients with lacunar infarct and compared these values to those of control individuals.	20445428
Stroke, Lacunar;Infarct, Lacunar;Infarction, Lacunar;Lacunar Syndrome	D059409	PLAT	0.00641	17	Moreover, we observed a significant relationship with TOAST subtype only with regard to CC TPA genotype and 1/1 IL-1 VNTR 86 bp and lacunar strokes.	22425140
Stroke, Lacunar;Infarct, Lacunar;Infarction, Lacunar;Lacunar Syndrome	D059409	PLG	0.0103	24	An early opening of the BBB within the 3-hour therapeutic window for tissue-type plasminogen activator can allow it to enter the brain and increase the risk of hemorrhage.	21940972
Stroke, Lacunar;Infarct, Lacunar;Infarction, Lacunar;Lacunar Syndrome	D059409	PNKD	0.0125	1	Therefore, subcortical white matter ischaemia should also be included in the differential diagnosis of PxD.	19803303
Stroke, Lacunar;Infarct, Lacunar;Infarction, Lacunar;Lacunar Syndrome	D059409	POLG	0.025	1	Rare autosomal dominant POLG1 mutation in a family with metabolic strokes, posterior column spinal degeneration, and multi-endocrine disease.	19815814
Stroke, Lacunar;Infarct, Lacunar;Infarction, Lacunar;Lacunar Syndrome	D059409	PPBP	0.00508	7	While early determination of beta-thromboglobulin can contribute to the differential diagnoses of the subtypes of ischemicstroke, the long-lasting elevation of von Willebrand factor may reflect endothelial dysfunction caused by several factors in the microvasculature of the penumbra.	12122979
Stroke, Lacunar;Infarct, Lacunar;Infarction, Lacunar;Lacunar Syndrome	D059409	PRKCH	0.000204	6	SNP 1425G/A in PRKCH was associated with ischemic stroke, particularly lacunar infarction, in Chinese and Japanese populations.	22044875
Stroke, Lacunar;Infarct, Lacunar;Infarction, Lacunar;Lacunar Syndrome	D059409	SELP	0.0245	8	We enrolled 60 patients (32 diabetics; 28 non- diabetics) with acute ischemic stroke and 123 subjects without acute ischemic stroke, and measured levels of IL-1beta, TNF-alpha IL-6, IL-10, E-selectin, P-selectin, sICAM-1, sVCAM-1, VWF, 24-72 h and 7-10 days after stroke onset; TPA, PAI-1 plasma levels at 24-72h.	17026849
Stroke, Lacunar;Infarct, Lacunar;Infarction, Lacunar;Lacunar Syndrome	D059409	SERPINE1	0.0271	7	We analyzed the values of "Mean Platelet Volume," D-dimer, "soluble p-selectin," "Plasminogen Activator Inhibitor Type-1" (PAI-1), "Thrombin-Activatable Fibrinolysis Inhibitor" (TAFI), and "Platelet Factor 4" (PF4) in patients with lacunar infarct and compared these values to those of control individuals.	20445428
Stroke, Lacunar;Infarct, Lacunar;Infarction, Lacunar;Lacunar Syndrome	D059409	TFPI	0.0134	4	Although ambient plasma levels of total TFPI were not different in subtypes of LS, the increased levels of heparin-releasable TFPI in patients suggest a role of endothelial activation in the pathogenesis of LS.	22302552
Stroke, Lacunar;Infarct, Lacunar;Infarction, Lacunar;Lacunar Syndrome	D059409	THBD	0.0033	10	Elevated thrombomodulin may be a protective agent in SVD.	22170884
Stroke, Lacunar;Infarct, Lacunar;Infarction, Lacunar;Lacunar Syndrome	D059409	TREX1	0.00312	2	The identification of NOTCH3 mutations in patients with cerebral autosomal dominant arteriopathy with subcortical infarcts and leucoencephalopathy (CADASIL) and of TREX1 mutations in retinal vasculopathy with cerebral leukodystrophy (RVCL) have led to new insights on lacunar stroke and small-vessel disease.	22113147
Stroke, Lacunar;Infarct, Lacunar;Infarction, Lacunar;Lacunar Syndrome	D059409	TRPM2	0.0347	1	Our recent studies have shown that Parkinson's disease is associated with reduced TRPM2 and TRPM7 channel mRNA expression. Taken together, a more complete picture is emerging of the role of magnesium in brain injury, its therapeutic potential as well the mechanisms associated with its decline.	19780402
Stroke, Lacunar;Infarct, Lacunar;Infarction, Lacunar;Lacunar Syndrome	D059409	TRPM7	0.0302	1	Our recent studies have shown that Parkinson's disease is associated with reduced TRPM2 and TRPM7 channel mRNA expression. Taken together, a more complete picture is emerging of the role of magnesium in brain injury, its therapeutic potential as well the mechanisms associated with its decline.	19780402
Stroke, Lacunar;Infarct, Lacunar;Infarction, Lacunar;Lacunar Syndrome	D059409	VWF	0.00819	13	vWF and D-dimer were positively associated, and plasminogen was nonsignificantly inversely associated with subclinical radiographic infarct.	19844099
CADASIL	D046589	NOTCH3	7.89e-08	749	"CADASIL coma" in an Italian homozygous CADASIL patient: comparison with clinical and MRI findings in age-matched heterozygous patients with the same G528C NOTCH3 mutation.	23572112
CADASIL	D046589	NOTCH4	9.52e-08	733	We conclude thatCADASIL mutants of NOTCH3 complex with NOTCH1, 3, and 4, slow NOTCH3 clearance, and that overexpressed wild type and mutant NOTCH3 protein interfere with key NOTCH-mediated functions in smooth muscle cells.	23028706
CADASIL	D046589	TREX1	4.52e-05	12	The identification of NOTCH3 mutations in patients with cerebral autosomal dominant arteriopathy with subcortical infarcts and leucoencephalopathy (CADASIL) and of TREX1 mutations in retinal vasculopathy with cerebral leukodystrophy (RVCL) have led to new insights on lacunar stroke and small-vessel disease.	22113147
CADASIL	D046589	POFUT1	0.00042	2	As well, potential roles for glycosylation in Notch-related human diseases, and possible roles for therapeutic targeting of POFUT1 and Fringe in Notch-related human diseases, are discussed.	17584081
CADASIL	D046589	PDE4D	0.000471	5	The combination of linkage and association approaches has led to the identification of the first putative gene associated with common polygenic stroke, PDE4D, mapped to chromosome 5q21.	16833024
CADASIL	D046589	MT-TA	0.000485	1	We have previously described a patient with CADASIL caused by a R133C mutation in the NOTCH3 gene and with a concomitant myopathy caused by a 5650G>A mutation in the MTTA gene in mitochondrial DNA (mtDNA).	16807713
CADASIL	D046589	NOTCH2	0.000499	6	These results suggest Notch2 involvement in the response of postmitotic neurons to excitotoxic stimuli.	12802175
CADASIL	D046589	NOTCH1	0.000554	13	We conclude that CADASIL mutants of NOTCH3 complex with NOTCH1, 3, and 4, slow NOTCH3 clearance, and that overexpressed wild type and mutant NOTCH3 protein interfere with key NOTCH-mediated functions in smooth muscle cells.	23028706
CADASIL	D046589	HTRA1	0.000576	24	The only gene associated with CARASIL is HTRA1, located in the 10q26 region and producing a transcript of 9 exons, which codes for HTRA1 (High Temperature Requirement protease A) [19], a 480-aminoacid serine protease belonging to the chymotrypsin family, conserved from prokaryotes to humans.	22868088
CADASIL	D046589	JAG1	0.00108	3	These data demonstrate absence of correlation between mutations in specific JAG1 gene exons and clinical features in patients with CADASIL-like phenotype.	17368936
CADASIL	D046589	EID1	0.00225	1	In general, the interaction of SHP mutants with LRH-1 and EID1 was enhanced.	20516075
CADASIL	D046589	FBN1	0.00232	4	Furthermore, stroke is a well-known complication of several heritable connective tissue disorders, including Marfan's syndrome (FBN1 mutations) and Ehlers-Danlos syndrome type IV (COL3A1 mutations), which predispose to cervical artery dissection, the most frequent cause of cerebral ischemia at young age.	22113147
CADASIL	D046589	ALOX5AP	0.00293	2	Genome-wide linkage studies in extended pedigrees from Iceland led to the identification of PDE4D and ALOX5AP. Specific haplotypes in these genes have been shown to confer risk for ischaemic stroke in the Icelandic population, but their role in other populations is unclear.	17239802
CADASIL	D046589	CFLAR	0.00305	3	The anti-apoptotic effect of VPA was abolished by c-FLIP knockdown.	19419383
CADASIL	D046589	HEYL	0.00334	1	Furthermore, HeyL expression in vascular smooth muscle cells and in the thymus strikingly overlaps with that of Notch3, mutations of which underlie the CADASIL vascular disorder.	11044625
CADASIL	D046589	CASP14	0.00383	1	Another gene in the deleted region potentially related to the phenotype is CASP14 (MIM605848), playing a central role in apoptosis.	20570643
CADASIL	D046589	ESRRG	0.00455	1	K170N made SHP more susceptible to ubiquitination mediated degradation and blocked SHP acetylation, which displayed lost repressive activity on its interacting partners ERRgamma and HNF4alpha but not LRH-1.	20516075
CADASIL	D046589	CSF1R	0.00457	4	Since clinical presentations varied substantially within and across families with HDLS, CSF1R mutation carriers may be present in clinical series of Alzheimer's disease, frontotemporal lobar degeneration, corticobasal syndrome, multiple sclerosis, CADASIL, Parkinson's disease and ischemic stroke with additional white matter changes, all causing EOD.	23196629
CADASIL	D046589	RBPJ	0.00515	2	Taken together, these data indicate that CADASIL-associated Notch3 mutations differ with respect to their consequences both on ligand binding and ligand-induced signaling through RBP-Jk, whereas they have similar effects on receptor maturation.	15350543
CADASIL	D046589	MTHFR	0.00546	5	Migraine mediates the influence of C677T MTHFR genotypes on ischemic stroke risk with a stroke-subtype effect.	17962595
CADASIL	D046589	HEY2	0.00612	1	These findings provide initial insight into the context- and cell type-dependent coordinate regulation of Notch3 and downstream HRT transcriptional pathway effector genes in VSMCs in vitro and in vivo that may have important implications for understanding the role of Notch signaling in human health and vascular disease.	11971902
CADASIL	D046589	COL4A1	0.00669	1	This article reviews the existing literature on the most investigated monogenic disorders (CADASIL, Fabry disease, MELAS, RVCL, COL4A1, Marfan and Ehlers-Danlos syndromes) causing stroke in young and a number of candidate genes associated with stroke occurring in patients younger than 50 years.	23895686
CADASIL	D046589	APOE	0.0094	7	The variability of structural MR imaging lesions in CADASIL is independent of apoE genotype and other processes must underlie the variable natural history of the disease.	16484411
CADASIL	D046589	P2RX5	0.0095	1	K170N made SHP more susceptible to ubiquitination mediated degradation and blocked SHP acetylation, which displayed lost repressive activity on its interacting partners ERRgamma and HNF4alpha but not LRH-1.	20516075
CADASIL	D046589	THBS2	0.0102	1	Furthermore, we demonstrate that thrombospondin-2, a known interaction partner of N3, co-aggregates with mutant N3.	21628316
CADASIL	D046589	COL3A1	0.0131	1	Furthermore, stroke is a well-known complication of several heritable connective tissue disorders, including Marfan's syndrome (FBN1 mutations) and Ehlers-Danlos syndrome type IV (COL3A1 mutations), which predispose to cervical artery dissection, the most frequent cause of cerebral ischemia at young age.	22113147
CADASIL	D046589	NR5A2	0.0153	1	In general, the interaction of SHP mutants with LRH-1 and EID1 was enhanced.	20516075
CADASIL	D046589	NR0B2	0.0217	1	We identified three heterozygous nonsynonymous single nucleotide polymorphisms in the small heterodimer partner (SHP, NROB2) gene in normal subjects and CADASIL (cerebral autosomal dominant arteriopathy with subcortical infarcts and leukoencephalopathy)-like patients, including two novel missense mutations (p.R38H, p.K170N) and one of the previously reported polymorphism (p.G171A).	20516075
CADASIL	D046589	HDAC3	0.0225	1	K170N also markedly impaired the recruitment of SHP, HNF4alpha, HDAC1, and HDAC3 to the apoCIII promoter.	20516075
CADASIL	D046589	DST	0.0265	1	These neurological symptoms may also be due to DST gene mutation, although he has a concomitant diagnosis of CADASIL (cerebral arteriopathy, autosomal dominant, with subcortical infarcts and leukoencephalopathy), a cerebral small-vessel arteriopathy, which thus complicates the genotype-phenotype interpretation.	20164846
CADASIL	D046589	APOC3	0.027	1	K170N also markedly impaired the recruitment of SHP, HNF4alpha, HDAC1, and HDAC3 to the apoCIII promoter.	20516075
CADASIL	D046589	ACE	0.0398	3	The ACE gene is probably the most extensively investigated candidate gene in ischaemic stroke (Table 4), after an initial study by Cambien and co-workers which suggested that an intron 16 insertion/deletion polymorphism was associated with myocardial infarction	10960044
CADASIL	D046589	HES1	0.04	1	Second, both the wild-type and mutant NOTCH3-expressing cells increased HES1 expression on co-culture with ligand-expressing cells.	22079830
CADASIL	D046589	HNF4A	0.0481	1	K170N made SHP more susceptible to ubiquitination mediated degradation and blocked SHP acetylation, which displayed lost repressive activity on its interacting partners ERRgamma and HNF4alpha but not LRH-1.	20516075
CADASIL	D046589	CFB	0.0499	1	In-gel tryptic digestion of this protein followed by mass spectrometric analysis of the tryptic fragments and a database search identified the spot as human complement factor B. These preliminary findings suggest that the alternative complement pathway may play a role in the pathogenesis of CADASIL.	10717413
Hypoxia-Ischemia, Brain;Anoxia-Ischemia, Cerebral;Cerebral Anoxia-Ischemia;Cerebral Hypoxia-Ischemia;Cerebral Ischemia-Anoxia;Cerebral Ischemia-Hypoxia;Hypoxia-Ischemia, Cerebral;Ischemia-Anoxia, Cerebral;Ischemia-Hypoxia, Cerebral	D020925	CASP3	0.000138	220	Caspase-3 activities in the left half of the brains of ischemia group were found to be increased significantly as compared with control group.	23993832
Hypoxia-Ischemia, Brain;Anoxia-Ischemia, Cerebral;Cerebral Anoxia-Ischemia;Cerebral Hypoxia-Ischemia;Cerebral Ischemia-Anoxia;Cerebral Ischemia-Hypoxia;Hypoxia-Ischemia, Cerebral;Ischemia-Anoxia, Cerebral;Ischemia-Hypoxia, Cerebral	D020925	NPTX1	0.000442	6	Together our findings demonstrate a novel mechanism by which NP1 regulates mitochondria-driven hippocampal cell death; suggesting NP1 as a potential therapeutic target against HI brain injury in neonates.	23069675
Hypoxia-Ischemia, Brain;Anoxia-Ischemia, Cerebral;Cerebral Anoxia-Ischemia;Cerebral Hypoxia-Ischemia;Cerebral Ischemia-Anoxia;Cerebral Ischemia-Hypoxia;Hypoxia-Ischemia, Cerebral;Ischemia-Anoxia, Cerebral;Ischemia-Hypoxia, Cerebral	D020925	GFAP	0.000595	75	We demonstrate that the 60% reduction in astrocyte GRK2 protein level that is observed in GFAP-GRK2(+/-) mice is sufficient to significantly reduce neonatal ischemic brain damage.	23313319
Hypoxia-Ischemia, Brain;Anoxia-Ischemia, Cerebral;Cerebral Anoxia-Ischemia;Cerebral Hypoxia-Ischemia;Cerebral Ischemia-Anoxia;Cerebral Ischemia-Hypoxia;Hypoxia-Ischemia, Cerebral;Ischemia-Anoxia, Cerebral;Ischemia-Hypoxia, Cerebral	D020925	MAP2	0.000674	27	The HIE procedure was performed at 24h after HPC, and the neuroprotective effect of HPC was assessed via microtubule-associated protein 2 (MAP2) and MBP immunohistochemical staining at 14 days after HIE (P21).	23376195
Hypoxia-Ischemia, Brain;Anoxia-Ischemia, Cerebral;Cerebral Anoxia-Ischemia;Cerebral Hypoxia-Ischemia;Cerebral Ischemia-Anoxia;Cerebral Ischemia-Hypoxia;Hypoxia-Ischemia, Cerebral;Ischemia-Anoxia, Cerebral;Ischemia-Hypoxia, Cerebral	D020925	HIF1A	0.000771	39	Rg1 could facilitate angiogenesis after HIBD in Neonatal rats by strengthening and stabilizing HIF-1alpha/VEGF signaling pathway.	21866635
Hypoxia-Ischemia, Brain;Anoxia-Ischemia, Cerebral;Cerebral Anoxia-Ischemia;Cerebral Hypoxia-Ischemia;Cerebral Ischemia-Anoxia;Cerebral Ischemia-Hypoxia;Hypoxia-Ischemia, Cerebral;Ischemia-Anoxia, Cerebral;Ischemia-Hypoxia, Cerebral	D020925	MBP	0.000817	46	The HI group showed ventriculomegaly and marked reduction of myelin basic protein immunoreactivities in the WM.	23715956
Hypoxia-Ischemia, Brain;Anoxia-Ischemia, Cerebral;Cerebral Anoxia-Ischemia;Cerebral Hypoxia-Ischemia;Cerebral Ischemia-Anoxia;Cerebral Ischemia-Hypoxia;Hypoxia-Ischemia, Cerebral;Ischemia-Anoxia, Cerebral;Ischemia-Hypoxia, Cerebral	D020925	EPO	0.000932	77	Otoprotective effect of recombinant erythropoietin in a model of newborn hypoxic-ischemic encephalopathy.	23433994
Hypoxia-Ischemia, Brain;Anoxia-Ischemia, Cerebral;Cerebral Anoxia-Ischemia;Cerebral Hypoxia-Ischemia;Cerebral Ischemia-Anoxia;Cerebral Ischemia-Hypoxia;Hypoxia-Ischemia, Cerebral;Ischemia-Anoxia, Cerebral;Ischemia-Hypoxia, Cerebral	D020925	NES	0.000996	25	HBO may promote the neurological recovery in neonatal rats with HIBD, which may be attributed to the increased protein and mRNA expression of BMP-4 and nestin in the hippocampus and the inhibition of neural apoptosis.	23236544
Hypoxia-Ischemia, Brain;Anoxia-Ischemia, Cerebral;Cerebral Anoxia-Ischemia;Cerebral Hypoxia-Ischemia;Cerebral Ischemia-Anoxia;Cerebral Ischemia-Hypoxia;Hypoxia-Ischemia, Cerebral;Ischemia-Anoxia, Cerebral;Ischemia-Hypoxia, Cerebral	D020925	S100B	0.0012	21	These data suggest that early measurement of both S100B level and lactate/creatinine ratio in the urine of newborns with HIE is a practical convenient and sensitive way to improve diagnosis on the third day of life and prognostic prediction of HIE.	19590245
Hypoxia-Ischemia, Brain;Anoxia-Ischemia, Cerebral;Cerebral Anoxia-Ischemia;Cerebral Hypoxia-Ischemia;Cerebral Ischemia-Anoxia;Cerebral Ischemia-Hypoxia;Hypoxia-Ischemia, Cerebral;Ischemia-Anoxia, Cerebral;Ischemia-Hypoxia, Cerebral	D020925	NOS1	0.00144	30	In conclusion, both nNOS and eNOS appear to play a key role in modulating arterial blood flow during ischemia mainly in male pups with subsequent modifications in infarct lesion.	22531298
Hypoxia-Ischemia, Brain;Anoxia-Ischemia, Cerebral;Cerebral Anoxia-Ischemia;Cerebral Hypoxia-Ischemia;Cerebral Ischemia-Anoxia;Cerebral Ischemia-Hypoxia;Hypoxia-Ischemia, Cerebral;Ischemia-Anoxia, Cerebral;Ischemia-Hypoxia, Cerebral	D020925	RBFOX3	0.00162	13	The ratio of BrdU(+)-GFAP(+) or BrdU(+)-O4(+) to total BrdU(+) staining decreased dramatically, but the ratio of BrdU(+)-NeuN(+) to total BrdU(+) staining increased significantly in the hypothermic group compared to the normothermic group at 2 and 6 weeks after HI.	22750212
Hypoxia-Ischemia, Brain;Anoxia-Ischemia, Cerebral;Cerebral Anoxia-Ischemia;Cerebral Hypoxia-Ischemia;Cerebral Ischemia-Anoxia;Cerebral Ischemia-Hypoxia;Hypoxia-Ischemia, Cerebral;Ischemia-Anoxia, Cerebral;Ischemia-Hypoxia, Cerebral	D020925	ENO2	0.00208	22	These results indicated that hypothermia was associated with decreased CSF NSE and S-100 level and correlated with neurodevelopmental outcome in infants with HIE.	22452413
Hypoxia-Ischemia, Brain;Anoxia-Ischemia, Cerebral;Cerebral Anoxia-Ischemia;Cerebral Hypoxia-Ischemia;Cerebral Ischemia-Anoxia;Cerebral Ischemia-Hypoxia;Hypoxia-Ischemia, Cerebral;Ischemia-Anoxia, Cerebral;Ischemia-Hypoxia, Cerebral	D020925	SUOX	0.00208	6	Computed tomography of the brain revealed a low-density area in the white and cortical matter consistent with hypoxic-ischemic injury. His urinalysis for sulfocysteine produced findings consistent with isolated sulfite oxidase deficiency.	15664777
Hypoxia-Ischemia, Brain;Anoxia-Ischemia, Cerebral;Cerebral Anoxia-Ischemia;Cerebral Hypoxia-Ischemia;Cerebral Ischemia-Anoxia;Cerebral Ischemia-Hypoxia;Hypoxia-Ischemia, Cerebral;Ischemia-Anoxia, Cerebral;Ischemia-Hypoxia, Cerebral	D020925	SLC1A2	0.00218	9	The expression of EAAT2 in pyramidal neurons during human brain development may contribute to cortical vulnerability to excitotoxicity during the critical period for perinatal hypoxic-ischemic encephalopathy.	22522966
Hypoxia-Ischemia, Brain;Anoxia-Ischemia, Cerebral;Cerebral Anoxia-Ischemia;Cerebral Hypoxia-Ischemia;Cerebral Ischemia-Anoxia;Cerebral Ischemia-Hypoxia;Hypoxia-Ischemia, Cerebral;Ischemia-Anoxia, Cerebral;Ischemia-Hypoxia, Cerebral	D020925	RTN4	0.00239	11	Effects of Nogo-A receptor antagonist on the regulation of the Wnt signaling pathway and neural cell proliferation in newborn rats with hypoxic ischemic encephalopathy.	23842701
Hypoxia-Ischemia, Brain;Anoxia-Ischemia, Cerebral;Cerebral Anoxia-Ischemia;Cerebral Hypoxia-Ischemia;Cerebral Ischemia-Anoxia;Cerebral Ischemia-Hypoxia;Hypoxia-Ischemia, Cerebral;Ischemia-Anoxia, Cerebral;Ischemia-Hypoxia, Cerebral	D020925	SLC2A3	0.00241	7	We conclude that hypoxic-ischemic brain injury in glut3(+/-) mice exacerbates cellular apoptosis and necrosis and precipitates spontaneous seizures.	20857507
Hypoxia-Ischemia, Brain;Anoxia-Ischemia, Cerebral;Cerebral Anoxia-Ischemia;Cerebral Hypoxia-Ischemia;Cerebral Ischemia-Anoxia;Cerebral Ischemia-Hypoxia;Hypoxia-Ischemia, Cerebral;Ischemia-Anoxia, Cerebral;Ischemia-Hypoxia, Cerebral	D020925	FAM162A	0.00249	1	Our findings show that HGTD-P plays a proapoptotic role in the developing rat brain after HI and that it may be a potential target in treating HI-induced brain damage.	19520982
Hypoxia-Ischemia, Brain;Anoxia-Ischemia, Cerebral;Cerebral Anoxia-Ischemia;Cerebral Hypoxia-Ischemia;Cerebral Ischemia-Anoxia;Cerebral Ischemia-Hypoxia;Hypoxia-Ischemia, Cerebral;Ischemia-Anoxia, Cerebral;Ischemia-Hypoxia, Cerebral	D020925	NGB	0.00254	5	Our data support the hypothesis that an up-regulation of Ngb could be a compensatory mechanism in response to the hypoxic-ischemic insults caused by seizures in pups during intrauterine life.	21767627
Hypoxia-Ischemia, Brain;Anoxia-Ischemia, Cerebral;Cerebral Anoxia-Ischemia;Cerebral Hypoxia-Ischemia;Cerebral Ischemia-Anoxia;Cerebral Ischemia-Hypoxia;Hypoxia-Ischemia, Cerebral;Ischemia-Anoxia, Cerebral;Ischemia-Hypoxia, Cerebral	D020925	SLC1A3	0.00255	8	In addition, by studying the expression of EAAT1 and EAAT2 glutamate transporters, it was possible to document the development of protoplasmic astrocytes.	22522966
Hypoxia-Ischemia, Brain;Anoxia-Ischemia, Cerebral;Cerebral Anoxia-Ischemia;Cerebral Hypoxia-Ischemia;Cerebral Ischemia-Anoxia;Cerebral Ischemia-Hypoxia;Hypoxia-Ischemia, Cerebral;Ischemia-Anoxia, Cerebral;Ischemia-Hypoxia, Cerebral	D020925	BDNF	0.00319	32	T4 protects against WM injury at both pathological and functional levels via upregulation of brain-derived neurotrophic factor-TrkB signaling in the immature brain.	23715956
Hypoxia-Ischemia, Brain;Anoxia-Ischemia, Cerebral;Cerebral Anoxia-Ischemia;Cerebral Hypoxia-Ischemia;Cerebral Ischemia-Anoxia;Cerebral Ischemia-Hypoxia;Hypoxia-Ischemia, Cerebral;Ischemia-Anoxia, Cerebral;Ischemia-Hypoxia, Cerebral	D020925	DCX	0.0032	7	WIN55212-2 also increases cell proliferation and protein expression of the neuroblast marker doublecortin in the subventricular zone 7 days after neonatal HI as well as the number of newly generated neuroblasts (5-bromodeoxyuridine+/doublecortin+ cells) in the ipsilateral striatum 14 days after HI.	21115947
Hypoxia-Ischemia, Brain;Anoxia-Ischemia, Cerebral;Cerebral Anoxia-Ischemia;Cerebral Hypoxia-Ischemia;Cerebral Ischemia-Anoxia;Cerebral Ischemia-Hypoxia;Hypoxia-Ischemia, Cerebral;Ischemia-Anoxia, Cerebral;Ischemia-Hypoxia, Cerebral	D020925	CYCS	0.00323	40	To our knowledge, this is the first study to show cytochrome c is elevated in CSF following hypoxic ischemic brain injury.	22554683
Hypoxia-Ischemia, Brain;Anoxia-Ischemia, Cerebral;Cerebral Anoxia-Ischemia;Cerebral Hypoxia-Ischemia;Cerebral Ischemia-Anoxia;Cerebral Ischemia-Hypoxia;Hypoxia-Ischemia, Cerebral;Ischemia-Anoxia, Cerebral;Ischemia-Hypoxia, Cerebral	D020925	KCNK13	0.00326	1	Given the O2 sensitivity of THIK-1 channels and their abundant expression in the CNS, we raise for the first time the possibility of a physiological and/or pathological role for these channels during brain ischemia.	16154284
Hypoxia-Ischemia, Brain;Anoxia-Ischemia, Cerebral;Cerebral Anoxia-Ischemia;Cerebral Hypoxia-Ischemia;Cerebral Ischemia-Anoxia;Cerebral Ischemia-Hypoxia;Hypoxia-Ischemia, Cerebral;Ischemia-Anoxia, Cerebral;Ischemia-Hypoxia, Cerebral	D020925	NOS2	0.00354	25	In EGFP chimera mice, HQL-79 increased the migration of Iba1/EGFP-positive bone marrow-derived monocytes/macrophages, and simultaneously upregulated iNOS expression in the ischemic core area (P<0.0001), but increased intrinsic microglia/macrophages in ischemic peri-area and penumbra (P<0.0001) at 72 h and 7 days after reperfusion, suggesting involvement of monocytes/macrophages in HQL-79-induced …	19531375
Hypoxia-Ischemia, Brain;Anoxia-Ischemia, Cerebral;Cerebral Anoxia-Ischemia;Cerebral Hypoxia-Ischemia;Cerebral Ischemia-Anoxia;Cerebral Ischemia-Hypoxia;Hypoxia-Ischemia, Cerebral;Ischemia-Anoxia, Cerebral;Ischemia-Hypoxia, Cerebral	D020925	PLA2G12A	0.00364	1	Indeed, mRNAs for GIB, GIIA, GIIE, GIII, GV, GX, and GXII were detected in brain tissues despite different levels.	20238205
Hypoxia-Ischemia, Brain;Anoxia-Ischemia, Cerebral;Cerebral Anoxia-Ischemia;Cerebral Hypoxia-Ischemia;Cerebral Ischemia-Anoxia;Cerebral Ischemia-Hypoxia;Hypoxia-Ischemia, Cerebral;Ischemia-Anoxia, Cerebral;Ischemia-Hypoxia, Cerebral	D020925	GRIN1	0.00371	13	Expression of N-methyl-d-aspartate receptor 1(NR1) and its phosphorylated state in basal ganglia of a neonatal piglet hypoxic-ischemic brain injury model: a controlled study of (1)H MRS.	22261079
Hypoxia-Ischemia, Brain;Anoxia-Ischemia, Cerebral;Cerebral Anoxia-Ischemia;Cerebral Hypoxia-Ischemia;Cerebral Ischemia-Anoxia;Cerebral Ischemia-Hypoxia;Hypoxia-Ischemia, Cerebral;Ischemia-Anoxia, Cerebral;Ischemia-Hypoxia, Cerebral	D020925	NTF3	0.00422	19	TERT attenuates astrocyte proliferation and promotes neuronal survival in the developing rat brain after hypoxia-ischemia, partly through its enhancement of p15 and neurotrophin-3 expression in astrocytes.	21940960
Hypoxia-Ischemia, Brain;Anoxia-Ischemia, Cerebral;Cerebral Anoxia-Ischemia;Cerebral Hypoxia-Ischemia;Cerebral Ischemia-Anoxia;Cerebral Ischemia-Hypoxia;Hypoxia-Ischemia, Cerebral;Ischemia-Anoxia, Cerebral;Ischemia-Hypoxia, Cerebral	D020925	BCL2	0.00426	52	Furthermore, miR-210 suppressed cell apoptosis by inhibiting caspase activity and by regulating the balance between Bcl-2 and Bax levels.	23591709
Hypoxia-Ischemia, Brain;Anoxia-Ischemia, Cerebral;Cerebral Anoxia-Ischemia;Cerebral Hypoxia-Ischemia;Cerebral Ischemia-Anoxia;Cerebral Ischemia-Hypoxia;Hypoxia-Ischemia, Cerebral;Ischemia-Anoxia, Cerebral;Ischemia-Hypoxia, Cerebral	D020925	C9	0.00441	2	In the CSF of the 15 HIE infants who died or survived with abnormal outcomes, the mean concentration of TCC was increased compared with controls (p = 0.026) and the mean C9 concentration appeared to be decreased but the difference was not statistically significant (p = 0.056).	19391086
Hypoxia-Ischemia, Brain;Anoxia-Ischemia, Cerebral;Cerebral Anoxia-Ischemia;Cerebral Hypoxia-Ischemia;Cerebral Ischemia-Anoxia;Cerebral Ischemia-Hypoxia;Hypoxia-Ischemia, Cerebral;Ischemia-Anoxia, Cerebral;Ischemia-Hypoxia, Cerebral	D020925	RTN4R	0.00451	2	Our findings of upregulation of neurite growth inhibitor Nogo-A and its receptor NgR in ischemic cortex suggest that Nogo-A and NgR may participate in the pathology seen after HI in neonatal rats.	16928363
Hypoxia-Ischemia, Brain;Anoxia-Ischemia, Cerebral;Cerebral Anoxia-Ischemia;Cerebral Hypoxia-Ischemia;Cerebral Ischemia-Anoxia;Cerebral Ischemia-Hypoxia;Hypoxia-Ischemia, Cerebral;Ischemia-Anoxia, Cerebral;Ischemia-Hypoxia, Cerebral	D020925	ATF6B	0.00516	6	We conclude that CREB phosphorylation through VEGFR-2/ERK signaling is the shared pathway that underlies VEGF-A's protection of neurons and vascular endothelial cells.	20067582
Hypoxia-Ischemia, Brain;Anoxia-Ischemia, Cerebral;Cerebral Anoxia-Ischemia;Cerebral Hypoxia-Ischemia;Cerebral Ischemia-Anoxia;Cerebral Ischemia-Hypoxia;Hypoxia-Ischemia, Cerebral;Ischemia-Anoxia, Cerebral;Ischemia-Hypoxia, Cerebral	D020925	MAPK10	0.00533	3	These findings implicate JNK3 involvement in neural cell loss resulting from cerebral HII in the developing brain.	17063149
Hypoxia-Ischemia, Brain;Anoxia-Ischemia, Cerebral;Cerebral Anoxia-Ischemia;Cerebral Hypoxia-Ischemia;Cerebral Ischemia-Anoxia;Cerebral Ischemia-Hypoxia;Hypoxia-Ischemia, Cerebral;Ischemia-Anoxia, Cerebral;Ischemia-Hypoxia, Cerebral	D020925	AIF1	0.0055	5	Together, our results suggest that sigma-1 receptor activation affects Iba1 expression in microglia/macrophages of the ischemic hemisphere after experimental stroke but does not affect post-stroke inflammatory mediators.	23028794
Hypoxia-Ischemia, Brain;Anoxia-Ischemia, Cerebral;Cerebral Anoxia-Ischemia;Cerebral Hypoxia-Ischemia;Cerebral Ischemia-Anoxia;Cerebral Ischemia-Hypoxia;Hypoxia-Ischemia, Cerebral;Ischemia-Anoxia, Cerebral;Ischemia-Hypoxia, Cerebral	D020925	CASP9	0.00554	16	Most of the genes related with apoptosis and angiogenesis (Epo, Epor, Hif 1α, Hif3α, VEGFa, VEGFc, Casp1, Casp9, and Casp8ap2) induced early after HI (30min).	23046993
Hypoxia-Ischemia, Brain;Anoxia-Ischemia, Cerebral;Cerebral Anoxia-Ischemia;Cerebral Hypoxia-Ischemia;Cerebral Ischemia-Anoxia;Cerebral Ischemia-Hypoxia;Hypoxia-Ischemia, Cerebral;Ischemia-Anoxia, Cerebral;Ischemia-Hypoxia, Cerebral	D020925	MOCS1	0.00558	1	Most of the patients are misdiagnosed as hypoxic ischemic encephalopathy. The majority of patients have mutations in the MOCS1 and MOCS2 genes.	23122324
Hypoxia-Ischemia, Brain;Anoxia-Ischemia, Cerebral;Cerebral Anoxia-Ischemia;Cerebral Hypoxia-Ischemia;Cerebral Ischemia-Anoxia;Cerebral Ischemia-Hypoxia;Hypoxia-Ischemia, Cerebral;Ischemia-Anoxia, Cerebral;Ischemia-Hypoxia, Cerebral	D020925	KCNK2	0.00576	3	These data are supportive for a possible role of TREK-1 in ischaemic neuroprotection and in cell signalling via arachidonic acid.	15498799
Hypoxia-Ischemia, Brain;Anoxia-Ischemia, Cerebral;Cerebral Anoxia-Ischemia;Cerebral Hypoxia-Ischemia;Cerebral Ischemia-Anoxia;Cerebral Ischemia-Hypoxia;Hypoxia-Ischemia, Cerebral;Ischemia-Anoxia, Cerebral;Ischemia-Hypoxia, Cerebral	D020925	LPHN3	0.00578	1	Furthermore, antisense oligonucleotides complementary to CIRL-1 mRNA or CIRL-3 mRNA suppressed neuronal death associated with hypoxia in hippocampal and cortical cell cultures.	12225880
Hypoxia-Ischemia, Brain;Anoxia-Ischemia, Cerebral;Cerebral Anoxia-Ischemia;Cerebral Hypoxia-Ischemia;Cerebral Ischemia-Anoxia;Cerebral Ischemia-Hypoxia;Hypoxia-Ischemia, Cerebral;Ischemia-Anoxia, Cerebral;Ischemia-Hypoxia, Cerebral	D020925	SYVN1	0.00585	2	These findings suggest that hypoxia-ischemia triggers ER dysfunction and mHRD1 may play a role in ischemia-induced ER dysfunction.	15519674
Hypoxia-Ischemia, Brain;Anoxia-Ischemia, Cerebral;Cerebral Anoxia-Ischemia;Cerebral Hypoxia-Ischemia;Cerebral Ischemia-Anoxia;Cerebral Ischemia-Hypoxia;Hypoxia-Ischemia, Cerebral;Ischemia-Anoxia, Cerebral;Ischemia-Hypoxia, Cerebral	D020925	CHRNA7	0.0059	2	The analysis showed that more than 50% of these genes, particularly AKT1, BDNF, CAPON, CCKAR, CHRNA7, CNR1, COMT, DNTBP1, GAD1, GRM3, IL10, MLC1, NOTCH4, NRG1, NR4A2/NURR1, PRODH, RELN, RGS4, RTN4/NOGO and TNF, are subject to regulation by hypoxia and/or are expressed in the vasculature.	16632332
Hypoxia-Ischemia, Brain;Anoxia-Ischemia, Cerebral;Cerebral Anoxia-Ischemia;Cerebral Hypoxia-Ischemia;Cerebral Ischemia-Anoxia;Cerebral Ischemia-Hypoxia;Hypoxia-Ischemia, Cerebral;Ischemia-Anoxia, Cerebral;Ischemia-Hypoxia, Cerebral	D020925	AQP4	0.00599	9	These results suggest that p38 MAPK may regulate AQP4 expression in cortical astrocytes after ischemic injury.	22676888
Hypoxia-Ischemia, Brain;Anoxia-Ischemia, Cerebral;Cerebral Anoxia-Ischemia;Cerebral Hypoxia-Ischemia;Cerebral Ischemia-Anoxia;Cerebral Ischemia-Hypoxia;Hypoxia-Ischemia, Cerebral;Ischemia-Anoxia, Cerebral;Ischemia-Hypoxia, Cerebral	D020925	TRPM7	0.00614	3	Taken together, our findings suggest that EA can reverse the ischemia-induced increase of TRPM7 levels through the trkA-PI3K pathway.	17904584
Hypoxia-Ischemia, Brain;Anoxia-Ischemia, Cerebral;Cerebral Anoxia-Ischemia;Cerebral Hypoxia-Ischemia;Cerebral Ischemia-Anoxia;Cerebral Ischemia-Hypoxia;Hypoxia-Ischemia, Cerebral;Ischemia-Anoxia, Cerebral;Ischemia-Hypoxia, Cerebral	D020925	MIR33A	0.00656	1	In stroke etiology, miRNA have distinct expression patterns that modulate pathogenic processes including atherosclerosis (miR-21, miR-126), hyperlipidemia (miR-33, miR-125a-5p), hypertension (miR-155), and plaque rupture (miR-222, miR-210).	20841499
Hypoxia-Ischemia, Brain;Anoxia-Ischemia, Cerebral;Cerebral Anoxia-Ischemia;Cerebral Hypoxia-Ischemia;Cerebral Ischemia-Anoxia;Cerebral Ischemia-Hypoxia;Hypoxia-Ischemia, Cerebral;Ischemia-Anoxia, Cerebral;Ischemia-Hypoxia, Cerebral	D020925	GRIN2B	0.00661	9	The results suggest that HI insult increased NR2B mRNA gene expression in the left hippocampus of the neonatal rats and that GHB-Na administration partially suppressed this effect of HI insult.	16951272
Hypoxia-Ischemia, Brain;Anoxia-Ischemia, Cerebral;Cerebral Anoxia-Ischemia;Cerebral Hypoxia-Ischemia;Cerebral Ischemia-Anoxia;Cerebral Ischemia-Hypoxia;Hypoxia-Ischemia, Cerebral;Ischemia-Anoxia, Cerebral;Ischemia-Hypoxia, Cerebral	D020925	VEGFA	0.0067	32	Most of the genes related with apoptosis and angiogenesis (Epo, Epor, Hif 1α, Hif3α, VEGFa, VEGFc, Casp1, Casp9, and Casp8ap2) induced early after HI (30min).	23046993
Hypoxia-Ischemia, Brain;Anoxia-Ischemia, Cerebral;Cerebral Anoxia-Ischemia;Cerebral Hypoxia-Ischemia;Cerebral Ischemia-Anoxia;Cerebral Ischemia-Hypoxia;Hypoxia-Ischemia, Cerebral;Ischemia-Anoxia, Cerebral;Ischemia-Hypoxia, Cerebral	D020925	GAD1	0.00687	3	The analysis showed that more than 50% of these genes, particularly AKT1, BDNF, CAPON, CCKAR, CHRNA7, CNR1, COMT, DNTBP1, GAD1, GRM3, IL10, MLC1, NOTCH4, NRG1, NR4A2/NURR1, PRODH, RELN, RGS4, RTN4/NOGO and TNF, are subject to regulation by hypoxia and/or are expressed in the vasculature.	16632332
Hypoxia-Ischemia, Brain;Anoxia-Ischemia, Cerebral;Cerebral Anoxia-Ischemia;Cerebral Hypoxia-Ischemia;Cerebral Ischemia-Anoxia;Cerebral Ischemia-Hypoxia;Hypoxia-Ischemia, Cerebral;Ischemia-Anoxia, Cerebral;Ischemia-Hypoxia, Cerebral	D020925	SLC1A6	0.00695	2	This result demonstrates that GLAST plays a role in preventing excitotoxic cerebellar damage after ischemia in concert with EAAT4.	16647773
Hypoxia-Ischemia, Brain;Anoxia-Ischemia, Cerebral;Cerebral Anoxia-Ischemia;Cerebral Hypoxia-Ischemia;Cerebral Ischemia-Anoxia;Cerebral Ischemia-Hypoxia;Hypoxia-Ischemia, Cerebral;Ischemia-Anoxia, Cerebral;Ischemia-Hypoxia, Cerebral	D020925	HTATIP2	0.00705	2	The expression of CC3 was increased at 4 hours after HI injury, significantly increased at 24 hours and still maintained high expression at 48 hours and 72 hours.	20540267
Hypoxia-Ischemia, Brain;Anoxia-Ischemia, Cerebral;Cerebral Anoxia-Ischemia;Cerebral Hypoxia-Ischemia;Cerebral Ischemia-Anoxia;Cerebral Ischemia-Hypoxia;Hypoxia-Ischemia, Cerebral;Ischemia-Anoxia, Cerebral;Ischemia-Hypoxia, Cerebral	D020925	HYOU1	0.0071	3	In acute group, ORP150 expressed an intense reaction showing a granular pattern in the cytoplasm of the neurons in the cortex of the infarcted areas.	20626887
Hypoxia-Ischemia, Brain;Anoxia-Ischemia, Cerebral;Cerebral Anoxia-Ischemia;Cerebral Hypoxia-Ischemia;Cerebral Ischemia-Anoxia;Cerebral Ischemia-Hypoxia;Hypoxia-Ischemia, Cerebral;Ischemia-Anoxia, Cerebral;Ischemia-Hypoxia, Cerebral	D020925	ANXA5	0.00738	10	The increased percentage of low ΔΨ with JC-1 showed a significant positive correlation with a simultaneous increase in annexin V(+)/PI(+) necrotic cells, TUNEL-positive cells, TTC infarct area and western blot of cytosolic cytochrome c, and negative correlation with annexin V(-)/PI(-) live cells.	20817028
Hypoxia-Ischemia, Brain;Anoxia-Ischemia, Cerebral;Cerebral Anoxia-Ischemia;Cerebral Hypoxia-Ischemia;Cerebral Ischemia-Anoxia;Cerebral Ischemia-Hypoxia;Hypoxia-Ischemia, Cerebral;Ischemia-Anoxia, Cerebral;Ischemia-Hypoxia, Cerebral	D020925	GDNF	0.00762	12	These data demonstrated that ultrasound-induced dissolution of lipid-coated GDNF microbubbles treatment can provide a neuroprotective effect against hypoxia-ischemia in neonatal rats.	22579834
Hypoxia-Ischemia, Brain;Anoxia-Ischemia, Cerebral;Cerebral Anoxia-Ischemia;Cerebral Hypoxia-Ischemia;Cerebral Ischemia-Anoxia;Cerebral Ischemia-Hypoxia;Hypoxia-Ischemia, Cerebral;Ischemia-Anoxia, Cerebral;Ischemia-Hypoxia, Cerebral	D020925	BCAN	0.00765	2	These data demonstrate unique expression profiles for lecticans after neonatal H-I, suggesting brevican deposition is elevated in response to progressive gray matter injury, whereas diminished versican expression may be associated with deep cerebral white matter injury.	17972319
Hypoxia-Ischemia, Brain;Anoxia-Ischemia, Cerebral;Cerebral Anoxia-Ischemia;Cerebral Hypoxia-Ischemia;Cerebral Ischemia-Anoxia;Cerebral Ischemia-Hypoxia;Hypoxia-Ischemia, Cerebral;Ischemia-Anoxia, Cerebral;Ischemia-Hypoxia, Cerebral	D020925	CAST	0.00768	7	Once activated, calpains cleave structural and regulatory proteins such as αII-spectrin, βII-spectrin, and calpastatin in the cell, leading to neuronal death.	15777753
Hypoxia-Ischemia, Brain;Anoxia-Ischemia, Cerebral;Cerebral Anoxia-Ischemia;Cerebral Hypoxia-Ischemia;Cerebral Ischemia-Anoxia;Cerebral Ischemia-Hypoxia;Hypoxia-Ischemia, Cerebral;Ischemia-Anoxia, Cerebral;Ischemia-Hypoxia, Cerebral	D020925	ATG7	0.00772	3	These data suggest that autophagy plays an essential role in triggering neuronal death execution after H/I injury and Atg7 represents an attractive therapeutic target for minimizing the neurological deficits associated with H/I brain injury.	18187572
Hypoxia-Ischemia, Brain;Anoxia-Ischemia, Cerebral;Cerebral Anoxia-Ischemia;Cerebral Hypoxia-Ischemia;Cerebral Ischemia-Anoxia;Cerebral Ischemia-Hypoxia;Hypoxia-Ischemia, Cerebral;Ischemia-Anoxia, Cerebral;Ischemia-Hypoxia, Cerebral	D020925	CASP1	0.00782	9	Most of the genes related with apoptosis and angiogenesis (Epo, Epor, Hif 1α, Hif3α, VEGFa, VEGFc, Casp1, Casp9, and Casp8ap2) induced early after HI (30min).	23046993
Hypoxia-Ischemia, Brain;Anoxia-Ischemia, Cerebral;Cerebral Anoxia-Ischemia;Cerebral Hypoxia-Ischemia;Cerebral Ischemia-Anoxia;Cerebral Ischemia-Hypoxia;Hypoxia-Ischemia, Cerebral;Ischemia-Anoxia, Cerebral;Ischemia-Hypoxia, Cerebral	D020925	PVALB	0.00796	9	Neonatal HI resulted in decreased parvalbumin expression in hemispheres receiving HI compared with hypoxia alone: 23.4 versus 35.0 cells/high-power field (p = 0.01), with no change in other markers of inhibitory or excitatory neurons.	20053890
Hypoxia-Ischemia, Brain;Anoxia-Ischemia, Cerebral;Cerebral Anoxia-Ischemia;Cerebral Hypoxia-Ischemia;Cerebral Ischemia-Anoxia;Cerebral Ischemia-Hypoxia;Hypoxia-Ischemia, Cerebral;Ischemia-Anoxia, Cerebral;Ischemia-Hypoxia, Cerebral	D020925	CKB	0.00811	2	In a retrospective study of 97 babies CKBB levels were compared to the presence of severe hypoxic ischaemic encephalopathy (HIE) as a predictive test for these outcomes: developmental delay, cerebral palsy, visual problems, deafness or death from perinatal asphyxia.	10732307
Hypoxia-Ischemia, Brain;Anoxia-Ischemia, Cerebral;Cerebral Anoxia-Ischemia;Cerebral Hypoxia-Ischemia;Cerebral Ischemia-Anoxia;Cerebral Ischemia-Hypoxia;Hypoxia-Ischemia, Cerebral;Ischemia-Anoxia, Cerebral;Ischemia-Hypoxia, Cerebral	D020925	ADRBK1	0.00814	5	These findings underline the critical role of GRK2 regulation in astrocytes for dampening the extent of brain damage after ischemia.	23313319
Hypoxia-Ischemia, Brain;Anoxia-Ischemia, Cerebral;Cerebral Anoxia-Ischemia;Cerebral Hypoxia-Ischemia;Cerebral Ischemia-Anoxia;Cerebral Ischemia-Hypoxia;Hypoxia-Ischemia, Cerebral;Ischemia-Anoxia, Cerebral;Ischemia-Hypoxia, Cerebral	D020925	OCLN	0.00846	6	Application of hucb cells after perinatal hypoxic-ischemic brain injury correlated with an increased expression of the proteins Tie-2 and occludin, which are associated with angiogenesis.	22526623
Hypoxia-Ischemia, Brain;Anoxia-Ischemia, Cerebral;Cerebral Anoxia-Ischemia;Cerebral Hypoxia-Ischemia;Cerebral Ischemia-Anoxia;Cerebral Ischemia-Hypoxia;Hypoxia-Ischemia, Cerebral;Ischemia-Anoxia, Cerebral;Ischemia-Hypoxia, Cerebral	D020925	ARNT	0.00859	5	Hypoxic preconditioning (8% O2/3 hrs), a treatment known to protect the newborn rat brain against hypoxic-ischemic injury, markedly increased HIF-1alpha and HIF-1beta expression.	11950144
Hypoxia-Ischemia, Brain;Anoxia-Ischemia, Cerebral;Cerebral Anoxia-Ischemia;Cerebral Hypoxia-Ischemia;Cerebral Ischemia-Anoxia;Cerebral Ischemia-Hypoxia;Hypoxia-Ischemia, Cerebral;Ischemia-Anoxia, Cerebral;Ischemia-Hypoxia, Cerebral	D020925	FRAT1	0.00872	1	Similarly, overexpression of the GSK-3β inhibitor Frat1 or the kinase mutant GSK-3βKM, but not the wild-type GSK-3βWT, blocked NP1 induction and rescued neurons from death.	21130869
Hypoxia-Ischemia, Brain;Anoxia-Ischemia, Cerebral;Cerebral Anoxia-Ischemia;Cerebral Hypoxia-Ischemia;Cerebral Ischemia-Anoxia;Cerebral Ischemia-Hypoxia;Hypoxia-Ischemia, Cerebral;Ischemia-Anoxia, Cerebral;Ischemia-Hypoxia, Cerebral	D020925	DFFB	0.00905	3	These data altogether suggest that the post-ischemic CA1 neuronal death of the monkey occurs not by apoptosis but by necrosis with participations of lysosomal enzymes DNase II and cathepsins as well as CAD.	11752060
Hypoxia-Ischemia, Brain;Anoxia-Ischemia, Cerebral;Cerebral Anoxia-Ischemia;Cerebral Hypoxia-Ischemia;Cerebral Ischemia-Anoxia;Cerebral Ischemia-Hypoxia;Hypoxia-Ischemia, Cerebral;Ischemia-Anoxia, Cerebral;Ischemia-Hypoxia, Cerebral	D020925	SLC2A1	0.00931	8	The mRNA and protein expression of GLUT1 in brain tissue increased significantly after hypoxic-ischemia, and the peak time was earlier than that of CC3 protein and cellular apoptosis.	19950593
Hypoxia-Ischemia, Brain;Anoxia-Ischemia, Cerebral;Cerebral Anoxia-Ischemia;Cerebral Hypoxia-Ischemia;Cerebral Ischemia-Anoxia;Cerebral Ischemia-Hypoxia;Hypoxia-Ischemia, Cerebral;Ischemia-Anoxia, Cerebral;Ischemia-Hypoxia, Cerebral	D020925	ADM	0.0094	7	Altogether, this study demonstrates for the first time the existence of a delayed hypoxic postconditioning in cerebral ischemia and in vitro studies highlight hypoxia-inducible factor-1alpha and its target genes, erythropoietin and adrenomedullin, as potential effectors of postconditioning.	19628803
Hypoxia-Ischemia, Brain;Anoxia-Ischemia, Cerebral;Cerebral Anoxia-Ischemia;Cerebral Hypoxia-Ischemia;Cerebral Ischemia-Anoxia;Cerebral Ischemia-Hypoxia;Hypoxia-Ischemia, Cerebral;Ischemia-Anoxia, Cerebral;Ischemia-Hypoxia, Cerebral	D020925	CIRBP	0.00951	1	The analysis did not reveal any correlation between the three metabolic parameters and CIRP mRNA expression induced by hypothermia, suggesting that while playing a role in neuroprotection under hypothermia, CIRP does not affect cerebral energy metabolism.	20546708
Hypoxia-Ischemia, Brain;Anoxia-Ischemia, Cerebral;Cerebral Anoxia-Ischemia;Cerebral Hypoxia-Ischemia;Cerebral Ischemia-Anoxia;Cerebral Ischemia-Hypoxia;Hypoxia-Ischemia, Cerebral;Ischemia-Anoxia, Cerebral;Ischemia-Hypoxia, Cerebral	D020925	NOS3	0.00995	17	In conclusion, both nNOS and eNOS appear to play a key role in modulating arterial blood flow during ischemia mainly in male pups with subsequent modifications in infarct lesion.	22531298
Hypoxia-Ischemia, Brain;Anoxia-Ischemia, Cerebral;Cerebral Anoxia-Ischemia;Cerebral Hypoxia-Ischemia;Cerebral Ischemia-Anoxia;Cerebral Ischemia-Hypoxia;Hypoxia-Ischemia, Cerebral;Ischemia-Anoxia, Cerebral;Ischemia-Hypoxia, Cerebral	D020925	KCNJ11	0.0104	5	These findings provide that evidence for the key role of K(ATP)channels in the control of microglial reactivity are consistent with a microglial effect of glibenclamide into the ischemic brain and suggest a neuroprotective role of microglia in the early stages of stroke.	22387180
Hypoxia-Ischemia, Brain;Anoxia-Ischemia, Cerebral;Cerebral Anoxia-Ischemia;Cerebral Hypoxia-Ischemia;Cerebral Ischemia-Anoxia;Cerebral Ischemia-Hypoxia;Hypoxia-Ischemia, Cerebral;Ischemia-Anoxia, Cerebral;Ischemia-Hypoxia, Cerebral	D020925	CASP2	0.0105	4	In conclusion, caspase-2 gene deficiency combined with hypothermia provided enhanced neuroprotection as compared with hypothermia alone.	22322383
Hypoxia-Ischemia, Brain;Anoxia-Ischemia, Cerebral;Cerebral Anoxia-Ischemia;Cerebral Hypoxia-Ischemia;Cerebral Ischemia-Anoxia;Cerebral Ischemia-Hypoxia;Hypoxia-Ischemia, Cerebral;Ischemia-Anoxia, Cerebral;Ischemia-Hypoxia, Cerebral	D020925	DPYSL5	0.0105	1	We found that CRMP2, CRMP4 and CRMP5 proteins were altered post-translationally after HI treatment.	18471005
Hypoxia-Ischemia, Brain;Anoxia-Ischemia, Cerebral;Cerebral Anoxia-Ischemia;Cerebral Hypoxia-Ischemia;Cerebral Ischemia-Anoxia;Cerebral Ischemia-Hypoxia;Hypoxia-Ischemia, Cerebral;Ischemia-Anoxia, Cerebral;Ischemia-Hypoxia, Cerebral	D020925	LILRB3	0.0105	1	Treatment with PirB antibodies is able to improve axonal regeneration following HI damage compared with normal axonal growth.	22580685
Hypoxia-Ischemia, Brain;Anoxia-Ischemia, Cerebral;Cerebral Anoxia-Ischemia;Cerebral Hypoxia-Ischemia;Cerebral Ischemia-Anoxia;Cerebral Ischemia-Hypoxia;Hypoxia-Ischemia, Cerebral;Ischemia-Anoxia, Cerebral;Ischemia-Hypoxia, Cerebral	D020925	JUN	0.0107	26	The results indicated that c-Jun and c-Myc were the main transcription factors involved in the Wnt signaling pathway, while neural cell proliferation in the subventricular zone was increased during this process.	23842701
Hypoxia-Ischemia, Brain;Anoxia-Ischemia, Cerebral;Cerebral Anoxia-Ischemia;Cerebral Hypoxia-Ischemia;Cerebral Ischemia-Anoxia;Cerebral Ischemia-Hypoxia;Hypoxia-Ischemia, Cerebral;Ischemia-Anoxia, Cerebral;Ischemia-Hypoxia, Cerebral	D020925	CASP8	0.011	12	In XX neurons, OGD/Reox caused prolonged depletion of ATP and delayed activation of caspase 8 and caspase 3, culminating in greater cell death during Reox.	21382016
Hypoxia-Ischemia, Brain;Anoxia-Ischemia, Cerebral;Cerebral Anoxia-Ischemia;Cerebral Hypoxia-Ischemia;Cerebral Ischemia-Anoxia;Cerebral Ischemia-Hypoxia;Hypoxia-Ischemia, Cerebral;Ischemia-Anoxia, Cerebral;Ischemia-Hypoxia, Cerebral	D020925	SELS	0.0111	1	We found that suppression of SEPS1 by small interfering RNA severely increases astrocyte injure caused by OGD, suggesting that selenoprotein S protects astrocytes against ischemia.	21382016
Hypoxia-Ischemia, Brain;Anoxia-Ischemia, Cerebral;Cerebral Anoxia-Ischemia;Cerebral Hypoxia-Ischemia;Cerebral Ischemia-Anoxia;Cerebral Ischemia-Hypoxia;Hypoxia-Ischemia, Cerebral;Ischemia-Anoxia, Cerebral;Ischemia-Hypoxia, Cerebral	D020925	DPYSL2	0.0112	2	Our results suggest that cleaved CRMP2 could represent hypo-phosphorylated-CRMP2 and HI could induce activation of CRMP2 in the PVL brain.	21333637
Hypoxia-Ischemia, Brain;Anoxia-Ischemia, Cerebral;Cerebral Anoxia-Ischemia;Cerebral Hypoxia-Ischemia;Cerebral Ischemia-Anoxia;Cerebral Ischemia-Hypoxia;Hypoxia-Ischemia, Cerebral;Ischemia-Anoxia, Cerebral;Ischemia-Hypoxia, Cerebral	D020925	XIAP	0.0112	6	IGF1R in neuronal cells is critically important for their survival following H/I injury, and IGF-upregulated expression of neuronal cIAP-1 and XIAP likely in part contributes to IGF-IGF1R protection against neuronal apoptosis following H/I injury.	21718528
Hypoxia-Ischemia, Brain;Anoxia-Ischemia, Cerebral;Cerebral Anoxia-Ischemia;Cerebral Hypoxia-Ischemia;Cerebral Ischemia-Anoxia;Cerebral Ischemia-Hypoxia;Hypoxia-Ischemia, Cerebral;Ischemia-Anoxia, Cerebral;Ischemia-Hypoxia, Cerebral	D020925	MMP9	0.0113	19	Inhibition of MMP-9 activity following hypoxic ischemia in the developing brain using a highly specific inhibitor.	23171520
Hypoxia-Ischemia, Brain;Anoxia-Ischemia, Cerebral;Cerebral Anoxia-Ischemia;Cerebral Hypoxia-Ischemia;Cerebral Ischemia-Anoxia;Cerebral Ischemia-Hypoxia;Hypoxia-Ischemia, Cerebral;Ischemia-Anoxia, Cerebral;Ischemia-Hypoxia, Cerebral	D020925	BCL2A1	0.0114	3	Time course of bfl-1 and GFAP mRNA expression in db/+ and db/db brains after 17 mins of H/I.	16926846
Hypoxia-Ischemia, Brain;Anoxia-Ischemia, Cerebral;Cerebral Anoxia-Ischemia;Cerebral Hypoxia-Ischemia;Cerebral Ischemia-Anoxia;Cerebral Ischemia-Hypoxia;Hypoxia-Ischemia, Cerebral;Ischemia-Anoxia, Cerebral;Ischemia-Hypoxia, Cerebral	D020925	FOS	0.0114	20	The present findings indicate that cooperative but differential activation of c-Fos and NGFI-A expression in vulnerable brain areas contribute to the development of tolerance achieved by MHH preconditioning.	19723547
Hypoxia-Ischemia, Brain;Anoxia-Ischemia, Cerebral;Cerebral Anoxia-Ischemia;Cerebral Hypoxia-Ischemia;Cerebral Ischemia-Anoxia;Cerebral Ischemia-Hypoxia;Hypoxia-Ischemia, Cerebral;Ischemia-Anoxia, Cerebral;Ischemia-Hypoxia, Cerebral	D020925	GLRX5	0.0115	1	Clear immunolabeling in both neuronal cell bodies and dendrites was observed in tissue stained for Trx2, Grx2, and Grx5 (Fig. 5).	20620191
Hypoxia-Ischemia, Brain;Anoxia-Ischemia, Cerebral;Cerebral Anoxia-Ischemia;Cerebral Hypoxia-Ischemia;Cerebral Ischemia-Anoxia;Cerebral Ischemia-Hypoxia;Hypoxia-Ischemia, Cerebral;Ischemia-Anoxia, Cerebral;Ischemia-Hypoxia, Cerebral	D020925	GRIN2A	0.0119	6	HI resulted in decreased expression of NR2A but not NR2B in cortex and decreased NR2A and NR2B expression in hippocampus, but this reduction was not observed in (-/-) pups.	14605317
Hypoxia-Ischemia, Brain;Anoxia-Ischemia, Cerebral;Cerebral Anoxia-Ischemia;Cerebral Hypoxia-Ischemia;Cerebral Ischemia-Anoxia;Cerebral Ischemia-Hypoxia;Hypoxia-Ischemia, Cerebral;Ischemia-Anoxia, Cerebral;Ischemia-Hypoxia, Cerebral	D020925	ICAM5	0.0119	1	These data suggest that during the necrotic phase of HI injury, serum ICAM-5 may be a potential marker for somatodendritic neuronal damage.	11026442
Hypoxia-Ischemia, Brain;Anoxia-Ischemia, Cerebral;Cerebral Anoxia-Ischemia;Cerebral Hypoxia-Ischemia;Cerebral Ischemia-Anoxia;Cerebral Ischemia-Hypoxia;Hypoxia-Ischemia, Cerebral;Ischemia-Anoxia, Cerebral;Ischemia-Hypoxia, Cerebral	D020925	BCL2L1	0.012	14	In vivo, neonatal hypoxia-ischemia reciprocally altered Bcl-x pre-mRNA splicing, similar to the in vitro studies.	23015448
Hypoxia-Ischemia, Brain;Anoxia-Ischemia, Cerebral;Cerebral Anoxia-Ischemia;Cerebral Hypoxia-Ischemia;Cerebral Ischemia-Anoxia;Cerebral Ischemia-Hypoxia;Hypoxia-Ischemia, Cerebral;Ischemia-Anoxia, Cerebral;Ischemia-Hypoxia, Cerebral	D020925	NCAN	0.0121	2	Down-regulation of neurocan expression in reactive astrocytes promotes axonal regeneration and facilitates the neurorestorative effects of bone marrow stromal cells in the ischemic rat brain.	18618668
Hypoxia-Ischemia, Brain;Anoxia-Ischemia, Cerebral;Cerebral Anoxia-Ischemia;Cerebral Hypoxia-Ischemia;Cerebral Ischemia-Anoxia;Cerebral Ischemia-Hypoxia;Hypoxia-Ischemia, Cerebral;Ischemia-Anoxia, Cerebral;Ischemia-Hypoxia, Cerebral	D020925	PRODH	0.0121	2	The analysis showed that more than 50% of these genes, particularly AKT1, BDNF, CAPON, CCKAR, CHRNA7, CNR1, COMT, DNTBP1, GAD1, GRM3, IL10, MLC1, NOTCH4, NRG1, NR4A2/NURR1, PRODH, RELN, RGS4, RTN4/NOGO and TNF, are subject to regulation by hypoxia and/or are expressed in the vasculature.	16632332
Hypoxia-Ischemia, Brain;Anoxia-Ischemia, Cerebral;Cerebral Anoxia-Ischemia;Cerebral Hypoxia-Ischemia;Cerebral Ischemia-Anoxia;Cerebral Ischemia-Hypoxia;Hypoxia-Ischemia, Cerebral;Ischemia-Anoxia, Cerebral;Ischemia-Hypoxia, Cerebral	D020925	PTPRZ1	0.0121	2	The neuroprotection of androgen against neonatal HIBD is produced possibly through an inhibition of phosphacan and NG2 expression.	18554468
Hypoxia-Ischemia, Brain;Anoxia-Ischemia, Cerebral;Cerebral Anoxia-Ischemia;Cerebral Hypoxia-Ischemia;Cerebral Ischemia-Anoxia;Cerebral Ischemia-Hypoxia;Hypoxia-Ischemia, Cerebral;Ischemia-Anoxia, Cerebral;Ischemia-Hypoxia, Cerebral	D020925	KCNJ8	0.0135	2	Furthermore, diazoxide might become a new treatment for cerebral ischemia diseases through increasing the expression of Kir6.1 mRNA.	21215294
Hypoxia-Ischemia, Brain;Anoxia-Ischemia, Cerebral;Cerebral Anoxia-Ischemia;Cerebral Hypoxia-Ischemia;Cerebral Ischemia-Anoxia;Cerebral Ischemia-Hypoxia;Hypoxia-Ischemia, Cerebral;Ischemia-Anoxia, Cerebral;Ischemia-Hypoxia, Cerebral	D020925	NMNAT1	0.0135	1	As such, the Nmnat1 protective pathway could be a useful therapeutic target for acute and chronic neurodegenerative insults mediated by excitotoxicity.	22058226
Hypoxia-Ischemia, Brain;Anoxia-Ischemia, Cerebral;Cerebral Anoxia-Ischemia;Cerebral Hypoxia-Ischemia;Cerebral Ischemia-Anoxia;Cerebral Ischemia-Hypoxia;Hypoxia-Ischemia, Cerebral;Ischemia-Anoxia, Cerebral;Ischemia-Hypoxia, Cerebral	D020925	MAPKAPK2	0.0137	2	Taken together, we suggest that GluR6-contained KA receptors can mediate p38 MAP kinase activation through a kinase cascade, including MLK3, MKK3/MKK6, and MKK4 and then induce increased phosphorylation of MAPKAPK-2 during ischemia injury and ultimately result in neuronal cell death in the rat hippocampal CA1 region.	18680160
Hypoxia-Ischemia, Brain;Anoxia-Ischemia, Cerebral;Cerebral Anoxia-Ischemia;Cerebral Hypoxia-Ischemia;Cerebral Ischemia-Anoxia;Cerebral Ischemia-Hypoxia;Hypoxia-Ischemia, Cerebral;Ischemia-Anoxia, Cerebral;Ischemia-Hypoxia, Cerebral	D020925	SCN8A	0.0138	2	At this later time, the length of the Nav1.6 channels was also significantly increased in the optic tract after hypoperfusion	22159130
Hypoxia-Ischemia, Brain;Anoxia-Ischemia, Cerebral;Cerebral Anoxia-Ischemia;Cerebral Hypoxia-Ischemia;Cerebral Ischemia-Anoxia;Cerebral Ischemia-Hypoxia;Hypoxia-Ischemia, Cerebral;Ischemia-Anoxia, Cerebral;Ischemia-Hypoxia, Cerebral	D020925	EPOR	0.0139	4	These data provide evidence of a role for NO in Epo activity in brain and suggest links between NO production, EpoR expression, and Epo signaling in neuroprotection.	20806411
Hypoxia-Ischemia, Brain;Anoxia-Ischemia, Cerebral;Cerebral Anoxia-Ischemia;Cerebral Hypoxia-Ischemia;Cerebral Ischemia-Anoxia;Cerebral Ischemia-Hypoxia;Hypoxia-Ischemia, Cerebral;Ischemia-Anoxia, Cerebral;Ischemia-Hypoxia, Cerebral	D020925	TXN2	0.0139	2	The aim of this work was to study the distribution of the following proteins of the thioredoxin and glutathione/glutaredoxin (Grx) systems in the rat CNS by immunohistochemistry: Trx1, Trx2, TrxR1, TrxR2, Txnip, Grx1, Grx2, Grx3, Grx5, and γ-GCS, peroxiredoxin 1 (Prx1), Prx2, Prx3, Prx4, Prx5, and Prx6.	20620191
Hypoxia-Ischemia, Brain;Anoxia-Ischemia, Cerebral;Cerebral Anoxia-Ischemia;Cerebral Hypoxia-Ischemia;Cerebral Ischemia-Anoxia;Cerebral Ischemia-Hypoxia;Hypoxia-Ischemia, Cerebral;Ischemia-Anoxia, Cerebral;Ischemia-Hypoxia, Cerebral	D020925	PLAT	0.014	17	Mechanistically, CPAI attenuated HI-induced plasminogen activators and lipopolysaccharide/HI-induced nuclear factor-κB signaling, neuroinflammation, and blood-brain barrier permeability.	23881953
Hypoxia-Ischemia, Brain;Anoxia-Ischemia, Cerebral;Cerebral Anoxia-Ischemia;Cerebral Hypoxia-Ischemia;Cerebral Ischemia-Anoxia;Cerebral Ischemia-Hypoxia;Hypoxia-Ischemia, Cerebral;Ischemia-Anoxia, Cerebral;Ischemia-Hypoxia, Cerebral	D020925	DPYSL3	0.0141	1	We found that CRMP2, CRMP4 and CRMP5 proteins were altered post-translationally after HI treatment.	18471005
Hypoxia-Ischemia, Brain;Anoxia-Ischemia, Cerebral;Cerebral Anoxia-Ischemia;Cerebral Hypoxia-Ischemia;Cerebral Ischemia-Anoxia;Cerebral Ischemia-Hypoxia;Hypoxia-Ischemia, Cerebral;Ischemia-Anoxia, Cerebral;Ischemia-Hypoxia, Cerebral	D020925	ABCC8	0.0143	4	Sequential gene activation in cerebral ischemia provides a plausible molecular explanation for the prolonged treatment window observed for inhibition of the end-target gene product, SUR1, by glibenclamide.	22086197
Hypoxia-Ischemia, Brain;Anoxia-Ischemia, Cerebral;Cerebral Anoxia-Ischemia;Cerebral Hypoxia-Ischemia;Cerebral Ischemia-Anoxia;Cerebral Ischemia-Hypoxia;Hypoxia-Ischemia, Cerebral;Ischemia-Anoxia, Cerebral;Ischemia-Hypoxia, Cerebral	D020925	HSPA5	0.0145	5	The expression of GRP78 mRNA began increasing 2 hrs after HI and peaked at 6 hrs in the WMD group, demonstrating significant differences at 2, 4, 6, 12, 24 and 72 hrs compared with the control group (P<0.05).	19695204
Hypoxia-Ischemia, Brain;Anoxia-Ischemia, Cerebral;Cerebral Anoxia-Ischemia;Cerebral Hypoxia-Ischemia;Cerebral Ischemia-Anoxia;Cerebral Ischemia-Hypoxia;Hypoxia-Ischemia, Cerebral;Ischemia-Anoxia, Cerebral;Ischemia-Hypoxia, Cerebral	D020925	PPP1R1B	0.0146	4	Calcineurin are associated with the dephosphorylation of Darpp-32, an effect that was also demonstrated in lesioned hemispheres after perinatal brain injury.	23153068
Hypoxia-Ischemia, Brain;Anoxia-Ischemia, Cerebral;Cerebral Anoxia-Ischemia;Cerebral Hypoxia-Ischemia;Cerebral Ischemia-Anoxia;Cerebral Ischemia-Hypoxia;Hypoxia-Ischemia, Cerebral;Ischemia-Anoxia, Cerebral;Ischemia-Hypoxia, Cerebral	D020925	MANF	0.0147	1	Taken together, these data suggest that MANF has neuroprotective effects against cerebral ischemia, possibly through the inhibition of cell necrosis/apoptosis in cerebral cortex.	19399876
Hypoxia-Ischemia, Brain;Anoxia-Ischemia, Cerebral;Cerebral Anoxia-Ischemia;Cerebral Hypoxia-Ischemia;Cerebral Ischemia-Anoxia;Cerebral Ischemia-Hypoxia;Hypoxia-Ischemia, Cerebral;Ischemia-Anoxia, Cerebral;Ischemia-Hypoxia, Cerebral	D020925	NEFL	0.0147	3	Brain tissues were examined by immunohistochemical staining (cresyl violet, MAP2, NF68, Casp2, Casp3) and Western blotting.	21674587
Hypoxia-Ischemia, Brain;Anoxia-Ischemia, Cerebral;Cerebral Anoxia-Ischemia;Cerebral Hypoxia-Ischemia;Cerebral Ischemia-Anoxia;Cerebral Ischemia-Hypoxia;Hypoxia-Ischemia, Cerebral;Ischemia-Anoxia, Cerebral;Ischemia-Hypoxia, Cerebral	D020925	NXT1	0.0147	1	TERT attenuates astrocyte proliferation and promotes neuronal survival in the developing rat brain after hypoxia-ischemia, partly through its enhancement of p15 and neurotrophin-3 expression in astrocytes.	21940960
Hypoxia-Ischemia, Brain;Anoxia-Ischemia, Cerebral;Cerebral Anoxia-Ischemia;Cerebral Hypoxia-Ischemia;Cerebral Ischemia-Anoxia;Cerebral Ischemia-Hypoxia;Hypoxia-Ischemia, Cerebral;Ischemia-Anoxia, Cerebral;Ischemia-Hypoxia, Cerebral	D020925	PARP1	0.0152	11	Inhibiting JNK activity by AS601245 caused more attenuation of cleaved caspase-3 and PARP, a greater reduction of microglial activation and BBB damage post-HI, and significantly reduced brain damage in OF-HI than in NF-HI pups.	21518436
Hypoxia-Ischemia, Brain;Anoxia-Ischemia, Cerebral;Cerebral Anoxia-Ischemia;Cerebral Hypoxia-Ischemia;Cerebral Ischemia-Anoxia;Cerebral Ischemia-Hypoxia;Hypoxia-Ischemia, Cerebral;Ischemia-Anoxia, Cerebral;Ischemia-Hypoxia, Cerebral	D020925	BNIP3L	0.0153	1	These are the first studies to show upregulation and translocation of Nix in the ischaemic brain and suggest Nix to be a novel therapeutic target in ischaemic research. Moreover, Nix upregulation in staurosporine-treated SH-SY5Y cells and dexamethasone-treated A1.1 cells supports a more generalized role for Nix in apoptotic cell death.	15902200
Hypoxia-Ischemia, Brain;Anoxia-Ischemia, Cerebral;Cerebral Anoxia-Ischemia;Cerebral Hypoxia-Ischemia;Cerebral Ischemia-Anoxia;Cerebral Ischemia-Hypoxia;Hypoxia-Ischemia, Cerebral;Ischemia-Anoxia, Cerebral;Ischemia-Hypoxia, Cerebral	D020925	SLC1A4	0.0159	1	The neutral amino acid transporters SNAT1-3 and ASCT1 play critical roles in the recycling of glutamine, and subsequently glutamate, via the glutamine-glutamate cycle.	17124376
Hypoxia-Ischemia, Brain;Anoxia-Ischemia, Cerebral;Cerebral Anoxia-Ischemia;Cerebral Hypoxia-Ischemia;Cerebral Ischemia-Anoxia;Cerebral Ischemia-Hypoxia;Hypoxia-Ischemia, Cerebral;Ischemia-Anoxia, Cerebral;Ischemia-Hypoxia, Cerebral	D020925	ADNP	0.0165	1	Recent studies have demonstrated that short peptides derived from activity-dependent neurotrophic factor (ADNF) and activity-dependent neuroprotective protein (ADNP) are neuroprotective at femtomolar concentrations…….These results suggest the beneficial neuroprotective effect of ADNF-9 and NAP in this model of neonatal hypoxic-ischemic brain injury.	16938277
Hypoxia-Ischemia, Brain;Anoxia-Ischemia, Cerebral;Cerebral Anoxia-Ischemia;Cerebral Hypoxia-Ischemia;Cerebral Ischemia-Anoxia;Cerebral Ischemia-Hypoxia;Hypoxia-Ischemia, Cerebral;Ischemia-Anoxia, Cerebral;Ischemia-Hypoxia, Cerebral	D020925	GRM3	0.0165	3	The analysis showed that more than 50% of these genes, particularly AKT1, BDNF, CAPON, CCKAR, CHRNA7, CNR1, COMT, DNTBP1, GAD1, GRM3, IL10, MLC1, NOTCH4, NRG1, NR4A2/NURR1, PRODH, RELN, RGS4, RTN4/NOGO and TNF, are subject to regulation by hypoxia and/or are expressed in the vasculature.	16632332
Hypoxia-Ischemia, Brain;Anoxia-Ischemia, Cerebral;Cerebral Anoxia-Ischemia;Cerebral Hypoxia-Ischemia;Cerebral Ischemia-Anoxia;Cerebral Ischemia-Hypoxia;Hypoxia-Ischemia, Cerebral;Ischemia-Anoxia, Cerebral;Ischemia-Hypoxia, Cerebral	D020925	PRRX2	0.0165	1	Moreover, robust staining was seen in neuroglia in sections stained for Grx1, Prx2, and Prx6.	20620191
Hypoxia-Ischemia, Brain;Anoxia-Ischemia, Cerebral;Cerebral Anoxia-Ischemia;Cerebral Hypoxia-Ischemia;Cerebral Ischemia-Anoxia;Cerebral Ischemia-Hypoxia;Hypoxia-Ischemia, Cerebral;Ischemia-Anoxia, Cerebral;Ischemia-Hypoxia, Cerebral	D020925	MAP3K13	0.0167	1	In conclusion, the MLK inhibitor CEP-1347 has protective effects in a neonatal rat model of hypoxia-ischemia, which is mainly related to reduced apoptosis.	19672071
Hypoxia-Ischemia, Brain;Anoxia-Ischemia, Cerebral;Cerebral Anoxia-Ischemia;Cerebral Hypoxia-Ischemia;Cerebral Ischemia-Anoxia;Cerebral Ischemia-Hypoxia;Hypoxia-Ischemia, Cerebral;Ischemia-Anoxia, Cerebral;Ischemia-Hypoxia, Cerebral	D020925	KCNK4	0.0169	1	The beneficial effects of TRAAK deletion designate this channel as a promising pharmacological target for the treatment against stroke.	23285272
Hypoxia-Ischemia, Brain;Anoxia-Ischemia, Cerebral;Cerebral Anoxia-Ischemia;Cerebral Hypoxia-Ischemia;Cerebral Ischemia-Anoxia;Cerebral Ischemia-Hypoxia;Hypoxia-Ischemia, Cerebral;Ischemia-Anoxia, Cerebral;Ischemia-Hypoxia, Cerebral	D020925	GAP43	0.0173	3	The gradation and localization of the expression of antibodies such as TNFalpha, IL-1beta, IL-6, HSPs, beta APP, anti-TrypH, GAP43, GFAP, COX2, ORP-150, could be correlated with an hypoxic-ischemic damage to document a significant correlation between response and the time of onset acute (</=8 hs) or non-acute (>/=8 hs </=48 hs).	20626887
Hypoxia-Ischemia, Brain;Anoxia-Ischemia, Cerebral;Cerebral Anoxia-Ischemia;Cerebral Hypoxia-Ischemia;Cerebral Ischemia-Anoxia;Cerebral Ischemia-Hypoxia;Hypoxia-Ischemia, Cerebral;Ischemia-Anoxia, Cerebral;Ischemia-Hypoxia, Cerebral	D020925	ANGPT1	0.0175	4	These results suggest that neutrophil elastase inhibition could protect blood-brain barrier function in acute cerebral ischemia by augmentation of angiopoietin-1 expression and survival of endothelial cells.	20485441
Hypoxia-Ischemia, Brain;Anoxia-Ischemia, Cerebral;Cerebral Anoxia-Ischemia;Cerebral Hypoxia-Ischemia;Cerebral Ischemia-Anoxia;Cerebral Ischemia-Hypoxia;Hypoxia-Ischemia, Cerebral;Ischemia-Anoxia, Cerebral;Ischemia-Hypoxia, Cerebral	D020925	GLRX3	0.0175	1	Txnip, Trx1, and Grx3 showed weak staining in the neuronal cell bodies (pyramidal and granular cells), apical dendrites, and neuroglia (Table 1;Fig. 3 and Fig. 4).	20620191
Hypoxia-Ischemia, Brain;Anoxia-Ischemia, Cerebral;Cerebral Anoxia-Ischemia;Cerebral Hypoxia-Ischemia;Cerebral Ischemia-Anoxia;Cerebral Ischemia-Hypoxia;Hypoxia-Ischemia, Cerebral;Ischemia-Anoxia, Cerebral;Ischemia-Hypoxia, Cerebral	D020925	MIRLET7B	0.0182	1	Pro- (miR-125b) and anti-inflammatory (miR-26a, -34a, -145, and let-7b) miRNA may also be manipulated to positively influence stroke outcomes.	20841499
Hypoxia-Ischemia, Brain;Anoxia-Ischemia, Cerebral;Cerebral Anoxia-Ischemia;Cerebral Hypoxia-Ischemia;Cerebral Ischemia-Anoxia;Cerebral Ischemia-Hypoxia;Hypoxia-Ischemia, Cerebral;Ischemia-Anoxia, Cerebral;Ischemia-Hypoxia, Cerebral	D020925	NFIA	0.0182	1	NFIA expression patterns in human neonatal hypoxic-ischemic encephalopathy (HIE) and MS as well as developmental expression in mice were evaluated.	22807310
Hypoxia-Ischemia, Brain;Anoxia-Ischemia, Cerebral;Cerebral Anoxia-Ischemia;Cerebral Hypoxia-Ischemia;Cerebral Ischemia-Anoxia;Cerebral Ischemia-Hypoxia;Hypoxia-Ischemia, Cerebral;Ischemia-Anoxia, Cerebral;Ischemia-Hypoxia, Cerebral	D020925	BAX	0.0183	10	Breviscapin injection maybe reduce the delayed neuronal death, and reduce the apoptosis of neuron after severe brain injury through improving the expression of Bcl-2 protein and inhibiting expression of Bax.	21845871
Hypoxia-Ischemia, Brain;Anoxia-Ischemia, Cerebral;Cerebral Anoxia-Ischemia;Cerebral Hypoxia-Ischemia;Cerebral Ischemia-Anoxia;Cerebral Ischemia-Hypoxia;Hypoxia-Ischemia, Cerebral;Ischemia-Anoxia, Cerebral;Ischemia-Hypoxia, Cerebral	D020925	CAPN2	0.0184	3	This is the first report to our knowledge suggesting a direct link between the early, excitotoxic, calcium-mediated activation of calpain after cerebral hypoxia-ischemia and the subsequent activation of caspase-3, thus representing a tentative pathway of "pathological apoptosis".	11124942
Hypoxia-Ischemia, Brain;Anoxia-Ischemia, Cerebral;Cerebral Anoxia-Ischemia;Cerebral Hypoxia-Ischemia;Cerebral Ischemia-Anoxia;Cerebral Ischemia-Hypoxia;Hypoxia-Ischemia, Cerebral;Ischemia-Anoxia, Cerebral;Ischemia-Hypoxia, Cerebral	D020925	STIM2	0.019	1	These results implicate CCE in ischemic neuronal cell death and establish STIM2 as a critical mediator of this process.	19843959
Hypoxia-Ischemia, Brain;Anoxia-Ischemia, Cerebral;Cerebral Anoxia-Ischemia;Cerebral Hypoxia-Ischemia;Cerebral Ischemia-Anoxia;Cerebral Ischemia-Hypoxia;Hypoxia-Ischemia, Cerebral;Ischemia-Anoxia, Cerebral;Ischemia-Hypoxia, Cerebral	D020925	GRIA2	0.0193	4	The developmental regulation of these receptor subunits strongly suggests that Ca2+ influx through GluR2-lacking AMPARs may play an important role in neuronal and glial development and injury in the immature brain.	16680782
Hypoxia-Ischemia, Brain;Anoxia-Ischemia, Cerebral;Cerebral Anoxia-Ischemia;Cerebral Hypoxia-Ischemia;Cerebral Ischemia-Anoxia;Cerebral Ischemia-Hypoxia;Hypoxia-Ischemia, Cerebral;Ischemia-Anoxia, Cerebral;Ischemia-Hypoxia, Cerebral	D020925	UPP1	0.0194	1	Taken together, the present study provides the first evidence that uridine protects neurons against ischemic insult-induced neuronal death, possibly through the action of UPase.	18457515
Hypoxia-Ischemia, Brain;Anoxia-Ischemia, Cerebral;Cerebral Anoxia-Ischemia;Cerebral Hypoxia-Ischemia;Cerebral Ischemia-Anoxia;Cerebral Ischemia-Hypoxia;Hypoxia-Ischemia, Cerebral;Ischemia-Anoxia, Cerebral;Ischemia-Hypoxia, Cerebral	D020925	IGKV2D-29	0.0196	5	These results suggest that, in contrast to the situation in adult animals, A2AR play an important protective role in neonatal HI brain injury.	12624301
Hypoxia-Ischemia, Brain;Anoxia-Ischemia, Cerebral;Cerebral Anoxia-Ischemia;Cerebral Hypoxia-Ischemia;Cerebral Ischemia-Anoxia;Cerebral Ischemia-Hypoxia;Hypoxia-Ischemia, Cerebral;Ischemia-Anoxia, Cerebral;Ischemia-Hypoxia, Cerebral	D020925	IL18	0.0196	8	SHC treatment can inhibit the release of caspase-3 and the expression of IL-18 in neonates with moderate or severe HIE.	20849714
Hypoxia-Ischemia, Brain;Anoxia-Ischemia, Cerebral;Cerebral Anoxia-Ischemia;Cerebral Hypoxia-Ischemia;Cerebral Ischemia-Anoxia;Cerebral Ischemia-Hypoxia;Hypoxia-Ischemia, Cerebral;Ischemia-Anoxia, Cerebral;Ischemia-Hypoxia, Cerebral	D020925	MOAP1	0.0196	1	There were no differences in total cell number and in the expression of neuronal (MAP-1, MAP-2) and astrocyte (GFAP) markers between both brain hemispheres nor between control and hypoxia-ischemia animals.	11474153
Hypoxia-Ischemia, Brain;Anoxia-Ischemia, Cerebral;Cerebral Anoxia-Ischemia;Cerebral Hypoxia-Ischemia;Cerebral Ischemia-Anoxia;Cerebral Ischemia-Hypoxia;Hypoxia-Ischemia, Cerebral;Ischemia-Anoxia, Cerebral;Ischemia-Hypoxia, Cerebral	D020925	XAF1	0.02	1	In this study, we evaluated the expression and subcellular distribution of the antiapoptotic protein X-linked IAP (XIAP), and its interactions with the XIAP-associated factor 1 (XAF1) in neonatal rat brain following hypoxia-ischemia (HI)…….Our findings implicate XIAP nuclear translocation in neuronal death and point to a novel mechanism in the regulation of hypoxic-ischemic brain injury.	18485100
Hypoxia-Ischemia, Brain;Anoxia-Ischemia, Cerebral;Cerebral Anoxia-Ischemia;Cerebral Hypoxia-Ischemia;Cerebral Ischemia-Anoxia;Cerebral Ischemia-Hypoxia;Hypoxia-Ischemia, Cerebral;Ischemia-Anoxia, Cerebral;Ischemia-Hypoxia, Cerebral	D020925	SYN1	0.0202	3	The neuroprotective mechanisms were associated with increased CREB phosphorylation and increased brain-derived neurotrophic factor and synapsin I mRNA expression in the hippocampus.	16887358
Hypoxia-Ischemia, Brain;Anoxia-Ischemia, Cerebral;Cerebral Anoxia-Ischemia;Cerebral Hypoxia-Ischemia;Cerebral Ischemia-Anoxia;Cerebral Ischemia-Hypoxia;Hypoxia-Ischemia, Cerebral;Ischemia-Anoxia, Cerebral;Ischemia-Hypoxia, Cerebral	D020925	DNASE2	0.021	1	The interactions between apoptotic (caspase-3 and CAD) and necrotic (calpain, cathepsin and DNase II) cascades should be studied further.	11752060
Hypoxia-Ischemia, Brain;Anoxia-Ischemia, Cerebral;Cerebral Anoxia-Ischemia;Cerebral Hypoxia-Ischemia;Cerebral Ischemia-Anoxia;Cerebral Ischemia-Hypoxia;Hypoxia-Ischemia, Cerebral;Ischemia-Anoxia, Cerebral;Ischemia-Hypoxia, Cerebral	D020925	P2RX4	0.0211	2	Minocycline, a potent inhibitor of microglia, attenuated the hypoxia-ischemia-induced increase in P2X(4) receptor expression.	19447505
Hypoxia-Ischemia, Brain;Anoxia-Ischemia, Cerebral;Cerebral Anoxia-Ischemia;Cerebral Hypoxia-Ischemia;Cerebral Ischemia-Anoxia;Cerebral Ischemia-Hypoxia;Hypoxia-Ischemia, Cerebral;Ischemia-Anoxia, Cerebral;Ischemia-Hypoxia, Cerebral	D020925	CD68	0.0212	8	This decrease was accompanied by a reduced expression of CD68, a marker protein of activated microglia/macrophages in the brain.	23123184
Hypoxia-Ischemia, Brain;Anoxia-Ischemia, Cerebral;Cerebral Anoxia-Ischemia;Cerebral Hypoxia-Ischemia;Cerebral Ischemia-Anoxia;Cerebral Ischemia-Hypoxia;Hypoxia-Ischemia, Cerebral;Ischemia-Anoxia, Cerebral;Ischemia-Hypoxia, Cerebral	D020925	SNAP25	0.0212	4	The immunoreactivity of SNAREs such as SNAP-25, vesicle-associated membrane protein and syntaxin and complexin increased in pyramidal cell bodies in the CA1 and CA3 areas in a time-dependent manner following reperfusion.	18503508
Hypoxia-Ischemia, Brain;Anoxia-Ischemia, Cerebral;Cerebral Anoxia-Ischemia;Cerebral Hypoxia-Ischemia;Cerebral Ischemia-Anoxia;Cerebral Ischemia-Hypoxia;Hypoxia-Ischemia, Cerebral;Ischemia-Anoxia, Cerebral;Ischemia-Hypoxia, Cerebral	D020925	DLG2	0.0214	1	PSD-93 is not essential for baseline synaptic function but may participate in regulation of NMDAR-associated signaling pathways after HI injury.	14605317
Hypoxia-Ischemia, Brain;Anoxia-Ischemia, Cerebral;Cerebral Anoxia-Ischemia;Cerebral Hypoxia-Ischemia;Cerebral Ischemia-Anoxia;Cerebral Ischemia-Hypoxia;Hypoxia-Ischemia, Cerebral;Ischemia-Anoxia, Cerebral;Ischemia-Hypoxia, Cerebral	D020925	RGS4	0.0214	2	The analysis showed that more than 50% of these genes, particularly AKT1, BDNF, CAPON, CCKAR, CHRNA7, CNR1, COMT, DNTBP1, GAD1, GRM3, IL10, MLC1, NOTCH4, NRG1, NR4A2/NURR1, PRODH, RELN, RGS4, RTN4/NOGO and TNF, are subject to regulation by hypoxia and/or are expressed in the vasculature.	16632332
Hypoxia-Ischemia, Brain;Anoxia-Ischemia, Cerebral;Cerebral Anoxia-Ischemia;Cerebral Hypoxia-Ischemia;Cerebral Ischemia-Anoxia;Cerebral Ischemia-Hypoxia;Hypoxia-Ischemia, Cerebral;Ischemia-Anoxia, Cerebral;Ischemia-Hypoxia, Cerebral	D020925	MAP3K11	0.0217	2	Taken together, we suggest that GluR6-contained KA receptors can mediate p38 MAP kinase activation through a kinase cascade, including MLK3, MKK3/MKK6, and MKK4 and then induce increased phosphorylation of MAPKAPK-2 during ischemia injury and ultimately result in neuronal cell death in the rat hippocampal CA1 region.	18680160
Hypoxia-Ischemia, Brain;Anoxia-Ischemia, Cerebral;Cerebral Anoxia-Ischemia;Cerebral Hypoxia-Ischemia;Cerebral Ischemia-Anoxia;Cerebral Ischemia-Hypoxia;Hypoxia-Ischemia, Cerebral;Ischemia-Anoxia, Cerebral;Ischemia-Hypoxia, Cerebral	D020925	CREB1	0.0219	7	We conclude that CREB phosphorylation through VEGFR-2/ERK signaling is the shared pathway that underlies VEGF-A's protection of neurons and vascular endothelial cells.	20067582
Hypoxia-Ischemia, Brain;Anoxia-Ischemia, Cerebral;Cerebral Anoxia-Ischemia;Cerebral Hypoxia-Ischemia;Cerebral Ischemia-Anoxia;Cerebral Ischemia-Hypoxia;Hypoxia-Ischemia, Cerebral;Ischemia-Anoxia, Cerebral;Ischemia-Hypoxia, Cerebral	D020925	MAP1LC3A	0.0219	3	Autophagy activities were increased dramatically in the ischemic brains 3-7 days postinjury from a rat model of neonatal cerebral hypoxia/ischemia as shown by increased punctate LC3 staining and BECN1 expression.	22449108
Hypoxia-Ischemia, Brain;Anoxia-Ischemia, Cerebral;Cerebral Anoxia-Ischemia;Cerebral Hypoxia-Ischemia;Cerebral Ischemia-Anoxia;Cerebral Ischemia-Hypoxia;Hypoxia-Ischemia, Cerebral;Ischemia-Anoxia, Cerebral;Ischemia-Hypoxia, Cerebral	D020925	SYP	0.0219	7	This protective effect may be associated with increasing synaptic connectivity, as assessed by increased expression of GAP-43 and SYP after HIBD.	18358610
Hypoxia-Ischemia, Brain;Anoxia-Ischemia, Cerebral;Cerebral Anoxia-Ischemia;Cerebral Hypoxia-Ischemia;Cerebral Ischemia-Anoxia;Cerebral Ischemia-Hypoxia;Hypoxia-Ischemia, Cerebral;Ischemia-Anoxia, Cerebral;Ischemia-Hypoxia, Cerebral	D020925	PLG	0.022	27	Plasminogen activator inhibitor-1 mitigates brain injury in a rat model of infection-sensitized neonatal hypoxia-ischemia.	22556277
Hypoxia-Ischemia, Brain;Anoxia-Ischemia, Cerebral;Cerebral Anoxia-Ischemia;Cerebral Hypoxia-Ischemia;Cerebral Ischemia-Anoxia;Cerebral Ischemia-Hypoxia;Hypoxia-Ischemia, Cerebral;Ischemia-Anoxia, Cerebral;Ischemia-Hypoxia, Cerebral	D020925	HSPA1A	0.0222	4	Considering a regulatory similarity as well as previously documented structural and functional similarities between hsp110 and hsp70i, we propose that coordinated cerebral activation of hsp110 and hsp70i is likely to be of significant relevance in the context of pathophysiology of ischemic brain.	11567777
Hypoxia-Ischemia, Brain;Anoxia-Ischemia, Cerebral;Cerebral Anoxia-Ischemia;Cerebral Hypoxia-Ischemia;Cerebral Ischemia-Anoxia;Cerebral Ischemia-Hypoxia;Hypoxia-Ischemia, Cerebral;Ischemia-Anoxia, Cerebral;Ischemia-Hypoxia, Cerebral	D020925	IL6	0.0229	41	Cord blood interleukin-6 and interleukin-16 were associated with electrographic grade of hypoxic-ischemic encephalopathy.	23823198
Hypoxia-Ischemia, Brain;Anoxia-Ischemia, Cerebral;Cerebral Anoxia-Ischemia;Cerebral Hypoxia-Ischemia;Cerebral Ischemia-Anoxia;Cerebral Ischemia-Hypoxia;Hypoxia-Ischemia, Cerebral;Ischemia-Anoxia, Cerebral;Ischemia-Hypoxia, Cerebral	D020925	GRM2	0.0232	4	Despite this increased expression, group II mGluR agonists increase subplate neuron death and antagonists lessen glutamate excitotoxicity, suggesting a novel mechanism for subplate vulnerability.	19822212
Hypoxia-Ischemia, Brain;Anoxia-Ischemia, Cerebral;Cerebral Anoxia-Ischemia;Cerebral Hypoxia-Ischemia;Cerebral Ischemia-Anoxia;Cerebral Ischemia-Hypoxia;Hypoxia-Ischemia, Cerebral;Ischemia-Anoxia, Cerebral;Ischemia-Hypoxia, Cerebral	D020925	GLRX2	0.0237	1	The intensity of the immunostaining was more consistent for Trx2, TrxR1 (including the first portion of the apical dendrite), TrxR2, Grx2, Grx5, γ-GCS, Prx1, and Prx3	20620191
Hypoxia-Ischemia, Brain;Anoxia-Ischemia, Cerebral;Cerebral Anoxia-Ischemia;Cerebral Hypoxia-Ischemia;Cerebral Ischemia-Anoxia;Cerebral Ischemia-Hypoxia;Hypoxia-Ischemia, Cerebral;Ischemia-Anoxia, Cerebral;Ischemia-Hypoxia, Cerebral	D020925	HTRA2	0.0241	1	XIAP was colocalized with XAF-1, Smac, and HtrA2 in injured neurons after hypoxia-ischemia (HI).	15207275
Hypoxia-Ischemia, Brain;Anoxia-Ischemia, Cerebral;Cerebral Anoxia-Ischemia;Cerebral Hypoxia-Ischemia;Cerebral Ischemia-Anoxia;Cerebral Ischemia-Hypoxia;Hypoxia-Ischemia, Cerebral;Ischemia-Anoxia, Cerebral;Ischemia-Hypoxia, Cerebral	D020925	XBP1	0.0244	2	The protein level of XBP1 was decreased in pre-treated animals at ischemic phase and first hour of reperfusion (about 15% less), and did not reach control levels.	18807172
Hypoxia-Ischemia, Brain;Anoxia-Ischemia, Cerebral;Cerebral Anoxia-Ischemia;Cerebral Hypoxia-Ischemia;Cerebral Ischemia-Anoxia;Cerebral Ischemia-Hypoxia;Hypoxia-Ischemia, Cerebral;Ischemia-Anoxia, Cerebral;Ischemia-Hypoxia, Cerebral	D020925	IDE	0.0245	2	As a result of these studies, metabolism of the neurotoxic and inflammatory amyloid peptide (Abeta) is considered as a physiologically relevant process with several metallopeptidases being suggested for the role of amyloid-degrading enzymes. These include the neprilysin (NEP) family of metalloproteinases (including its homologue endothelin-converting enzyme), insulin-degrading enzyme, angiotensin…	17678958
Hypoxia-Ischemia, Brain;Anoxia-Ischemia, Cerebral;Cerebral Anoxia-Ischemia;Cerebral Hypoxia-Ischemia;Cerebral Ischemia-Anoxia;Cerebral Ischemia-Hypoxia;Hypoxia-Ischemia, Cerebral;Ischemia-Anoxia, Cerebral;Ischemia-Hypoxia, Cerebral	D020925	CYSLTR2	0.0248	1	Thus, CysLT(1) and CysLT(2) receptors play distinct roles in OGD-induced PC12 cell death; CysLT(1) attenuates while CysLT(2) facilitates the cell death.	16756959
Hypoxia-Ischemia, Brain;Anoxia-Ischemia, Cerebral;Cerebral Anoxia-Ischemia;Cerebral Hypoxia-Ischemia;Cerebral Ischemia-Anoxia;Cerebral Ischemia-Hypoxia;Hypoxia-Ischemia, Cerebral;Ischemia-Anoxia, Cerebral;Ischemia-Hypoxia, Cerebral	D020925	DNAJA1	0.0248	1	Hdj-2 can prevent protein aggregate formation by itself, but can only facilitate protein folding in conjunction with Hsp70. Pharmacological induction of Hsp70 was found to reduce both apoptotic and necrotic astrocyte death induced by glucose deprivation or oxygen glucose deprivation.	15299042
Hypoxia-Ischemia, Brain;Anoxia-Ischemia, Cerebral;Cerebral Anoxia-Ischemia;Cerebral Hypoxia-Ischemia;Cerebral Ischemia-Anoxia;Cerebral Ischemia-Hypoxia;Hypoxia-Ischemia, Cerebral;Ischemia-Anoxia, Cerebral;Ischemia-Hypoxia, Cerebral	D020925	CALB1	0.0251	5	Immunohistochemistry and confocal microscopy were used to analyze co-localization of BrdU with neuronal (calbindin D28k, calretinin, parvalbumin, glutamic acid decarboxylase, tyrosine hydroxylase), astrocytic (glial fibrillary acidic protein, glutamine synthetase, vimentin, nestin), microglia/macrophage (CD11b/Ox-42, CD68/ED-1), oligodendrocyte progenitor/polydendrocyte (NG2, platelet-derived gro…	16427625
Hypoxia-Ischemia, Brain;Anoxia-Ischemia, Cerebral;Cerebral Anoxia-Ischemia;Cerebral Hypoxia-Ischemia;Cerebral Ischemia-Anoxia;Cerebral Ischemia-Hypoxia;Hypoxia-Ischemia, Cerebral;Ischemia-Anoxia, Cerebral;Ischemia-Hypoxia, Cerebral	D020925	LPHN1	0.0252	1	Furthermore, antisense oligonucleotides complementary to CIRL-1 mRNA or CIRL-3 mRNA suppressed neuronal death associated with hypoxia in hippocampal and cortical cell cultures.	12225880
Hypoxia-Ischemia, Brain;Anoxia-Ischemia, Cerebral;Cerebral Anoxia-Ischemia;Cerebral Hypoxia-Ischemia;Cerebral Ischemia-Anoxia;Cerebral Ischemia-Hypoxia;Hypoxia-Ischemia, Cerebral;Ischemia-Anoxia, Cerebral;Ischemia-Hypoxia, Cerebral	D020925	GIT2	0.0254	2	In conclusion, OGD-induced phosphoinositide-3-kinase-dependent phosphorylation of GRK2 on Ser670 is a novel mechanism leading to down-regulation of GRK2 protein via a proteasome-dependent pathway.	17437535
Hypoxia-Ischemia, Brain;Anoxia-Ischemia, Cerebral;Cerebral Anoxia-Ischemia;Cerebral Hypoxia-Ischemia;Cerebral Ischemia-Anoxia;Cerebral Ischemia-Hypoxia;Hypoxia-Ischemia, Cerebral;Ischemia-Anoxia, Cerebral;Ischemia-Hypoxia, Cerebral	D020925	PLK3	0.0254	1	Combination therapy with transductive anti-death FNK protein and FK506 ameliorates brain damage with focal transient ischemia in rat.	18363825
Hypoxia-Ischemia, Brain;Anoxia-Ischemia, Cerebral;Cerebral Anoxia-Ischemia;Cerebral Hypoxia-Ischemia;Cerebral Ischemia-Anoxia;Cerebral Ischemia-Hypoxia;Hypoxia-Ischemia, Cerebral;Ischemia-Anoxia, Cerebral;Ischemia-Hypoxia, Cerebral	D020925	GLUL	0.0255	8	After ischemia, the hemispheric enlargement (HE) was volumetrically measured. Immunohistochemical and immunofluorescence analyses of AQP4, glial fibrillary acidic protein (GFAP), and glutamine synthetase (GS) were also conducted after the 3NP treatment and a vehicle was applied.	20887723
Hypoxia-Ischemia, Brain;Anoxia-Ischemia, Cerebral;Cerebral Anoxia-Ischemia;Cerebral Hypoxia-Ischemia;Cerebral Ischemia-Anoxia;Cerebral Ischemia-Hypoxia;Hypoxia-Ischemia, Cerebral;Ischemia-Anoxia, Cerebral;Ischemia-Hypoxia, Cerebral	D020925	GSK3B	0.0257	2	Our results indicate that Compound 1 produced long lasting neuroprotective effects in adult but not juvenile mice suggesting that inhibition of the CDKs and GSK3beta plays a distinct neuroprotective role in the juvenile and adult brain.	18640243
Hypoxia-Ischemia, Brain;Anoxia-Ischemia, Cerebral;Cerebral Anoxia-Ischemia;Cerebral Hypoxia-Ischemia;Cerebral Ischemia-Anoxia;Cerebral Ischemia-Hypoxia;Hypoxia-Ischemia, Cerebral;Ischemia-Anoxia, Cerebral;Ischemia-Hypoxia, Cerebral	D020925	ARRB1	0.026	1	In contrast, HI increased beta-arrestin-1 protein expression as well as mRNA levels at 6 to 12 hours after HI.	15017017
Hypoxia-Ischemia, Brain;Anoxia-Ischemia, Cerebral;Cerebral Anoxia-Ischemia;Cerebral Hypoxia-Ischemia;Cerebral Ischemia-Anoxia;Cerebral Ischemia-Hypoxia;Hypoxia-Ischemia, Cerebral;Ischemia-Anoxia, Cerebral;Ischemia-Hypoxia, Cerebral	D020925	STMN4	0.026	1	Protective effects of ginsenoside RB3 on hypoxic/ischemic brain injury and involved mechanisms	21158074
Hypoxia-Ischemia, Brain;Anoxia-Ischemia, Cerebral;Cerebral Anoxia-Ischemia;Cerebral Hypoxia-Ischemia;Cerebral Ischemia-Anoxia;Cerebral Ischemia-Hypoxia;Hypoxia-Ischemia, Cerebral;Ischemia-Anoxia, Cerebral;Ischemia-Hypoxia, Cerebral	D020925	MAP1A	0.0269	1	In the contralateral hippocampus, however, the distribution of MAP2 immunoreactivity recovered to the sham level 7 days after ischemia, whereas MAP1A immunoreactive axons remained 2 months after ischemia.	12757367
Hypoxia-Ischemia, Brain;Anoxia-Ischemia, Cerebral;Cerebral Anoxia-Ischemia;Cerebral Hypoxia-Ischemia;Cerebral Ischemia-Anoxia;Cerebral Ischemia-Hypoxia;Hypoxia-Ischemia, Cerebral;Ischemia-Anoxia, Cerebral;Ischemia-Hypoxia, Cerebral	D020925	IGFBP1	0.0282	2	In conclusion, this study showed decreased levels of serum IGF-1 and increased levels of GH which may be secondary to serum IGF-1 influx from the circulation to the brain as a protective mechanism or may be due to some cytokines which alter the GH/IGF axis, inhibit the action of IGF-1, and stimulate IGF-binding protein 1.	14631161
Hypoxia-Ischemia, Brain;Anoxia-Ischemia, Cerebral;Cerebral Anoxia-Ischemia;Cerebral Hypoxia-Ischemia;Cerebral Ischemia-Anoxia;Cerebral Ischemia-Hypoxia;Hypoxia-Ischemia, Cerebral;Ischemia-Anoxia, Cerebral;Ischemia-Hypoxia, Cerebral	D020925	NFASC	0.0284	1	The expression level of NF155 was examined in brain tissue and lipid rafts of the left cerebral hemispheres of each group.	21670940
Hypoxia-Ischemia, Brain;Anoxia-Ischemia, Cerebral;Cerebral Anoxia-Ischemia;Cerebral Hypoxia-Ischemia;Cerebral Ischemia-Anoxia;Cerebral Ischemia-Hypoxia;Hypoxia-Ischemia, Cerebral;Ischemia-Anoxia, Cerebral;Ischemia-Hypoxia, Cerebral	D020925	RHOD	0.0288	1	To investigate the localizing mechanism of this cortical injury, we spatiotemporally detected the cortical intracellular calcium changes, as revealed by a calcium-sensitive fluorescence dye, Rhod 2-AM, during 1h of HI on postnatal days 7-21 in vivo.	14741391
Hypoxia-Ischemia, Brain;Anoxia-Ischemia, Cerebral;Cerebral Anoxia-Ischemia;Cerebral Hypoxia-Ischemia;Cerebral Ischemia-Anoxia;Cerebral Ischemia-Hypoxia;Hypoxia-Ischemia, Cerebral;Ischemia-Anoxia, Cerebral;Ischemia-Hypoxia, Cerebral	D020925	P2RX7	0.0293	3	The present findings suggest that L2.3 cells express P2X7R, and this receptor may be involved in HI injury of radial glia by mediating phosphorylation of GSK-3β.	22377955
Hypoxia-Ischemia, Brain;Anoxia-Ischemia, Cerebral;Cerebral Anoxia-Ischemia;Cerebral Hypoxia-Ischemia;Cerebral Ischemia-Anoxia;Cerebral Ischemia-Hypoxia;Hypoxia-Ischemia, Cerebral;Ischemia-Anoxia, Cerebral;Ischemia-Hypoxia, Cerebral	D020925	ATG5	0.0303	2	Since the mice unable to execute autophagy (due to brain-specific deletion of Atg7 or Atg5) die by massive loss of cerebral and cerebellar neurons with accumulation of ubiquitin aggregates, induction of neuronal autophagy after H/I injury is generally considered neuroprotective by maintaining cellular homeostasis.	18212531
Hypoxia-Ischemia, Brain;Anoxia-Ischemia, Cerebral;Cerebral Anoxia-Ischemia;Cerebral Hypoxia-Ischemia;Cerebral Ischemia-Anoxia;Cerebral Ischemia-Hypoxia;Hypoxia-Ischemia, Cerebral;Ischemia-Anoxia, Cerebral;Ischemia-Hypoxia, Cerebral	D020925	NFKB1	0.0304	20	PACAP inhibited upregulation of TLR4, MyD88 and NF-kappaB in BV2 microglial cells exposed to OGD/reoxygenation.	22643083
Hypoxia-Ischemia, Brain;Anoxia-Ischemia, Cerebral;Cerebral Anoxia-Ischemia;Cerebral Hypoxia-Ischemia;Cerebral Ischemia-Anoxia;Cerebral Ischemia-Hypoxia;Hypoxia-Ischemia, Cerebral;Ischemia-Anoxia, Cerebral;Ischemia-Hypoxia, Cerebral	D020925	PRRX1	0.0305	1	The intensity of the immunostaining was more consistent for Trx2, TrxR1 (including the first portion of the apical dendrite), TrxR2, Grx2, Grx5, γ-GCS, Prx1, and Prx3	20620191
Hypoxia-Ischemia, Brain;Anoxia-Ischemia, Cerebral;Cerebral Anoxia-Ischemia;Cerebral Hypoxia-Ischemia;Cerebral Ischemia-Anoxia;Cerebral Ischemia-Hypoxia;Hypoxia-Ischemia, Cerebral;Ischemia-Anoxia, Cerebral;Ischemia-Hypoxia, Cerebral	D020925	IGFBP5	0.0309	1	At 72 h of recovery, although IGFBP2 and type 1 IGF receptor mRNA levels remain suppressed, gene expression of both IGF-I and IGFBP5 was activated in reactive astrocytes.	8594054
Hypoxia-Ischemia, Brain;Anoxia-Ischemia, Cerebral;Cerebral Anoxia-Ischemia;Cerebral Hypoxia-Ischemia;Cerebral Ischemia-Anoxia;Cerebral Ischemia-Hypoxia;Hypoxia-Ischemia, Cerebral;Ischemia-Anoxia, Cerebral;Ischemia-Hypoxia, Cerebral	D020925	CALB2	0.0314	4	These changes include a decrease in the amount of parvalbumin (PV-IR) neurons in layer II, an increase of calbindin (CB-IR) neurons in layers III and V, and an increase in calretinin (CR-IR) neurons in layer II.	19645526
Hypoxia-Ischemia, Brain;Anoxia-Ischemia, Cerebral;Cerebral Anoxia-Ischemia;Cerebral Hypoxia-Ischemia;Cerebral Ischemia-Anoxia;Cerebral Ischemia-Hypoxia;Hypoxia-Ischemia, Cerebral;Ischemia-Anoxia, Cerebral;Ischemia-Hypoxia, Cerebral	D020925	IL1B	0.0319	20	Treatment did not affect the increased levels of the pro-inflammatory cytokines interleukin 1 beta (IL-1β), tumor necrosis factor alpha (TNF-α), interferon gamma (IFN-γ), interleukin 4 (IL-4), interleukin 5 (IL-5), and interleukin 13 (IL-13) in the infarct core and peri-infarct area after MCAO.	23028794
Hypoxia-Ischemia, Brain;Anoxia-Ischemia, Cerebral;Cerebral Anoxia-Ischemia;Cerebral Hypoxia-Ischemia;Cerebral Ischemia-Anoxia;Cerebral Ischemia-Hypoxia;Hypoxia-Ischemia, Cerebral;Ischemia-Anoxia, Cerebral;Ischemia-Hypoxia, Cerebral	D020925	XDH	0.0322	8	Defects in the synthesis of the molybdenum cofactor are caused by mutations in one of the genes MOCS1, MOCS2, MOCS3 and GEPH and result in combined deficiencies of the enzymes sulfite oxidase, xanthine dehydrogenase and aldehyde oxidase.	19793632
Hypoxia-Ischemia, Brain;Anoxia-Ischemia, Cerebral;Cerebral Anoxia-Ischemia;Cerebral Hypoxia-Ischemia;Cerebral Ischemia-Anoxia;Cerebral Ischemia-Hypoxia;Hypoxia-Ischemia, Cerebral;Ischemia-Anoxia, Cerebral;Ischemia-Hypoxia, Cerebral	D020925	SLC1A1	0.0324	2	InHO and tMCAO are associated with expression of EAAT1, EAAT2, EAAT3, and TACE, consistent with an active role in the genesis of ischemic protection.	19717015
Hypoxia-Ischemia, Brain;Anoxia-Ischemia, Cerebral;Cerebral Anoxia-Ischemia;Cerebral Hypoxia-Ischemia;Cerebral Ischemia-Anoxia;Cerebral Ischemia-Hypoxia;Hypoxia-Ischemia, Cerebral;Ischemia-Anoxia, Cerebral;Ischemia-Hypoxia, Cerebral	D020925	TXNRD2	0.0333	1	The intensity of the immunostaining was more consistent for Trx2, TrxR1 (including the first portion of the apical dendrite), TrxR2, Grx2, Grx5, γ-GCS, Prx1, and Prx3	20620191
Hypoxia-Ischemia, Brain;Anoxia-Ischemia, Cerebral;Cerebral Anoxia-Ischemia;Cerebral Hypoxia-Ischemia;Cerebral Ischemia-Anoxia;Cerebral Ischemia-Hypoxia;Hypoxia-Ischemia, Cerebral;Ischemia-Anoxia, Cerebral;Ischemia-Hypoxia, Cerebral	D020925	MKL1	0.0335	1	In addition, we also found that BDNF neuroprotection on apoptosis induced by hypoxia-trophic withdrawal was not only inhibited by LY29004 and PD98059 but also partially blocked by transfection of dominant-negative MRTF-A in cortical neurons via enhancing the expression of anti-apoptotic gene-MCL-1, suggesting a downstream neuroprotective mechanism to BDNF neuroprotection on apoptosis.	21333636
Hypoxia-Ischemia, Brain;Anoxia-Ischemia, Cerebral;Cerebral Anoxia-Ischemia;Cerebral Hypoxia-Ischemia;Cerebral Ischemia-Anoxia;Cerebral Ischemia-Hypoxia;Hypoxia-Ischemia, Cerebral;Ischemia-Anoxia, Cerebral;Ischemia-Hypoxia, Cerebral	D020925	PCDHA@	0.0335	1	The analysis showed that more than 50% of these genes, particularly AKT1, BDNF, CAPON, CCKAR, CHRNA7, CNR1, COMT, DNTBP1, GAD1, GRM3, IL10, MLC1, NOTCH4, NRG1, NR4A2/NURR1, PRODH, RELN, RGS4, RTN4/NOGO and TNF, are subject to regulation by hypoxia and/or are expressed in the vasculature.	16632332
Hypoxia-Ischemia, Brain;Anoxia-Ischemia, Cerebral;Cerebral Anoxia-Ischemia;Cerebral Hypoxia-Ischemia;Cerebral Ischemia-Anoxia;Cerebral Ischemia-Hypoxia;Hypoxia-Ischemia, Cerebral;Ischemia-Anoxia, Cerebral;Ischemia-Hypoxia, Cerebral	D020925	METAP1	0.0337	1	In the contralateral hippocampus, however, the distribution of MAP2 immunoreactivity recovered to the sham level 7 days after ischemia, whereas MAP1A immunoreactive axons remained 2 months after ischemia.	12757367
Hypoxia-Ischemia, Brain;Anoxia-Ischemia, Cerebral;Cerebral Anoxia-Ischemia;Cerebral Hypoxia-Ischemia;Cerebral Ischemia-Anoxia;Cerebral Ischemia-Hypoxia;Hypoxia-Ischemia, Cerebral;Ischemia-Anoxia, Cerebral;Ischemia-Hypoxia, Cerebral	D020925	PCDHA4	0.0339	1	The analysis showed that more than 50% of these genes, particularly AKT1, BDNF, CAPON, CCKAR, CHRNA7, CNR1, COMT, DNTBP1, GAD1, GRM3, IL10, MLC1, NOTCH4, NRG1, NR4A2/NURR1, PRODH, RELN, RGS4, RTN4/NOGO and TNF, are subject to regulation by hypoxia and/or are expressed in the vasculature.	16632332
Hypoxia-Ischemia, Brain;Anoxia-Ischemia, Cerebral;Cerebral Anoxia-Ischemia;Cerebral Hypoxia-Ischemia;Cerebral Ischemia-Anoxia;Cerebral Ischemia-Hypoxia;Hypoxia-Ischemia, Cerebral;Ischemia-Anoxia, Cerebral;Ischemia-Hypoxia, Cerebral	D020925	TNF	0.034	37	Inflammatory cytokines such as TNF-α, ICAM-1, and IL-1β contribute to neuronal apoptosis induced by HIBD, whereas neurotrophins NGF and BDNF antagonize it.	23110519
Hypoxia-Ischemia, Brain;Anoxia-Ischemia, Cerebral;Cerebral Anoxia-Ischemia;Cerebral Hypoxia-Ischemia;Cerebral Ischemia-Anoxia;Cerebral Ischemia-Hypoxia;Hypoxia-Ischemia, Cerebral;Ischemia-Anoxia, Cerebral;Ischemia-Hypoxia, Cerebral	D020925	GRM1	0.0341	3	Assessment of postmortem human tissue showed both mGluR1 and mGluR5 localized on immature OLs in white matter throughout development, with mGluR5 highest in the preterm period....Group I mGluRs may represent important therapeutic targets for protection from HI-mediated white matter injury.	22169210
Hypoxia-Ischemia, Brain;Anoxia-Ischemia, Cerebral;Cerebral Anoxia-Ischemia;Cerebral Hypoxia-Ischemia;Cerebral Ischemia-Anoxia;Cerebral Ischemia-Hypoxia;Hypoxia-Ischemia, Cerebral;Ischemia-Anoxia, Cerebral;Ischemia-Hypoxia, Cerebral	D020925	LDHC	0.0346	1	The mean values for cerebrospinal LDH2(MH3) and LDH3(M2H2) isoenzymes were significantly higher in asphyctic infants who died from hypoxic-ischemic encephalopathy or who survived but suffered neurologic sequelae, than they were in those asphyctic infants who survived and were normal in the follow-up studies.	3766114
Hypoxia-Ischemia, Brain;Anoxia-Ischemia, Cerebral;Cerebral Anoxia-Ischemia;Cerebral Hypoxia-Ischemia;Cerebral Ischemia-Anoxia;Cerebral Ischemia-Hypoxia;Hypoxia-Ischemia, Cerebral;Ischemia-Anoxia, Cerebral;Ischemia-Hypoxia, Cerebral	D020925	SPHK2	0.0354	1	These findings indicate hypoxia-sensitive increases in SphK2 activity may serve as a proximal trigger that ultimately leads to sphingosine-1-phosphate-mediated alterations in gene expression that promote the ischemia-tolerant phenotype.	19644058
Hypoxia-Ischemia, Brain;Anoxia-Ischemia, Cerebral;Cerebral Anoxia-Ischemia;Cerebral Hypoxia-Ischemia;Cerebral Ischemia-Anoxia;Cerebral Ischemia-Hypoxia;Hypoxia-Ischemia, Cerebral;Ischemia-Anoxia, Cerebral;Ischemia-Hypoxia, Cerebral	D020925	BECN1	0.0357	2	Autophagy was assessed by evaluating the expression of the two autophagy proteins beclin 1 and LC3, and by "in vivo" autophagic vesicles formation and clearance using monodansylcadaverine (MDC).	22385271
Hypoxia-Ischemia, Brain;Anoxia-Ischemia, Cerebral;Cerebral Anoxia-Ischemia;Cerebral Hypoxia-Ischemia;Cerebral Ischemia-Anoxia;Cerebral Ischemia-Hypoxia;Hypoxia-Ischemia, Cerebral;Ischemia-Anoxia, Cerebral;Ischemia-Hypoxia, Cerebral	D020925	NRG1	0.0361	3	These results provide a new model to gain insight into the mechanisms employed by NRG-1 to protect neurons from ischemic brain injury.	18410912
Hypoxia-Ischemia, Brain;Anoxia-Ischemia, Cerebral;Cerebral Anoxia-Ischemia;Cerebral Hypoxia-Ischemia;Cerebral Ischemia-Anoxia;Cerebral Ischemia-Hypoxia;Hypoxia-Ischemia, Cerebral;Ischemia-Anoxia, Cerebral;Ischemia-Hypoxia, Cerebral	D020925	ATP2B1	0.0363	1	Subsequent reperfusion after ischemia is associated with decrease of immuno signal for PMCA 1 isoform in hippocampus. In addition, incubation of non-ischemic membranes with cytosol from ischemic hippocampus decreases level of PMCA 1 in non-ischemic tissues.	12168723
Hypoxia-Ischemia, Brain;Anoxia-Ischemia, Cerebral;Cerebral Anoxia-Ischemia;Cerebral Hypoxia-Ischemia;Cerebral Ischemia-Anoxia;Cerebral Ischemia-Hypoxia;Hypoxia-Ischemia, Cerebral;Ischemia-Anoxia, Cerebral;Ischemia-Hypoxia, Cerebral	D020925	MLC1	0.0365	1	The analysis showed that more than 50% of these genes, particularly AKT1, BDNF, CAPON, CCKAR, CHRNA7, CNR1, COMT, DNTBP1, GAD1, GRM3, IL10, MLC1, NOTCH4, NRG1, NR4A2/NURR1, PRODH, RELN, RGS4, RTN4/NOGO and TNF, are subject to regulation by hypoxia and/or are expressed in the vasculature.	16632332
Hypoxia-Ischemia, Brain;Anoxia-Ischemia, Cerebral;Cerebral Anoxia-Ischemia;Cerebral Hypoxia-Ischemia;Cerebral Ischemia-Anoxia;Cerebral Ischemia-Hypoxia;Hypoxia-Ischemia, Cerebral;Ischemia-Anoxia, Cerebral;Ischemia-Hypoxia, Cerebral	D020925	CYGB	0.0368	1	Cytoglobin expression did not differ significantly between animals with neuronal necrosis vs. sham.	20705062
Hypoxia-Ischemia, Brain;Anoxia-Ischemia, Cerebral;Cerebral Anoxia-Ischemia;Cerebral Hypoxia-Ischemia;Cerebral Ischemia-Anoxia;Cerebral Ischemia-Hypoxia;Hypoxia-Ischemia, Cerebral;Ischemia-Anoxia, Cerebral;Ischemia-Hypoxia, Cerebral	D020925	FABP7	0.0372	1	The number of undifferentiated, BLBP-positive cells was not altered in the normal control brains after lithium treatment, but was 44% higher after HI in lithium-treated animals.	21587270
Hypoxia-Ischemia, Brain;Anoxia-Ischemia, Cerebral;Cerebral Anoxia-Ischemia;Cerebral Hypoxia-Ischemia;Cerebral Ischemia-Anoxia;Cerebral Ischemia-Hypoxia;Hypoxia-Ischemia, Cerebral;Ischemia-Anoxia, Cerebral;Ischemia-Hypoxia, Cerebral	D020925	TNNI3	0.0372	6	The second generation cardiac troponin I assay highly correlates with clinical and ultrasonographic findings in neonates with HIE, so that it can be used as a significant diagnostic and prognostic indicator of this pathological condition.	23289276
Hypoxia-Ischemia, Brain;Anoxia-Ischemia, Cerebral;Cerebral Anoxia-Ischemia;Cerebral Hypoxia-Ischemia;Cerebral Ischemia-Anoxia;Cerebral Ischemia-Hypoxia;Hypoxia-Ischemia, Cerebral;Ischemia-Anoxia, Cerebral;Ischemia-Hypoxia, Cerebral	D020925	CLCA1	0.0383	1	Clca1 may be part of the genomic death program triggered by extrasynaptic NMDA receptors; it could be a marker for ischemic brain damage and a possible target for therapeutic interventions.	18616988
Hypoxia-Ischemia, Brain;Anoxia-Ischemia, Cerebral;Cerebral Anoxia-Ischemia;Cerebral Hypoxia-Ischemia;Cerebral Ischemia-Anoxia;Cerebral Ischemia-Hypoxia;Hypoxia-Ischemia, Cerebral;Ischemia-Anoxia, Cerebral;Ischemia-Hypoxia, Cerebral	D020925	AKT1	0.0384	9	These findings suggested that the PTEN/Akt/GSK-3β/CRMP-2 pathway is involved in the regulation of axon-dendrite polarity, providing a novel route for protecting neurons following neonatal HI.	23458710
Hypoxia-Ischemia, Brain;Anoxia-Ischemia, Cerebral;Cerebral Anoxia-Ischemia;Cerebral Hypoxia-Ischemia;Cerebral Ischemia-Anoxia;Cerebral Ischemia-Hypoxia;Hypoxia-Ischemia, Cerebral;Ischemia-Anoxia, Cerebral;Ischemia-Hypoxia, Cerebral	D020925	CCL2	0.0388	12	Overall, HIF, SphK, S1P, and CCL2 participate in a signaling cascade to induce the gene expression responsible for the stroke-tolerant phenotype established by hypoxic and FTY720 preconditioning.	23043544
Hypoxia-Ischemia, Brain;Anoxia-Ischemia, Cerebral;Cerebral Anoxia-Ischemia;Cerebral Hypoxia-Ischemia;Cerebral Ischemia-Anoxia;Cerebral Ischemia-Hypoxia;Hypoxia-Ischemia, Cerebral;Ischemia-Anoxia, Cerebral;Ischemia-Hypoxia, Cerebral	D020925	HMOX2	0.0392	1	This report of HO-2 protein expression upregulation following HI coupled with an increase in HO-1 immunoreactivity suggests that this response may be implicated in reducing cell death or repairing damage induced by cerebral ischemia.	19682508
Hypoxia-Ischemia, Brain;Anoxia-Ischemia, Cerebral;Cerebral Anoxia-Ischemia;Cerebral Hypoxia-Ischemia;Cerebral Ischemia-Anoxia;Cerebral Ischemia-Hypoxia;Hypoxia-Ischemia, Cerebral;Ischemia-Anoxia, Cerebral;Ischemia-Hypoxia, Cerebral	D020925	ADORA2A	0.0394	1	These results suggest that the effect of A2aR on gliosis is related to the Akt/NF-kappaB signal pathway.	19666061
Hypoxia-Ischemia, Brain;Anoxia-Ischemia, Cerebral;Cerebral Anoxia-Ischemia;Cerebral Hypoxia-Ischemia;Cerebral Ischemia-Anoxia;Cerebral Ischemia-Hypoxia;Hypoxia-Ischemia, Cerebral;Ischemia-Anoxia, Cerebral;Ischemia-Hypoxia, Cerebral	D020925	COX4I1	0.0401	1	Paralleling the temporal change in mtDNA content, mitochondrial number and proteins HSP60 and COXIV, and citrate synthase activity were increased in neurons in the cortical infarct border zone after H-I.	18723421
Hypoxia-Ischemia, Brain;Anoxia-Ischemia, Cerebral;Cerebral Anoxia-Ischemia;Cerebral Hypoxia-Ischemia;Cerebral Ischemia-Anoxia;Cerebral Ischemia-Hypoxia;Hypoxia-Ischemia, Cerebral;Ischemia-Anoxia, Cerebral;Ischemia-Hypoxia, Cerebral	D020925	WNT3	0.0402	2	The Western blotting analysis demonstrated increased Wnt-3 and nestin protein expressions in the ischemic cerebral hemispheres.	17582265
Hypoxia-Ischemia, Brain;Anoxia-Ischemia, Cerebral;Cerebral Anoxia-Ischemia;Cerebral Hypoxia-Ischemia;Cerebral Ischemia-Anoxia;Cerebral Ischemia-Hypoxia;Hypoxia-Ischemia, Cerebral;Ischemia-Anoxia, Cerebral;Ischemia-Hypoxia, Cerebral	D020925	PEG3	0.0405	1	These results suggest that Peg3/Pw1 is involved in the p53-mediated cell death pathway as a downstream effector of p53 in brain ischemia/hypoxia.	11679586
Hypoxia-Ischemia, Brain;Anoxia-Ischemia, Cerebral;Cerebral Anoxia-Ischemia;Cerebral Hypoxia-Ischemia;Cerebral Ischemia-Anoxia;Cerebral Ischemia-Hypoxia;Hypoxia-Ischemia, Cerebral;Ischemia-Anoxia, Cerebral;Ischemia-Hypoxia, Cerebral	D020925	GRM5	0.0407	3	Thus, the antagonists of mGluR1 and mGluR5 show differential neuroprotective ability in two models of brain ischemia.	16513218
Hypoxia-Ischemia, Brain;Anoxia-Ischemia, Cerebral;Cerebral Anoxia-Ischemia;Cerebral Hypoxia-Ischemia;Cerebral Ischemia-Anoxia;Cerebral Ischemia-Hypoxia;Hypoxia-Ischemia, Cerebral;Ischemia-Anoxia, Cerebral;Ischemia-Hypoxia, Cerebral	D020925	STC1	0.0412	1	These findings indicate that IL-6-mediated expression of STC-1 is one molecular mechanism of hypoxic preconditioning-induced tolerance to brain ischemia.	17272771
Hypoxia-Ischemia, Brain;Anoxia-Ischemia, Cerebral;Cerebral Anoxia-Ischemia;Cerebral Hypoxia-Ischemia;Cerebral Ischemia-Anoxia;Cerebral Ischemia-Hypoxia;Hypoxia-Ischemia, Cerebral;Ischemia-Anoxia, Cerebral;Ischemia-Hypoxia, Cerebral	D020925	DIABLO	0.0424	2	XIAP was colocalized with XAF-1, Smac, and HtrA2 in injured neurons after hypoxia-ischemia (HI). XIAP was cleaved after HI, and Smac immunoprecipitation co-precipitated a 25-kDa C-terminal fragment of XIAP, indicating that Smac preferentially bound to cleaved XIAP. These findings provide the first evidence that increased XIAP levels protect the neonatal brain against HI.	15207275
Hypoxia-Ischemia, Brain;Anoxia-Ischemia, Cerebral;Cerebral Anoxia-Ischemia;Cerebral Hypoxia-Ischemia;Cerebral Ischemia-Anoxia;Cerebral Ischemia-Hypoxia;Hypoxia-Ischemia, Cerebral;Ischemia-Anoxia, Cerebral;Ischemia-Hypoxia, Cerebral	D020925	IGFBP2	0.0432	1	This decrease is more pronounced at 24 h of recovery, especially in areas vulnerable to hypoxic-ischemic injury, such as the thalamus and hippocampus. At 72 h of recovery, although IGFBP2 and type 1 IGF receptor mRNA levels remain suppressed, gene expression of both IGF-I and IGFBP5 was activated in reactive astrocytes.	8594054
Hypoxia-Ischemia, Brain;Anoxia-Ischemia, Cerebral;Cerebral Anoxia-Ischemia;Cerebral Hypoxia-Ischemia;Cerebral Ischemia-Anoxia;Cerebral Ischemia-Hypoxia;Hypoxia-Ischemia, Cerebral;Ischemia-Anoxia, Cerebral;Ischemia-Hypoxia, Cerebral	D020925	ADORA3	0.0434	1	In conclusion, our data suggest that A3R -/- mice are more sensitive to high doses of Meth.	21867746
Hypoxia-Ischemia, Brain;Anoxia-Ischemia, Cerebral;Cerebral Anoxia-Ischemia;Cerebral Hypoxia-Ischemia;Cerebral Ischemia-Anoxia;Cerebral Ischemia-Hypoxia;Hypoxia-Ischemia, Cerebral;Ischemia-Anoxia, Cerebral;Ischemia-Hypoxia, Cerebral	D020925	PTGS2	0.0434	10	Here we show that 100% oxygen resuscitation in our rodent model of perinatal ischemia increases cortical COX-2 protein levels, S-nitrosylated COX-2cys526, PGE2, iNOS and 5-LOX, all components of the prostaglandin and leukotriene inflammatory pathway.	21514373
Hypoxia-Ischemia, Brain;Anoxia-Ischemia, Cerebral;Cerebral Anoxia-Ischemia;Cerebral Hypoxia-Ischemia;Cerebral Ischemia-Anoxia;Cerebral Ischemia-Hypoxia;Hypoxia-Ischemia, Cerebral;Ischemia-Anoxia, Cerebral;Ischemia-Hypoxia, Cerebral	D020925	MT-COI	0.044	8	Application bilaterally into the hippocampal CA1 subfield of an inhibitor of CaMKIV, KN-93, 30 min before TGI attenuated both CaMKIV and PGC-1α expression, followed by down-regulation of UCP2 and SOD2, decrease of COX1 expression and mitochondrial number, heightened protein oxidation, and enhanced hippocampal CA1 neuronal damage.	20799369
Hypoxia-Ischemia, Brain;Anoxia-Ischemia, Cerebral;Cerebral Anoxia-Ischemia;Cerebral Hypoxia-Ischemia;Cerebral Ischemia-Anoxia;Cerebral Ischemia-Hypoxia;Hypoxia-Ischemia, Cerebral;Ischemia-Anoxia, Cerebral;Ischemia-Hypoxia, Cerebral	D020925	NOSIP	0.0452	1	it was found that levels of immunoreactive neuronal nitric oxide synthase of 136,000 mol. wt were increased paralleling the length of asphyxia. Levels of the 150,000 mol. wt immunoreactive neuronal nitric oxide synthase protein decreased, suggesting a different regulation pattern.	10473266
Hypoxia-Ischemia, Brain;Anoxia-Ischemia, Cerebral;Cerebral Anoxia-Ischemia;Cerebral Hypoxia-Ischemia;Cerebral Ischemia-Anoxia;Cerebral Ischemia-Hypoxia;Hypoxia-Ischemia, Cerebral;Ischemia-Anoxia, Cerebral;Ischemia-Hypoxia, Cerebral	D020925	ATAT1	0.0456	1	Systemic delivery of recombinant Bcl-xL fusion protein containing the TAT protein transduction domain attenuated neonatal brain damage following hypoxic ischemia (H-I).	16140540
Hypoxia-Ischemia, Brain;Anoxia-Ischemia, Cerebral;Cerebral Anoxia-Ischemia;Cerebral Hypoxia-Ischemia;Cerebral Ischemia-Anoxia;Cerebral Ischemia-Hypoxia;Hypoxia-Ischemia, Cerebral;Ischemia-Anoxia, Cerebral;Ischemia-Hypoxia, Cerebral	D020925	GADD45B	0.0456	1	We now show that TAT-NBD treatment increased HI-induced AP-1 activation concomitantly with reduced Gadd45beta, XIAP, and increased (P)-TAK1 expression.	19628795
Hypoxia-Ischemia, Brain;Anoxia-Ischemia, Cerebral;Cerebral Anoxia-Ischemia;Cerebral Hypoxia-Ischemia;Cerebral Ischemia-Anoxia;Cerebral Ischemia-Hypoxia;Hypoxia-Ischemia, Cerebral;Ischemia-Anoxia, Cerebral;Ischemia-Hypoxia, Cerebral	D020925	LGALS3	0.0456	4	In addition, we showed that hippocampal neurons are less vulnerable to hypoxia-ischemia in mice lacking Bis, possibly because of the modulation of galectin 3 induction.	22907804
Hypoxia-Ischemia, Brain;Anoxia-Ischemia, Cerebral;Cerebral Anoxia-Ischemia;Cerebral Hypoxia-Ischemia;Cerebral Ischemia-Anoxia;Cerebral Ischemia-Hypoxia;Hypoxia-Ischemia, Cerebral;Ischemia-Anoxia, Cerebral;Ischemia-Hypoxia, Cerebral	D020925	GRIA1	0.0463	4	Our results indicate that NP1 plays a key role in synaptic clustering of GluR1, suggesting that targeting NP1 might be a practical approach to preventing ischemic brain damage.	23525449
Hypoxia-Ischemia, Brain;Anoxia-Ischemia, Cerebral;Cerebral Anoxia-Ischemia;Cerebral Hypoxia-Ischemia;Cerebral Ischemia-Anoxia;Cerebral Ischemia-Hypoxia;Hypoxia-Ischemia, Cerebral;Ischemia-Anoxia, Cerebral;Ischemia-Hypoxia, Cerebral	D020925	TERT	0.0465	5	Our results indicate that TERT might function as an anti-apoptotic protein by inhibiting activation of caspase-3, while further studies are needed to evaluate underlying mechanisms.	22446191
Hypoxia-Ischemia, Brain;Anoxia-Ischemia, Cerebral;Cerebral Anoxia-Ischemia;Cerebral Hypoxia-Ischemia;Cerebral Ischemia-Anoxia;Cerebral Ischemia-Hypoxia;Hypoxia-Ischemia, Cerebral;Ischemia-Anoxia, Cerebral;Ischemia-Hypoxia, Cerebral	D020925	HES5	0.0472	1	We further confirmed upregulation of this signaling pathway with in situ hybridization, demonstrating strong expression of Hes5, an effector of Notch1 signaling, within the NSP niche of the SVZ (Fig. 7D–F).	16624956
Hypoxia-Ischemia, Brain;Anoxia-Ischemia, Cerebral;Cerebral Anoxia-Ischemia;Cerebral Hypoxia-Ischemia;Cerebral Ischemia-Anoxia;Cerebral Ischemia-Hypoxia;Hypoxia-Ischemia, Cerebral;Ischemia-Anoxia, Cerebral;Ischemia-Hypoxia, Cerebral	D020925	UCHL1	0.0472	4	These studies indicate that UCH-L1 function is important in hypoxic neuronal death and that excessive production of CyPGs after stroke may exacerbate ischemic injury by modification and inhibition of UCH-L1.	20933087
Hypoxia-Ischemia, Brain;Anoxia-Ischemia, Cerebral;Cerebral Anoxia-Ischemia;Cerebral Hypoxia-Ischemia;Cerebral Ischemia-Anoxia;Cerebral Ischemia-Hypoxia;Hypoxia-Ischemia, Cerebral;Ischemia-Anoxia, Cerebral;Ischemia-Hypoxia, Cerebral	D020925	GLRX	0.0475	1	The most intense staining was observed with Grx1, Prx2, Prx4, Prx5 and Prx6 immunoglobulins	20620191
Hypoxia-Ischemia, Brain;Anoxia-Ischemia, Cerebral;Cerebral Anoxia-Ischemia;Cerebral Hypoxia-Ischemia;Cerebral Ischemia-Anoxia;Cerebral Ischemia-Hypoxia;Hypoxia-Ischemia, Cerebral;Ischemia-Anoxia, Cerebral;Ischemia-Hypoxia, Cerebral	D020925	MAP2K4	0.0485	2	Taken together, we suggest that GluR6-contained KA receptors can mediate p38 MAP kinase activation through a kinase cascade, including MLK3, MKK3/MKK6, and MKK4 and then induce increased phosphorylation of MAPKAPK-2 during ischemia injury and ultimately result in neuronal cell death in the rat hippocampal CA1 region.	18680160
Hypoxia-Ischemia, Brain;Anoxia-Ischemia, Cerebral;Cerebral Anoxia-Ischemia;Cerebral Hypoxia-Ischemia;Cerebral Ischemia-Anoxia;Cerebral Ischemia-Hypoxia;Hypoxia-Ischemia, Cerebral;Ischemia-Anoxia, Cerebral;Ischemia-Hypoxia, Cerebral	D020925	INS	0.049	8	Postnatal stress increased neonatal CS production, exacerbated neonatal white matter injury, and was associated with adult hyperglycemia after H-I despite increased insulin production.	19531978
Hypoxia-Ischemia, Brain;Anoxia-Ischemia, Cerebral;Cerebral Anoxia-Ischemia;Cerebral Hypoxia-Ischemia;Cerebral Ischemia-Anoxia;Cerebral Ischemia-Hypoxia;Hypoxia-Ischemia, Cerebral;Ischemia-Anoxia, Cerebral;Ischemia-Hypoxia, Cerebral	D020925	SLC9A1	279	3	These findings suggest that NHE-1-mediated disruption of ionic homeostasis contributes to striatal and CA1 pyramidal neuronal injury after neonatal HI.	20712402
Brain Ischemia;Encephalopathy, Ischemic;Ischemia, Cerebral;Ischemic Encephalopathy	D002545	PLAT	2.84e-05	957	The present study provides a correlation between In vivo optical imaging of MMP activation and the improvement of ischemic brain damage caused by tPA after tMCAO and treated by BMSC and EDA.	24070193
Brain Ischemia;Encephalopathy, Ischemic;Ischemia, Cerebral;Ischemic Encephalopathy	D002545	PLG	6.02e-05	1197	The present study provides a correlation between In vivo optical imaging of MMP activation and the improvement of ischemic brain damage caused by tPA(tissue plasminogen activator) after tMCAO and treated by BMSC and EDA.	24070193
Brain Ischemia;Encephalopathy, Ischemic;Ischemia, Cerebral;Ischemic Encephalopathy	D002545	RBFOX3	0.000159	131	Neuronal and vascular cell death, as determined by TUNEL-positive cells co-staining with NeuN or Collagen IV, was more abundant in p50(-/-) mice.	23558089
Brain Ischemia;Encephalopathy, Ischemic;Ischemia, Cerebral;Ischemic Encephalopathy	D002545	GFAP	0.000173	408	Therefore, GFAP showed high diagnostic accuracy for acute stroke differential diagnosis.	24200345
Brain Ischemia;Encephalopathy, Ischemic;Ischemia, Cerebral;Ischemic Encephalopathy	D002545	CASP3	0.000241	555	Combination of treatments, and caspase-3 inhibitor alone significantly decreased the number of TUNEL and cleaved caspase-3 positive cells in the boundary area of cortical infarction.	23205555
Brain Ischemia;Encephalopathy, Ischemic;Ischemia, Cerebral;Ischemic Encephalopathy	D002545	MAP2	0.000285	129	Our results show that the silence of PAR-1 significantly reduces neurological deficits and infarction volume, as well as elevates HSP-70 and MAP-2 expressions. Thus, the knock-down of PAR1 minimizes the ischemic impairments of cerebral cortex via HSP70 and MAP-2 pathways.	22831762
Brain Ischemia;Encephalopathy, Ischemic;Ischemia, Cerebral;Ischemic Encephalopathy	D002545	MMP9	0.000333	332	Gelatin zymography showed the strongest MMP-9 activation in the tPA group after tMCAO, which was reduced by BMSC or EDA treatment.	24070193
Brain Ischemia;Encephalopathy, Ischemic;Ischemia, Cerebral;Ischemic Encephalopathy	D002545	DCX	0.000346	72	Following MCAo we found a significantly increased number of GFP⁺ cells expressing doublecortin as well as a number of GFP⁺ cells migrating through the rostral migratory stream into the olfactory bulb, where they probably differentiated into calretinin⁺ interneurons.	23458709
Brain Ischemia;Encephalopathy, Ischemic;Ischemia, Cerebral;Ischemic Encephalopathy	D002545	BDNF	0.000425	246	This work suggests that CART is functional in inhibiting the cerebral I/R-induced ER stress and neuronal apoptosis by facilitating the transcription, synthesis and secretion of BDNF in a CREB-dependent way.	23770418
Brain Ischemia;Encephalopathy, Ischemic;Ischemia, Cerebral;Ischemic Encephalopathy	D002545	NOS1	0.000445	182	In conclusion, honokiol has a therapeutic window of at least 5h after the onset of cerebral ischemia or 3h after reperfusion in rats, which may be in part ascribed to the disruption of the PSD95-nNOS interaction leading to the inhibition of neurotoxic NO production.	23148950
Brain Ischemia;Encephalopathy, Ischemic;Ischemia, Cerebral;Ischemic Encephalopathy	D002545	MAPK10	0.000525	33	It is suggested that astragalus injection could inhibit neuronal apoptosis, reduce infarct volume and improve neurobehavioral function by down-regulating the expression of JNK3 gene after cerebral ischemia reperfusion injury in rats.	24083559
Brain Ischemia;Encephalopathy, Ischemic;Ischemia, Cerebral;Ischemic Encephalopathy	D002545	BCL2	0.000577	410	In addition, remifentanil postconditioning enhanced the expression of anti-apoptotic gene Bcl-2 while suppressed the expression of pro-apoptotic gene Bax in hippocampal CA1 region.	23609459
Brain Ischemia;Encephalopathy, Ischemic;Ischemia, Cerebral;Ischemic Encephalopathy	D002545	ASIC1	0.000669	38	The difference in the expression of ASIC1a mRNA and protein among the groups was not changed significantly (P > 0.05). Compared with group I, the expression of ASIC2a mRNA and ASIC2a protein was up-regulated in other groups (P < 0.05).	23660328
Brain Ischemia;Encephalopathy, Ischemic;Ischemia, Cerebral;Ischemic Encephalopathy	D002545	SLC1A2	0.000749	52	In summary, our data first showed that mTOR-Akt-NF-кB cascade played critical roles to up-regulate GLT-1 in OGD.	24108520
Brain Ischemia;Encephalopathy, Ischemic;Ischemia, Cerebral;Ischemic Encephalopathy	D002545	MAP3K11	0.00077	34	These results suggest that the internalization of GluK2 following SUMO modification promotes its binding with MLK3, thereby activating the MLK3-JNK3 pathway, which may be responsible for ischemic neuronal cell death.	22483987
Brain Ischemia;Encephalopathy, Ischemic;Ischemia, Cerebral;Ischemic Encephalopathy	D002545	EDN1	0.000802	200	The ET1-induced cerebrovascular dysfunction may increase cerebrovascular risk by lowering cerebrovascular reserves and increasing the vulnerability of the brain to cerebral ischemia.	23959559
Brain Ischemia;Encephalopathy, Ischemic;Ischemia, Cerebral;Ischemic Encephalopathy	D002545	PDE4D	0.000883	28	PDE4D has been identified as a predisposition gene for ischemic stroke in Southern as well as the Northern population of India.	23135027
Brain Ischemia;Encephalopathy, Ischemic;Ischemia, Cerebral;Ischemic Encephalopathy	D002545	CLDN5	0.00089	34	In our mouse model of cerebral ischemia, administration of rt-PA (10 mg/kg, i.v.) 6h after ischemia aggravated the post-ischemic degradation of ZO-1, claudin-5 and VE-cadherin, increased the hemorrhagic transformations (assessed by brain hemoglobin content and magnetic resonance imaging)	23876515
Brain Ischemia;Encephalopathy, Ischemic;Ischemia, Cerebral;Ischemic Encephalopathy	D002545	AQP4	0.000911	63	Our findings suggest that carvacrol may exert its protective effect on ICH injury by ameliorating AQP4-mediated cerebral edema.	24051341
Brain Ischemia;Encephalopathy, Ischemic;Ischemia, Cerebral;Ischemic Encephalopathy	D002545	METAP2	0.00092	72	Protein expression of major nicotinamide adenine dinucleotide phosphate oxidase subunits (p47(phox), gp91(phox), and p67(phox)) and the enzyme pyruvate dehydrogenase was evaluated through Western immunoblotting.	21859961
Brain Ischemia;Encephalopathy, Ischemic;Ischemia, Cerebral;Ischemic Encephalopathy	D002545	S100B	0.000962	81	Both the plasma H-FABP and S100B levels were significantly higher in stroke group than control group.	22766253
Brain Ischemia;Encephalopathy, Ischemic;Ischemia, Cerebral;Ischemic Encephalopathy	D002545	NOS3	0.001	179	This analysis provides strong evidence that the eNOS T-786C gene polymorphism is not associated with IS, the G894T and 4b/a polymorphisms might be associated with IS, at least in Asians.	23845784
Brain Ischemia;Encephalopathy, Ischemic;Ischemia, Cerebral;Ischemic Encephalopathy	D002545	NINJ2	0.00102	5	Association between 12p13 SNPs rs11833579/rs12425791 near NINJ2 gene and ischemic stroke in East Asian population: evidence from a meta-analysis.	22297388
Brain Ischemia;Encephalopathy, Ischemic;Ischemia, Cerebral;Ischemic Encephalopathy	D002545	NTF3	0.00103	132	Our results demonstrated that 5HRE could modulate NT-3 expression in the ischemic brain environment and that the up-regulated NT-3 could effectively improve neurological status following tMCAO due to decreased initial damage.	22820262
Brain Ischemia;Encephalopathy, Ischemic;Ischemia, Cerebral;Ischemic Encephalopathy	D002545	HSPA2	0.00105	55	Hence, 1267 HSP70-2 polymorphism may be of use in identifying B+ NIDDM patients at risk for carotid plaque rupture and cerebral ischaemia.	15992611
Brain Ischemia;Encephalopathy, Ischemic;Ischemia, Cerebral;Ischemic Encephalopathy	D002545	HSPA1A	0.00109	58	These data indicate that early modulation of astrocyte activation provides an additional novel mechanism associated with Hsp72 overexpression in the setting of ischemia.	22940431
Brain Ischemia;Encephalopathy, Ischemic;Ischemia, Cerebral;Ischemic Encephalopathy	D002545	PARP1	0.00117	132	Thus, co-treatment with a PARP inhibitor seems to be a promising strategy to reduce rt-PA-induced vascular toxicity after stroke.	23876515
Brain Ischemia;Encephalopathy, Ischemic;Ischemia, Cerebral;Ischemic Encephalopathy	D002545	JUN	0.00122	219	In parallel with these immunosuppressive phenomena, DHA attenuated post-stroke oxidative stress, c-Jun N-terminal kinase (JNK) phosphorylation, c-Jun phosphorylation and activating protein-1 (AP-1) activation but further elevated ischemia-induced NF-E2-related factor-2 (Nrf2) and heme oxygenase-1 (HO-1) expression.	24139673
Brain Ischemia;Encephalopathy, Ischemic;Ischemia, Cerebral;Ischemic Encephalopathy	D002545	SERPINI1	0.00122	17	Infarct size and neurological outcome were worse in neuroserpin deficient mice even though the fibrinolytic activity in the ischemic brain was increased.	23658802
Brain Ischemia;Encephalopathy, Ischemic;Ischemia, Cerebral;Ischemic Encephalopathy	D002545	SLC8A3	0.00122	15	Overall, the use of genetic-modified mice for NCX1, NCX2, and NCX3 represents a fruitful strategy to characterize the physiological role exerted by NCX in CNS and to identify the isoforms of the antiporter as potential molecular targets for therapeutic intervention in cerebral ischemia.	23224882
Brain Ischemia;Encephalopathy, Ischemic;Ischemia, Cerebral;Ischemic Encephalopathy	D002545	EEF1A2	0.00131	145	Pretreatment with statins is associated with lower stroke severity, at high as well as at low to moderate doses.	23596066
Brain Ischemia;Encephalopathy, Ischemic;Ischemia, Cerebral;Ischemic Encephalopathy	D002545	NES	0.00134	72	In this cerebralischemia and reperfusion mouse model, cells positive for Thr(1495)-phosphorylated nestin were increased in the striatum and CA2 field of the hippocampus; suggesting that nestin phosphorylation may play an important role in mitotically active neuronal progenitor cells.	24200156
Brain Ischemia;Encephalopathy, Ischemic;Ischemia, Cerebral;Ischemic Encephalopathy	D002545	SLC8A2	0.00135	15	Overall, the use of genetic-modified mice for NCX1, NCX2, and NCX3 represents a fruitful strategy to characterize the physiological role exerted by NCX in CNS and to identify the isoforms of the antiporter as potential molecular targets for therapeutic intervention in cerebral ischemia.	23224882
Brain Ischemia;Encephalopathy, Ischemic;Ischemia, Cerebral;Ischemic Encephalopathy	D002545	ADORA1	0.00138	42	These data suggest that either N-methyl-D-aspartate (NMDA) or adenosine A(1) receptor activation evokes PIC in the mouse caudate.	23099254
Brain Ischemia;Encephalopathy, Ischemic;Ischemia, Cerebral;Ischemic Encephalopathy	D002545	GDNF	0.00144	78	Therefore, these data indicate that A2aR induces GDNF expression by the Stat3 pathway, which provides a new insight into the function of A2aR in cerebral ischemia and neuroprotection.	23032401
Brain Ischemia;Encephalopathy, Ischemic;Ischemia, Cerebral;Ischemic Encephalopathy	D002545	DLG4	0.00146	28	In conclusion, honokiol has a therapeutic window of at least 5h after the onset of cerebral ischemia or 3h after reperfusion in rats, which may be in part ascribed to the disruption of the PSD95-nNOS interaction leading to the inhibition of neurotoxic NO production.	23148950
Brain Ischemia;Encephalopathy, Ischemic;Ischemia, Cerebral;Ischemic Encephalopathy	D002545	NGB	0.00146	23	The results of the present study demonstrated that the PI3K/Akt signaling pathway, which is associated with cell survival, mediates the neuroprotective effects of Hemin‑induced Ngb following cerebral ischemia.	23765006
Brain Ischemia;Encephalopathy, Ischemic;Ischemia, Cerebral;Ischemic Encephalopathy	D002545	OCLN	0.00148	58	These studies provide direct evidence that targeting MMP-2 will effectively protect against collagen and occludin loss and HT after ischemia and reperfusion.	24035828
Brain Ischemia;Encephalopathy, Ischemic;Ischemia, Cerebral;Ischemic Encephalopathy	D002545	ENO2	0.00164	78	The importance of cortical or hippocampal neurons as a source or a sink of adenosine under basal and hypoxic/ischemic conditions was addressed through the use of transgenic mice expressing human equilibrative nucleoside transporter 1 (hENT1) under the control of a promoter for neuron-specific enolase.	23064722
Brain Ischemia;Encephalopathy, Ischemic;Ischemia, Cerebral;Ischemic Encephalopathy	D002545	NOTCH3	0.0017	38	The identification of NOTCH3 mutations in patients with cerebral autosomal dominant arteriopathy with subcortical infarcts and leucoencephalopathy (CADASIL) and of TREX1 mutations in retinal vasculopathy with cerebral leukodystrophy (RVCL) have led to new insights on lacunar stroke and small-vessel disease.	22113147
Brain Ischemia;Encephalopathy, Ischemic;Ischemia, Cerebral;Ischemic Encephalopathy	D002545	MTHFR	0.00173	72	The results based on a sizeable group of cases and controls have proved that the 677C>T polymorphism in MTHFR gene is associated with the development of ischemic stroke in children.	22555977
Brain Ischemia;Encephalopathy, Ischemic;Ischemia, Cerebral;Ischemic Encephalopathy	D002545	NOS2	0.0019	123	However, iNOS and nNOS expression levels increased during MCAO, and ferulic acid prevented injury-induced increase of these isoforms.	23326288
Brain Ischemia;Encephalopathy, Ischemic;Ischemia, Cerebral;Ischemic Encephalopathy	D002545	FOS	0.00191	167	Our results confirm that SP can play the protective action against cerebral ischemia reperfusion-induced brain injury by regulating cerebral antioxidant enzymes activities, Bcl-2, Bax, c-Fos and Caspase-3 protein positive expression levels and Bcl-2, Bax, TNF-α and Caspase-3 mRNA expression.	23065200
Brain Ischemia;Encephalopathy, Ischemic;Ischemia, Cerebral;Ischemic Encephalopathy	D002545	AIF1	0.00193	24	CCR2(+) /Iba1(+) monocytes attached to the inside of the vascular wall at 1 day postreperfusion (dpr), and there were CCR2(+) /CX3CR1(+) macrophage-like cells in the parenchyma in the ischemic lesion core at 2 dpr, which may be the progenitors for BINCs.	23400803
Brain Ischemia;Encephalopathy, Ischemic;Ischemia, Cerebral;Ischemic Encephalopathy	D002545	FSTL4	0.00195	1	In white CHS participants, the prespecified risk alleles of 7 of the 74 SNPs (in HPS1, ITGAE, ABCG2, MYH15, FSTL4, CALM1, and BAT2) were nominally associated with increased risk of stroke (one-sided P<0.05, false discovery rate=0.42).	19023099
Brain Ischemia;Encephalopathy, Ischemic;Ischemia, Cerebral;Ischemic Encephalopathy	D002545	TRPM7	0.00198	18	Thus, our results suggest that GS-Rd neuroprotection following cerebral ischemia may be at least due to its effects on the expression of TRPM7, ASIC1a and ASIC2a.	22231470
Brain Ischemia;Encephalopathy, Ischemic;Ischemia, Cerebral;Ischemic Encephalopathy	D002545	NOTCH4	0.00201	38	EA pretreatment significantly enhanced Notch1, Notch4 and Jag1 gene transcriptions in the striatum, except Notch1 intracellular domain level, which could be increased evidently by ischemia.	22989188
Brain Ischemia;Encephalopathy, Ischemic;Ischemia, Cerebral;Ischemic Encephalopathy	D002545	GRIN2B	0.00205	51	OMT showed partial protection in the cortical neurons via down-regulation of NR2B containing NMDA receptors and up-regulation of Bcl-2 family. Our results provide new insights into the development of natural therapeutic anti-oxidants against ischemia.	23219339
Brain Ischemia;Encephalopathy, Ischemic;Ischemia, Cerebral;Ischemic Encephalopathy	D002545	SELP	0.00207	96	Using a prechiasmatic injection model, this study investigated ultrastructural changes in microvessels in brain parenchyma to determine the nature of the microthromboemboli, the involvement ofnitric oxide (NO) and P-selectin in their formation, and relationship to brain injury after SAH.	22902542
Brain Ischemia;Encephalopathy, Ischemic;Ischemia, Cerebral;Ischemic Encephalopathy	D002545	HSPA5	0.00222	45	The results showed that CART was effective in reducing the neuronal apoptosis and expression of ER stress markers (GRP78, CHOP and cleaved caspase12), and increasing the BDNF expression in I/R injury rat cortex both in vivo and in vitro.	23770418
Brain Ischemia;Encephalopathy, Ischemic;Ischemia, Cerebral;Ischemic Encephalopathy	D002545	CYCS	0.00248	178	Inhibition of autophagy either with 3-methyladenine or Atg7 knockdown enhanced the I-R-induced release of cytochrome c and the downstream activation of apoptosis.	23800795
Brain Ischemia;Encephalopathy, Ischemic;Ischemia, Cerebral;Ischemic Encephalopathy	D002545	GRIK2	0.00248	21	In sum, the findings indicate that activation of GluK1 by ATPA at specific dosages may promote GABA release, which then suppresses post-synaptic GluK2-JNK3 signaling-mediated cerebral ischemic injury via GABA(A)R.	22516108
Brain Ischemia;Encephalopathy, Ischemic;Ischemia, Cerebral;Ischemic Encephalopathy	D002545	GRIN2A	0.00248	38	Our previous studies demonstrated that tyrosine phosphorylation of NR2A and c-Src and interaction between c-Src and NR2A reaches their peak levels at 6 h of reperfusion after ischemia	22422045
Brain Ischemia;Encephalopathy, Ischemic;Ischemia, Cerebral;Ischemic Encephalopathy	D002545	GRIA2	0.00282	35	The GluR2/GAPDH interaction may be a novel therapeutic target for development of treatment for ischemic stroke.	23360709
Brain Ischemia;Encephalopathy, Ischemic;Ischemia, Cerebral;Ischemic Encephalopathy	D002545	PLAU	0.00283	114	Different agents (tissue plasminogen activator versus urokinase, tissue-cultured urokinase versus conventional urokinase, tenecteplase versus tissue plasminogen activator) were compared in five trials	23728633
Brain Ischemia;Encephalopathy, Ischemic;Ischemia, Cerebral;Ischemic Encephalopathy	D002545	VEGFA	0.00285	176	We propose that NP-1 is a key modulator of VEGF maintaining cerebrovascular integrity during ischemia.	23816753
Brain Ischemia;Encephalopathy, Ischemic;Ischemia, Cerebral;Ischemic Encephalopathy	D002545	EPO	0.00301	151	The combination of EPO and ECFCs was the only treatment that completely restored neurological function. The ECFCs+EPO treatment was also the most effective to decrease apoptosis and to increase angiogenesis and neurogenesis in the ischemic hemisphere compared to controls and to groups receiving ECFCs or EPO alone.	23816235
Brain Ischemia;Encephalopathy, Ischemic;Ischemia, Cerebral;Ischemic Encephalopathy	D002545	F2	0.00301	265	The effects on coagulation, such as thromboplastin time (APTT), thrombin time (TT) and prothrombin time (PT), and the effect on collagen-induced platelet aggregation in vivo were investigated.	24187877
Brain Ischemia;Encephalopathy, Ischemic;Ischemia, Cerebral;Ischemic Encephalopathy	D002545	KCNK2	0.00302	14	These data provide evidence showing the astrocytic TREK-1 involvement in ischemia pathology.	21789545
Brain Ischemia;Encephalopathy, Ischemic;Ischemia, Cerebral;Ischemic Encephalopathy	D002545	ALOX5AP	0.00305	15	The ALOX5AP (SG13S114A/T), PDE4D (SNP83C/T, 219A/G), and IL-1α (-889C/T) SNPs were associated with an increased risk of ATS in Northern Han Chinese.	23076369
Brain Ischemia;Encephalopathy, Ischemic;Ischemia, Cerebral;Ischemic Encephalopathy	D002545	HMGB1	0.00314	49	Together, our data suggest that SIRT6 may serve as a potential therapeutic target for HMGB1-mediated inflammation after cerebral ischemia.	23899523
Brain Ischemia;Encephalopathy, Ischemic;Ischemia, Cerebral;Ischemic Encephalopathy	D002545	SLC1A3	0.00315	25	EAAT1 was slightly elevated after ischemia only in the white matter, but EAAT3 was at almost similar levels both in the cortex and white matter after ischemia.	23602887
Brain Ischemia;Encephalopathy, Ischemic;Ischemia, Cerebral;Ischemic Encephalopathy	D002545	SOD1	0.00325	56	Compared with MCAO group, luteolin significantly increased the activities of SOD1, CAT, Bcl-2 and claudin-5 (P < 0.05), decreased the levels of MDA and Bax (P < 0.05), and alleviated the neurological deficits, infarct volume and brain water content (P < 0.05).	22696246
Brain Ischemia;Encephalopathy, Ischemic;Ischemia, Cerebral;Ischemic Encephalopathy	D002545	GRIN1	0.00332	46	The anti-GluN1-S2 antibodies may provide useful information about the presence and severity of cerebral infarction.	23723305
Brain Ischemia;Encephalopathy, Ischemic;Ischemia, Cerebral;Ischemic Encephalopathy	D002545	CRP	0.00342	201	Elevated admission CRP and high NIHSS score are independent predictors of short-term case fatality and adverse functional outcome following acute ischaemic stroke in Nigerians.	23771453
Brain Ischemia;Encephalopathy, Ischemic;Ischemia, Cerebral;Ischemic Encephalopathy	D002545	HIF1A	0.00344	72	In contrast, knock-down of HIF1A using small interfering RNA constructs or application of the HIF1A inhibitor YC1 (now known as RNA-binding motif, single-stranded-interacting protein 1 (RBMS1)) reversed BSc2118-induced neuroprotection.	23169919
Brain Ischemia;Encephalopathy, Ischemic;Ischemia, Cerebral;Ischemic Encephalopathy	D002545	SOD2	0.0036	65	In addition, Cu,Zn- and Mn-SOD immunoreactivity in the CA1 region of the EAKS-treated ischemia group were increased compared to the vehicle-treated ischemia group.	23095174
Brain Ischemia;Encephalopathy, Ischemic;Ischemia, Cerebral;Ischemic Encephalopathy	D002545	MPO	0.00361	112	MPO, TNF-α, IL-6, and ICAM-1 levels were significantly increased and IL-10 levels were decreased significantly in I/R group of rats as compared to sham control group.	23371441
Brain Ischemia;Encephalopathy, Ischemic;Ischemia, Cerebral;Ischemic Encephalopathy	D002545	KCNK4	0.00375	7	The beneficial effects of TRAAK deletion designate this channel as a promising pharmacological target for the treatment against stroke.	23285272
Brain Ischemia;Encephalopathy, Ischemic;Ischemia, Cerebral;Ischemic Encephalopathy	D002545	C19orf59	0.00391	1	In microarray analysis, a total of 11 genes of interest showed different expression in patients with ischemic stroke. The three most highly expressed genes were C19orf59 (chromosome 19 open reading frame 59), MMP9 and IL18RAP (interleukin-18 receptor accessory protein), whereas gene with the lowest expression was GNLY (granulysin).	22591946
Brain Ischemia;Encephalopathy, Ischemic;Ischemia, Cerebral;Ischemic Encephalopathy	D002545	KIAA1147	0.00391	1	Taken together, these data suggest that LCHN could play a role in neuritogenesis, as well as in neuronal recovery and/or restructuring in the hippocampus following transient cerebral ischemia.	17394467
Brain Ischemia;Encephalopathy, Ischemic;Ischemia, Cerebral;Ischemic Encephalopathy	D002545	TEX261	0.00391	1	These findings suggest that Tex261 modulates the excitotoxic cell death induced by NMDA receptor activation.	17803966
Brain Ischemia;Encephalopathy, Ischemic;Ischemia, Cerebral;Ischemic Encephalopathy	D002545	APOE	0.00402	99	Distal middle cerebral artery occlusion caused significantly larger perfusion defects and infarct volumes in apolipoprotein E(APOE) knockout compared with wild type.	23486293
Brain Ischemia;Encephalopathy, Ischemic;Ischemia, Cerebral;Ischemic Encephalopathy	D002545	NTRK2	0.00403	42	In addition, the effects of CART on ischemia-induced neuronal apoptosis and ER stress were suppressed by tyrosine receptor kinase B (TrkB) IgG, whereas the effects of CART on BDNF transcription, synthesis and secretion were abolished by CREB siRNA.	23770418
Brain Ischemia;Encephalopathy, Ischemic;Ischemia, Cerebral;Ischemic Encephalopathy	D002545	XDH	0.00416	74	However, with ischemia and reperfusion there is an increase in the conversion of xanthine dehydrogenase to xanthine oxidase by calcium-activated proteases	20868700
Brain Ischemia;Encephalopathy, Ischemic;Ischemia, Cerebral;Ischemic Encephalopathy	D002545	FGF2	0.00417	103	These results show that post-ischemic administration of propofol provides neural protection from cerebral ischemia-reperfusion injury. This protection may be related to an early increase in the expression of bFGF.	23247820
Brain Ischemia;Encephalopathy, Ischemic;Ischemia, Cerebral;Ischemic Encephalopathy	D002545	HSPA4	0.00419	44	RNA immunoprecipitation of HuR from the cytoplasmic fraction of 8 h reperfused forebrains selectively isolated hsp70 mRNA suggesting the mRNA granules are soluble structures.	21978884
Brain Ischemia;Encephalopathy, Ischemic;Ischemia, Cerebral;Ischemic Encephalopathy	D002545	CAST	0.0042	33	By delivering LXR agonists, T0901317 and GW3965, to mice submitted to 30 minutes intraluminal middle cerebral artery occlusion, we show that LXR activation reduces brain swelling and decreases BBB permeability by upregulating LXR's target calpastatin that deactivates calpain-1/2, stabilizing p120 catenin. p120 catenin specifically interacts with RhoA and Cdc42, inactivating the former and overact…	21767321
Brain Ischemia;Encephalopathy, Ischemic;Ischemia, Cerebral;Ischemic Encephalopathy	D002545	KCNK17	0.0042	3	The rs10947803 SNP (A allele) in KCNK17 increases the risk of cerebral hemorrhage but not ischemic stroke in the Chinese population.	23391755
Brain Ischemia;Encephalopathy, Ischemic;Ischemia, Cerebral;Ischemic Encephalopathy	D002545	ASIC2	0.00432	10	Mild hypothermia attenuates global cerebral ischemia-reperfusion of rat, which may up-regulate the expression of ASIC2a mRNA and protein.	23660328
Brain Ischemia;Encephalopathy, Ischemic;Ischemia, Cerebral;Ischemic Encephalopathy	D002545	VTN	0.00434	71	Compatible with observations in a high quality model of focal cerebral ischemia, microglia, but not astrocytes, respond to vitronectin and fibronectin, found when plasma extravasates into the injured region.	22354151
Brain Ischemia;Encephalopathy, Ischemic;Ischemia, Cerebral;Ischemic Encephalopathy	D002545	IL6	0.00441	312	Leucocytosis and change in IL-6 prior to DCI reflect impending cerebral ischemia.	22952245
Brain Ischemia;Encephalopathy, Ischemic;Ischemia, Cerebral;Ischemic Encephalopathy	D002545	WDR83	0.00444	2	A compensatory increase in Morg1 expression in astrocytes in the penumbra may negatively influence infarct volume.	22982595
Brain Ischemia;Encephalopathy, Ischemic;Ischemia, Cerebral;Ischemic Encephalopathy	D002545	ADCYAP1	0.00453	35	These results suggest that PAC1R might be expressed in the middle to late stage of reactive astrocytes and PACAP plays an important role in the reactive astrocytes after brain injury.	23564104
Brain Ischemia;Encephalopathy, Ischemic;Ischemia, Cerebral;Ischemic Encephalopathy	D002545	PVALB	0.00466	42	These results suggest the fact that the maintenance of parvalbumin expression is mediated to the neuroprotective function of nicotinamide against ischemic brain injury.	23047329
Brain Ischemia;Encephalopathy, Ischemic;Ischemia, Cerebral;Ischemic Encephalopathy	D002545	TNFRSF12A	0.00468	10	The use of TWEAK- and Fn14-knockout mice identified the TWEAK-Fn14 system as a crucial player in muscle atrophy, cerebral ischaemia, kidney injury, atherosclerosis and infarction as well as in various autoimmune scenarios including experimental autoimmune encephalitis, rheumatoid arthritis and inflammatory bowel disease.	23957828
Brain Ischemia;Encephalopathy, Ischemic;Ischemia, Cerebral;Ischemic Encephalopathy	D002545	IL1RN	0.0048	59	Administration of the inhibitor of the interleukin-1 receptor (IL-1Ra) inhibits the inflammatory processes in the region of brain ischemia, and subsequently improves the prognosis for the size of the neurological deficit and the survival rate, as well as resistance to infectious diseases.	24046817
Brain Ischemia;Encephalopathy, Ischemic;Ischemia, Cerebral;Ischemic Encephalopathy	D002545	SELE	0.00482	60	Among multiple biomarkers from distinct biological pathways, E-selectin and resistin provided incremental and additive value to traditional risk factors in predicting ischemic stroke.	23329137
Brain Ischemia;Encephalopathy, Ischemic;Ischemia, Cerebral;Ischemic Encephalopathy	D002545	HMOX1	0.00501	49	In conclusion, HO-1 induction after ischemia was associated to down-regulation of transcriptional repressor Bach-1, and induction of HO-1 when HO enzymatic activity was inhibited was related to worst outcome after brain ischemia.	23562577
Brain Ischemia;Encephalopathy, Ischemic;Ischemia, Cerebral;Ischemic Encephalopathy	D002545	SERPINE1	0.00518	81	The combination with increased risk for development of ischemic stroke was presented by complex genotype FGB G/- x ACE I/- x MTHFR C/- x SERPINE1 5G/5G (p = 0.03, OR = 2.4, 95% CI 1.1-5.3), which frequency was statistically significant higher in patients with stroke compared to healthy control.	22670517
Brain Ischemia;Encephalopathy, Ischemic;Ischemia, Cerebral;Ischemic Encephalopathy	D002545	SYP	0.00523	51	CIMT significantly decreased the expressions of Nogo-A/Nogo receptor and RhoA/Rho-associated kinase in the peri-infarct cortex, and increased the expressions of growth associated protein-43, synaptophysin, vGlut1, and postsynaptic density-95 in the denervated cervical spinal cord.	23632976
Brain Ischemia;Encephalopathy, Ischemic;Ischemia, Cerebral;Ischemic Encephalopathy	D002545	TNF	0.00524	316	Hippocampal neuronal cell death induces hyperglycemia due to attenuated hepatic insulin signaling and decreased β-cell mass by increased β-cell apoptosis through increased TNF-α and IL-1β levels.	23782996
Brain Ischemia;Encephalopathy, Ischemic;Ischemia, Cerebral;Ischemic Encephalopathy	D002545	AGTR1	0.00546	58	The expression levels of both AT1 and AT2 mRNA were progressively increased, peaking at 12 h after the ischemic insult (Fig. 2a, b); thereafter, the expression declined drastically so that by 1 week, it was comparable to that of the control.	23754618
Brain Ischemia;Encephalopathy, Ischemic;Ischemia, Cerebral;Ischemic Encephalopathy	D002545	BCL2L1	0.00547	73	Neuroprotection was lost after repeated 0+3h D-JNKi treatment which was associated with complete inhibition of the second peak of AP-1 activity and disability to upregulate mitochondrial Bcl-2 and Bcl-xL.	23376684
Brain Ischemia;Encephalopathy, Ischemic;Ischemia, Cerebral;Ischemic Encephalopathy	D002545	DPYSL2	0.0055	10	After MCAO/reperfusion in rats, pCRMP-2 protein was greatly increased in the ischemic cortex, axons were damaged severely, Neurofilament-200 (NF-200) expression was significantly decreased, and neurological deficits were significant, which were all improved by down-regulating RGMa.	23275173
Brain Ischemia;Encephalopathy, Ischemic;Ischemia, Cerebral;Ischemic Encephalopathy	D002545	NFKB1	0.00555	167	These findings provide the first evidence that cerebral ischemia induced autophagy-like injury is regulated by the NF-κB pathway, which may suggest potential treatments for ischemic stroke.	23558089
Brain Ischemia;Encephalopathy, Ischemic;Ischemia, Cerebral;Ischemic Encephalopathy	D002545	SLC8A1	0.00564	19	Collectively, these results demonstrate that REST, by regulating NCX1 expression, may represent a potential druggable target for the treatment of brain ischemia.	23069678
Brain Ischemia;Encephalopathy, Ischemic;Ischemia, Cerebral;Ischemic Encephalopathy	D002545	VWF	0.00577	78	These findings demonstrate that the VWF-cleaving protease rADAMTS13 reduced tPA-induced hemorrhage by regulating BBB integrity, and suggest that this effect may occur through the Akt/RhoA-mediated VEGF pathways.	23280993
Brain Ischemia;Encephalopathy, Ischemic;Ischemia, Cerebral;Ischemic Encephalopathy	D002545	SPTBN5	0.00589	1	Multivariable logistic regression analysis with adjustment for covariates and a stepwise forward selection procedure revealed that the Aright curved arrow G polymorphism (rs4923918) of SPTBN5 was significantly (P<0.005), and the Cright curved arrow T polymorphism (rs9925481) of CLEC16A was almost significantly, associated with ischemic stroke in individuals with metabolic syndrome.	20043139
Brain Ischemia;Encephalopathy, Ischemic;Ischemia, Cerebral;Ischemic Encephalopathy	D002545	TTC7B	0.00589	1	Multiple independent lines of evidence therefore support the role of TTC7B in stroke susceptibility, but further work is warranted to identify the exact risk variant and its pathogenic potential.	22453632
Brain Ischemia;Encephalopathy, Ischemic;Ischemia, Cerebral;Ischemic Encephalopathy	D002545	EGR1	0.00596	23	Transcripts in cluster 2 (including Egr1, Fosl2, and Nr4a3) were not regulated significantly by ischemia at 6 h but were up-regulated by ischemia+EPO.	22645329
Brain Ischemia;Encephalopathy, Ischemic;Ischemia, Cerebral;Ischemic Encephalopathy	D002545	F12	0.00599	9	In particular, the kinin receptors, plasma kallikrein, and coagulation factor XIIa are highly attractive candidates for pharmacological development, as kinin receptor antagonists or inhibitors of plasma kallikrein and coagulation factor XIIa are neuroprotective in animal models of stroke and traumatic brain injury.	23274649
Brain Ischemia;Encephalopathy, Ischemic;Ischemia, Cerebral;Ischemic Encephalopathy	D002545	ANGPT1	0.00605	24	Transplantation of hMSCs also resulted in a significant upregulation of Ang-1 and Ang-2 mRNAs in MCAO rats. Ang-2 expression was upregulated earlier than Ang-1, suggesting that (1) transplantation of hMSCs promotes angiogenesis and that (2) Ang-2 may be an initiator of angiogenesis.	23469950
Brain Ischemia;Encephalopathy, Ischemic;Ischemia, Cerebral;Ischemic Encephalopathy	D002545	ADORA3	0.00613	9	The present findings indicate that postischemic activation of A3AR and the resultant reduction of inflammatory response should provide a promising therapeutic strategy for the treatment of ischemic stroke.	21854743
Brain Ischemia;Encephalopathy, Ischemic;Ischemia, Cerebral;Ischemic Encephalopathy	D002545	ATAT1	0.0064	9	Our results demonstrated that the exogenous Ngb fusion protein containing the TAT protein transduction domain could be efficiently transduced into neurons in the mouse and protect the brain from mild or moderate ischemic injury.	21093435
Brain Ischemia;Encephalopathy, Ischemic;Ischemia, Cerebral;Ischemic Encephalopathy	D002545	MAP3K5	0.00667	16	As a result of RNAi, corresponding mRNA was distinctly degraded, expression of Ask1 protein was obviously suppressed, apoptotic cell death was apparently decreased and cerebral infarct area was significantly reduced.	23968852
Brain Ischemia;Encephalopathy, Ischemic;Ischemia, Cerebral;Ischemic Encephalopathy	D002545	CSPG4	0.00671	18	Overall, our data suggested that NG2 proteoglycan expression and secretion hallmarked demarcation as a process that actively separated necrosis from vital tissue and therefore decisively impacts secondary neurodegeneration after ischemic stroke.	22640018
Brain Ischemia;Encephalopathy, Ischemic;Ischemia, Cerebral;Ischemic Encephalopathy	D002545	SLC1A1	0.00673	15	These results suggest that the isoflurane preconditioning-induced acute phase of neuroprotection involves EAAT3.	23827345
Brain Ischemia;Encephalopathy, Ischemic;Ischemia, Cerebral;Ischemic Encephalopathy	D002545	HSPB2	0.00684	30	In patients, sHsp27 values dropped after 24 h, rose again at 48 h, and markedly declined at 30 days, indicating the presence of a temporal trend of sHsp27 values following acute ischemic stroke.	23334892
Brain Ischemia;Encephalopathy, Ischemic;Ischemia, Cerebral;Ischemic Encephalopathy	D002545	HYOU1	0.00689	7	Thus, ORP150 may be cytoprotective againstischemia/reperfusion injury via reduction of ER stress and probably also inhibition of apoptosis.	15223375
Brain Ischemia;Encephalopathy, Ischemic;Ischemia, Cerebral;Ischemic Encephalopathy	D002545	CREB1	0.00706	45	On the basis of these findings, we concluded that NOB protected the brain from ischemic damage and it maybe through activating the Akt/CREB signaling pathway and ameliorating BBB permeability.	23644141
Brain Ischemia;Encephalopathy, Ischemic;Ischemia, Cerebral;Ischemic Encephalopathy	D002545	CASP1	0.0071	33	Our studies suggested that 5-LOX inhibitor zileuton reduces MCAO-induced brain damage and neuronal apoptosis, which might be associated with the inhibition of caspase-1 and the regulation of caspase-3.	23695166
Brain Ischemia;Encephalopathy, Ischemic;Ischemia, Cerebral;Ischemic Encephalopathy	D002545	NFE2L2	0.00713	38	In summary, we have shown that DHA exhibited neuroprotective and anti-inflammatory effects against ischemic brain injury and these effects were accompanied by decreased oxidative stress and JNK/AP-1 signaling as well as enhanced Nrf2/HO-1 expression.	24139673
Brain Ischemia;Encephalopathy, Ischemic;Ischemia, Cerebral;Ischemic Encephalopathy	D002545	CASP9	0.00733	56	Further western blot study suggested that ischemic preconditioning and postconditioning down-regulates the protein of cleaved caspase-3, caspase-6, caspase-9 and Bax, but up-regulates the protein Bcl-2.	22754351
Brain Ischemia;Encephalopathy, Ischemic;Ischemia, Cerebral;Ischemic Encephalopathy	D002545	GRM1	0.00741	22	Our results demonstrated that administration with mGluR5 antagonist MPEP [2-methyl-6-(phenylethynyl)-pyridine] or mGluR1 antagonist LY367385 by intraperitoneal injection at 3 h after PT decreased brain infarct volume evaluated one day after ischaemia.	23772679
Brain Ischemia;Encephalopathy, Ischemic;Ischemia, Cerebral;Ischemic Encephalopathy	D002545	FAM193A	0.00789	1	In neurological patients with cerebral ischaemia anti-res4-22 was found significantly more often (47.4%) than in the total group of neurological patients.	11169226
Brain Ischemia;Encephalopathy, Ischemic;Ischemia, Cerebral;Ischemic Encephalopathy	D002545	CYSLTR2	0.00796	6	Therefore, CysLT2R antagonists may represent a new type of therapeutic agent in thetreatment of ischemic stroke.	23750020
Brain Ischemia;Encephalopathy, Ischemic;Ischemia, Cerebral;Ischemic Encephalopathy	D002545	CAT	0.00812	156	Whereas MDA, NSE, S100β protein and NO concentrations were significantly lower, CAT and GSH-PX levels were significantly higher in either sham or treatment groups compared with the control group.	23946499
Brain Ischemia;Encephalopathy, Ischemic;Ischemia, Cerebral;Ischemic Encephalopathy	D002545	HSPB1	0.00821	32	In patients, sHsp27 values dropped after 24 h, rose again at 48 h, and markedly declined at 30 days, indicating the presence of a temporal trend of sHsp27 values following acute ischemic stroke.	23334892
Brain Ischemia;Encephalopathy, Ischemic;Ischemia, Cerebral;Ischemic Encephalopathy	D002545	EGR4	0.00855	4	Furthermore, the authors were able to validate the increased expression of NGFI-C and Arc using in situ hybridization. This represented the first example of using high density oligonucleotide probe arrays in studying the expression of many genes in parallel and in discretebrain regions after focal ischemia.	10908038
Brain Ischemia;Encephalopathy, Ischemic;Ischemia, Cerebral;Ischemic Encephalopathy	D002545	AGTR2	0.00862	26	On the other hand, AT1 and AT2 receptor mRNA and protein levels were up-regulated after MCAO, peaking at 12 h, but declined thereafter.	23754618
Brain Ischemia;Encephalopathy, Ischemic;Ischemia, Cerebral;Ischemic Encephalopathy	D002545	PLA2G4A	0.0087	77	Various disease models such as anaphylaxis, acute lung injury, brain injury induced by ischemia/reperfusion and neurotoxin, and polyposis have been investigated. In all these settings, cytosolic phospholipase A2alpha-deficient mice show significantly milder phenotypes	12432909
Brain Ischemia;Encephalopathy, Ischemic;Ischemia, Cerebral;Ischemic Encephalopathy	D002545	HPCA	0.00886	5	These findings can suggest the possibility that ferulic acid exerts a neuroprotective effect through modulating hippocalcine expression and regulating intracellular calcium levels.	23401261
Brain Ischemia;Encephalopathy, Ischemic;Ischemia, Cerebral;Ischemic Encephalopathy	D002545	YWHAG	0.00886	5	14-3-3gamma and neuroglobin are new intrinsic protective factors for cerebral ischemia.	20467836
Brain Ischemia;Encephalopathy, Ischemic;Ischemia, Cerebral;Ischemic Encephalopathy	D002545	CYBB	0.00887	22	Several reports find NOX2 to be relevant in stroke, albeit to variable and moderate degrees.	22937798
Brain Ischemia;Encephalopathy, Ischemic;Ischemia, Cerebral;Ischemic Encephalopathy	D002545	CDNF	0.00905	2	Importantly, the effects of MANF and CDNF on dopaminergic neurons suggest that these factors could be used in treatment of neurodegenerative disorders	18718866
Brain Ischemia;Encephalopathy, Ischemic;Ischemia, Cerebral;Ischemic Encephalopathy	D002545	F3	0.00905	88	There was a strong negative correlation between TF-expressing and endothelial-derived MPs at Day 1 after SAH and the risk of infarction at Day 14 after SAH.	22794324
Brain Ischemia;Encephalopathy, Ischemic;Ischemia, Cerebral;Ischemic Encephalopathy	D002545	TDGF1P6	0.00905	2	Reactive hyperemia was associated with adverse events such as increased cortical BBB leakage, edema, protein nitrotyrosination, COX-2 expression, and neutrophil accumulation; and with a poorer outcome, and CR-6 attenuated these effects. In conclusion, oral CR-6 administration after transient ischemia protects the brain from reperfusion injury.	19904289
Brain Ischemia;Encephalopathy, Ischemic;Ischemia, Cerebral;Ischemic Encephalopathy	D002545	ADM	0.00921	26	AM/AMBP-1 can be developed as a novel therapeutic agent for patients with ischemic stroke.	21695352
Brain Ischemia;Encephalopathy, Ischemic;Ischemia, Cerebral;Ischemic Encephalopathy	D002545	KAT5	0.0094	20	Oxymatrine protected the brain from damage caused by MCAO; this effect may be through down-regulation of 12/15-LOX, phospho-p38 MAPK, and cPLA2, but not through down-regulation of p38 MAPK.	20626959
Brain Ischemia;Encephalopathy, Ischemic;Ischemia, Cerebral;Ischemic Encephalopathy	D002545	ADAMTS13	0.00962	18	These findings demonstrate that the VWF-cleaving protease rADAMTS13 reduced tPA-induced hemorrhage by regulating BBB integrity, and suggest that this effect may occur through the Akt/RhoA-mediated VEGF pathways.	23280993
Brain Ischemia;Encephalopathy, Ischemic;Ischemia, Cerebral;Ischemic Encephalopathy	D002545	SIGMAR1	0.00981	1	These data indicate that sigma1-receptors may play an important role in the mechanism of injury both in cortex and striatum after 2 h of transient focal ischemia in rat.	9249113
Brain Ischemia;Encephalopathy, Ischemic;Ischemia, Cerebral;Ischemic Encephalopathy	D002545	UBR3	0.0099	1	In addition, both ZNF650 rs10204475 and intergenic single nucleotide polymorphism rs10486776 were associated with ischemic stroke as well as independent of traditional cardiovascular risk factors in dominant models	19910543
Brain Ischemia;Encephalopathy, Ischemic;Ischemia, Cerebral;Ischemic Encephalopathy	D002545	ALOX5	0.0101	41	Our studies suggested that 5-LOX inhibitor zileuton reduces MCAO-induced brain damage and neuronal apoptosis, which might be associated with the inhibition of caspase-1 and the regulation of caspase-3.	23695166
Brain Ischemia;Encephalopathy, Ischemic;Ischemia, Cerebral;Ischemic Encephalopathy	D002545	RELA	0.0102	56	The activation of NF-κB Signaling pathway was observed after 1h of ischemia and 1h of reperfusion, and Ruscogenin significantly inhibited NF-κB p65 expression, phosphorylation and translocation from cytosol to nucleus at this time point in a dose-dependent manner.	23911884
Brain Ischemia;Encephalopathy, Ischemic;Ischemia, Cerebral;Ischemic Encephalopathy	D002545	RGMA	0.0102	5	After MCAO/reperfusion in rats, pCRMP-2 protein was greatly increased in the ischemic cortex, axons were damaged severely, Neurofilament-200 (NF-200) expression was significantly decreased, and neurological deficits were significant, which were all improved by down-regulating RGMa.	23275173
Brain Ischemia;Encephalopathy, Ischemic;Ischemia, Cerebral;Ischemic Encephalopathy	D002545	IL1B	0.0103	128	In addition, curcumin suppressed neuroinflammatory response by decreasing inflammatory mediators, such as IL-1 β , TNF- α , PGE2, NO, COX-2, and iNOS induced by cerebral ischemia of rats.	23762140
Brain Ischemia;Encephalopathy, Ischemic;Ischemia, Cerebral;Ischemic Encephalopathy	D002545	MANF	0.0105	4	These results indicate that MANF expression was upregulated in the activated glial cells, which may contribute to the mechanism of ischemia-induced neural injury.	23173607
Brain Ischemia;Encephalopathy, Ischemic;Ischemia, Cerebral;Ischemic Encephalopathy	D002545	INS	0.0106	197	Hippocampal neuronal cell death induces hyperglycemia due to attenuated hepatic insulin signaling and decreased β-cell mass by increased β-cell apoptosis through increased TNF-α and IL-1β levels.	23782996
Brain Ischemia;Encephalopathy, Ischemic;Ischemia, Cerebral;Ischemic Encephalopathy	D002545	ITPRIP	0.0106	2	Such selective inhibition of inositol 1,4,5-trisphosphate receptor-induced Ca2+ release and the loss of type 1 inositol 1,4,5-trisphosphate receptor in the CA1 region of the hippocampus in cerebral ischemia may be associated with its region-specific vulnerability to ischemia.	10473264
Brain Ischemia;Encephalopathy, Ischemic;Ischemia, Cerebral;Ischemic Encephalopathy	D002545	POU3F3	0.0108	3	The transient forebrain ischemia enhanced Sox11 gene expression moderately in the CA1 and strongly in the DG, whereas Brn1 was selectively induced only in the CA1 of the hippocampal formation.	18261853
Brain Ischemia;Encephalopathy, Ischemic;Ischemia, Cerebral;Ischemic Encephalopathy	D002545	SLC24A1	0.0108	4	Their development would greatly facilitate further testing the role of NCKX in ischemic death of CA1 neurons.	15486492
Brain Ischemia;Encephalopathy, Ischemic;Ischemia, Cerebral;Ischemic Encephalopathy	D002545	PPIC	0.0111	2	The coincidence of CyCAP and cyclophilin C expression in neurons and microglia suggests distinct roles in each cellular population.	15647740
Brain Ischemia;Encephalopathy, Ischemic;Ischemia, Cerebral;Ischemic Encephalopathy	D002545	SCUBE1	0.0111	2	Plasma SCUBE1 concentration is an independent predictor of stroke severity based on National Institutes of Health Stroke Scale	18510966
Brain Ischemia;Encephalopathy, Ischemic;Ischemia, Cerebral;Ischemic Encephalopathy	D002545	AQP9	0.0112	9	Moreover, Clazosentan® induced a decrease in AQP4 expression, while BQ-788 induced an increase in AQP9 expression. These results suggest that antagonists for ET-1 receptors may be a good therapeutic target for cerebral ischemia.	22975409
Brain Ischemia;Encephalopathy, Ischemic;Ischemia, Cerebral;Ischemic Encephalopathy	D002545	WNK1	0.0113	49	The polymorphism of rs11611246 on the 4th intron of Wnk1 gene is associated with a reduced risk of ischemic stroke in Chinese Han population and the T allele might be a protective factor for ischemic stroke in male Chinese Hans.	24616460
Brain Ischemia;Encephalopathy, Ischemic;Ischemia, Cerebral;Ischemic Encephalopathy	D002545	PIK3R1	0.0115	6	All these results indicate that suppression of local inflammation after cerebral ischemia might be one mechanism that contributes to the neuroprotection of GRb1.	22173011
Brain Ischemia;Encephalopathy, Ischemic;Ischemia, Cerebral;Ischemic Encephalopathy	D002545	ITGAM	0.0116	56	The expression levels of C1q and C3c are positively correlated with CD11b protein in rat brain tissues with cerebral I/R injury, suggesting that cerebral I/R injury inintiate the brain innate immune response, activates complement C1q and C3c as well as microglia, thus playing the role of protection or damage in cerebral I/R injury.	24011146
Brain Ischemia;Encephalopathy, Ischemic;Ischemia, Cerebral;Ischemic Encephalopathy	D002545	PLA2G1B	0.0117	68	Our data suggests that differential susceptibility to ischemia between CA1 and CA3 is not linked to their unique phospholipid profile. Also, selective activation of phospholipase A2, which primarily releases polyunsaturated fatty acids, might not be characteristic to cell death in CA1.	23395327
Brain Ischemia;Encephalopathy, Ischemic;Ischemia, Cerebral;Ischemic Encephalopathy	D002545	SP6	0.0117	15	Five of the SNPs were lipoprotein-regulation loci previous identified by GWAS that hitherto unsuspected to be associated with susceptibility of IS (rs4660293 in PABPC4, rs4731702 near KLF14, rs3136441 in LRP4, rs1800588 in LIPC, rs737337 in DOCK6) and three of them were previous CAD-implicated loci identified by GWAS that hitherto unsuspected to be associated with susceptibility of IS	22702842
Brain Ischemia;Encephalopathy, Ischemic;Ischemia, Cerebral;Ischemic Encephalopathy	D002545	GPR17	0.0118	1	Thus, GPR17 might mediate acute neuronal injury and late microgliosis after focal cerebral ischemia.	22155652
Brain Ischemia;Encephalopathy, Ischemic;Ischemia, Cerebral;Ischemic Encephalopathy	D002545	SCGN	0.0118	3	Admission blood samples obtained within 24h from stroke symptoms onset were tested by ELISA for CRP, D-dimer, sRAGE, MMP9, S100B, BNP, NT-3, caspase-3, chimerin-II, secretagogin, cerebellin and NPY.	22343074
Brain Ischemia;Encephalopathy, Ischemic;Ischemia, Cerebral;Ischemic Encephalopathy	D002545	C1QL2	0.0119	1	A gene interaction-based network investigation of the genes that were identified via traditional microarray data analysis describes a significantly relevant gene network that includes the C1ql2, Cbnl, Sdc1, Bdnf, MMP9, and Cd47 genes, which were differentially expressed compared with the controls.	22341557
Brain Ischemia;Encephalopathy, Ischemic;Ischemia, Cerebral;Ischemic Encephalopathy	D002545	LY6G5B	0.0119	1	In black participants, the prespecified risk alleles of 5 SNPs (in KRT4, LY6G5B, EDG1, DMXL2, and ABCG2) were nominally associated with stroke	19023099
Brain Ischemia;Encephalopathy, Ischemic;Ischemia, Cerebral;Ischemic Encephalopathy	D002545	PKI55	0.0119	1	The second series of peptides derives from the endogenous protein kinase C (PKC) inhibitor PKI55, a 55-amino acid protein, whose synthesis is induced by PKC activation, so that a feedback loop of inhibition is established.	22512576
Brain Ischemia;Encephalopathy, Ischemic;Ischemia, Cerebral;Ischemic Encephalopathy	D002545	SH2D3C	0.0121	44	There was significantly decreased ChAT activity in the cerebral cortex, hippocampus and thalamus in mice of the BCCAO group (p<0.05), compared with the sham group.	23165118
Brain Ischemia;Encephalopathy, Ischemic;Ischemia, Cerebral;Ischemic Encephalopathy	D002545	CAPN2	0.0122	13	M-calpain may be involved in the preconditioning response to ischemia by upregulating endogenous pro-survival mechanisms in neurons.	21774919
Brain Ischemia;Encephalopathy, Ischemic;Ischemia, Cerebral;Ischemic Encephalopathy	D002545	KCNK10	0.0124	4	This review also further predicts the role of TREK-2 in brain ischemia, memory and other tissue.	17689202
Brain Ischemia;Encephalopathy, Ischemic;Ischemia, Cerebral;Ischemic Encephalopathy	D002545	CD4	0.0125	23	FACS analyses showed that IPostC significantly blocked increases in the numbers of microglia (CD45intCD11b+), macrophages (CD45hiCD68+), CD4 T cells (CD45+CD4+) and CD8 T cells (CD45+CD8+) as well as B lymphocytes (CD45+CD19+) in the ischemic brain (n=5/group).	23590905
Brain Ischemia;Encephalopathy, Ischemic;Ischemia, Cerebral;Ischemic Encephalopathy	D002545	BAI1	0.0128	3	Our results indicate that the expression and distribution of BAI3 in normal brain, but not its developmental expression, are very similar to those of BAI1 and BAI2, and that BAI3 may participate in the earlyphases of ischemia-induced brain angiogenesis and in brain tumor progression.	15225653
Brain Ischemia;Encephalopathy, Ischemic;Ischemia, Cerebral;Ischemic Encephalopathy	D002545	DNTT	0.0129	13	This increased autophagy contributed to cell injury, evidenced by terminal deoxynucleotidyltransferase (TdT)-mediated dUTP-biotin nick end labeling (TUNEL) co-staining and a protective effect achieved by the autophagy inhibitor 3-methyladenine.	23558089
Brain Ischemia;Encephalopathy, Ischemic;Ischemia, Cerebral;Ischemic Encephalopathy	D002545	IL2	0.0129	13	Cytokine analysis indicated that VDD significantly reduced IL-1α, IL-1β, IL-2, IL-4, IFN-γ, and IL-10 expression in ischemic brain tissue.	22408173
Brain Ischemia;Encephalopathy, Ischemic;Ischemia, Cerebral;Ischemic Encephalopathy	D002545	MBP	0.0129	43	EA intervention can effectively improve neurological function in cerebral infarction rats, which is closely related to its effects in upregulating cerebral VEGF, GAP-43, SYN and MBP expression, and down-regulating Nogo-A protein, suggesting a protective effect on neurovascular unit.	24006660
Brain Ischemia;Encephalopathy, Ischemic;Ischemia, Cerebral;Ischemic Encephalopathy	D002545	CNR1	0.0131	34	In conclusion, EA pretreatment enhances STAT3 activation via CB1R to protect against cerebral ischemia, suggesting that STAT3 activation may be a novel target for stroke intervention.	23880371
Brain Ischemia;Encephalopathy, Ischemic;Ischemia, Cerebral;Ischemic Encephalopathy	D002545	UCP2	0.0135	16	The uncoupling protein 2 -866G > a polymorphism is associated with the risk of ischemic stroke in Chinese type 2 diabetic patients.	22613561
Brain Ischemia;Encephalopathy, Ischemic;Ischemia, Cerebral;Ischemic Encephalopathy	D002545	CIRBP	0.014	3	The analysis did not reveal any correlation between the three metabolic parameters and CIRP mRNA expression induced by hypothermia, suggesting that while playing a role in neuroprotection under hypothermia, CIRP does not affect cerebral energy metabolism.	20546708
Brain Ischemia;Encephalopathy, Ischemic;Ischemia, Cerebral;Ischemic Encephalopathy	D002545	MTMR7	0.014	1	Therefore, we hypothesize that the strain-specific expression difference of the shorter Mtmr7 transcript isoform might play a role in the neuropathology of ischemia-associated infarction.	23800850
Brain Ischemia;Encephalopathy, Ischemic;Ischemia, Cerebral;Ischemic Encephalopathy	D002545	TSPO	0.0142	14	The present observations demonstrate that increased regional microglia activation, as a consequence of stroke, can be visualised with PET, using the TSPO molecular imaging biomarker [((11))C]vinpocetine.	22841414
Brain Ischemia;Encephalopathy, Ischemic;Ischemia, Cerebral;Ischemic Encephalopathy	D002545	PARP2	0.0144	5	We conclude that PARP-2 contributes substantially to nuclear translocation of AIF and infarct size after transient focal cerebral ischemia in male mice, but that protection is disproportionate to the attenuation of overall PARP activity.	20236222
Brain Ischemia;Encephalopathy, Ischemic;Ischemia, Cerebral;Ischemic Encephalopathy	D002545	PPBP	0.0146	22	Albumin and creatinine and the hemostatic factors von Willebrand factor and beta-thromboglobulin were also predictive of mortality in patients with ischemic stroke after accounting for demographic and clinical variables.	17446429
Brain Ischemia;Encephalopathy, Ischemic;Ischemia, Cerebral;Ischemic Encephalopathy	D002545	RTN4	0.0146	14	EA intervention can effectively improve neurological function in cerebral infarction rats, which is closely related to its effects in upregulating cerebral VEGF, GAP-43, SYN and MBP expression, and down-regulating Nogo-A protein, suggesting a protective effect on neurovascular unit.	24006660
Brain Ischemia;Encephalopathy, Ischemic;Ischemia, Cerebral;Ischemic Encephalopathy	D002545	CA4	0.0147	5	Separate studies showed that the genes induced at 2 to 24 h after stroke were expressed mainly by polymorphonuclear leukocytes and to a lesser degree by monocytes. These genes included: matrix metalloproteinase 9; S100 calcium-binding proteins P, A12 and A9; coagulation factor V; arginase I; carbonic anhydrase IV; lymphocyte antigen 96 (cluster of differentiation (CD)96); monocarboxylic acid tran…	16395289
Brain Ischemia;Encephalopathy, Ischemic;Ischemia, Cerebral;Ischemic Encephalopathy	D002545	DDIT3	0.0147	15	Therefore, our study suggested that elevation of GRP78 and ORP150, and suppression of CHOP and Foxo1 nuclear translocation may contribute to parecoxib-mediated neuroprotection during ER stress responses.	23325452
Brain Ischemia;Encephalopathy, Ischemic;Ischemia, Cerebral;Ischemic Encephalopathy	D002545	CDK5	0.0148	17	All these effects were also significantly reduced by sildenafil pre-treatment, suggesting that sildenafil protects against malonate-induced cell death through the regulation of the calpain/p25/cdk5 signaling pathway.	23415811
Brain Ischemia;Encephalopathy, Ischemic;Ischemia, Cerebral;Ischemic Encephalopathy	D002545	ALG2	0.0149	2	We detected transcriptional induction of several genes implicated previously in cerebral ischemia, including ALG2, APP, CASP3, CLU, ERCC3, GADD34, GADD153, IGFBP2, TIAR, VEGF, and VIM, as well as other genes not so implicated.	11456315
Brain Ischemia;Encephalopathy, Ischemic;Ischemia, Cerebral;Ischemic Encephalopathy	D002545	CD63	0.0152	16	The CD62P and CD63 expressions on platelets were significantly lower in the patients with pre-existing statin use compared to the patients without pre-existing statin use on Day 1 post-stroke (p < 0.05).	21740551
Brain Ischemia;Encephalopathy, Ischemic;Ischemia, Cerebral;Ischemic Encephalopathy	D002545	EPHX2	0.0152	13	These findings demonstrate that transgenic expression of sEH in endothelium results in impaired endothelium-dependent vasodilation in the cerebral circulation, and that females are more susceptible to enhanced ischemic damage as a result of increased endothelial sEH than males, especially in end-arteriolar striatal region.	23585883
Brain Ischemia;Encephalopathy, Ischemic;Ischemia, Cerebral;Ischemic Encephalopathy	D002545	GRM5	0.0153	18	Taken together, our results demonstrate that inhibition of group I mGluRs can mitigate PT-induced brain damage through attenuating the effects of calpain, and improve long-term histological outcomes.	23772679
Brain Ischemia;Encephalopathy, Ischemic;Ischemia, Cerebral;Ischemic Encephalopathy	D002545	LLGL2	0.0154	2	Both rs6007897 (A-->G, Thr2268Ala) and rs4044210 (A-->G, Ile2107Val) of CELSR1 as well as rs1671021 (T-->C, Phe479Leu) of LLGL2 were significantly associated with ischemic stroke in subject panel B.	19403135
Brain Ischemia;Encephalopathy, Ischemic;Ischemia, Cerebral;Ischemic Encephalopathy	D002545	SLC9C1	0.0154	2	This paper provides the interested reader with a concise overview of NHE physiology, and aims to address the implication of NHEs in the pathophysiology of hypertension and organ ischemia in light of the most recent literature.	16046909
Brain Ischemia;Encephalopathy, Ischemic;Ischemia, Cerebral;Ischemic Encephalopathy	D002545	PANX2	0.0155	3	In conclusion, our data demonstrate that Px1 and Px2 underlie channel function in neurons and contribute to ischemicbrain damage.	22147915
Brain Ischemia;Encephalopathy, Ischemic;Ischemia, Cerebral;Ischemic Encephalopathy	D002545	TJP1	0.0155	20	These findings suggest that delayed tPA treatment prevents recovery of TJPs following focal cerebral ischemia/reperfusion, partially via upregulation of Ang-2.	23151074
Brain Ischemia;Encephalopathy, Ischemic;Ischemia, Cerebral;Ischemic Encephalopathy	D002545	PTK2B	0.0156	12	Immunoprecipitation and immunoblot analysis showed that preischemic treatment with AS, but not MS or vehicle, attenuated the I/R6h-induced increases in Pyk2-NR2A association and Pyk2 autophosphorylation.	15970382
Brain Ischemia;Encephalopathy, Ischemic;Ischemia, Cerebral;Ischemic Encephalopathy	D002545	CCL2	0.016	59	These results suggest that CCR2(+) monocytes are first attracted to the ischemic lesion by MCP-1(+) endothelial cells and migrate toward fractalkine(+) astrocytic endfeet through the disrupted blood-brain barrier.	23400803
Brain Ischemia;Encephalopathy, Ischemic;Ischemia, Cerebral;Ischemic Encephalopathy	D002545	EVA1A	0.016	1	By blocking the activity of TMEM166 using siRNA, we were able to prevent the cell loss that occured following cerebral ischemia injury.	22227058
Brain Ischemia;Encephalopathy, Ischemic;Ischemia, Cerebral;Ischemic Encephalopathy	D002545	NDFIP1	0.016	1	While Ndfip1 and Itch have been previously shown to interact outside of the nervous system, ischemic induction of Itch in the present study was associated with cellular survival independent of Ndfip1.	22417925
Brain Ischemia;Encephalopathy, Ischemic;Ischemia, Cerebral;Ischemic Encephalopathy	D002545	SLC2A3	0.0161	10	We found that mTOR activation leads to accumulation of the hypoxia-inducible factor-1α (HIF-1α) and induction and recruitment to the cell membrane of the HIF-1α-regulated neuronal transporter of glucose GLUT3.	22815500
Brain Ischemia;Encephalopathy, Ischemic;Ischemia, Cerebral;Ischemic Encephalopathy	D002545	BCL2L2	0.0162	7	Importantly, Bcl2L2 overexpression rescued neuronal cell death induced by miR-29b.	22094713
Brain Ischemia;Encephalopathy, Ischemic;Ischemia, Cerebral;Ischemic Encephalopathy	D002545	MAP1LC3A	0.0164	15	The LC3 expression increased in WT mice 6 h after ischemia, while a more pronounced increase in LC3 proteins was seen 12 and 24 h after ischemia (Fig. 2).	23558089
Brain Ischemia;Encephalopathy, Ischemic;Ischemia, Cerebral;Ischemic Encephalopathy	D002545	ARID5A	0.0165	2	MRF-1 was localized to all the cells of the mononuclear phagocyte system (microglia, monocytes, and perivascular cells) that appeared in the ischemic brain.	11056201
Brain Ischemia;Encephalopathy, Ischemic;Ischemia, Cerebral;Ischemic Encephalopathy	D002545	NCAN	0.0165	6	The double positive yellow areas were present on astrocytic cell bodies or processes at 7 d after tMCAO, which suggested that astrocytes expressed neurocan after cerebral ischemia	22629422
Brain Ischemia;Encephalopathy, Ischemic;Ischemia, Cerebral;Ischemic Encephalopathy	D002545	ATF6	0.0166	9	Our results show not only taurine elicits neuroprotection through the activation of the ATF6 and the IRE1 pathways, but also it can reduce apoptosis in these models.	23392887
Brain Ischemia;Encephalopathy, Ischemic;Ischemia, Cerebral;Ischemic Encephalopathy	D002545	GSR	0.0172	45	After 24 hours of reperfusion, rats were tested for neurobehavioral activities and were killed for the infarct volume, estimation of lipid peroxidation, glutathione content, and activity of antioxidant enzymes (glutathione peroxidase, glutathione reductase, catalase, and superoxide dismutase).	22348462
Brain Ischemia;Encephalopathy, Ischemic;Ischemia, Cerebral;Ischemic Encephalopathy	D002545	TRPM2	0.0172	7	These findings provide further evidence for TRPM2 as a target for protection against cerebralischemia in the male brain.	23532768
Brain Ischemia;Encephalopathy, Ischemic;Ischemia, Cerebral;Ischemic Encephalopathy	D002545	APP	0.0173	52	Data from animal models and clinical studies of ischemic stroke have demonstrated an increase in expression and processing of amyloid precursor protein (APP) to a neurotoxic form of oligomeric β-amyloid peptide (Aβ) and hyperphosphorylation of tau protein.	22023618
Brain Ischemia;Encephalopathy, Ischemic;Ischemia, Cerebral;Ischemic Encephalopathy	D002545	EIF3E	0.0173	3	Our findings indicate that Int6 act as a hypoxia-independent master switch of angiogenesis in neuronal cells, and that inhibition of Int6 by siRNA may be an effective therapeutic strategy in treating ischemic diseases such as brain ischemia and injury.	22960363
Brain Ischemia;Encephalopathy, Ischemic;Ischemia, Cerebral;Ischemic Encephalopathy	D002545	TLR4	0.0174	45	Bicyclol has neuroprotective effect on cerebral ischemia, and this protection may be through down-regulating TLR4, TLR9, TRAF6, NF-κB, MMP-9 and up-regulating claudin-5 expression.	23850770
Brain Ischemia;Encephalopathy, Ischemic;Ischemia, Cerebral;Ischemic Encephalopathy	D002545	ZMAT3	0.0176	2	The present report shows a close temporal association between the induction of ref-1, pag608 and caspase-3 mRNAs, the manifestation of cell injury and the secondary adenosine 5'-triphosphate depletion in infarcting brain areas, suggesting (i) that de novo responses of these genes may be involved in the maturation of cell injury and (ii) that apoptotic programs and the secondary deterioration of c…	11182242
Brain Ischemia;Encephalopathy, Ischemic;Ischemia, Cerebral;Ischemic Encephalopathy	D002545	PPP1R1B	0.0178	10	The association of DARPP32 with PP1α, which was higher than the association between DARPP32 and PP1γ, significantly increased upon reperfusion, reaching the highest value at R15.	17760864
Brain Ischemia;Encephalopathy, Ischemic;Ischemia, Cerebral;Ischemic Encephalopathy	D002545	KCNK9	0.018	5	Together with findings from earlier studies on K2P2.1-/- and K2P3.1-/- mice, the results of the present study on K2P9.1-/- mice indicate a differential contribution of K2P channel subtypes to the diverse and complex in vivo effects in rodent models of cerebral ischemia.	20646278
Brain Ischemia;Encephalopathy, Ischemic;Ischemia, Cerebral;Ischemic Encephalopathy	D002545	ATP5G2	0.0181	1	Our analysis revealed a significant change in the expression of energy metabolism related genes (Atp6v0d1, Atp5g2, etc.) in the hippocampus of the ischemic rat brain.	22102944
Brain Ischemia;Encephalopathy, Ischemic;Ischemia, Cerebral;Ischemic Encephalopathy	D002545	CASKIN1	0.0181	1	Several regulated proteins (Caskin1, Shank3, Kpnb1, Uchl1, Mtap6, Epb4.1l1, Apba1, and Ube1x) novel in the context of stroke were also discovered.	21950801
Brain Ischemia;Encephalopathy, Ischemic;Ischemia, Cerebral;Ischemic Encephalopathy	D002545	CPEB2	0.0181	1	CPEB2, -3, and -4 have conserved nuclear export signals that are not present in CPEB.	20937770
Brain Ischemia;Encephalopathy, Ischemic;Ischemia, Cerebral;Ischemic Encephalopathy	D002545	SCMH1	0.0181	1	Knocking down PcG proteins precluded the induction of ischemic tolerance, whereas in an in vitro model, overexpressing the PcG proteins SCMH1 or BMI1 induced tolerance to ischemia without preconditioning.	20197544
Brain Ischemia;Encephalopathy, Ischemic;Ischemia, Cerebral;Ischemic Encephalopathy	D002545	TDRD9	0.0181	1	New genes potentially mediating neuroprotection by hypothermia were HNRNPAB, HIG-1, and JAK3. On the pathway level, HI globally suppressed the ischemia-driven gene response.	22366221
Brain Ischemia;Encephalopathy, Ischemic;Ischemia, Cerebral;Ischemic Encephalopathy	D002545	PRDX2	0.0183	8	PRX2 attenuated reactive oxygen species, DNA damage, nicotinamide adenine dinucleotide depletion, and cell death. PRX2 knockdown exacerbated neuronal death after oxygen and glucose deprivation.	23429506
Brain Ischemia;Encephalopathy, Ischemic;Ischemia, Cerebral;Ischemic Encephalopathy	D002545	SYNGAP1	0.0183	4	The results suggest that the serine phosphorylation of SynGAP catalyzed by CaMKII is immediately increased and that PSD95 is critical for promoting SynGAP serine phosphorylation after transient brain ischemia.	15044063
Brain Ischemia;Encephalopathy, Ischemic;Ischemia, Cerebral;Ischemic Encephalopathy	D002545	MAP2K7	0.0184	7	As shown in Fig. 10, the JNK1: MKK4 complex was slightly diminished, JNK2:MKK7 complex was moderately increased and both, JNK3:MKK4 and JNK3:MKK7 complexes increased between 2 h and 6 h after MCAo.	19289169
Brain Ischemia;Encephalopathy, Ischemic;Ischemia, Cerebral;Ischemic Encephalopathy	D002545	PTGS2	0.0184	57	In addition, COX-2 inhibition resulted in an increase of VGLUT1 and VGLUT2 protein amounts both in sham and injured animals together with a lessening of the transporters' response to ischemia.	23458738
Brain Ischemia;Encephalopathy, Ischemic;Ischemia, Cerebral;Ischemic Encephalopathy	D002545	CNDP1	0.0189	3	We believe that measurement of NSE, HSC(human serum carnosinase), or their ratio may be useful in the assessment of patients with acute stroke with respect to diagnosis and prediction of clinical outcome.	8898817
Brain Ischemia;Encephalopathy, Ischemic;Ischemia, Cerebral;Ischemic Encephalopathy	D002545	NDUFA13	0.0189	3	These results suggest that GRIM-19 may play a role in ischemia-induced neuronal cell death.	17523870
Brain Ischemia;Encephalopathy, Ischemic;Ischemia, Cerebral;Ischemic Encephalopathy	D002545	ZFHX3	0.0192	3	A variant in the ZFHX3 gene on chromosome 16q22, rs7193343-T, associated significantly with AF (odds ratio OR = 1.21, P = 1.4 x 10(-10)). This variant also associated with ischemic stroke (OR = 1.11, P = 0.00054) and cardioembolic stroke (OR = 1.22, P = 0.00021) in a combined analysis of five stroke samples.	19597491
Brain Ischemia;Encephalopathy, Ischemic;Ischemia, Cerebral;Ischemic Encephalopathy	D002545	BEND3	0.0193	2	Exposure of bEND3 monolayer to OGD for 2 h significantly increased its permeability to FITC-labeled dextran and promoted the secretion of metalloproteinase-2 and -9 (MMP-2/9) and cytosolic translocation of caveolin-1 (Cav-1).	22378877
Brain Ischemia;Encephalopathy, Ischemic;Ischemia, Cerebral;Ischemic Encephalopathy	D002545	PON1	0.0195	16	Our study is the first to show that the miR-SNP at PON1 could affect genetic expression and is associated with an elevated risk for ischemic stroke and subclinical atherosclerosis.	23497787
Brain Ischemia;Encephalopathy, Ischemic;Ischemia, Cerebral;Ischemic Encephalopathy	D002545	PARK7	0.0198	6	These results demonstrate that transduced Tat-DJ-1 protein protects against cell death in vitro and in vivo, suggesting that the transduction of Tat-DJ-1 may be useful as a therapeutic agent for ischemic injuries related to oxidative stress.	22847454
Brain Ischemia;Encephalopathy, Ischemic;Ischemia, Cerebral;Ischemic Encephalopathy	D002545	PRL	0.0201	9	Enhanced platelet activation by prolactin(PRL) in patients with ischemic stroke.	16807649
Brain Ischemia;Encephalopathy, Ischemic;Ischemia, Cerebral;Ischemic Encephalopathy	D002545	SLC12A2	0.0201	9	Besides, administration of baicalin also caused a striking increase of GABA(A)R α1, GABA(A)R γ2 and KCC2 together with the decrease of NKCC1 at mRNA and protein levels in gerbils hippocampus following an ischemic insult.	23041106
Brain Ischemia;Encephalopathy, Ischemic;Ischemia, Cerebral;Ischemic Encephalopathy	D002545	EDEM2	0.0202	1	Additionally, IRE1 activation was mediated by the increase in the processed form of xbp1, which would be responsible for the observed expression of edem2 and the increased levels of the chaperones GRP78 and GRP94.	21525936
Brain Ischemia;Encephalopathy, Ischemic;Ischemia, Cerebral;Ischemic Encephalopathy	D002545	EIF4E3	0.0202	17	MicroRNA-338 can recognize the 3'UTR of eiF4E3 while it has no significant effect on the expression of eiF4E3.	21166051
Brain Ischemia;Encephalopathy, Ischemic;Ischemia, Cerebral;Ischemic Encephalopathy	D002545	GRIA1	0.0202	17	The neuronal glutamate receptor subunit (GluA1) was decreased in hippocampus, whereas glia were activated and inflammatory cytokines were induced [interleukin-1α (IL-1α), tumor necrosis factor-α (TNFα)] in cerebral cortex.	21724521
Brain Ischemia;Encephalopathy, Ischemic;Ischemia, Cerebral;Ischemic Encephalopathy	D002545	MYH15	0.0202	1	In white CHS participants, the prespecified risk alleles of 7 of the 74 SNPs (in HPS1, ITGAE, ABCG2, MYH15, FSTL4, CALM1, and BAT2) were nominally associated with increased risk of stroke (one-sided P<0.05, false discovery rate=0.42).	19023099
Brain Ischemia;Encephalopathy, Ischemic;Ischemia, Cerebral;Ischemic Encephalopathy	D002545	BAX	0.0204	32	We also demonstrated that GB reduced Bax protein levels and increased Bcl-2 protein levels in the post-ischemic brains.	22850444
Brain Ischemia;Encephalopathy, Ischemic;Ischemia, Cerebral;Ischemic Encephalopathy	D002545	PLA2G2A	0.0204	20	It was proved that simultaneous pharmacological blockade of enzymatic activity of cPLA(2) and sPLA(2) during OGD by AACOCF(3) and 12-epi-scalaradial substantially improves survival of ischemic injured glial cells.	17462919
Brain Ischemia;Encephalopathy, Ischemic;Ischemia, Cerebral;Ischemic Encephalopathy	D002545	ADNP	0.0208	3	The mRNA expression of activity-dependent neuroprotective protein, which is a neuroprotective factor stimulated by PACAP, remained virtually unchanged in response to ischemia.	22669509
Brain Ischemia;Encephalopathy, Ischemic;Ischemia, Cerebral;Ischemic Encephalopathy	D002545	PTGES	0.0208	9	These results suggest that mPGES-1 and COX-2 are co-induced by excessive glutamate in the ischemic brain and act together to exacerbate stroke injury through PGE2 production followed by activation of EP3 receptors.	23995802
Brain Ischemia;Encephalopathy, Ischemic;Ischemia, Cerebral;Ischemic Encephalopathy	D002545	ADK	0.0212	11	While Cresyl violet staining of control animals subjected to MCAO revealed the infarct area in the affected brain hemisphere (Figure 3A, light staining), the infarct was almost absent in mice treated with Adk-/- GP cells (Figure 3B1, showing the implant in the context of a protected brain).	17119544
Brain Ischemia;Encephalopathy, Ischemic;Ischemia, Cerebral;Ischemic Encephalopathy	D002545	SLC1A6	0.0212	4	This result demonstrates that GLAST plays a role in preventing excitotoxic cerebellar damage after ischemia in concert with EAAT4.	16647773
Brain Ischemia;Encephalopathy, Ischemic;Ischemia, Cerebral;Ischemic Encephalopathy	D002545	LOC100128922	0.0213	30	These large animal data support the hypothesis that connexin hemichannel opening after, but not during, ischemia contributes to the spread of white and gray matter injury of the developing brain.	23838537
Brain Ischemia;Encephalopathy, Ischemic;Ischemia, Cerebral;Ischemic Encephalopathy	D002545	PLA2G6	0.0214	18	Interestingly, macrophages from iPLA2β knockout mice have reduced sensitivity to apoptosis induced by cholesterol loading, further supporting the role for iPLA2β in mitochondria function and ER stress (Bao et al. 2007).	19855947
Brain Ischemia;Encephalopathy, Ischemic;Ischemia, Cerebral;Ischemic Encephalopathy	D002545	CNP	0.0215	8	The brains were harvested for immunohistochemistry of glial fibrillary acidic protein (GFAP) and 2', 3'-cyclic nucleotide 3'-phosphodiesterase (CNPase) at various reperfusion endpoints ranging from 30 min up to 28 days.	23459858
Brain Ischemia;Encephalopathy, Ischemic;Ischemia, Cerebral;Ischemic Encephalopathy	D002545	HSPA1L	0.0219	3	Logistic regression analysis indicated that genotypes of +190CG, +2437TT and T allele in HSP70-hom were risk factors of ischemic stroke.	23154057
Brain Ischemia;Encephalopathy, Ischemic;Ischemia, Cerebral;Ischemic Encephalopathy	D002545	PCP4	0.0222	3	Intriguingly, OGD-induced autophagy-lysosome processes were attenuated by PEP-19 overexpression and by a small-interfering RNA (siRNA)-mediated knockdown of eNOS.	21392095
Brain Ischemia;Encephalopathy, Ischemic;Ischemia, Cerebral;Ischemic Encephalopathy	D002545	AIFM1	0.0223	6	Overall, these findings postulate that AIF depletion mediates a preconditioning effect protecting neuronal cells from subsequent glutamate toxicity through reduced levels of complex I protein.	22865232
Brain Ischemia;Encephalopathy, Ischemic;Ischemia, Cerebral;Ischemic Encephalopathy	D002545	APOA5	0.0226	7	Our meta-analysis revealed that the APOA5-1131T/C polymorphism is associated with a significant risk of ischemic stroke and elevated TG levels.	22688093
Brain Ischemia;Encephalopathy, Ischemic;Ischemia, Cerebral;Ischemic Encephalopathy	D002545	SART1	0.0227	2	While the administration of ARA1 As-ODN in ARA1 As-ODN + CIP + brain ischemic insult group caused obvious increase in HG and decrease in ND compared with CIP + brain ischemic insult group (P < 0.05) in a dose dependent manner,which indicated that the neuroprotective effect of CIP against DND of hippocampal pyramidal neurons normally induced by ischemic insult was inhibited by the administration o…	21158144
Brain Ischemia;Encephalopathy, Ischemic;Ischemia, Cerebral;Ischemic Encephalopathy	D002545	BNIP3	0.0231	7	On the other hand, some studies do suggest that HIF also plays a detrimental role in ischemic reperfusion injury by inducing the pro apoptotic molecules, cytokines such as Nix, BNip3, and IL-20 which cause mitochondrial dysfunction leading to cell death.	22297543
Brain Ischemia;Encephalopathy, Ischemic;Ischemia, Cerebral;Ischemic Encephalopathy	D002545	PRKCE	0.0231	8	EA pretreatment may activate endogenous εPKC-mediated anti-apoptosis to protect against ischemic damage after focal cerebral ischemia via cannabinoid receptor type 1, which represents a new mechanism of EA pretreatment-induced rapid tolerance to focal cerebral ischemia in rats.	21183751
Brain Ischemia;Encephalopathy, Ischemic;Ischemia, Cerebral;Ischemic Encephalopathy	D002545	PRKCG	0.0237	7	Together, these results suggest that insulin mediates inhibition of neuronal necrosis through a novel mechanism involving PKC-gamma activation.	15705736
Brain Ischemia;Encephalopathy, Ischemic;Ischemia, Cerebral;Ischemic Encephalopathy	D002545	ATF6B	0.024	11	These results suggest that HMF has the ability to induce BDNF production in astrocytes and enhance neurogenesis after brain ischemia, which may be mediated by activation of ERK1/2 and CREB.	22985518
Brain Ischemia;Encephalopathy, Ischemic;Ischemia, Cerebral;Ischemic Encephalopathy	D002545	CASP2	0.024	10	Studies also demonstrated that CYGB can up-regulate mRNA and protein levels of VEGF and increase both the density and diameter of the microvessels but inhibits activation of caspase-2 and -3.	23585565
Brain Ischemia;Encephalopathy, Ischemic;Ischemia, Cerebral;Ischemic Encephalopathy	D002545	CX3CL1	0.024	11	These results suggest that CCR2(+) monocytes are first attracted to the ischemic lesion by MCP-1(+) endothelial cells and migrate toward fractalkine(+) astrocytic endfeet through the disrupted blood-brain barrier.	23400803
Brain Ischemia;Encephalopathy, Ischemic;Ischemia, Cerebral;Ischemic Encephalopathy	D002545	ADCYAP1R1	0.0242	4	These results suggest that PAC1R might be expressed in the middle to late stage of reactive astrocytes and PACAP plays an important role in the reactive astrocytes after brain injury.	23564104
Brain Ischemia;Encephalopathy, Ischemic;Ischemia, Cerebral;Ischemic Encephalopathy	D002545	F13B	0.0242	4	Two of 23 variants were associated with mortality: the 95Arg allele of the coagulation factor XIII subunit B (F13B) His95Arg variant (OR, 1.5 for Arg/Arg and His/Arg vs. His/His genotype; 95% CI, 1.1-2.2, q = 0.29) and the 4G allele of the plasminogen activator inhibitor-1 (PAI-1) 4G/5G variant (OR, 1.5 for 4G/4G and 5G/4G vs. 5G/5G genotype; 95% CI, 1.1-2.0, q = 0.29).	21986109
Brain Ischemia;Encephalopathy, Ischemic;Ischemia, Cerebral;Ischemic Encephalopathy	D002545	MMP2	0.0243	35	Moreover, the expression of claudin-5 was decreased; contrarily, the expression of MMP-2, MMP-9, TNF-α as well as NOS gradually increased within 6 h after MCAO.	23600383
Brain Ischemia;Encephalopathy, Ischemic;Ischemia, Cerebral;Ischemic Encephalopathy	D002545	BAI3	0.0244	1	Our results indicate that the expression and distribution of BAI3 in normal brain, but not its developmental expression, are very similar to those of BAI1 and BAI2, and that BAI3 may participate in the early phases of ischemia-induced brain angiogenesis and in brain tumor progression.	15225653
Brain Ischemia;Encephalopathy, Ischemic;Ischemia, Cerebral;Ischemic Encephalopathy	D002545	EIF4EBP2	0.0244	1	These findings documented specific changes in 4E-BP2/eIF4E association during ischemic reperfusion, linking the translation inhibition to selective neuronal death, and identifying 4E-BP2 as a novel target for protection of vulnerable neurons in ischemic injury.	23591646
Brain Ischemia;Encephalopathy, Ischemic;Ischemia, Cerebral;Ischemic Encephalopathy	D002545	TMOD2	0.0244	1	As DRP-2, spectrin, and Tmod2 are involved in axonal and neurite growth as well as synaptic plasticity and maturation, the presently observed upregulation of the expression of these proteins may indicate active neuroregeneration and repair at 24h after the induction of cerebral ischemia.	17196711
Brain Ischemia;Encephalopathy, Ischemic;Ischemia, Cerebral;Ischemic Encephalopathy	D002545	TRIM2	0.0244	1	Taken together, these data support a role for TRIM2 in mediating the p42/p44 MAPK-dependent ubiquitination of Bim in rapid ischemic tolerance.	21478148
Brain Ischemia;Encephalopathy, Ischemic;Ischemia, Cerebral;Ischemic Encephalopathy	D002545	F2R	0.0247	17	PAR-1 contributes to the brain injury induced by global cerebral ischemia, which may be related to activation of mitogen-activated protein kinases.	22811450
Brain Ischemia;Encephalopathy, Ischemic;Ischemia, Cerebral;Ischemic Encephalopathy	D002545	MAP1B	0.0249	7	BDNF treatment transiently induced MAP1B expression in the ischemic border zone and synaptophysin expression within the contralateral cortex 6 weeks after ischemia (P<0.05).	14988579
Brain Ischemia;Encephalopathy, Ischemic;Ischemia, Cerebral;Ischemic Encephalopathy	D002545	CPB2	0.0254	7	Our study shows that TAFI does not play a major role for thrombus formation and neuronal degeneration after ischemic brainchallenge.	20657835
Brain Ischemia;Encephalopathy, Ischemic;Ischemia, Cerebral;Ischemic Encephalopathy	D002545	SYN1	0.0255	10	These results suggest that enhancement of BDNF and synapsin I expression by nefiracetamtreatment may be, at least in part, due to the improvement in the CREB binding activity, contributing to the prevention of learning and memory dysfunction after sustained cerebral ischemia.	15659294
Brain Ischemia;Encephalopathy, Ischemic;Ischemia, Cerebral;Ischemic Encephalopathy	D002545	NPAS4	0.0256	2	These findings suggest that stroke-induced Npas4 upregulation may be involved in a transcriptional regulatory program within the corticolimbic circuitry following an ischemic insult.	23431968
Brain Ischemia;Encephalopathy, Ischemic;Ischemia, Cerebral;Ischemic Encephalopathy	D002545	FOLH1	0.0257	10	In a model of ischemic injury, the Folh1-/- mice exhibited a significant reduction (p < 0.05) in infarct volume compared with their wild-type littermates when subjected to middle cerebral artery occlusion, a model of stroke.	16190866
Brain Ischemia;Encephalopathy, Ischemic;Ischemia, Cerebral;Ischemic Encephalopathy	D002545	RPL13A	0.0258	3	In this study we demonstrate that EF1alpha, RPL13a and YWHAZ are suitable genes for the RT-qPCR analysis and comparison of several sources of human MSC during in vitro characterization and differentiation as well as in an ex vivo animal model of global cerebral ischemia.	20716364
Brain Ischemia;Encephalopathy, Ischemic;Ischemia, Cerebral;Ischemic Encephalopathy	D002545	VCAM1	0.0258	13	This study confirms the role of adhesion molecule VCAM-1 in the pathogenesis of acute thromboembolic stroke.	21808112
Brain Ischemia;Encephalopathy, Ischemic;Ischemia, Cerebral;Ischemic Encephalopathy	D002545	ACE	0.0259	40	In this study the beneficial effects of enalapril, an ACE inhibitor on the neurological activity, cortical infarction and brain edema of normotensive rats exposed to 60 min middle cerebral artery occlusion were investigated.	22615591
Brain Ischemia;Encephalopathy, Ischemic;Ischemia, Cerebral;Ischemic Encephalopathy	D002545	GRIPAP1	0.0266	1	we have examined the caspase cleavage of GRASP-1 during postnatal development and following ischemia in mice. We found that caspase cleavage of GRASP-1 occurs in specific brain regions in a time-dependent manner during development and ischemia.	12207967
Brain Ischemia;Encephalopathy, Ischemic;Ischemia, Cerebral;Ischemic Encephalopathy	D002545	MMP3	0.027	25	MMP-3 and -9 are differentially regulated in SAH patients with both enzymes showing peak levels correlating with the development of CVS.	23555845
Brain Ischemia;Encephalopathy, Ischemic;Ischemia, Cerebral;Ischemic Encephalopathy	D002545	CYSLTR1	0.0271	8	The effects of montelukast were both dependent and independent of CysLT1Rs because interference by CysLT1R small interfering RNA had limited effects on neuronal injury in neuron-microglial cocultures and on cytokine release from microglia.	23750020
Brain Ischemia;Encephalopathy, Ischemic;Ischemia, Cerebral;Ischemic Encephalopathy	D002545	ZC3H12A	0.0274	2	Our data demonstrated that MCPIP1 deficiency caused significant lack of EA pretreatment-induced cerebral protective effects after MCAO compared with the control group and that MCPIP1 is involved in EA pretreatment-induced delayed brain ischemia tolerance.	23663236
Brain Ischemia;Encephalopathy, Ischemic;Ischemia, Cerebral;Ischemic Encephalopathy	D002545	GAP43	0.0275	9	Willed movement therapy increases the expression of NT-3 and GAP-43 in the ischemic brain area in rats with cerebral ischemia-reperfusion, which is probably related to nerve regeneration and repair.	21868332
Brain Ischemia;Encephalopathy, Ischemic;Ischemia, Cerebral;Ischemic Encephalopathy	D002545	PTGER3	0.0277	5	Activity of mPGES-1 exacerbated stroke injury through EP(3) receptors and activation of Rho kinase and/or G(i). Thus, mPGES-1 and EP(3) receptors may be valuable therapeutic targets for treatment of human stroke.	20590584
Brain Ischemia;Encephalopathy, Ischemic;Ischemia, Cerebral;Ischemic Encephalopathy	D002545	EIF2S1	0.0278	13	Here we suggest that PP1, through different signaling complexes with their interacting proteins, may modulate the eIF2alpha phosphorylation/dephosphorylation during reperfusion after a transient global ischemia in the rat brain.	17760864
Brain Ischemia;Encephalopathy, Ischemic;Ischemia, Cerebral;Ischemic Encephalopathy	D002545	SLC12A5	0.0279	6	Besides, administration of baicalin also caused a striking increase of GABA(A)R α1, GABA(A)R γ2 and KCC2 together with the decrease of NKCC1 at mRNA and protein levels in gerbils hippocampus following an ischemic insult.	23041106
Brain Ischemia;Encephalopathy, Ischemic;Ischemia, Cerebral;Ischemic Encephalopathy	D002545	ANGPT2	0.028	11	This investigation reports, for the first time, a protective role of Ang2 following cerebral ischemia, an action associated with a reduced BBB permeability.	23211963
Brain Ischemia;Encephalopathy, Ischemic;Ischemia, Cerebral;Ischemic Encephalopathy	D002545	CSF3	0.028	56	Hypodermic injection of 50 µg/kg G-CSF attenuated the damage caused by cerebral ischemia reperfusion in rats, which might be associated with down-regulated activation of the P-JNK and P-c-jun pathway after cerebral ischemia reperfusion.	24229679
Brain Ischemia;Encephalopathy, Ischemic;Ischemia, Cerebral;Ischemic Encephalopathy	D002545	PTH	0.028	3	Magnesium treatment in patients with SAH leads to hypocalcemia without effect on outcome. PTH is related to poor outcome, but this is independent of magnesium therapy.	18317951
Brain Ischemia;Encephalopathy, Ischemic;Ischemia, Cerebral;Ischemic Encephalopathy	D002545	RNF7	0.028	2	Identification of SAG as a neuroprotective molecule could lead to potential stroke therapies.	11488541
Brain Ischemia;Encephalopathy, Ischemic;Ischemia, Cerebral;Ischemic Encephalopathy	D002545	PAWR	0.0284	8	Agonists of PAR-1 and PAR-4 mimicked the effects of thrombin and reduced OGD-induced neuronal death.	20846511
Brain Ischemia;Encephalopathy, Ischemic;Ischemia, Cerebral;Ischemic Encephalopathy	D002545	IL4	0.0286	16	Cytokine analysis indicated that VDD significantly reduced IL-1α, IL-1β, IL-2, IL-4, IFN-γ, and IL-10 expression in ischemic brain tissue.	22408173
Brain Ischemia;Encephalopathy, Ischemic;Ischemia, Cerebral;Ischemic Encephalopathy	D002545	PSMA6	0.0286	2	The PSMA6 variant rs1048990 also appears to affect susceptibility to ischaemic stroke in both populations.	22882272
Brain Ischemia;Encephalopathy, Ischemic;Ischemia, Cerebral;Ischemic Encephalopathy	D002545	HSPA12B	0.0287	1	Our results suggest that HSPA12B may have a therapeutic potential against ischemic stroke.	23046810
Brain Ischemia;Encephalopathy, Ischemic;Ischemia, Cerebral;Ischemic Encephalopathy	D002545	GRIN3A	0.029	3	Blocking the increase of intracellular Ca2+ concentration may underlie the neuroprotective mechanism of up-regulated GluN3A subunit.	23883441
Brain Ischemia;Encephalopathy, Ischemic;Ischemia, Cerebral;Ischemic Encephalopathy	D002545	NRGN	0.0291	5	This neuroprotective effect is attributed, at least in part, to NG mRNA and NG protein expression.	18602376
Brain Ischemia;Encephalopathy, Ischemic;Ischemia, Cerebral;Ischemic Encephalopathy	D002545	TLR2	0.0293	27	In TLR2(-/-) mice expression of genes involved in proinflammatory response was decreased after cerebral ischemia.	23402853
Brain Ischemia;Encephalopathy, Ischemic;Ischemia, Cerebral;Ischemic Encephalopathy	D002545	APAF1	0.0294	11	To explore the mechanisms underlying the excessive vulnerability of the hippocampus in Per1(-/-)-mice and to address if hippocampal susceptibility inherits a daytime component, the expression of both, apoptotic and autophagic predictors of cell death was monitored. In Per1(-/-)-mice, the expression of apoptotic/autophagicmarkers are altered and higher levels of the proapoptotic factors such as cy…	23469952
Brain Ischemia;Encephalopathy, Ischemic;Ischemia, Cerebral;Ischemic Encephalopathy	D002545	OLIG2	0.0295	7	Thus, this new paradigm of human astroglial differentiation is useful for studying the heterogeneity of human astroglia, and the unique Olig2PC-Astros may constitute a new cell therapy for treating cerebral ischaemia and other neurological diseases.	23880652
Brain Ischemia;Encephalopathy, Ischemic;Ischemia, Cerebral;Ischemic Encephalopathy	D002545	C3AR1	0.0299	4	These data suggest that blocking the binding of C3a to C3aR modulates tissue injury in reperfused stroke by inhibiting the recruitment of neutrophils to the ischemic zone.	18197178
Brain Ischemia;Encephalopathy, Ischemic;Ischemia, Cerebral;Ischemic Encephalopathy	D002545	REST	0.0304	6	Ectopic miR-124 expression, therefore, appears as an attractive and novel tool in stroke treatment, mediating neuroprotection via a hitherto unknown mechanism that involves Usp14-dependent REST degradation.	23754622
Brain Ischemia;Encephalopathy, Ischemic;Ischemia, Cerebral;Ischemic Encephalopathy	D002545	TEK	0.0304	13	These results suggest that the NPC injection promoted angiogenesis through Ang-1/Tie2 and/or VEGF/VEGFR2 signaling in brain capillaries after cerebral ischemia.	23532762
Brain Ischemia;Encephalopathy, Ischemic;Ischemia, Cerebral;Ischemic Encephalopathy	D002545	ENDOG	0.0306	5	Since it was described that the release of mitochondrial proteins such as cytochrome c, apoptosis inducing factor and endonuclease G are key elements in cell death pathways, they have been the focus of cell death studies.	21521170
Brain Ischemia;Encephalopathy, Ischemic;Ischemia, Cerebral;Ischemic Encephalopathy	D002545	GJA1	0.0307	25	The injection of NPCs increased the level of Cx43 compared that of vehicle in the microsphere embolism (ME) rats, suggesting this decrease to be a possible mechanism for disruption of the astrocyte-endothelial cell interface within the NVU without causing any changes in the level of AQP-4 and N-cadherin.	23583594
Brain Ischemia;Encephalopathy, Ischemic;Ischemia, Cerebral;Ischemic Encephalopathy	D002545	F5	0.0308	6	Separate studies showed that the genes induced at 2 to 24 h after stroke were expressed mainly by polymorphonuclear leukocytes and to a lesser degree by monocytes. These genes included: matrix metalloproteinase 9; S100 calcium-binding proteins P, A12 and A9; coagulation factor V; arginase I; carbonic anhydrase IV; lymphocyte antigen 96 (cluster of differentiation (CD)96); monocarboxylic acid tran…	16395289
Brain Ischemia;Encephalopathy, Ischemic;Ischemia, Cerebral;Ischemic Encephalopathy	D002545	ARHGEF10	0.0309	1	A population-based cohort study revealed the subjects with rs4376531 CC or CG to increase the incidence of ischemic stroke (P = 0.033, hazard ratio = 1.79, 95% CI = 1.05-3.04). Our data suggest that the functional SNP of ARHGEF10 confers the susceptibility to atherothrombotic stroke.	20042462
Brain Ischemia;Encephalopathy, Ischemic;Ischemia, Cerebral;Ischemic Encephalopathy	D002545	BAI2	0.0309	1	Our results indicate that the expression and distribution of BAI3 in normal brain, but not its developmental expression, are very similar to those of BAI1 and BAI2, and that BAI3 may participate in the early phases of ischemia-induced brain angiogenesis and in brain tumor progression.	15225653
Brain Ischemia;Encephalopathy, Ischemic;Ischemia, Cerebral;Ischemic Encephalopathy	D002545	PEA15	0.0309	5	These results suggest that nicotinamide exerts a neuroprotective effect by attenuating the injury-induced decreases of PEA-15 and phospho-PEA-15 (Ser 104 and Ser 116) proteins.	22067079
Brain Ischemia;Encephalopathy, Ischemic;Ischemia, Cerebral;Ischemic Encephalopathy	D002545	XBP1	0.0312	9	OGD activates IRE1–XBP1 pathway and the upregulation of GRP78 and GRP94	21525936
Brain Ischemia;Encephalopathy, Ischemic;Ischemia, Cerebral;Ischemic Encephalopathy	D002545	SLC9A1	0.0313	11	A better understanding of the function of NHE-1 in inflammatory responses will provide insight into its role in brain damage under disease conditions.	23224899
Brain Ischemia;Encephalopathy, Ischemic;Ischemia, Cerebral;Ischemic Encephalopathy	D002545	PTGIR	0.0314	5	Together, these novel findings suggest for the first time that PGI(2) IP receptor activation can attenuate anatomical and functional damage following ischemic stroke.	20621166
Brain Ischemia;Encephalopathy, Ischemic;Ischemia, Cerebral;Ischemic Encephalopathy	D002545	TBXAS1	0.0315	13	These results suggest specific TBXAS1 gene polymorphisms may be a useful marker for development of cerebral infarction, especially SAO type in Korean population.	19403042
Brain Ischemia;Encephalopathy, Ischemic;Ischemia, Cerebral;Ischemic Encephalopathy	D002545	ODC1	0.0317	32	The administration of a drug that inhibits ornithine decarboxylase activity prevents the development of ischemic brain damage, suggesting a critical role of the accumulation of polyamines in the ischemic brain in the pathogenesis of stroke.	16181115
Brain Ischemia;Encephalopathy, Ischemic;Ischemia, Cerebral;Ischemic Encephalopathy	D002545	GJD2	0.0318	5	These results suggest a detrimental role for Cx36 after ischemia, possibly by promoting CSD.	22960118
Brain Ischemia;Encephalopathy, Ischemic;Ischemia, Cerebral;Ischemic Encephalopathy	D002545	EDN3	0.0319	14	ET-3 mRNA level rose rapidly, peaking at 2 h after MCAO; it was then progressively reduced reaching the basal levels at 2 days.	20206236
Brain Ischemia;Encephalopathy, Ischemic;Ischemia, Cerebral;Ischemic Encephalopathy	D002545	ICAM1	0.0325	25	The db/db mice also showed significantly higher post-ischemic inflammatory markers (ICAM1(+) capillaries, extravasated macrophages/neutrophils and exacerbated proinflammatory gene expression) compared to db/+ mice.	21133923
Brain Ischemia;Encephalopathy, Ischemic;Ischemia, Cerebral;Ischemic Encephalopathy	D002545	GRIK1	0.0327	6	In sum, the findings indicate that activation of GluK1 by ATPA at specific dosages may promote GABA release, which then suppresses post-synaptic GluK2-JNK3 signaling-mediated cerebral ischemic injury via GABA(A)R.	22516108
Brain Ischemia;Encephalopathy, Ischemic;Ischemia, Cerebral;Ischemic Encephalopathy	D002545	STC1	0.0327	4	STC1 deficiency. STC1 was not crucial for the development of ischemic tolerance triggered by HPC or for preserving BBB integrity but may be involved in functional recovery after stroke.	23159313
Brain Ischemia;Encephalopathy, Ischemic;Ischemia, Cerebral;Ischemic Encephalopathy	D002545	KIDINS220	0.0328	2	The striking differences in Kidins220 stability resulting from chronic versus acute brain damage may also have important implications for the therapeutic intervention of neurodegenerative disorders.	23118350
Brain Ischemia;Encephalopathy, Ischemic;Ischemia, Cerebral;Ischemic Encephalopathy	D002545	GRM3	0.033	8	These data suggest that pharmacological activation of A(1) and mGlu3 receptors protects astrocytes against hypoxic/ischemic damage by stimulating the PI3K and ERK1/2 MAPK pathways.	17293559
Brain Ischemia;Encephalopathy, Ischemic;Ischemia, Cerebral;Ischemic Encephalopathy	D002545	CPEB4	0.0331	1	it is also a target of treatment that aims to reduce brain injury caused by stroke.	20937770
Brain Ischemia;Encephalopathy, Ischemic;Ischemia, Cerebral;Ischemic Encephalopathy	D002545	SLC35F2	0.0331	1	Interestingly, with the exception of pronounced upregulation of SLC35F2, all identified novel BMEC-enriched genes were dramatically downregulated in cultured pBMEC.	18382472
Brain Ischemia;Encephalopathy, Ischemic;Ischemia, Cerebral;Ischemic Encephalopathy	D002545	UGCG	0.0332	6	These findings indicate that chronic cerebral ischemia induces an increased ceramide level in astroglia as a result of downregulation of GCS and an upregulation of ASMase activity.	15364016
Brain Ischemia;Encephalopathy, Ischemic;Ischemia, Cerebral;Ischemic Encephalopathy	D002545	GGA3	0.0334	2	Consecutively, increased BACE activity associated with depletion of BACE trafficking protein GGA3, suggesting a post-translational stabilization of BACE. These results demonstrate that focal cerebral ischemia leads to complex pathogenic events in the thalamus long after the initial insult.	19426802
Brain Ischemia;Encephalopathy, Ischemic;Ischemia, Cerebral;Ischemic Encephalopathy	D002545	MAP2K4	0.0335	9	Consistent with evidence that JNK3 is required for mediating the neurotoxic effect of Aβ in vitro [21], we have recently discovered that Aβ-induced neuronal death is significantly reduced in cortical neurons lacking MKK4 and MKK7 expression	22260670
Brain Ischemia;Encephalopathy, Ischemic;Ischemia, Cerebral;Ischemic Encephalopathy	D002545	CBS	0.0336	9	Polymorphisms of the CBS gene that impart gain-of-function may be associated with a reduced risk of DCI after aSAH, independent of serum homocysteine.	21417705
Brain Ischemia;Encephalopathy, Ischemic;Ischemia, Cerebral;Ischemic Encephalopathy	D002545	GCG	0.0336	7	Analysis of blood samples revealed that cerebral ischemia caused an elevation in cortisol, glucagon, CRP, MCP-1, and resistin; however, the level of the insulin-sensitizing adipokine, adiponectin, was decreased	23279876
Brain Ischemia;Encephalopathy, Ischemic;Ischemia, Cerebral;Ischemic Encephalopathy	D002545	CASP8	0.0343	34	Compared to WT, TLR2−/− mice showed significantly higher levels of Casp8 mRNA expression in both hemispheres 1 week after MCAO and significantly lower level of Casp8 mRNA expression in the contralateral hemisphere 1 month after MCAO.	23402853
Brain Ischemia;Encephalopathy, Ischemic;Ischemia, Cerebral;Ischemic Encephalopathy	D002545	ATF4	0.0345	8	We found that ATF4 protein levels rose soon after the OGD period and they returned to normal levels at 6 h	21525936
Brain Ischemia;Encephalopathy, Ischemic;Ischemia, Cerebral;Ischemic Encephalopathy	D002545	LGALS2	0.0347	2	The combination of the LGALS2 3279TT and LTA 252GG homozygote was significantly less frequent in the ischemic stroke group (1.56%) than in the controls (5.94%, p<0.00187; overall stroke group: crude OR: 0.25, 95% CI: 0.1-0.64; adjusted OR: 0.03, 95% CI: 0.025-0.71).	19013708
Brain Ischemia;Encephalopathy, Ischemic;Ischemia, Cerebral;Ischemic Encephalopathy	D002545	HSPA8	0.035	13	IT that promoted a decrease in eIF2alpha phosphorylated levels after 30 min reperfusion induced the association of GADD34 with PP1c, while prevented that of DARPP32, GRP78, and HSC70.	17760864
Brain Ischemia;Encephalopathy, Ischemic;Ischemia, Cerebral;Ischemic Encephalopathy	D002545	HTRA2	0.035	4	In addition, processed HtrA2 released into the cytosol after ischemia contributes to neuronal injury via inhibition of XIAP.	23921894
Brain Ischemia;Encephalopathy, Ischemic;Ischemia, Cerebral;Ischemic Encephalopathy	D002545	STAT3	0.0351	38	In conclusion, EA pretreatment enhances STAT3 activation via CB1R to protect against cerebral ischemia, suggesting that STAT3 activation may be a novel target for stroke intervention.	23880371
Brain Ischemia;Encephalopathy, Ischemic;Ischemia, Cerebral;Ischemic Encephalopathy	D002545	ADAM11	0.0353	1	RT-PCR revealed that the gene expression levels of doublecortin, ki67, adamts20, and adam11 are markedly reduced by stroke, but are restored by melatonin treatment; furthermore, pretreatment with 4P-PDOT and luzindole antagonized melatonin's restorative effect.	22330064
Brain Ischemia;Encephalopathy, Ischemic;Ischemia, Cerebral;Ischemic Encephalopathy	D002545	ADAMTS8	0.0353	1	The results suggest that RPL13A and cyclophilin are two appropriate housekeeping genes for the rat pMCAO model up to 21 days. ADAMTS1 mRNA levels increased, but ADAMTS8 decreased after pMCAO. Our data provide new insight into the mechanism of brain ischemia and self-repair after injury.	17073862
Brain Ischemia;Encephalopathy, Ischemic;Ischemia, Cerebral;Ischemic Encephalopathy	D002545	ERO1L	0.0353	1	Northern blotting showed that expression of the ID element and Ero1-L/Giig11 mRNA increased after global cerebral ischemia.	12694393
Brain Ischemia;Encephalopathy, Ischemic;Ischemia, Cerebral;Ischemic Encephalopathy	D002545	KCNK13	0.0353	1	Given the O2 sensitivity of THIK-1 channels and their abundant expression in the CNS, we raise for the first time the possibility of a physiological and/or pathological role for these channels during brain ischemia.	16154284
Brain Ischemia;Encephalopathy, Ischemic;Ischemia, Cerebral;Ischemic Encephalopathy	D002545	PDXP	0.0353	1	Pyridoxal 5'-phosphate oxidase immunoreactivity and its protein level were highest 12 h after ischemia, while those in pyridoxal phosphate phosphatase were highest 2 days after ischemia.	17531224
Brain Ischemia;Encephalopathy, Ischemic;Ischemia, Cerebral;Ischemic Encephalopathy	D002545	ROPN1	0.0353	1	One SNP (rs4499545) in the ROPN1-KALRN intergenic region and two SNPs in KALRN (rs17286604 and rs11712619) showed significant (P < 0.05) allelic and genotypic (unadjusted and adjusted for hypertension, diabetes, and ever smoking) association with IS risk.	20107840
Brain Ischemia;Encephalopathy, Ischemic;Ischemia, Cerebral;Ischemic Encephalopathy	D002545	SLC24A2	0.0353	1	Overall, these results indicate that NCKX2 is involved in brain ischemia, and it may represent a new potential target to be investigated in the study of the molecular mechanisms involved in cerebral ischemia.	18305240
Brain Ischemia;Encephalopathy, Ischemic;Ischemia, Cerebral;Ischemic Encephalopathy	D002545	NAIP	0.0356	4	Heat shock protein 70 (Hsp70), neuronal apoptosis inhibitory protein (NAIP) and manganese superoxide dismutase (MnSOD) were upregulated in the majority of intact CA1 neurons paralleling the occurrence of CA1 neuronal death (days 3-7) as well as in a proportion of apoptosis-(<50%) and necrosis-like (<30%) CA1 neurons.	17207631
Brain Ischemia;Encephalopathy, Ischemic;Ischemia, Cerebral;Ischemic Encephalopathy	D002545	MAP1A	0.0359	3	Immunoelectron microscopic study of tubulin and microtubule-associated proteins after transient cerebralischemia in gerbils.	1441921
Brain Ischemia;Encephalopathy, Ischemic;Ischemia, Cerebral;Ischemic Encephalopathy	D002545	GH1	0.036	11	By contrast, other anterior pituitary axis hormones such as peripheral thyroid hormones and GH are only of minor value to predict outcome in stroke.	21205022
Brain Ischemia;Encephalopathy, Ischemic;Ischemia, Cerebral;Ischemic Encephalopathy	D002545	HES1	0.0361	10	The expression of Notch1 intracellular domain (1.35 folds) and the transcriptions of Hes1 (1.95 times) and Hes5 (1.48 times) were up-regulated.	22929735
Brain Ischemia;Encephalopathy, Ischemic;Ischemia, Cerebral;Ischemic Encephalopathy	D002545	PTGDS	0.0362	15	In this study, we found that free PGD₂ and the J₂ series CyPGs (PGJ₂, Δ¹²-PGJ₂, and 15d-PGJ₂) were increased in post-ischemic rat brain as detected by UPLC-MS/MS with 15d-PGJ₂ being the most abundant CyPG.	23355003
Brain Ischemia;Encephalopathy, Ischemic;Ischemia, Cerebral;Ischemic Encephalopathy	D002545	CTSB	0.037	21	These findings indicate that a signal transduction pathway by ischemia-reperfusion is most likely to exist: lysosomal cathepsin B-Rho/Rho kinase pathway-JNK signaling pathway-mitochondrial-dependent intrinsic pathway.	22270907
Brain Ischemia;Encephalopathy, Ischemic;Ischemia, Cerebral;Ischemic Encephalopathy	D002545	P2RX7	0.037	12	In this review, we discuss recent research progress on the actions of P2X7 receptors, their possible mechanisms in cerebral ischemia, and the potential therapeutic value of P2X7 receptor antagonists which may provide a new target both for clinical and for research purposes.	23640286
Brain Ischemia;Encephalopathy, Ischemic;Ischemia, Cerebral;Ischemic Encephalopathy	D002545	ABCC8	0.0372	10	Therefore, acute blockade of SUR1 by glibenclamide enhanced long-term brain repair in MCAO rats, which was associated with improved behavioral outcome.	23149556
Brain Ischemia;Encephalopathy, Ischemic;Ischemia, Cerebral;Ischemic Encephalopathy	D002545	GPRC5B	0.0375	1	In order to identify biological processes relevant for cell death and survival in the brain following stroke, the postischemic brain transcriptome was studied by a large-scale cDNA array analysis of three peri-infarct brain regions at eight time points during the first 24 h of reperfusion following middle cerebral artery occlusion in the rat. K-means cluster analysis revealed two distinct biphasi…	16300643
Brain Ischemia;Encephalopathy, Ischemic;Ischemia, Cerebral;Ischemic Encephalopathy	D002545	PON2	0.0375	4	This study identifies significant genetic associations between premature ischaemic stroke and haplotypes in BHMT, CBS, FOLH1, MTR, PON2, TCN2 and TYMS genes involved in methionine metabolism.	20458436
Brain Ischemia;Encephalopathy, Ischemic;Ischemia, Cerebral;Ischemic Encephalopathy	D002545	SH3RF1	0.0375	1	Knock-down of POSH expression is neuroprotective through down-regulating activation of the MLK3-MKK4-JNK pathway following cerebral ischaemia in the rat hippocampal CA1 subfield.	16248889
Brain Ischemia;Encephalopathy, Ischemic;Ischemia, Cerebral;Ischemic Encephalopathy	D002545	PANX1	0.0385	5	Increases in extracellular ATP concentrations stimulate P2X7 opening, possibly activating Panx1 channels via Src Family Kinases (SFK), as well as stimulating ERK1/2 function to induce cell death.	22864302
Brain Ischemia;Encephalopathy, Ischemic;Ischemia, Cerebral;Ischemic Encephalopathy	D002545	CALB1	0.0392	17	These results suggest that decreases of calbindin in ischemic brain injury contribute to neuronal cell death.	24106510
Brain Ischemia;Encephalopathy, Ischemic;Ischemia, Cerebral;Ischemic Encephalopathy	D002545	PPARG	0.0394	31	FA could promote a neuroprotective effect by, or in part, activation of PPAR-γ after focal cerebral ischemia in rats.	23075731
Brain Ischemia;Encephalopathy, Ischemic;Ischemia, Cerebral;Ischemic Encephalopathy	D002545	PPIF	0.0395	4	Our study identifies the mitochondrial p53-CypD axis as an important contributor to oxidative stress-induced necrosis and implicates this axis in stroke pathology.	22726440
Brain Ischemia;Encephalopathy, Ischemic;Ischemia, Cerebral;Ischemic Encephalopathy	D002545	BACE1	0.0403	16	We find that both APP-/- and BACE-/- mice(BACE1 knockout) have a dramatically increased risk of mortality as a result of cerebral ischemia.	22912719
Brain Ischemia;Encephalopathy, Ischemic;Ischemia, Cerebral;Ischemic Encephalopathy	D002545	HES5	0.0403	16	The expression of Notch1 intracellular domain (1.35 folds) and the transcriptions of Hes1 (1.95 times) and Hes5 (1.48 times) were up-regulated.	22929735
Brain Ischemia;Encephalopathy, Ischemic;Ischemia, Cerebral;Ischemic Encephalopathy	D002545	IL1R1	0.0405	5	After cerebral ischemia for two hours followed by reperfusion for twenty two hours, the mRNA expression levels of IL-1 beta, IL-1RI(interleukin-1 receptor type I; IL1R1), IL-1ra, ICAM-1, caspase-1, caspase-3 and caspase-8 in brain tissue in the untreated group were obviously elevated as compared to those in the sham-operation group (P<0.05 or P<0.01).	17498496
Brain Ischemia;Encephalopathy, Ischemic;Ischemia, Cerebral;Ischemic Encephalopathy	D002545	GRIA4	0.0407	6	The gene GluR4 showed no statistical significant differences among MCAO, EM and WM at any reperfusion time tested in IC region and at 3 and 7 days recirculation in IP regions. In contrast, GluR4 mRNA of WM rats showed a significant upregulation, being an average level of 168.5 and 174.7% compared with MCAO rats in IP region at 15 and 30 days after perfusion.	17544158
Brain Ischemia;Encephalopathy, Ischemic;Ischemia, Cerebral;Ischemic Encephalopathy	D002545	NAPEPLD	0.041	2	The results showed that 1) the ability to accumulate NAPE during post-decapitative ischemia is especially high in the youngest rats and is markedly reduced in older brains [in 1-day-old rat brains NAPE accumulated to 1.5% of total phospholipids, while in 30-day-old rat brains NAPE accumulation could not be detected (detection limit 0.09%)] and 2) this age pattern of accumulation can be explained …	10828091
Brain Ischemia;Encephalopathy, Ischemic;Ischemia, Cerebral;Ischemic Encephalopathy	D002545	SIRT1	0.0412	15	Taken together, the information compiled in this article will serve as a comprehensive reference for the actions of SIRT1 in the nervous system and will help in the design of future experimental research and promote SIRT1 as a new therapeutic target.	23855981
Brain Ischemia;Encephalopathy, Ischemic;Ischemia, Cerebral;Ischemic Encephalopathy	D002545	NELFCD	0.0415	9	Animals that received either MBP specific Th1(+) or Th17(+) cells experienced worse neurological outcome, and the degree of impairment correlated with the robustness of MBP specific Th1(+) and Th17(+) responses.	23948692
Brain Ischemia;Encephalopathy, Ischemic;Ischemia, Cerebral;Ischemic Encephalopathy	D002545	FGA	0.0419	11	Our study provides evidence for an association of common variation in the FGG and FGA genes with cerebral SVD.	17951283
Brain Ischemia;Encephalopathy, Ischemic;Ischemia, Cerebral;Ischemic Encephalopathy	D002545	ARL5B	0.042	1	EMP1, ARL5B, ITM2A, and SLC35F2 transcripts were highly enriched in BMEC compared with the whole brain tissue (Figure 1), suggesting that they are brain-endothelial cell-selective.	18382472
Brain Ischemia;Encephalopathy, Ischemic;Ischemia, Cerebral;Ischemic Encephalopathy	D002545	WT3	0.042	1	We therefore investigated the roles of CD11a/CD18 (LFA-1) and ICAM-1 in cerebral ischemia-reperfusion injury by using monoclonal antibodies, WT1 (anti-CD11a), WT3 (anti-CD18), and 1A29 (anti-ICAM-1).	7820595
Brain Ischemia;Encephalopathy, Ischemic;Ischemia, Cerebral;Ischemic Encephalopathy	D002545	JUNB	0.0421	10	Ischemic tolerance was associated with transient up-regulation of transcription factors (c-Fos, JunB Egr-1, -2, -4, NGFI-B), Hsp70 and MAP kinase cascade-related genes (MKP-1), which are implicated cell survival.	14747748
Brain Ischemia;Encephalopathy, Ischemic;Ischemia, Cerebral;Ischemic Encephalopathy	D002545	BDKRB1	0.0423	2	Therefore, blockade of B2R may be a more effective strategy for the treatment of ischemic brain injury than B1R inhibition within 24h after reperfusion.	19647718
Brain Ischemia;Encephalopathy, Ischemic;Ischemia, Cerebral;Ischemic Encephalopathy	D002545	SIAH1	0.0423	2	The present study suggests that hypoxia sensor proteins (Siah1, FIH, and PHD3) showed temporally and spatially different expressions after tMCAO, which could provide an effective neuroprotective reaction through their further downstream proteins after cerebral ischemia.	22183753
Brain Ischemia;Encephalopathy, Ischemic;Ischemia, Cerebral;Ischemic Encephalopathy	D002545	PTAFR	0.0435	5	Ginkgolide K, a natural platelet-activating factor receptor antagonist, was isolated from the leaves of Ginkgo biloba.	21611909
Brain Ischemia;Encephalopathy, Ischemic;Ischemia, Cerebral;Ischemic Encephalopathy	D002545	CYP2B6	0.0441	26	CYP2E1 was the primary enzyme responsible for M3-2 generation, followed by CYP2B6 and 2C19.	23169608
Brain Ischemia;Encephalopathy, Ischemic;Ischemia, Cerebral;Ischemic Encephalopathy	D002545	ENTPD1	0.0441	6	These studies indicate that CD39 on both endothelial cells and leukocytes reduces inflammatory cell trafficking and platelet reactivity, with a consequent reduction in tissue injury following cerebral ischemic challenge.	19381014
Brain Ischemia;Encephalopathy, Ischemic;Ischemia, Cerebral;Ischemic Encephalopathy	D002545	BHMT2	0.0443	1	On multiple logistic regression analysis adjusted for traditional risk factors, rs10037045 BHMT, rs682985 BHMT2, rs1051319 CBS, and rs202680 FOLH1 remained independent risk factors for stroke.	20458436
Brain Ischemia;Encephalopathy, Ischemic;Ischemia, Cerebral;Ischemic Encephalopathy	D002545	DPYSL4	0.0443	1	Collectively, these studies demonstrated that CRMPs are targets of calpains during cerebral ischemia and they also highlighted an important potential role that CRMPs may play in modulating ischemic neuronal death.	17672855
Brain Ischemia;Encephalopathy, Ischemic;Ischemia, Cerebral;Ischemic Encephalopathy	D002545	PROZ	0.0443	1	The A allele of an intron F polymorphism of the PZ gene appears to be a novel protective genetic marker for the risk of cerebral ischemia in young adults. In the context of juvenile stroke, high PZ plasma levels may represent a prothrombotic condition.	14671240
Brain Ischemia;Encephalopathy, Ischemic;Ischemia, Cerebral;Ischemic Encephalopathy	D002545	TNFAIP8L2	0.0443	1	Targeting TIPE2 may be a new therapeutic strategy for stroke treatment.	22859306
Brain Ischemia;Encephalopathy, Ischemic;Ischemia, Cerebral;Ischemic Encephalopathy	D002545	GP6	0.0444	7	Prevention of early platelet adhesion to the damaged vessel wall by blocking platelet surface receptors glycoprotein Ib alpha (GPIbα) or glycoprotein VI (GPVI) protects from stroke without provoking bleeding complications.	22805877
Brain Ischemia;Encephalopathy, Ischemic;Ischemia, Cerebral;Ischemic Encephalopathy	D002545	NTRK1	0.0446	24	We found that proliferating postischemic microglia in adult monkey CA1 sector express the neurotrophin receptor TrkA, while activated astrocytes were labeled for nerve growth factor (NGF), ligand for TrkA, and the tyrosine kinase TrkB, a receptor for brain derived neurotrophic factor (BDNF).	21701994
Brain Ischemia;Encephalopathy, Ischemic;Ischemia, Cerebral;Ischemic Encephalopathy	D002545	GLUL	0.0451	29	Furthermore, we identified three pathway-related enzymes tyrosine aminotransferase (TAT), glutamine synthetase (GLUL) and monocarboxylate transporter (SLC16A10) by multiplex interactions with Glu and Hcy, which have been previously reported to be closely related to cerebral ischemia.	23793526
Brain Ischemia;Encephalopathy, Ischemic;Ischemia, Cerebral;Ischemic Encephalopathy	D002545	MGLL	0.0455	5	These results indicated that arachidonic acid was predominantly liberated from inositol-containing phospholipids by phospholipase C, and by the diglyceride lipase and monoglyceride lipase(MGLL) system rather than from phosphatidylcholine or phosphatidylethanolamine by phospholipase A2 or plasmalogenase or choline phosphotransferase during the early period of ischemia.	3794719
Brain Ischemia;Encephalopathy, Ischemic;Ischemia, Cerebral;Ischemic Encephalopathy	D002545	CCNG1	0.0457	4	These results demonstrate that nuclear translocation of CG1 from cytoplasmic region occurs in damaged and degenerating neurons in a p53-independent manner, and the CG1 nuclear staining could be a good marker for the neurons received fatal damages.	15869937
Brain Ischemia;Encephalopathy, Ischemic;Ischemia, Cerebral;Ischemic Encephalopathy	D002545	DAP	0.0457	4	As compared with the sham control group, there was significant increase (P < 0.05, P < 0.01) in the serum high-sensitivity C-reactive protein (hs-CRP) and interleukin-8 (IL-8) levels, interleukin-10 (IL-10), tumor necrosis factor-alpha (TNF-α) levels, and IL-10 mRNA, TNF-α mRNA expression levels, function score, Infarct size, TUNEL + cell counts, cerebral transforming growth factor beta 1 (TGF-β1…	23378241
Brain Ischemia;Encephalopathy, Ischemic;Ischemia, Cerebral;Ischemic Encephalopathy	D002545	FOXO3	0.046	10	These results indicate that both FoxO3a immunoreactivity and protein levels are distinctively altered in the ischemic CA1 region after transient cerebral ischemia, and that the changes in FoxO3a expression may be related to the ischemia-induced delayed neuronal death.	22076502
Brain Ischemia;Encephalopathy, Ischemic;Ischemia, Cerebral;Ischemic Encephalopathy	D002545	PAOX	0.046	10	PAO activities increased significantly after reperfusion following transient focal cerebral ischemia, which promoted the later peak production of putrescine.	16190397
Brain Ischemia;Encephalopathy, Ischemic;Ischemia, Cerebral;Ischemic Encephalopathy	D002545	CKB	0.0466	3	The accuracy of prediction of poor outcome seemed acceptably high for CSF-CKBB (pooled false-positive rate 0% [95% CI 0-2.3%]; pooled positive-likelihood ratio 33.2 [95% CI 4.8-230.2]), but this result was based on two retrospective studies without blinding of the treating physicians for the test result.	11685309
Brain Ischemia;Encephalopathy, Ischemic;Ischemia, Cerebral;Ischemic Encephalopathy	D002545	MKLN1	0.0466	1	Two-dimensional gel electrophoresis combined with MALDI-TOF analysis showed increased expression of HSP70, HSP27, HSP90, guanylyl cyclase, muskelin, platelet activating factor receptor and beta-actin at 24 h after preconditioning.	15030391
Brain Ischemia;Encephalopathy, Ischemic;Ischemia, Cerebral;Ischemic Encephalopathy	D002545	PLA2G7	0.0467	7	Lp-PLA2 might be used not only for risk stratification of stroke patients, but also as target for treatment.	19886071
Brain Ischemia;Encephalopathy, Ischemic;Ischemia, Cerebral;Ischemic Encephalopathy	D002545	PTGIS	0.0467	5	Common variation in ALOX5AP, ALOX12, ALOX15, PTGS1, PTGS2 and PTGES was not associated with risks of MI and ischemic stroke.	19046748
Brain Ischemia;Encephalopathy, Ischemic;Ischemia, Cerebral;Ischemic Encephalopathy	D002545	FKBP8	0.047	2	Thus, our results demonstrate that FKBP38 inhibition by DM-CHX regulates neuronal cell death and proliferation, providing a promising strategy for the treatment of acute and/or chronic neurodegenerative diseases.	16547004
Brain Ischemia;Encephalopathy, Ischemic;Ischemia, Cerebral;Ischemic Encephalopathy	D002545	CX3CR1	0.0471	7	Our data show that in cx3cr1(-/-) mice protection from ischemia at early time points after injury is associated with a protective inflammatory milieu, characterized by the promotion of M2 polarization markers.	23440897
Brain Ischemia;Encephalopathy, Ischemic;Ischemia, Cerebral;Ischemic Encephalopathy	D002545	OXT	0.048	5	These findings support the hypothesis that OT mediates the neuroprotective effect of social interaction on stroke outcome.	21960564
Brain Ischemia;Encephalopathy, Ischemic;Ischemia, Cerebral;Ischemic Encephalopathy	D002545	PTGER2	0.0482	9	Further complexity is emerging, as exemplified by the PGE(2) EP2 receptor, where cerebroprotective or toxic effects of a particular prostaglandin signaling pathway can differ depending on the context of cerebral injury, for example, in excitotoxicity/hypoxia paradigms versus inflammatory-mediated secondary neurotoxicity.	19808012
Brain Ischemia;Encephalopathy, Ischemic;Ischemia, Cerebral;Ischemic Encephalopathy	D002545	EMX1	0.0483	2	In this study, we show that, after differentiation in vitro, injury-induced neural stem/progenitor cells express pyramidal cell markers Emx1 and CaMKIIα, as well as mature neuron markers MAP2 and Tuj1. 5-bromo-2-deoxyuridinine-positive neurons in the peristroke cortex also express such pyramidal markers.	21862939
Brain Ischemia;Encephalopathy, Ischemic;Ischemia, Cerebral;Ischemic Encephalopathy	D002545	EIF4G1	0.0487	9	Collectively, these data demonstrate that calpain-mediated degradation of a translation initiation factor, eIF4G1, is a cause of both persistent PSI and neuronal death.	22006312
Brain Ischemia;Encephalopathy, Ischemic;Ischemia, Cerebral;Ischemic Encephalopathy	D002545	CACNB3	0.0489	1	We also found coinduction of several groups of related genes that might represent functional modules within the ischemic neuronal transcriptome, including VEGF and its receptor, NRP1; the IGF1 receptor and the IGF1-binding protein IGFBP2; Rb, the Rb-binding protein E2F1, and the E2F-related transcription factor, TFDP1; the CACNB3 and CACNB4 beta-subunits of the voltage-gated calcium channel; and …	11456315
Brain Ischemia;Encephalopathy, Ischemic;Ischemia, Cerebral;Ischemic Encephalopathy	D002545	IL1RL2	0.0489	1	IL-18Rβ and IL-1Rrp2 gene transcripts in the brain are regulated in response to focal cerebral ischaemia	16086690
Brain Ischemia;Encephalopathy, Ischemic;Ischemia, Cerebral;Ischemic Encephalopathy	D002545	SERP1	0.0489	1	Compared with homeostatic conditions, SERP1 expression is upregulated both in vivo and in vitro in response to H and R (including induction of brain ischemia), as well as under conditions associated with accumulation of unfolded proteins in the endoplasmic reticulum (ER stress).	10601334
Brain Ischemia;Encephalopathy, Ischemic;Ischemia, Cerebral;Ischemic Encephalopathy	D002545	DKK1	0.0494	8	Finally, we extended our findings to natural aging, as 24-month-old, reproductively senescent female rats also displayed a modest increase in basal Dkk1 in the CA1, which consistently co-localized with the apoptotic marker TUNEL after GCI and coincided with a loss of E2 neuroprotection.	23178162
Brain Ischemia;Encephalopathy, Ischemic;Ischemia, Cerebral;Ischemic Encephalopathy	D002545	GAST	0.0499	1	These results suggested that Gas and SST were involved in the pathological process of gastric mucosa injury induced by cerebral ischemia and reperfusion.	19900492
Brain Ischemia;Encephalopathy, Ischemic;Ischemia, Cerebral;Ischemic Encephalopathy	D002545	KLK1	0.0499	8	Importantly, in the clinical setting, human tissue kallikrein has been proven to be effective in the treatment of patients with acute brain infarction when injected within 48 h after stroke onset.	20180644
