# Supplementary material for: Network-Based Approach to Identify Potential Targets and Drugs that Promote Neuroprotection and Neurorepair in Acute Ischemic Stroke
Source: Sci Rep. 2017 Jan 5;7:40137. doi: 10.1038/srep40137 (PMC5215297; doi:10.1038/srep40137)
Supplement: Supplementary Dataset 2 [file srep40137-s2.xls]

## Sheet: Sheet1
Module	Count	Protein
46	7	FAAH
46	7	FAAH2
46	7	FABP3
46	7	GATC
46	7	NAPEPLD
46	7	PET112L
46	7	QRSL1
50	9	DIO1
50	9	EEFSEC
50	9	PSTK
50	9	SCLY
50	9	SEPHS1
50	9	SEPHS2
50	9	SEPSECS
50	9	TXNRD2
50	9	TXNRD3
56	9	APIP
56	9	ENOPH1
56	9	MRI1
56	9	MTAP
56	9	PAOX
56	9	SAT1
56	9	SAT2
56	9	SMS
56	9	SRM
58	77	ABCC1
58	77	ALOX12
58	77	ALOX12B
58	77	ALOX15
58	77	ALOX15B
58	77	ALOX5
58	77	ALOX5AP
58	77	C3F
58	77	CEPT1
58	77	CHDH
58	77	CHPT1
58	77	COTL1
58	77	CYP2J2
58	77	CYP2R1
58	77	CYP2U1
58	77	CYP4A11
58	77	CYP4A22
58	77	CYP4F11
58	77	CYP4F2
58	77	CYP4F3
58	77	ELOVL2
58	77	ELOVL5
58	77	ENPP2
58	77	ENPP6
58	77	EPT1
58	77	FABP9
58	77	FADS2
58	77	FADS3
58	77	GPCPD1
58	77	HsT16992
58	77	LCAT
58	77	LPCAT1
58	77	LPCAT2
58	77	LPCAT4
58	77	LTA4H
58	77	LTC4S
58	77	LYPLA1
58	77	MBOAT7
58	77	PAFAH1B3
58	77	PAFAH2
58	77	PEMT
58	77	PISD
58	77	PLA2G10
58	77	PLA2G12A
58	77	PLA2G12B
58	77	PLA2G15
58	77	PLA2G16
58	77	PLA2G1B
58	77	PLA2G2A
58	77	PLA2G2C
58	77	PLA2G2D
58	77	PLA2G2E
58	77	PLA2G2F
58	77	PLA2G3
58	77	PLA2G4A
58	77	PLA2G4B
58	77	PLA2G4C
58	77	PLA2G4E
58	77	PLA2G5
58	77	PLA2G6
58	77	PLA2G7
58	77	PLA2R1
58	77	PLB1
58	77	PLBD1
58	77	PLD1
58	77	PLD2
58	77	PLD3
58	77	PLD4
58	77	PLD6
58	77	PNPLA6
58	77	PNPLA7
58	77	PSKH1
58	77	PTDSS1
58	77	PTDSS2
58	77	PTGS1
58	77	SCAMP2
58	77	VKORC1
62	22	AOX1
62	22	BTN1A1
62	22	BTN2A2
62	22	ETHE1
62	22	GLRA1
62	22	GLRA2
62	22	GLRA3
62	22	GLRB
62	22	GPHN
62	22	MOCOS
62	22	MOCS2
62	22	MOSC2
62	22	NOVA1
62	22	PDXK
62	22	PDXP
62	22	PHOSPHO2
62	22	PNPO
62	22	SLC19A1
62	22	SQRDL
62	22	SUOX
62	22	TPMT
62	22	XDH
64	184	ABCC8
64	184	ABCC9
64	184	ACSF2
64	184	AKAP1
64	184	AKAP10
64	184	AKAP13
64	184	AKAP4
64	184	AKAP5
64	184	AKAP6
64	184	AKAP7
64	184	AKAP8
64	184	AQP2
64	184	ARFGEF1
64	184	ARFGEF2
64	184	ATF1
64	184	C11orf17
64	184	C3orf15
64	184	CACNA1B
64	184	CACNA1C
64	184	CACNA1D
64	184	CACNA1E
64	184	CACNA1F
64	184	CACNA1G
64	184	CACNA1H
64	184	CACNA1I
64	184	CACNA1S
64	184	CACNA2D1
64	184	CACNA2D2
64	184	CACNA2D3
64	184	CACNA2D4
64	184	CACNB1
64	184	CACNB2
64	184	CACNB3
64	184	CACNB4
64	184	CACNG1
64	184	CACNG2
64	184	CACNG3
64	184	CACNG4
64	184	CACNG5
64	184	CACNG6
64	184	CACNG7
64	184	CACNG8
64	184	CAMK1D
64	184	CAMK2A
64	184	CAMK2B
64	184	CAMK2D
64	184	CAMK2G
64	184	CAMK2N2
64	184	CAPN5
64	184	CATSPER1
64	184	CATSPER2
64	184	CATSPER3
64	184	CATSPER4
64	184	CATSPERB
64	184	CATSPERG
64	184	CBLN1
64	184	CBLN3
64	184	CCNG1
64	184	CFTR
64	184	CLCN2
64	184	CLRN2
64	184	CLRN3
64	184	CNIH2
64	184	CNIH3
64	184	CREB3
64	184	CREB3L1
64	184	CREB3L2
64	184	CREB3L3
64	184	CREB3L4
64	184	CREB5
64	184	CRIP2
64	184	CRIPT
64	184	CSRP2
64	184	DLG1
64	184	DLG3
64	184	DLG5
64	184	DLGAP2
64	184	EMP3
64	184	ENKUR
64	184	EPB41L1
64	184	EPB41L2
64	184	FBXO43
64	184	FKBP1B
64	184	FSIP2
64	184	FXYD1
64	184	FXYD5
64	184	GAN
64	184	GJD2
64	184	GKAP1
64	184	GORAB
64	184	GRIA1
64	184	GRIA2
64	184	GRIA3
64	184	GRIA4
64	184	GRID2
64	184	GRID2IP
64	184	GRIK1
64	184	GRIK2
64	184	GRIN1
64	184	GRIN2A
64	184	GRIN2B
64	184	GRIN2C
64	184	GRIN2D
64	184	GRIN3A
64	184	GRIN3B
64	184	HCFC1R1
64	184	HEPACAM
64	184	HSPA2
64	184	INA
64	184	JTB
64	184	KCNJ11
64	184	KCNJ8
64	184	KCNMA1
64	184	KCNMB1
64	184	KCNMB2
64	184	KCNMB3
64	184	KCNMB4
64	184	KCNU1
64	184	KIAA1644
64	184	LIPE
64	184	LRRC26
64	184	MDM2
64	184	MDM4
64	184	MTBP
64	184	MYCBP
64	184	MYCBPAP
64	184	NEFL
64	184	NKX2-3
64	184	NLGN4X
64	184	OLFM1
64	184	PDC
64	184	PDZK1
64	184	PDZK1IP1
64	184	PKIA
64	184	PPM1G
64	184	PPP2R4
64	184	PRKACA
64	184	PRKACB
64	184	PRKACG
64	184	PRKAR1A
64	184	PRKAR1B
64	184	PRKAR2A
64	184	PRKG1
64	184	PRKX
64	184	PRPH
64	184	PRPH2
64	184	PTCHD1
64	184	PTPN4
64	184	RAB32
64	184	RAP1GAP2
64	184	RASGRF1
64	184	RASGRP1
64	184	RASGRP2
64	184	RASGRP3
64	184	RASGRP4
64	184	RCHY1
64	184	RYR2
64	184	RYR3
64	184	SENP8
64	184	SEPT3
64	184	SESN3
64	184	SFN
64	184	SHISA9
64	184	SIPA1
64	184	SLC12A2
64	184	SLC14A2
64	184	SLC22A11
64	184	SLC22A4
64	184	SLC22A5
64	184	SLC22A9
64	184	SLC26A6
64	184	STK39
64	184	STMN2
64	184	SYNGAP1
64	184	SYT12
64	184	TANC1
64	184	THRSP
64	184	TMEM146
64	184	TMEM92
64	184	TRPC4
64	184	TRPC5
64	184	UBR4
64	184	ZFP62
64	184	ZNF668
94	204	ADAMTS4
94	204	ADAMTS5
94	204	AGER
94	204	AKR7A3
94	204	ANP32B
94	204	API5
94	204	AQP4
94	204	AREG
94	204	AREGB
94	204	AVEN
94	204	AZU1
94	204	BAG3
94	204	BAI2
94	204	BPI
94	204	BSG
94	204	C15orf48
94	204	C16orf5
94	204	C9orf72
94	204	CAMP
94	204	CCDC47
94	204	CCL2
94	204	CD14
94	204	CD180
94	204	CD200
94	204	CD200R1
94	204	CD276
94	204	CD5L
94	204	CD83
94	204	CEACAM8
94	204	CFHR4
94	204	CG005
94	204	CHI3L1
94	204	CNPY3
94	204	CNPY4
94	204	CRP
94	204	CTF1
94	204	CYP27B1
94	204	CYR61
94	204	DDR2
94	204	DEFB103A
94	204	DEFB103B
94	204	DEFB104A
94	204	DIF
94	204	DLX4
94	204	ECSIT
94	204	EEF1A2
94	204	EGFL7
94	204	ELANE
94	204	ELAVL1
94	204	ELN
94	204	EML1
94	204	ENSG00000204305
94	204	ENSG00000228978
94	204	ENSG00000231268
94	204	ESM1
94	204	F3
94	204	FAM3B
94	204	FCN1
94	204	FGF2
94	204	GABRE
94	204	GDF15
94	204	GJA1
94	204	GLG1
94	204	GLRX
94	204	GPR83
94	204	GRN
94	204	HBEGF
94	204	HELT
94	204	HMG1
94	204	HMGB1
94	204	HMOX1
94	204	HSP72
94	204	HSP90B1
94	204	HSPA4
94	204	HSPBP1
94	204	ICAM1
94	204	IGF2AS
94	204	IL17A
94	204	IL17C
94	204	IL18
94	204	IL1A
94	204	IL1B
94	204	IL1R1
94	204	IL1R2
94	204	IL1RAP
94	204	IL1RL1
94	204	IL1RL2
94	204	IL1RN
94	204	IL32
94	204	IL33
94	204	IL6
94	204	IL8
94	204	IRAK1
94	204	IRAK1BP1
94	204	IRAK2
94	204	IRAK3
94	204	IRAK4
94	204	ISG20L2
94	204	KCNJ10
94	204	KIAA1804
94	204	LGALS3
94	204	LGALS7B
94	204	LY96
94	204	LYVE1
94	204	MCAM
94	204	MEST
94	204	MGC22357
94	204	MHC
94	204	MMP1
94	204	MMP10
94	204	MMP11
94	204	MMP12
94	204	MMP13
94	204	MMP14
94	204	MMP2
94	204	MMP3
94	204	MMP7
94	204	MMP8
94	204	MMP9
94	204	MPO
94	204	MYD88
94	204	NAMPT
94	204	NOD2
94	204	NOS2
94	204	NOS3
94	204	NOSIP
94	204	ODC1
94	204	OLR1
94	204	P2RX7
94	204	PELI1
94	204	PELI2
94	204	PELI3
94	204	PGLYRP1
94	204	PIM2
94	204	PRSS1
94	204	PRTN3
94	204	PTGS2
94	204	PTPRO
94	204	PTPRU
94	204	RAB12
94	204	RAGE
94	204	RBMS1
94	204	RECK
94	204	RETN
94	204	S100A12
94	204	S100A6
94	204	S100A8
94	204	S100A9
94	204	S100B
94	204	SAA1
94	204	SAA2
94	204	SARM1
94	204	SCARB1
94	204	SCARB2
94	204	SELE
94	204	SELV
94	204	SERPINA3
94	204	SIGIRR
94	204	SIGLEC1
94	204	SLC16A1
94	204	SLC16A3
94	204	SLC16A7
94	204	SLC16A8
94	204	SLC20A2
94	204	SLC25A26
94	204	SLPI
94	204	SNN
94	204	SOD2
94	204	SPG7
94	204	SPN
94	204	STC1
94	204	STYK1
94	204	TARDBP
94	204	TGFA
94	204	TICAM2
94	204	TIMP2
94	204	TIMP3
94	204	TIMP4
94	204	TIRAP
94	204	TLR1
94	204	TLR2
94	204	TLR4
94	204	TLR5
94	204	TLR7
94	204	TLR8
94	204	TLR9
94	204	TMED1
94	204	TMED4
94	204	TMEM173
94	204	TNF
94	204	TNFAIP8
94	204	TNFRSF6B
94	204	TNFSF11
94	204	TNFSF13B
94	204	TOLLIP
94	204	TRIM56
94	204	TSPO
94	204	UNC93B1
94	204	VEGFA
94	204	VIL1
94	204	WWOX
94	204	XPR1
94	204	ZNF267
94	204	ZNF296
97	144	ABCA3
97	144	ABHD12
97	144	AGAP3
97	144	AIRE
97	144	ARG1
97	144	ATF3
97	144	AVP
97	144	BATF
97	144	BATF2
97	144	BATF3
97	144	BLCAP
97	144	BTG2
97	144	C1QTNF6
97	144	CD177
97	144	CD34
97	144	CD40LG
97	144	CHST4
97	144	CLEC11A
97	144	CNR1
97	144	CNRIP1
97	144	CNTF
97	144	CNTN5
97	144	CREM
97	144	CSF2
97	144	CSF3
97	144	DCX
97	144	DIRAS3
97	144	DMBT1
97	144	DMTF1
97	144	EBI3
97	144	EGR1
97	144	EGR3
97	144	EGR4
97	144	ENSG00000204520
97	144	ENSG00000206256
97	144	ENSG00000206312
97	144	ENSG00000221988
97	144	ENSG00000233051
97	144	ENSG00000235233
97	144	ENSG00000235588
97	144	EPO
97	144	EPX
97	144	ETS1
97	144	FAIM3
97	144	FASLG
97	144	FHL5
97	144	FLJ60820
97	144	FLT3
97	144	FLT3LG
97	144	FOS
97	144	FOXP3
97	144	FSCN2
97	144	FSCN3
97	144	FUT7
97	144	GADD45B
97	144	GADD45G
97	144	GBP3
97	144	GFAP
97	144	HLX
97	144	HMP19
97	144	ICA1
97	144	IER2
97	144	IER5
97	144	IFNA1
97	144	IFNG
97	144	IGFBP7
97	144	IL10
97	144	IL11
97	144	IL12A
97	144	IL12B
97	144	IL12RB1
97	144	IL12RB2
97	144	IL13
97	144	IL15
97	144	IL18R1
97	144	IL18RAP
97	144	IL19
97	144	IL2
97	144	IL21
97	144	IL23A
97	144	IL27
97	144	IL27RA
97	144	IL3
97	144	IL4
97	144	IL5
97	144	IL7
97	144	IL9
97	144	IQSEC3
97	144	JUN
97	144	JUNB
97	144	KITLG
97	144	KPNA6
97	144	KRBA2
97	144	KRT5
97	144	LAMP3
97	144	LBP
97	144	LIF
97	144	LMLN
97	144	MAF
97	144	MAFB
97	144	MAPK9
97	144	MAZ
97	144	METRN
97	144	MRC1L1
97	144	NAB1
97	144	NAB2
97	144	NFATC1
97	144	NFATC2
97	144	NFATC3
97	144	NNAT
97	144	NPAS1
97	144	NPTX2
97	144	OSM
97	144	PGLYRP2
97	144	PLEKHB1
97	144	POU6F1
97	144	PPIA
97	144	PRG3
97	144	PRL
97	144	RBFOX3
97	144	REG3A
97	144	RETNLB
97	144	RNASE2
97	144	RNASE3
97	144	RNF128
97	144	SCGB3A1
97	144	SCGB3A2
97	144	SELP
97	144	STAP2
97	144	STAT1
97	144	STAT3
97	144	STAT4
97	144	STAT6
97	144	TBX21
97	144	THPO
97	144	TLR10
97	144	TNFSF4
97	144	TNIP3
97	144	TSC22D3
97	144	TSLP
97	144	TXNDC17
97	144	USP6
97	144	ZHX2
97	144	ZNF320
103	123	ACIN1
103	123	AIFM1
103	123	AIM2
103	123	AKT1
103	123	AKT2
103	123	ANKRD2
103	123	ANXA5
103	123	APAF1
103	123	ARPP21
103	123	ART3
103	123	ART5
103	123	ATN1
103	123	BAD
103	123	BAG1
103	123	BAG2
103	123	BAK1
103	123	BAX
103	123	BBC3
103	123	BCL2
103	123	BCL2A1
103	123	BCL2L1
103	123	BCL2L10
103	123	BCL2L11
103	123	BCL2L2
103	123	BDNF
103	123	BID
103	123	BIK
103	123	BIRC6
103	123	BIRC7
103	123	BIRC8
103	123	BMF
103	123	BNIP3
103	123	BNIP3L
103	123	BNIPL
103	123	BOK
103	123	BTG1
103	123	C15orf63
103	123	C2orf3
103	123	CARD16
103	123	CARD8
103	123	CASP1
103	123	CASP2
103	123	CASP3
103	123	CASP5
103	123	CASP6
103	123	CASP7
103	123	CASP9
103	123	CAST
103	123	CASZ1
103	123	CELF2
103	123	DIABLO
103	123	EIF1AD
103	123	ENSG00000179978
103	123	ENSG00000235930
103	123	ENSG00000235941
103	123	F8A1
103	123	FAIM
103	123	FAIM2
103	123	FLII
103	123	FOXC1
103	123	GAPDH
103	123	HAP1
103	123	HEPN1
103	123	hnRNP-A1
103	123	HOXB9
103	123	HRK
103	123	HSPA1B
103	123	HSPD1
103	123	HTT
103	123	IL16
103	123	IL18BP
103	123	IL1F7
103	123	IMMP2L
103	123	KANK2
103	123	KRT18
103	123	LRRFIP1
103	123	MAGED1
103	123	MAGED2
103	123	MAGEE1
103	123	MAGEH1
103	123	MCL1
103	123	MEFV
103	123	MGC29506
103	123	MOAP1
103	123	NGF
103	123	NGFRAP1
103	123	NLRC4
103	123	NLRP1
103	123	NLRP12
103	123	NLRP2
103	123	NLRP3
103	123	NLRP4
103	123	NMT2
103	123	PACS2
103	123	PAMR1
103	123	PANX1
103	123	PANX2
103	123	PARG
103	123	PARG99
103	123	PGRMC1
103	123	PITX3
103	123	PIWIL2
103	123	PMAIP1
103	123	POU4F1
103	123	PRDM4
103	123	PYCARD
103	123	SACS
103	123	SH3RF1
103	123	SLC1A2
103	123	STARD13
103	123	STXBP4
103	123	SWAP70
103	123	TCEAL7
103	123	TCL1A
103	123	TCL1B
103	123	TCL6
103	123	THEM4
103	123	TM7SF4
103	123	TMBIM6
103	123	UACA
103	123	VGF
103	123	WBP5
103	123	XIAP
114	34	AMBRA1
114	34	ATG10
114	34	ATG12
114	34	ATG16L2
114	34	ATG3
114	34	ATG4A
114	34	ATG4B
114	34	ATG4C
114	34	ATG4D
114	34	ATG5
114	34	ATG7
114	34	ATG9A
114	34	BECN1
114	34	C13orf18
114	34	CNN3
114	34	GABARAP
114	34	GABARAPL1
114	34	GABARAPL2
114	34	KRT85
114	34	MAP1LC3A
114	34	MAP1LC3B
114	34	MAP1LC3B2
114	34	NBR1
114	34	NLRP10
114	34	RNF185
114	34	TMEM49
114	34	TP53INP2
114	34	UBA5
114	34	UFC1
114	34	UFM1
114	34	UFSP1
114	34	UFSP2
114	34	ULK1
114	34	WDFY3
121	71	ADAM10
121	71	ADAM17
121	71	ANXA11
121	71	APH1A
121	71	APH1B
121	71	APLP1
121	71	APLP2
121	71	CAPN1
121	71	CAPNS1
121	71	CELSR2
121	71	CNTN6
121	71	DLL1
121	71	DLL3
121	71	DLL4
121	71	DNER
121	71	DTX1
121	71	DTX2
121	71	DTX3
121	71	DTX4
121	71	ENSG00000204301
121	71	ENSG00000226127
121	71	ENSG00000235396
121	71	ENSG00000236672
121	71	ENSG00000238196
121	71	ETV4
121	71	FCER2
121	71	FOXC2
121	71	FOXN4
121	71	HES1
121	71	HES5
121	71	HEY1
121	71	HOPX
121	71	ID4
121	71	JAG1
121	71	JAG2
121	71	KCNIP3
121	71	KTELC1
121	71	MFNG
121	71	MIB1
121	71	MRPL43
121	71	MTCH1
121	71	NCSTN
121	71	NEURL1B
121	71	NEUROD4
121	71	NOTCH1
121	71	NOTCH2
121	71	NOTCH2NL
121	71	NOTCH3
121	71	NOTCH4
121	71	NUMBL
121	71	PDCD6
121	71	PEF1
121	71	POFUT1
121	71	PROP1
121	71	PSEN1
121	71	PSEN2
121	71	PSENEN
121	71	PSRC1
121	71	PTCRA
121	71	PTF1A
121	71	RBPJ
121	71	RFNG
121	71	SORCS2
121	71	SORCS3
121	71	SORT1
121	71	SOX13
121	71	SPINLW1
121	71	SPON1
121	71	SRI
121	71	TMED10
121	71	ZNF274
132	5	GSC2
132	5	MKRN3
132	5	NFATC2IP
132	5	RNF4
132	5	SNURF
144	7	GRM1
144	7	GRM2
144	7	GRM3
144	7	GRM4
144	7	GRM6
144	7	GRM7
144	7	GRM8
150	8	C4A
150	8	C4A13
150	8	C4B-2
150	8	FCN2
150	8	FCN3
150	8	GPR77
150	8	MASP1
150	8	MASP2
151	5	ACCN1
151	5	ACCN2
151	5	LANCL1
151	5	STOM
151	5	STOML1
193	62	ACR
193	62	ADAMTS13
193	62	ANXA2
193	62	C5orf23
193	62	C5orf39
193	62	F10
193	62	F11
193	62	F12
193	62	F13B
193	62	F2
193	62	F5
193	62	F7
193	62	F8
193	62	F9
193	62	FURIN
193	62	GGCX
193	62	GNB1L
193	62	GP1BA
193	62	GP1BB
193	62	GP5
193	62	GP9
193	62	GPR75
193	62	HABP2
193	62	HHAT
193	62	KLK2
193	62	KLKB1
193	62	LMAN1
193	62	LOXHD1
193	62	LRP1B
193	62	MCFD2
193	62	MMP28
193	62	NPPC
193	62	NPR3
193	62	PLAC1
193	62	PLAT
193	62	PLG
193	62	PLGLA
193	62	PROC
193	62	PROCR
193	62	PROS1
193	62	PROSP
193	62	PROZ
193	62	PRRG1
193	62	PRRG2
193	62	RSPO4
193	62	S100A10
193	62	SERPINA10
193	62	SERPINA5
193	62	SERPINB5
193	62	SERPINB6
193	62	SERPINB8
193	62	SERPINE1
193	62	SERPINF2
193	62	SRSF10
193	62	TFPI
193	62	TFPI2
193	62	TGM4
193	62	THBD
193	62	TMPRSS11E
193	62	TMPRSS4
193	62	VWF
193	62	ZP3
194	24	ACCN3
194	24	ACE
194	24	ACE2
194	24	AGT
194	24	CLCA1
194	24	CMA1
194	24	CTSB
194	24	CTSG
194	24	DHX40
194	24	HOXD3
194	24	PLAU
194	24	PON1
194	24	PON2
194	24	PRCP
194	24	REN
194	24	S
194	24	SERPINB1
194	24	SERPINB10
194	24	SERPINB13
194	24	SERPINB2
194	24	SERPINE2
194	24	TMEM5
194	24	USF2
194	24	ZNF398
198	23	AHSP
198	23	AKAP14
198	23	ASGR2
198	23	ATOX1
198	23	ATP7A
198	23	CP
198	23	CYB5R3
198	23	CYGB
198	23	HBA1
198	23	HBA2
198	23	HBB
198	23	HBD
198	23	HBE1
198	23	HBG2
198	23	HBQ1
198	23	HBZ
198	23	HP
198	23	HPR
198	23	HTRA3
198	23	NGB
198	23	PDZD11
198	23	PRDX3
198	23	SOD3
200	7	EPCAM
200	7	HGFAC
200	7	IGHV3-30
200	7	KLK1
200	7	KRT10
200	7	PB
200	7	SPINT2
201	12	IGF2
201	12	IGF2BP3
201	12	IGFALS
201	12	IGFBP2
201	12	IGFBP5
201	12	IGFBP6
201	12	MIIP
201	12	PAPPA
201	12	PAPPA2
201	12	PCSK4
201	12	PRG2
201	12	SIX5
202	59	AFP
202	59	AHSG
202	59	ALB
202	59	AMBP
202	59	APOA2
202	59	APOA5
202	59	APOB
202	59	APOC1
202	59	APOC2
202	59	APOC3
202	59	APOC4
202	59	APOF
202	59	APOH
202	59	APOO
202	59	ARL6IP5
202	59	ASGR1
202	59	AZGP1P1
202	59	CETP
202	59	CPB2
202	59	DSCAML1
202	59	FABP1
202	59	FETUB
202	59	FGB
202	59	FGG
202	59	FGL1
202	59	FGL2
202	59	FOXA3
202	59	FUCA2
202	59	GC
202	59	HPX
202	59	HRG
202	59	ITIH1
202	59	ITIH2
202	59	ITIH3
202	59	ITIH4
202	59	ITIH5
202	59	LIPI
202	59	LPA
202	59	LPO
202	59	MTTP
202	59	ORM1
202	59	ORM2
202	59	ORMDL1
202	59	ORMDL2
202	59	PEPD
202	59	PLGLB1
202	59	PLGLB2
202	59	PTX3
202	59	PZP
202	59	RBP4
202	59	RNF95
202	59	S100G
202	59	SERPINC1
202	59	SERPIND1
202	59	SLC1A1
202	59	SLC36A1
202	59	SPP2
202	59	STRA6
202	59	TRIM26
208	25	ABCC6
208	25	ARC
208	25	ASPRV1
208	25	CTSE
208	25	ERMAP
208	25	FBXO47
208	25	FUZ
208	25	GNPTAB
208	25	GNPTG
208	25	HRASLS5
208	25	ICK
208	25	IDE
208	25	INTU
208	25	MBNL1
208	25	MGP
208	25	MRPL49
208	25	NAGPA
208	25	NIN
208	25	OPN3
208	25	SH3GL1
208	25	SIRT4
208	25	SLC35B2
208	25	SON
208	25	SULT4A1
208	25	TECR
231	9	ADAM11
231	9	ADAM20
231	9	ADAM21
231	9	ADAM23
231	9	ADAM29
231	9	ADAM30
231	9	ADAM7
231	9	LGI2
231	9	MMP25
239	11	ADAM8
239	11	AFAP1L1
239	11	C9orf3
239	11	CA4
239	11	FERMT3
239	11	LPXN
239	11	SH3PXD2A
239	11	SH3PXD2B
239	11	SLITRK1
239	11	SVIL
239	11	VCAM1
244	96	ALK
244	96	ANGPT1
244	96	ANGPT2
244	96	ANGPT4
244	96	ANGPTL1
244	96	ARF4
244	96	ASAP1
244	96	BARHL1
244	96	BCL6B
244	96	BMX
244	96	CASS4
244	96	CD300LF
244	96	COBL
244	96	CRK
244	96	DOK2
244	96	DOK4
244	96	DOK5
244	96	DOK6
244	96	EHD4
244	96	ELF2
244	96	ELMO3
244	96	EML4
244	96	ERRFI1
244	96	FAM59A
244	96	FAM82A2
244	96	FRS2
244	96	GAB1
244	96	GAB3
244	96	GAPT
244	96	GCHFR
244	96	GDNF
244	96	GFRA1
244	96	GFRA2
244	96	GFRA3
244	96	GIGYF1
244	96	GRB10
244	96	GRB14
244	96	GRB2
244	96	GRB7
244	96	GZF1
244	96	HOXD8
244	96	HSH2D
244	96	INSR
244	96	IRS1
244	96	JAKMIP2
244	96	JAKMIP3
244	96	JMJD6
244	96	KRAS
244	96	KRT33A
244	96	KRT36
244	96	LAX1
244	96	LTK
244	96	LY6G6F
244	96	MAP4K3
244	96	MEGT1
244	96	MERTK
244	96	MST1R
244	96	NRTN
244	96	NTF3
244	96	NTF4
244	96	NTRK1
244	96	NTRK2
244	96	NTRK3
244	96	PDLIM7
244	96	PEAR1
244	96	PHIP
244	96	PHOX2B
244	96	PSPN
244	96	PSTPIP1
244	96	PSTPIP2
244	96	PTK2
244	96	PTN
244	96	PTPN1
244	96	PTPN12
244	96	PTPN18
244	96	PTPRE
244	96	PTPRF
244	96	PTPRZ1
244	96	PTS
244	96	RET
244	96	RUFY1
244	96	SGK269
244	96	SH2B1
244	96	SH2B2
244	96	SH2B3
244	96	SHC1
244	96	SHC2
244	96	SHC3
244	96	SLC1A3
244	96	SLC44A5
244	96	SORBS2
244	96	TEK
244	96	TGFB1I1
244	96	TIE1
244	96	TNKS2
244	96	TYRO3
251	5	EFCAB4B
251	5	ORAI2
251	5	ORAI3
251	5	PCDH7
251	5	STIM2
274	5	ANO4
274	5	ATP2B1
274	5	MPP4
274	5	SLC17A8
274	5	UBE3B
299	6	FTSJ2
299	6	GABPB1
299	6	POLRMT
299	6	TFAM
299	6	TFB1M
299	6	TXN2
302	5	AEN
302	5	CIDEB
302	5	DFFA
302	5	DFFB
302	5	DNASE2
