# Supplementary material for: Network-Based Approach to Identify Potential Targets and Drugs that Promote Neuroprotection and Neurorepair in Acute Ischemic Stroke
Source: Sci Rep. 2017 Jan 5;7:40137. doi: 10.1038/srep40137 (PMC5215297; doi:10.1038/srep40137)
Supplement: Supplementary Dataset 3 [file srep40137-s3.xls]

## Sheet: BP
GO-ID	p-value	corr p-value	x	n	X	N	Description	Genes in test set
GO:0006950	2.8136e-60	1.1294e-56	218	1770	559	14277	response to stress	ADORA3|PTGS2|AQP9|AIF1|EDN1|AQP4|ADORA1|MAP3K5|BDNF|GRIN2B|HTRA2|GRIN2C|APOE|COL4A3BP|SERPINE1|APOH|CHRNA7|MAP2K7|OXR1|F12|POLG|GRIN2A|F8|F7|HNF4A|F5|PPBP|F3|JUN|EIF2S1|LILRB3|F2|VEGFA|CX3CR1|TFPI|PLA2G2A|IL1R1|TXN2|HSPA1A|ADRBK1|BDKRB1|BCL2L1|MANF|HSPA1L|F13B|ACE|PROCR|INS|PLAT|VIMP|BECN1|CFB|IL1RL2|IL1RN|MAP2K4|TREX1|S100A12|NOTCH3|NOTCH2|HYOU1|PLA2G4A|NOTCH1|KCNJ8|HPCA|PARP1|PARP2|PLAU|ZMAT3|P…
GO:0042221	6.3672e-53	1.2779e-49	187	1460	559	14277	response to chemical stimulus	EDN3|AQP9|PTGS2|GRIK2|IL18|EDN1|TLR2|AQP4|CNP|TLR4|GRIN3A|MMP3|MMP2|AGTR1|APOB|BDNF|WNT3|EIF4EBP2|ATG5|GRIN2B|APOE|PVALB|APOA5|ATF6B|SERPINE1|PLA2G1B|IL1B|CHRNA7|CYGB|OXR1|F12|EMX1|RELA|GRIN2A|PDXP|NR0B2|F7|JUNB|DDIT3|GLUL|HIF1A|THBD|PPBP|HNF4A|F3|JUN|CX3CR1|VEGFA|HSPB2|HSPB1|STC1|NFE2L2|HMGB1|C3AR1|IL1R1|CCL2|PANX1|CYSLTR1|TXN2|CYP2B6|ADORA2A|BDKRB1|ADRBK1|HSPA1A|BCL2L1|CX3CL1|CCNG1|ITGAM|MANF|A…
GO:0043067	1.0257e-47	1.3724e-44	136	860	559	14277	regulation of programmed cell death	ZAK|PTGS2|GRIK2|MMP9|IL18|TLR2|TNFSF14|TLR4|FOXO3|GDNF|ADORA1|SART1|AGTR2|APP|MAP3K5|BDNF|ATG5|HTRA2|APOE|SERPINE1|APOH|IL1B|DAP|ARC|RELA|BCL2A1|GRIN2A|F7|DDIT3|F3|JUN|F2|VEGFA|CX3CR1|HSPB1|PRODH|NMNAT1|HMGB1|CCL2|ADORA2A|HSPA1A|BCL2L2|BCL2L1|CX3CL1|CCNG1|PEA15|AKT1S1|INS|CNR1|DIABLO|FAIM|CFLAR|NTF3|SPHK2|VIMP|BECN1|PPIF|P2RX4|NOTCH2|HDAC3|P2RX7|PLA2G4A|NOTCH1|RNF7|NTRK1|HPCA|BMP7|RBPJ|RTN4|SH3RF…
GO:0042981	1.9326e-47	1.9393e-44	135	852	559	14277	regulation of apoptosis	ZAK|PTGS2|GRIK2|MMP9|IL18|TLR2|TNFSF14|TLR4|FOXO3|GDNF|ADORA1|SART1|AGTR2|APP|MAP3K5|BDNF|ATG5|HTRA2|APOE|SERPINE1|APOH|IL1B|DAP|ARC|RELA|BCL2A1|GRIN2A|F7|DDIT3|F3|JUN|F2|VEGFA|CX3CR1|HSPB1|PRODH|NMNAT1|HMGB1|CCL2|ADORA2A|HSPA1A|BCL2L2|BCL2L1|CX3CL1|CCNG1|PEA15|AKT1S1|INS|CNR1|DIABLO|FAIM|CFLAR|NTF3|SPHK2|VIMP|BECN1|PPIF|P2RX4|NOTCH2|HDAC3|P2RX7|PLA2G4A|NOTCH1|RNF7|NTRK1|HPCA|BMP7|RBPJ|RTN4|SH3RF…
GO:0010941	2.724e-47	2.1868e-44	136	867	559	14277	regulation of cell death	ZAK|PTGS2|GRIK2|MMP9|IL18|TLR2|TNFSF14|TLR4|FOXO3|GDNF|ADORA1|SART1|AGTR2|APP|MAP3K5|BDNF|ATG5|HTRA2|APOE|SERPINE1|APOH|IL1B|DAP|ARC|RELA|BCL2A1|GRIN2A|F7|DDIT3|F3|JUN|F2|VEGFA|CX3CR1|HSPB1|PRODH|NMNAT1|HMGB1|CCL2|ADORA2A|HSPA1A|BCL2L2|BCL2L1|CX3CL1|CCNG1|PEA15|AKT1S1|INS|CNR1|DIABLO|FAIM|CFLAR|NTF3|SPHK2|VIMP|BECN1|PPIF|P2RX4|NOTCH2|HDAC3|P2RX7|PLA2G4A|NOTCH1|RNF7|NTRK1|HPCA|BMP7|RBPJ|RTN4|SH3RF…
GO:0051239	1.037e-45	6.9373e-43	149	1066	559	14277	regulation of multicellular organismal process	EDN3|ADORA3|GRIK1|PTGS2|GRIK2|IL18|EDN1|TLR2|CNP|VTN|TLR4|FOXO3|JAG1|REST|GDNF|CALB1|ADORA1|SART1|SYP|AGTR1|AGTR2|APP|BDNF|APOA1|GRIN2B|HTRA2|APOE|SERPINE1|APOH|IL1B|CHRNA7|OLIG2|DAP|F12|ARC|RELA|CST3|GRIN2A|F7|HES1|THBD|HIF1A|HES5|ARRB1|JUN|F3|F2|VEGFA|CX3CR1|NFE2L2|XDH|C3AR1|CCL2|PANX1|CYSLTR1|TNFRSF12A|ADORA2A|ADRBK1|CX3CL1|ARNT|ACE|INS|CNR1|APOC3|PLAT|VIMP|NTF3|EPHX2|NDFIP1|KAT5|CD63|TNNI3|NO…
GO:0065008	1.7422e-45	9.9904e-43	181	1538	559	14277	regulation of biological quality	EDN3|AQP9|PTGS2|GRIK2|EDN1|IDE|TLR2|AQP4|TNFSF14|CNP|TLR4|FOXO3|CALB1|ADORA1|SYP|AGTR1|APOB|BDNF|AGTR2|APP|GP6|APOA1|GRIN2B|ATG5|APOE|GRIN2C|PVALB|COL4A3BP|SERPINE1|APOA5|APOH|IL1B|CHRNA7|OLIG2|GJD2|F12|ARC|SCUBE1|WNK1|F8|GRIN2A|STIM2|F7|DDIT3|HIF1A|THBD|HNF4A|F5|JUN|F3|VEGFA|F2|TFPI|STC1|NGB|C3AR1|CCL2|CYSLTR1|TXN2|TNFRSF12A|ADORA2A|BDKRB1|ADRBK1|HSPA1A|BCL2L1|CCNG1|F13B|HSPA1L|ACE|AKT1S1|PROCR|…
GO:0050896	8.4394e-45	4.2345e-42	294	3624	559	14277	response to stimulus	EDN3|ADORA3|PTGS2|AQP9|AIF1|EDN1|AQP4|GRIN3A|ADORA1|AGTR1|MAP3K5|APP|AGTR2|BDNF|APOB|GRIN2B|HTRA2|GRIN2C|APOE|COL4A3BP|SERPINE1|PLA2G1B|APOH|CHRNA7|MAP2K7|OXR1|F12|EMX1|POLG|GRIN2A|F8|UBR3|F7|GLUL|F5|HNF4A|PPBP|F3|JUN|EIF2S1|LILRB3|F2|VEGFA|CX3CR1|TFPI|PLA2G2A|STC1|IL1R1|CYP2B6|TXN2|HSPA1A|ADRBK1|BDKRB1|BCL2L1|MANF|HSPA1L|F13B|ACE|PROCR|INS|PLAT|ODC1|VIMP|BECN1|CFB|IL1RL2|IL1RN|MAP2K4|TREX1|S100A…
GO:0009611	1.9164e-41	8.5472e-39	101	541	559	14277	response to wounding	ADORA3|AIF1|TLR4|ADORA1|GP6|GRIN2C|APOE|SERPINE1|APOA5|APOH|IL1B|F12|RELA|SCUBE1|F8|GRIN2A|F7|THBD|HIF1A|F5|HNF4A|F3|F2|CX3CR1|TFPI|C3AR1|HMGB1|CCL2|CYSLTR1|ADORA2A|TXN2|NINJ2|BDKRB1|CX3CL1|MDK|ARNT|F13B|FGA|PROCR|INS|ENTPD1|PLAT|VIMP|CFB|IL1RN|EPHX2|S100A12|NOTCH3|NOTCH2|P2RX7|NOTCH1|PLAU|CRP|GJA1|PRDX2|NFKB1|MBP|AKT1|FOS|CASP3|SLC1A3|HMOX1|PROZ|MGLL|NRG1|FGF2|CDK5|TRPM2|ADM|PLA2G7|CTSB|GAP43|PT…
GO:0048518	1.6034e-39	6.436e-37	211	2206	559	14277	positive regulation of biological process	EDN3|PTGS2|EDN1|ADORA1|SART1|AGTR1|MAP3K5|APP|AGTR2|BDNF|APOB|GRIN2B|HTRA2|APOE|SERPINE1|PLA2G1B|APOH|CHRNA7|F12|GRIN2A|F7|HES1|HNF4A|HES5|PPBP|JUN|F3|F2|VEGFA|PLA2G2A|PRODH|CACNB3|ADRBK1|BDKRB1|BCL2L1|INS|DIABLO|ODC1|NTF3|BECN1|CFB|ESRRG|NDFIP1|CD63|S100A12|NOTCH3|GH1|NOTCH2|PLA2G4A|NOTCH1|RNF7|NOTCH4|PON1|TMOD2|RBPJ|BMP7|ZFHX3|SLC9A1|RTN4|SH3RF1|HTATIP2|ZMAT3|PPARG|BNIP3|GJA1|EIF2A|NFKB1|SLC24A…
GO:0010033	4.2224e-37	1.5408e-34	122	868	559	14277	response to organic substance	PTGS2|AQP9|TLR2|AQP4|CNP|TLR4|GRIN3A|MMP3|APOB|EIF4EBP2|GRIN2B|PVALB|APOE|APOA5|ATF6B|SERPINE1|PLA2G1B|IL1B|CHRNA7|F12|RELA|PDXP|GRIN2A|NR0B2|F7|DDIT3|JUNB|GLUL|THBD|F3|JUN|HSPB2|HSPB1|NFE2L2|IL1R1|CCL2|PANX1|ADORA2A|TXN2|HSPA1A|ADRBK1|BDKRB1|BCL2L1|CCNG1|MANF|HSPA1L|CNR1|DNAJA1|ERO1L|PLAT|VIMP|GRIN1|IL1RN|ATF6|GH1|P2RX4|P2RX7|PLA2G4A|UCP2|KCNJ8|DNAJB1|PARP1|BMP7|SLC9A1|PPARG|GJA1|PRDX2|PRDX3|KCN…
GO:0048522	7.0519e-35	2.3589e-32	191	2003	559	14277	positive regulation of cellular process	EDN3|ZAK|PTGS2|GRIK2|MMP9|IL18|EDN1|TLR2|TNFSF14|CNP|VTN|TLR4|FOXO3|JAG1|GDNF|ADORA1|SART1|AGTR1|APOB|BDNF|AGTR2|APP|MAP3K5|APOA1|HTRA2|GRIN2B|APOE|ATG7|SERPINE1|APOA5|PLA2G1B|IL1B|CHRNA7|PDGFD|OLIG2|DAP|RELA|GRIN2A|NR0B2|F7|JUNB|DDIT3|HES1|HIF1A|PSMA6|PPBP|HES5|HNF4A|ARRB1|F3|JUN|VEGFA|F2|PLA2G2A|NFE2L2|PRODH|HMGB1|C3AR1|CCL2|PANX1|TNFRSF12A|ADORA2A|BDKRB1|ADRBK1|BCL2L1|CX3CL1|MDK|ARNT|INS|CNR1|…
GO:0060548	3.973e-34	1.166e-31	78	389	559	14277	negative regulation of cell death	HTATIP2|GRIK2|BNIP3|NFKB1|PRDX2|PRDX3|GDNF|ADORA1|AKT1|CASP3|BDNF|ATG5|APOE|HMOX1|SERPINE1|APOH|IL1B|NOS3|ANGPT1|CAT|NRG1|FGF2|TERT|ARC|RELA|BCL2A1|TP53|ADNP|F7|TRPM2|F3|CX3CR1|VEGFA|HSPB1|NAIP|CTSB|FAIM2|TNF|CCL2|XIAP|ADORA2A|HSPA1A|BCL2L2|PF4|BCL2L1|CX3CL1|CCNG1|PEA15|AKT1S1|INS|BCL2|POU3F3|FAIM|HSPA5|NEFL|IL4|CFLAR|IL6|VIMP|SPHK2|BECN1|SOD1|ANXA5|SOD2|NOTCH2|NOTCH1|HDAC3|RNF7|NTRK1|GSK3B|BAX|B…
GO:0065007	4.0668e-34	1.166e-31	410	6930	559	14277	biological regulation	PTGS2|AIF1|GRIN3A|REST|SART1|SYP|AGTR1|AGTR2|APP|MAP3K5|GRIN2B|GRIN2C|PPP1R1B|SERPINE1|GIT2|ROS1|MAP2K7|ARC|GRIN2A|F8|F7|ADAMTS8|HNF4A|F5|F3|JUN|EIF2S1|F2|TFPI|PRODH|IL1R1|GAST|CACNB3|BCL2L2|HSPA1A|BCL2L1|ADCYAP1|HSPA1L|PEA15|PROCR|INS|DIABLO|FAIM|ODC1|SPHK2|NTF3|MAP2K4|ESRRG|TNNI3|SERPINI1|GAS6|GH1|AIDA|KCNJ8|RGS4|HPCA|MAP2|PARP1|SLC9A1|RTN4|SH3RF1|HTATIP2|BNIP3|EIF2A|PDIA4|KCNK10|ANGPT1|ANGPT2|…
GO:0048519	6.3198e-34	1.6912e-31	190	2017	559	14277	negative regulation of biological process	EDN3|PTGS2|ZAK|AIF1|GRIK2|EDN1|IDE|TLR2|CNP|VTN|TLR4|FOXO3|GRIN3A|REST|JAG1|GDNF|ADORA1|SART1|BDNF|AGTR2|APOA1|EIF4EBP2|ATG5|HTRA1|APOE|GRIN2C|SERPINE1|APOH|IL1B|CHRNA7|OLIG2|DAP|ROS1|F12|ARC|RELA|BCL2A1|CST3|GRIN2A|STIM2|NR0B2|F7|DDIT3|HES1|ADAMTS8|THBD|PSMA6|HES5|HNF4A|ARRB1|JUN|F3|CX3CR1|VEGFA|F2|PLA2G2A|HSPB1|NGB|DST|HMGB1|EID1|CCL2|ADORA2A|TDRD9|BDKRB1|ADRBK1|HSPA1A|BCL2L2|BCL2L1|CX3CL1|CCNG…
GO:0043066	1.1813e-32	2.9636e-30	75	376	559	14277	negative regulation of apoptosis	HTATIP2|GRIK2|BNIP3|NFKB1|PRDX2|PRDX3|GDNF|ADORA1|AKT1|CASP3|BDNF|ATG5|APOE|HMOX1|SERPINE1|APOH|IL1B|NOS3|ANGPT1|CAT|NRG1|TERT|ARC|RELA|BCL2A1|TP53|ADNP|F7|TRPM2|F3|CX3CR1|VEGFA|HSPB1|NAIP|FAIM2|TNF|CCL2|XIAP|ADORA2A|HSPA1A|BCL2L2|PF4|BCL2L1|CX3CL1|CCNG1|PEA15|AKT1S1|INS|BCL2|POU3F3|FAIM|HSPA5|NEFL|IL4|CFLAR|IL6|VIMP|SPHK2|BECN1|SOD1|ANXA5|SOD2|NOTCH2|NOTCH1|HDAC3|RNF7|NTRK1|GSK3B|BAX|BNIP3L|HPCA…
GO:0043069	2.9885e-32	7.0564e-30	75	381	559	14277	negative regulation of programmed cell death	HTATIP2|GRIK2|BNIP3|NFKB1|PRDX2|PRDX3|GDNF|ADORA1|AKT1|CASP3|BDNF|ATG5|APOE|HMOX1|SERPINE1|APOH|IL1B|NOS3|ANGPT1|CAT|NRG1|TERT|ARC|RELA|BCL2A1|TP53|ADNP|F7|TRPM2|F3|CX3CR1|VEGFA|HSPB1|NAIP|FAIM2|TNF|CCL2|XIAP|ADORA2A|HSPA1A|BCL2L2|PF4|BCL2L1|CX3CL1|CCNG1|PEA15|AKT1S1|INS|BCL2|POU3F3|FAIM|HSPA5|NEFL|IL4|CFLAR|IL6|VIMP|SPHK2|BECN1|SOD1|ANXA5|SOD2|NOTCH2|NOTCH1|HDAC3|RNF7|NTRK1|GSK3B|BAX|BNIP3L|HPCA…
GO:0042592	8.2667e-30	1.8435e-27	104	772	559	14277	homeostatic process	AQP9|GRIK2|EDN1|TNFSF14|AQP4|TLR4|FOXO3|ADORA1|AGTR1|APP|APOB|APOA1|GRIN2B|PVALB|GRIN2C|APOE|COL4A3BP|APOA5|SERPINE1|IL1B|CHRNA7|OLIG2|GJD2|STIM2|GRIN2A|DDIT3|HIF1A|HNF4A|JUN|F2|VEGFA|STC1|C3AR1|CCL2|CYSLTR1|ADORA2A|TXN2|BDKRB1|BCL2L1|HSPA1L|INS|CNR1|APOC3|NTF3|VIMP|GRIN1|NDFIP1|EPHX2|TNNI3|DNASE2|P2RX4|P2RX7|PLA2G4A|HPCA|SCN8A|PARP1|SLC9A1|CYP11B2|PPARG|BNIP3|PRDX2|PRDX3|PDIA4|KCNJ11|MBP|CKB|AKT…
GO:0023052	1.6127e-29	3.407e-27	239	3127	559	14277	signaling	EDN3|ADORA3|EDN1|GRIN3A|ADORA1|LPHN3|AGTR1|MAP3K5|APP|AGTR2|BDNF|GRIN2B|PPP1R1B|GRIN2C|APOE|COL4A3BP|PLA2G1B|CHRNA7|ROS1|MAP2K7|LPHN1|GJD2|GRIN2A|WNK1|HES1|HES5|F3|JUN|LILRB3|F2|VEGFA|CX3CR1|STC1|IL1R1|GAST|CACNB3|ADRBK1|BDKRB1|ADCYAP1|INS|BAI1|BAI2|BAI3|GAD1|PLAT|SPHK2|NTF3|VIMP|IL1RL2|MAP2K4|KCNK2|GAS6|NOTCH3|GH1|NOTCH2|NOTCH1|RGS4|NTRK1|HPCA|NOTCH4|NTRK2|TMOD2|RBPJ|BMP7|PLAU|SLC9A1|PPARG|GJA1|…
GO:0048731	1.8949e-29	3.8031e-27	203	2420	559	14277	system development	EDN3|PTGS2|EDN1|AQP4|REST|GRIN3A|ADORA1|AGTR1|APP|AGTR2|BDNF|APOB|KCNK9|GRIN2B|HTRA2|APOE|COL4A3BP|SERPINE1|APOH|LPHN1|ARC|EMX1|UGCG|GRIN2A|WNK1|F7|HES1|HES5|JUN|F2|VEGFA|CX3CR1|STC1|ADRBK1|BCL2L1|ACE|BAI1|BAI2|PLAT|ODC1|NTF3|LGALS3|LGALS2|SERPINI1|TNNI3|CD63|NOTCH3|NOTCH2|PLA2G4A|NOTCH1|KCNJ8|NTRK1|MAP2|HPCA|NOTCH4|NTRK2|TMOD2|RBPJ|BMP7|ZFHX3|PLAU|RTN4|PCDHA4|PPARG|GJA1|CKB|ALOX12B|ANGPT1|NOS3|N…
GO:0048856	2.2485e-29	4.2979e-27	215	2654	559	14277	anatomical structure development	EDN3|PTGS2|EDN1|AQP4|REST|GRIN3A|ADORA1|AGTR1|APP|AGTR2|BDNF|APOB|KCNK9|GRIN2B|HTRA2|APOE|COL4A3BP|SERPINE1|APOH|LPHN1|ARC|EMX1|UGCG|GRIN2A|WNK1|F7|HES1|HES5|JUN|F2|VEGFA|CX3CR1|PLA2G2A|STC1|ADRBK1|BCL2L1|ACE|BAI1|BAI2|PLAT|ODC1|NTF3|LGALS3|LGALS2|SERPINI1|TNNI3|CD63|NOTCH3|NOTCH2|PLA2G4A|NOTCH1|KCNJ8|NTRK1|MAP2|HPCA|NOTCH4|NTRK2|TMOD2|RBPJ|BMP7|ZFHX3|PLAU|RTN4|PCDHA4|PPARG|GJA1|CKB|ALOX12B|ANGPT…
GO:0032501	7.4074e-29	1.3515e-26	295	4367	559	14277	multicellular organismal process	EDN3|PTGS2|AQP9|EDN1|AQP4|REST|GRIN3A|ADORA1|AGTR1|APP|AGTR2|BDNF|APOB|KCNK9|GRIN2B|HTRA2|GRIN2C|APOE|COL4A3BP|SERPINE1|PLA2G1B|APOH|CHRNA7|ROS1|LPHN1|GJD2|F12|ARC|EMX1|UGCG|F8|GRIN2A|WNK1|UBR3|F7|HES1|F5|HNF4A|HES5|F3|JUN|F2|VEGFA|CX3CR1|TFPI|STC1|IL1R1|TDRD9|BCL2L2|ADRBK1|BDKRB1|BCL2L1|F13B|ACE|PROCR|BAI1|BAI2|GAD1|PLAT|ODC1|NTF3|LGALS3|LGALS2|TNNI3|SERPINI1|CD63|NOTCH3|NOTCH2|PLA2G4A|NOTCH1|AI…
GO:0048523	1.0358e-28	1.8078e-26	170	1843	559	14277	negative regulation of cellular process	EDN3|ZAK|PTGS2|GRIK2|AIF1|IDE|EDN1|CNP|TLR4|FOXO3|JAG1|REST|GDNF|ADORA1|SART1|AGTR2|BDNF|APOA1|EIF4EBP2|ATG5|APOE|HTRA1|SERPINE1|APOH|IL1B|OLIG2|DAP|ARC|RELA|BCL2A1|CST3|NR0B2|F7|DDIT3|HES1|ADAMTS8|THBD|PSMA6|HES5|HNF4A|ARRB1|F3|JUN|CX3CR1|VEGFA|F2|PLA2G2A|HSPB1|NGB|DST|HMGB1|EID1|CCL2|ADORA2A|BDKRB1|ADRBK1|HSPA1A|BCL2L2|BCL2L1|CX3CL1|CCNG1|ADCYAP1|ARNT|PEA15|AKT1S1|INS|EIF3E|CNR1|BAI1|APOC3|FAIM…
GO:0032502	9.8966e-28	1.6552e-25	240	3231	559	14277	developmental process	EDN3|PTGS2|EDN1|AQP4|REST|GRIN3A|ADORA1|SYP|AGTR1|APP|AGTR2|BDNF|APOB|KCNK9|GRIN2B|HTRA2|APOE|COL4A3BP|SERPINE1|APOH|LPHN1|ARC|EMX1|UGCG|GRIN2A|WNK1|UBR3|F7|HES1|HES5|F3|JUN|F2|VEGFA|CX3CR1|PLA2G2A|STC1|TDRD9|ADRBK1|BCL2L1|ACE|BAI1|BAI2|PLAT|ODC1|NTF3|LGALS3|LGALS2|SERPINI1|TNNI3|CD63|NOTCH3|NOTCH2|PLA2G4A|NOTCH1|AIDA|KCNJ8|NTRK1|HPCA|MAP2|NOTCH4|NTRK2|TMOD2|RBPJ|BMP7|ZFHX3|PLAU|SLC9A1|RTN4|HTATI…
GO:0051240	2.8325e-27	4.5478e-25	59	278	559	14277	positive regulation of multicellular organismal process	EDN3|PTGS2|GRIK2|IL18|EDN1|TLR2|CNP|TLR4|GDNF|AGTR2|SLC1A3|HMOX1|SLC24A2|SERPINE1|HEY2|APOH|IL1B|CHRNA7|NOS3|NRG1|CASP1|FGF2|F12|PTGER3|F7|THBD|HIF1A|ADM|F3|F2|VEGFA|C3AR1|TNF|CCL2|CYSLTR1|PANX1|ADORA2A|OXT|PF4|CX3CL1|ARNT|INS|CNR1|BCL2|IL6|NOS1|CREB1|EPHX2|GRIA4|SOD1|PLG|GH1|P2RX7|PLA2G4A|JAK2|ALOX5|BMP7|CPB2|F2R
GO:0044057	4.7134e-26	7.2767e-24	61	313	559	14277	regulation of system process	RTN4|EDN3|ADORA3|GRIK1|PTGS2|GRIK2|EDN1|BCAN|GJA1|CNP|GDNF|CALB1|ADORA1|SYP|AGTR1|AGTR2|BDNF|SLC1A3|APOA1|GRIN2B|APOE|HMOX1|SLC24A2|IL1B|CHRNA7|NOS3|NOS2|EGR1|ARC|GRIN2A|ADNP|CDK5|GRM1|GRM3|ADM|GLRX3|TNF|CCL2|CYSLTR1|ADORA2A|OXT|ADRBK1|ACE|INS|CNR1|PLAT|SLC8A1|NOS1|NTF3|MAP1B|EPHX2|GRIA4|TNNI3|SOD1|P2RX4|YWHAG|HPCA|JAK2|ALOX5|F2R|IL2
GO:0050789	6.5867e-26	9.7922e-24	377	6542	559	14277	regulation of biological process	EDN3|ADORA3|PTGS2|AIF1|EDN1|REST|GRIN3A|ADORA1|SART1|SYP|AGTR1|APOB|BDNF|MAP3K5|APP|AGTR2|HTRA2|GRIN2B|HTRA1|APOE|PPP1R1B|GRIN2C|COL4A3BP|SERPINE1|APOH|PLA2G1B|GIT2|CHRNA7|MAP2K7|ROS1|F12|ARC|EMX1|WNK1|GRIN2A|F7|HES1|ADAMTS8|PPBP|HES5|HNF4A|F3|JUN|EIF2S1|CX3CR1|VEGFA|F2|PLA2G2A|PRODH|IL1R1|TXN2|TDRD9|BDKRB1|ADRBK1|HSPA1A|BCL2L2|CACNB3|GAST|BCL2L1|ADCYAP1|PEA15|ACE|INS|BAI1|DIABLO|FAIM|PLAT|ODC1|V…
GO:0048583	8.6121e-26	1.2346e-23	79	524	559	14277	regulation of response to stimulus	RTN4|SH3RF1|EDN3|ZAK|PTGS2|GRIK2|CRP|PPARG|EDN1|TLR2|VTN|TLR4|PRDX2|GRIN3A|ADORA1|MBP|AKT1|AGTR1|MAP3K5|APOA1|APOE|HMOX1|SERPINE1|APOH|PLA2G1B|IL1B|NOS3|CHRNA7|NOS2|CASP1|ANGPT2|ICAM1|F12|PTGER3|RELA|PRKCG|F7|TRPM2|THBD|PTGDS|HNF4A|F3|VEGFA|F2|PLA2G2A|MAP3K11|C3AR1|TNF|C9|CCL2|ADORA2A|COL3A1|CACNB3|CX3CL1|PTK2B|INS|FCN3|CNR1|SERPINC1|IL4|SELP|IL6|TNFSF4|CFB|BECN1|NDFIP1|SIRT1|PLG|ANXA2|PLA2G4A|HD…
GO:0048878	1.4349e-25	1.9861e-23	79	528	559	14277	chemical homeostasis	AQP9|GRIK2|CYP11B2|PPARG|EDN1|BNIP3|AQP4|FOXO3|PRDX3|KCNJ11|ADORA1|CKB|MBP|AGTR1|APOB|APP|APOA1|GRIN2B|APOE|GRIN2C|SLC24A2|COL4A3BP|HMOX1|SLC1A6|APOA5|SERPINE1|IL1B|CHRNA7|OLIG2|GJD2|ADNP|GRIN2A|STIM2|CDK5|HIF1A|ADM|HNF4A|JUN|VEGFA|F2|STC1|C3AR1|C9|CCL2|CYSLTR1|ADORA2A|OXT|BDKRB1|BCL2L1|PTK2B|INS|CNR1|BCL2|PTH|APOC3|SLC8A1|NTF3|GRIN1|SLC12A5|NFASC|EPHX2|NDFIP1|SOD1|TNNI3|PARK7|STAT3|SOD2|P2RX4|PL…
GO:0032879	1.6096e-25	2.1537e-23	94	727	559	14277	regulation of localization	RTN4|EDN3|TSPO|PTGS2|MMP9|CRP|PPARG|EDN1|TLR2|GJA1|TNFSF14|VTN|TLR4|NFKB1|JAG1|GDNF|KCNJ11|ADORA1|MBP|AKT1|AGTR1|APOB|AGTR2|APOA1|GRIN2B|APOE|HMOX1|SERPINE1|APOA5|APOH|PLA2G1B|IL1B|NOS3|CHRNA7|ANGPT1|NOS2|NRG1|CASP1|FGF2|ANGPT2|ROS1|ICAM1|STIM2|NR0B2|F7|CDK5|HIF1A|F3|VEGFA|F2|NGB|C3AR1|TNF|CCL2|PANX1|ADORA2A|OXT|BDKRB1|ADRBK1|ARNT|PEA15|ACE|PTK2B|INS|CNR1|BCL2|APOC3|SNAP25|PIK3R1|SELP|IL6|SLC8A1|…
GO:0007275	1.6668e-25	2.1582e-23	222	2968	559	14277	multicellular organismal development	EDN3|PTGS2|EDN1|AQP4|REST|GRIN3A|ADORA1|AGTR1|APP|AGTR2|BDNF|APOB|KCNK9|GRIN2B|HTRA2|APOE|COL4A3BP|SERPINE1|APOH|LPHN1|ARC|EMX1|UGCG|GRIN2A|WNK1|UBR3|F7|HES1|HES5|JUN|F2|VEGFA|CX3CR1|STC1|TDRD9|ADRBK1|BCL2L1|ACE|BAI1|BAI2|PLAT|ODC1|NTF3|LGALS3|LGALS2|SERPINI1|TNNI3|CD63|NOTCH3|NOTCH2|PLA2G4A|NOTCH1|AIDA|KCNJ8|NTRK1|MAP2|HPCA|NOTCH4|NTRK2|TMOD2|RBPJ|BMP7|ZFHX3|PLAU|RTN4|HTATIP2|PCDHA4|PPARG|GJA1|C…
GO:0010646	3.6892e-25	4.6277e-23	122	1153	559	14277	regulation of cell communication	EDN3|GRIK1|ZAK|PTGS2|GRIK2|EDN1|TLR2|VTN|TLR4|JAG1|GDNF|CALB1|ADORA1|SYP|AGTR2|APP|MAP3K5|BDNF|GRIN2B|APOE|HTRA1|SERPINE1|GIT2|PLA2G1B|IL1B|CHRNA7|ARC|RELA|GRIN2A|NR0B2|F7|HIF1A|ARRB1|F3|VEGFA|CCL2|ADORA2A|ADRBK1|ARNT|AKT1S1|INS|CNR1|TEK|PLAT|CFLAR|NTF3|BECN1|NDFIP1|S100A12|P2RX5|P2RX4|GH1|NOTCH2|HDAC3|P2RX7|NOTCH1|AIDA|S100B|RGS4|HPCA|TMOD2|SYNGAP1|BMP7|PLAU|RTN4|SH3RF1|UCHL1|PRRX1|BCAN|GJA1|EIF…
GO:0009605	5.1962e-25	6.3205e-23	80	551	559	14277	response to external stimulus	EDN3|PTGS2|PPARG|TLR2|TLR4|GRIN3A|AKT1|FOS|AGTR1|WNT3|SLC1A3|ATG5|GRIN2B|MAP1LC3A|HMOX1|PLA2G1B|IL1B|ANGPT1|CHRNA7|DAP|ANGPT2|FGF2|SUOX|RELA|TP53|ADNP|GRIN2A|COX4I1|F7|JUNB|DDIT3|ADM|PPBP|ARRB1|JUN|F3|CX3CR1|VEGFA|STC1|CTSB|PTAFR|HMGB1|C3AR1|TNF|CCL2|CYSLTR1|TXN2|ADORA2A|OXT|PF4|CX3CL1|ITGAM|GLRX2|VCAM1|PTK2B|CNR1|BCL2|SERPINC1|HSPA5|EPO|IL4|IL6|SLC8A1|NES|SLC12A2|BECN1|MAP1B|SOD1|SIRT1|SOD2|PLA2…
GO:0006916	6.2131e-25	7.3351e-23	48	199	559	14277	anti-apoptosis	TNF|HTATIP2|CCL2|XIAP|BNIP3|NFKB1|BCL2L2|HSPA1A|PRDX2|BCL2L1|GDNF|AKT1|PEA15|BDNF|AKT1S1|APOE|BCL2|HMOX1|IL1B|NOS3|ANGPT1|HSPA5|NRG1|TERT|CFLAR|ARC|VIMP|SPHK2|BECN1|RELA|BCL2A1|F7|SOD1|ANXA5|TRPM2|SOD2|NOTCH2|HDAC3|RNF7|BAX|F3|VEGFA|BNIP3L|MPO|HSPB1|NAIP|FAIM2|IL2
GO:0051241	6.4853e-25	7.4377e-23	45	173	559	14277	negative regulation of multicellular organismal process	GLRX3|TNF|PTGS2|GRIK2|OXT|PPARG|EDN1|VTN|TLR4|ADRBK1|ADORA1|AGTR2|APOA1|INS|APOE|SLC24A2|HMOX1|SERPINE1|APOC3|APOH|NOS3|CHRNA7|DAP|F12|IL6|VIMP|CST3|NDFIP1|ADNP|KAT5|SOD1|ANXA5|PLG|ANXA2|P2RX4|NOTCH1|P2RX7|THBD|ADM|ARRB1|VEGFA|F2|JAK2|PLAU|IL2
GO:0032101	7.7203e-25	8.6081e-23	47	191	559	14277	regulation of response to external stimulus	RTN4|EDN3|C3AR1|TNF|CCL2|PTGS2|ADORA2A|PPARG|EDN1|TLR2|VTN|TLR4|GRIN3A|CX3CL1|ADORA1|AGTR1|APOE|INS|CNR1|SERPINE1|APOH|SERPINC1|IL1B|NOS3|CHRNA7|ANGPT2|F12|SELP|IL6|PTGER3|BECN1|NDFIP1|F7|PLG|ANXA2|PLA2G4A|THBD|F3|VEGFA|F2|PLA2G2A|JAK2|SELE|CPB2|PLAU|F2R|IL2
GO:0042060	5.2191e-24	5.6621e-22	47	199	559	14277	wound healing	C9|ADAMTS13|ADORA2A|COL3A1|NINJ2|GJA1|PF4|CX3CL1|ARNT|F13B|GP6|PROCR|FGA|INS|HMOX1|PROZ|SERPINE1|APOA5|APOH|SERPINC1|IL1B|ENTPD1|NRG1|FGF2|PLAT|F12|IL6|SCUBE1|F8|F7|ANXA5|PLG|NOTCH3|VWF|NOTCH2|NOTCH1|HIF1A|THBD|F5|HNF4A|F3|F2|TFPI|IGFBP1|SERPIND1|PLAU|F2R
GO:0019725	1.5361e-23	1.6226e-21	71	465	559	14277	cellular homeostasis	GRIK2|EDN1|BNIP3|PRDX2|PDIA4|PRDX3|KCNJ11|ADORA1|CKB|MBP|GSR|AGTR1|APP|GRIN2B|GRIN2C|APOE|SLC24A2|SLC1A6|IL1B|CHRNA7|OLIG2|GJD2|AIFM1|STIM2|GRIN2A|CDK5|DDIT3|ADM|JUN|F2|TXNRD2|STC1|GLRX3|C3AR1|GLRX5|CCL2|CYSLTR1|ADORA2A|TXN2|OXT|BDKRB1|BCL2L1|GLRX2|PTK2B|CNR1|BCL2|PTH|GLRX|SLC8A1|VIMP|NTF3|SLC12A2|GRIN1|SLC12A5|NFASC|EPHX2|NDFIP1|SOD1|TNNI3|PARK7|PLG|SOD2|P2RX4|P2RX7|BAX|HPCA|JAK2|EPOR|SCN8A|F2R|…
GO:0065009	2.013e-23	2.0718e-21	113	1062	559	14277	regulation of molecular function	EDN3|ADORA3|ZAK|EDN1|TLR2|VTN|TLR4|GDNF|ADORA1|AGTR1|AGTR2|APP|MAP3K5|APOA1|APOE|APOA5|SERPINE1|GIT2|PLA2G1B|APOH|IL1B|CHRNA7|DAP|RELA|CST3|STIM2|DDIT3|HIF1A|PSMA6|ARRB1|F3|JUN|F2|NGB|HMGB1|ADORA2A|ADCYAP1R1|BDKRB1|CCNG1|ADCYAP1|AKT1S1|INS|CNR1|APOC3|DIABLO|SPHK2|NDFIP1|TNNI3|GH1|P2RX7|NOSIP|AIDA|RGS4|NTRK1|NTRK2|PON1|BMP7|PLAU|UCHL1|PPARG|PRDX2|NFKB1|PRDX3|AKT1|CASP3|CASP9|HMOX1|ANGPT1|NOS3|CAT|…
GO:0050794	4.4701e-23	4.4857e-21	357	6212	559	14277	regulation of cellular process	EDN3|ADORA3|PTGS2|AIF1|EDN1|REST|ADORA1|SART1|SYP|AGTR1|APOB|BDNF|MAP3K5|APP|AGTR2|HTRA2|GRIN2B|HTRA1|APOE|PPP1R1B|COL4A3BP|SERPINE1|APOH|PLA2G1B|GIT2|CHRNA7|MAP2K7|ROS1|ARC|EMX1|WNK1|GRIN2A|F7|HES1|ADAMTS8|PPBP|HES5|HNF4A|F3|JUN|EIF2S1|CX3CR1|VEGFA|F2|PLA2G2A|PRODH|IL1R1|TXN2|BDKRB1|ADRBK1|HSPA1A|BCL2L2|GAST|BCL2L1|ADCYAP1|PEA15|ACE|INS|BAI1|DIABLO|FAIM|PLAT|ODC1|VIMP|NTF3|SPHK2|BECN1|IL1RL2|MAP…
GO:0050793	8.376e-23	8.2003e-21	94	791	559	14277	regulation of developmental process	RTN4|EDN3|HTATIP2|PTGS2|CRP|PPARG|EDN1|GJA1|CNP|TLR4|NFKB1|PRDX2|FOXO3|JAG1|REST|GDNF|SART1|MBP|AKT1|AGTR1|APOB|BDNF|METRN|APOE|HMOX1|SERPINE1|HEY2|APOH|IL1B|NOS3|CHRNA7|OLIG2|DAP|NRG1|FGF2|ANGPT2|RELA|CST3|TP53|ADNP|JUNB|TRPM2|HES1|HIF1A|HES5|JUN|F3|CX3CR1|VEGFA|F2|PLA2G2A|NFE2L2|XDH|C3AR1|TNF|CCL2|TNFRSF12A|OXT|PF4|CX3CL1|ARNT|PTK2B|INS|CNR1|BCL2|NEFL|SNAP25|EPO|IL4|IL6|COL4A2|NTF3|MAP1B|NDFIP1…
GO:0009628	3.7868e-22	3.6191e-20	64	404	559	14277	response to abiotic stimulus	ZAK|AQP9|IL18|PPARG|GJA1|AKT1|FOS|APP|CASP3|SLC1A3|GRIN2B|SLC2A1|CASP8|SLC24A1|IL1B|NOS3|CAT|ANGPT2|RELA|GRIN2A|TP53|CDK5|JUNB|THBD|ADM|ARRB1|JUN|F3|VEGFA|HSPB2|HSPB1|CTSB|TNF|CCL2|OXT|COL3A1|KMO|BCL2L1|GLRX2|HSPA1L|VCAM1|PTK2B|BCL2|DNAJA1|HSPA4|ERO1L|DNAJA4|EPO|NES|NOS1|SLC12A2|MAP1B|GRIN1|ASIC1|SOD1|SOD2|P2RX7|PLA2G4A|DUSP1|KCNJ8|CIRBP|IGFBP2|CPB2|SLC9A1
GO:0007399	5.5276e-22	5.1599e-20	116	1154	559	14277	nervous system development	EDN3|GRIK1|AQP4|CNP|GRIN3A|REST|JAG1|GDNF|ADORA1|AGTR2|APP|BDNF|APOB|WNT3|HTRA2|APOE|OLIG2|LPHN1|EMX1|RELA|GRIN2A|WNK1|HES1|HES5|F2|VEGFA|CX3CR1|HMGB1|TNFRSF12A|ADORA2A|NINJ2|CCNG1|MDK|CNR1|BAI1|BAI2|NTF3|GRIN1|SERPINI1|P2RX5|NOTCH3|NOTCH2|NOTCH1|S100B|NTRK1|MAP2|HPCA|NTRK2|TMOD2|SCN8A|FABP7|RBPJ|BMP7|RTN4|PCDHA4|PPARG|BCAN|GJA1|MBP|CKB|AKT1|FOS|METRN|SLC1A3|PCP4|CASP8|HEY2|DLG4|NRG1|FGF2|ADNP|TP…
GO:0023060	8.0264e-22	7.1595e-20	172	2154	559	14277	signal transmission	EDN3|ADORA3|GRIK1|ZAK|GRIK2|EDN1|IDE|TLR2|TNFSF14|CNP|TLR4|GDNF|ADORA1|AGTR1|PTGIR|BDNF|AGTR2|APP|MAP3K5|EIF4EBP2|APOA1|GRIN2B|APOE|GRIN2C|PPP1R1B|COL4A3BP|ATF6B|PLA2G1B|IL1B|CHRNA7|OLIG2|DAP|MAP2K7|ROS1|CASKIN1|GJD2|RELA|WNK1|GRIN2A|PDE4D|HIF1A|ARRB1|JUN|F2|IL1R1|CCL2|ADORA2A|GAST|ROPN1|MAPKAPK2|CX3CL1|CCNG1|MDK|FGA|INS|CNR1|BAI1|TEK|APOC3|ANGPTL1|GAD1|CSF1R|PLAT|NTF3|IL1RL2|MAP2K4|GRIN1|GAS6|RA…
GO:0023046	8.0264e-22	7.1595e-20	172	2154	559	14277	signaling process	EDN3|ADORA3|GRIK1|ZAK|GRIK2|EDN1|IDE|TLR2|TNFSF14|CNP|TLR4|GDNF|ADORA1|AGTR1|PTGIR|BDNF|AGTR2|APP|MAP3K5|EIF4EBP2|APOA1|GRIN2B|APOE|GRIN2C|PPP1R1B|COL4A3BP|ATF6B|PLA2G1B|IL1B|CHRNA7|OLIG2|DAP|MAP2K7|ROS1|CASKIN1|GJD2|RELA|WNK1|GRIN2A|PDE4D|HIF1A|ARRB1|JUN|F2|IL1R1|CCL2|ADORA2A|GAST|ROPN1|MAPKAPK2|CX3CL1|CCNG1|MDK|FGA|INS|CNR1|BAI1|TEK|APOC3|ANGPTL1|GAD1|CSF1R|PLAT|NTF3|IL1RL2|MAP2K4|GRIN1|GAS6|RA…
GO:0051049	1.1749e-21	1.0253e-19	72	513	559	14277	regulation of transport	RTN4|EDN3|TSPO|PTGS2|PPARG|EDN1|TLR2|GJA1|TNFSF14|VTN|TLR4|NFKB1|GDNF|KCNJ11|ADORA1|MBP|AKT1|AGTR1|APOA1|GRIN2B|APOE|HMOX1|APOA5|SERPINE1|PLA2G1B|IL1B|NOS3|ANGPT1|CHRNA7|NOS2|NRG1|CASP1|ROS1|FGF2|STIM2|NR0B2|CDK5|F2|TNF|PANX1|ADORA2A|OXT|ADRBK1|BDKRB1|PEA15|INS|CNR1|BCL2|APOC3|SNAP25|PIK3R1|IL6|SLC8A1|NOS1|TNFSF4|CREB1|NDFIP1|DPYSL2|CD63|SIRT1|ANXA2|P2RX5|P2RX4|PLA2G4A|P2RX7|GSK3B|HPCA|PON1|JAK2|…
GO:0043068	3.2653e-21	2.7887e-19	66	445	559	14277	positive regulation of programmed cell death	SH3RF1|HTATIP2|ZAK|PTGS2|GRIK2|MMP9|ZMAT3|IL18|PPARG|TLR2|TNFSF14|BNIP3|TLR4|FOXO3|PAWR|ADORA1|SART1|AKT1|MAP3K5|APP|AGTR2|CASP3|HTRA2|APOE|HMOX1|CASP8|IL1B|DAP|NDUFS3|CASP1|CASP2|ARHGEF3|AIFM1|TP53|GRIN2A|NDUFA13|PRKCE|CDK5|DDIT3|JUN|MAP3K11|PRODH|HMGB1|TNF|C9|ADORA2A|BCL2L1|CNR1|BCL2|PTH|DIABLO|TEX261|CFLAR|SOD1|PLG|NOTCH2|P2RX7|PLA2G4A|NOTCH1|RNF7|DUSP1|ENDOG|BAX|BNIP3L|JAK2|BMP7
GO:0010942	5.3617e-21	4.4837e-19	66	449	559	14277	positive regulation of cell death	SH3RF1|HTATIP2|ZAK|PTGS2|GRIK2|MMP9|ZMAT3|IL18|PPARG|TLR2|TNFSF14|BNIP3|TLR4|FOXO3|PAWR|ADORA1|SART1|AKT1|MAP3K5|APP|AGTR2|CASP3|HTRA2|APOE|HMOX1|CASP8|IL1B|DAP|NDUFS3|CASP1|CASP2|ARHGEF3|AIFM1|TP53|GRIN2A|NDUFA13|PRKCE|CDK5|DDIT3|JUN|MAP3K11|PRODH|HMGB1|TNF|C9|ADORA2A|BCL2L1|CNR1|BCL2|PTH|DIABLO|TEX261|CFLAR|SOD1|PLG|NOTCH2|P2RX7|PLA2G4A|NOTCH1|RNF7|DUSP1|ENDOG|BAX|BNIP3L|JAK2|BMP7
GO:0044093	7.2265e-21	5.9198e-19	80	638	559	14277	positive regulation of molecular function	EDN3|ADORA3|ZAK|PPARG|EDN1|TLR2|VTN|TLR4|PRDX2|PRDX3|GDNF|ADORA1|AKT1|AGTR1|MAP3K5|AGTR2|APOA1|CASP9|APOE|APOA5|APOH|PLA2G1B|IL1B|NOS3|CHRNA7|ANGPT1|DAP|CAT|NRG1|FGF2|ICAM1|RELA|CYCS|TP53|ADNP|STIM2|GRM1|CDK5|GRM5|GRM4|HIF1A|PSMA6|F3|F2|GADD45B|MAP3K13|GAP43|MAP3K11|HMGB1|TNF|C9|ADORA2A|ADCYAP1R1|BDKRB1|ADCYAP1|MOAP1|PTK2B|INS|BCL2|PTH|DIABLO|CD4|HSPA5|IL4|IL6|SPHK2|SOD1|GH1|P2RX7|DUSP1|NTRK1|BAX…
GO:0043065	1.0655e-20	8.5537e-19	65	442	559	14277	positive regulation of apoptosis	SH3RF1|HTATIP2|ZAK|PTGS2|MMP9|IL18|ZMAT3|PPARG|TLR2|TNFSF14|BNIP3|TLR4|FOXO3|PAWR|ADORA1|SART1|AKT1|MAP3K5|APP|AGTR2|CASP3|HTRA2|APOE|HMOX1|CASP8|IL1B|DAP|NDUFS3|CASP1|CASP2|ARHGEF3|AIFM1|TP53|GRIN2A|NDUFA13|PRKCE|CDK5|DDIT3|JUN|MAP3K11|PRODH|HMGB1|TNF|C9|ADORA2A|BCL2L1|CNR1|BCL2|PTH|DIABLO|TEX261|CFLAR|SOD1|PLG|NOTCH2|P2RX7|PLA2G4A|NOTCH1|RNF7|DUSP1|ENDOG|BAX|BNIP3L|JAK2|BMP7
GO:0023033	1.6179e-20	1.2734e-18	166	2099	559	14277	signaling pathway	CAST|EDN3|GRIK1|ZAK|GRIK2|EDN1|TLR2|TNFSF14|CNP|TLR4|GRIN3A|JAG1|ADORA1|AGTR1|LPHN3|PTGIR|AGTR2|APP|MAP3K5|GP6|WNT3|APOA1|EIF4EBP2|GRIN2B|APOE|GRIN2C|PLA2G1B|IL1B|CHRNA7|MAP2K7|ROS1|LPHN1|RELA|DFFB|WNK1|GRIN2A|NR0B2|DDIT3|HES1|HES5|LILRB3|JUN|F3|CX3CR1|VEGFA|F2|STC1|NFE2L2|DST|C3AR1|IL1R1|CCL2|ADORA2A|ADCYAP1R1|BDKRB1|ADRBK1|CACNB3|GAST|MAPKAPK2|CX3CL1|CCNG1|ITGAM|ADCYAP1|INS|CNR1|BAI1|TEK|APOC3|…
GO:0007166	3.2035e-20	2.4729e-18	120	1280	559	14277	cell surface receptor linked signaling pathway	CAST|EDN3|GRIK1|GRIK2|EDN1|TLR2|CNP|JAG1|GRIN3A|ADORA1|AGTR1|LPHN3|PTGIR|AGTR2|APP|GP6|WNT3|EIF4EBP2|APOA1|GRIN2B|GRIN2C|APOE|IL1B|ROS1|LPHN1|RELA|GRIN2A|HES1|HES5|F3|JUN|LILRB3|F2|VEGFA|CX3CR1|STC1|DST|C3AR1|IL1R1|CCL2|ADORA2A|ADCYAP1R1|CACNB3|GAST|ADRBK1|BDKRB1|CX3CL1|ITGAM|ADCYAP1|INS|CNR1|APOC3|TEK|BAI1|BAI2|BAI3|ANGPTL1|CSF1R|PLAT|SPHK2|GRIN1|KCNK2|NOTCH3|ITGA9|GH1|NOTCH2|P2RX7|NOTCH1|NTRK1|…
GO:0007610	3.669e-20	2.7788e-18	66	465	559	14277	behavior	EDN3|PTGS2|GRIK2|IL18|CNP|GDNF|CALB1|FOS|AGTR1|APP|AGTR2|BDNF|SLC1A3|GRIN2B|HTRA2|SLC24A2|DLG4|PLA2G1B|IL1B|ANGPT1|CHRNA7|CASP1|FGF2|EGR1|GRIN2A|ADNP|UBR3|PRKCG|FOSB|CDK5|GRM1|GRM4|GRM2|PTGDS|PPBP|JUN|VEGFA|CX3CR1|PTAFR|C3AR1|HMGB1|CCL2|CYSLTR1|ADORA2A|OXT|PF4|CX3CL1|ITGAM|CNR1|BCL2|SNAP25|IL4|IL6|GRIN1|SOD1|PARK7|STAT3|SOD2|GCG|S100B|GRIA1|HPCA|TMOD2|SERPIND1|SCN8A|PLAU
GO:0051716	1.3434e-19	9.9858e-18	101	988	559	14277	cellular response to stimulus	EDN3|ZAK|AQP9|TLR2|AQP4|TLR4|FOXO3|AGTR1|MAP3K5|EIF4EBP2|WNT3|ATG5|APOE|COL4A3BP|SERPINE1|PLA2G1B|IL1B|DAP|MAP2K7|POLG|PDXP|DDIT3|JUNB|HIF1A|HNF4A|ARRB1|F3|JUN|EIF2S1|VEGFA|CX3CR1|NFE2L2|HMGB1|CCL2|TXN2|CX3CL1|CCNG1|ITGAM|ARNT|HSPA1L|ERO1L|VIMP|BECN1|MAP2K4|EPHX2|TREX1|KAT5|S100A12|ATF6|GH1|ATF4|P2RX7|UCP2|PARP1|PARP2|ZMAT3|PPARG|PRDX2|EIF2A|PRDX3|AKT1|FOS|CASP3|MAP1LC3A|HMOX1|NOS3|CAT|EGR1|AIFM1…
GO:0050817	1.4836e-19	1.0634e-17	31	103	559	14277	coagulation	C9|ADORA2A|ADAMTS13|COL3A1|PF4|F13B|GP6|PROCR|FGA|PROZ|SERPINC1|APOH|ENTPD1|PLAT|F12|IL6|SCUBE1|F8|F7|ANXA5|PLG|VWF|THBD|F5|HNF4A|F3|F2|TFPI|SERPIND1|PLAU|F2R
GO:0007596	1.4836e-19	1.0634e-17	31	103	559	14277	blood coagulation	C9|ADORA2A|ADAMTS13|COL3A1|PF4|F13B|GP6|PROCR|FGA|PROZ|SERPINC1|APOH|ENTPD1|PLAT|F12|IL6|SCUBE1|F8|F7|ANXA5|PLG|VWF|THBD|F5|HNF4A|F3|F2|TFPI|SERPIND1|PLAU|F2R
GO:0080134	1.9893e-19	1.4009e-17	53	319	559	14277	regulation of response to stress	RTN4|SH3RF1|ZAK|PTGS2|GRIK2|EDN1|PPARG|TLR2|TLR4|VTN|ADORA1|AKT1|AGTR1|MAP3K5|APOE|SERPINE1|APOH|IL1B|CHRNA7|NOS3|F12|PTGER3|RELA|PRKCG|F7|THBD|F3|F2|PLA2G2A|MAP3K11|TNF|ADORA2A|CX3CL1|INS|PTK2B|CNR1|SERPINC1|SELP|IL6|BECN1|NDFIP1|SIRT1|PLG|ANXA2|HDAC3|PLA2G4A|AIDA|JAK2|SELE|CPB2|PLAU|F2R|IL2
GO:0050801	2.5363e-19	1.7553e-17	60	405	559	14277	ion homeostasis	GRIK2|CYP11B2|EDN1|BNIP3|PRDX3|ADORA1|KCNJ11|MBP|CKB|AGTR1|APP|GRIN2B|GRIN2C|APOE|HMOX1|SLC1A6|SLC24A2|IL1B|CHRNA7|OLIG2|GJD2|STIM2|GRIN2A|CDK5|ADM|JUN|F2|STC1|C3AR1|CCL2|CYSLTR1|ADORA2A|OXT|BDKRB1|BCL2L1|PTK2B|CNR1|BCL2|PTH|SLC8A1|NTF3|GRIN1|SLC12A5|NFASC|EPHX2|NDFIP1|SOD1|TNNI3|PARK7|SOD2|P2RX4|P2RX7|BAX|HPCA|JAK2|EPOR|SCN8A|F2R|IL2|SLC9A1
GO:0050878	2.6029e-19	1.7708e-17	36	146	559	14277	regulation of body fluid levels	C9|ADORA2A|ADAMTS13|CYP11B2|COL3A1|EDN1|AQP4|PF4|F13B|APLNR|GP6|PROCR|FGA|PROZ|SERPINC1|APOH|ENTPD1|PLAT|F12|IL6|SCUBE1|F8|F7|ANXA5|PLG|ANXA2|VWF|THBD|F5|HNF4A|F3|F2|TFPI|SERPIND1|PLAU|F2R
GO:0050804	2.7045e-19	1.8093e-17	34	129	559	14277	regulation of synaptic transmission	EDN3|TNF|CCL2|GRIK1|PTGS2|ADORA2A|GRIK2|OXT|EDN1|BCAN|GDNF|CALB1|ADORA1|SYP|BDNF|SLC1A3|GRIN2B|APOE|CNR1|SLC24A2|CHRNA7|EGR1|PLAT|ARC|NTF3|MAP1B|ADNP|GRIN2A|GRIA4|CDK5|GRM1|YWHAG|GRM3|HPCA
GO:0006873	2.8529e-19	1.8773e-17	57	369	559	14277	cellular ion homeostasis	GRIK2|EDN1|BNIP3|PRDX3|ADORA1|KCNJ11|MBP|CKB|AGTR1|APP|GRIN2B|GRIN2C|APOE|SLC1A6|SLC24A2|IL1B|CHRNA7|OLIG2|GJD2|STIM2|GRIN2A|CDK5|ADM|JUN|F2|STC1|C3AR1|CCL2|CYSLTR1|ADORA2A|OXT|BDKRB1|BCL2L1|PTK2B|CNR1|BCL2|PTH|SLC8A1|NTF3|GRIN1|SLC12A5|NFASC|EPHX2|NDFIP1|TNNI3|SOD1|PARK7|SOD2|P2RX4|P2RX7|BAX|HPCA|JAK2|EPOR|SCN8A|F2R|IL2
GO:0051094	3.7573e-19	2.4219e-17	55	347	559	14277	positive regulation of developmental process	RTN4|PTGS2|PPARG|GJA1|NFKB1|CNP|JAG1|FOXO3|GDNF|SART1|AKT1|AGTR1|METRN|BDNF|APOB|SERPINE1|HEY2|IL1B|CHRNA7|NOS3|OLIG2|NRG1|ANGPT2|FGF2|RELA|ADNP|JUNB|TRPM2|HIF1A|JUN|F3|VEGFA|PLA2G2A|C3AR1|TNF|TNFRSF12A|OXT|PF4|CX3CL1|ARNT|INS|BCL2|NEFL|EPO|IL6|NTF3|MAP1B|P2RX7|PLA2G4A|NOTCH1|BAX|JAK2|BMP7|ZFHX3|IL2
GO:0050790	3.8012e-19	2.4219e-17	95	907	559	14277	regulation of catalytic activity	EDN3|ADORA3|ZAK|PPARG|EDN1|UCHL1|VTN|TLR4|NFKB1|PRDX2|PRDX3|GDNF|ADORA1|AKT1|AGTR1|MAP3K5|APP|AGTR2|CASP3|APOA1|CASP9|APOE|SERPINE1|APOA5|APOH|PLA2G1B|GIT2|IL1B|NOS3|CHRNA7|ANGPT1|DAP|NRG1|FGF2|CYCS|CST3|TP53|ADNP|GRM1|CDK5|GRM5|GRM4|GRM3|GRM2|HIF1A|PSMA6|F3|F2|CTSB|NGB|GADD45B|MAP3K13|GAP43|MAP3K11|HMGB1|TNF|C9|ADORA2A|ADCYAP1R1|BDKRB1|CCNG1|ADCYAP1|MOAP1|AKT1S1|PTK2B|INS|CNR1|BCL2|PTH|APOC3|DIA…
GO:0048513	5.2594e-19	3.2736e-17	146	1791	559	14277	organ development	EDN3|PTGS2|MMP9|IL18|EDN1|CSPG4|CNP|FOXO3|JAG1|GDNF|MMP2|AGTR1|AGTR2|APP|BDNF|APOB|WNT3|APOA1|KCNK9|ATG5|GRIN2B|HTRA2|PVALB|APOE|COL4A3BP|APOA5|SERPINE1|APOH|LPHN1|ARC|EMX1|SCUBE1|RELA|UGCG|NR0B2|F7|DDIT3|JUNB|HES1|HIF1A|HES5|JUN|VEGFA|CX3CR1|XDH|CCL2|TNFRSF12A|NINJ2|ADRBK1|CX3CL1|BCL2L1|CCNG1|MDK|ARNT|ACE|PLAT|ODC1|NTF3|TNNI3|CD63|DNASE2|NOTCH3|NOTCH2|HDAC3|P2RX7|PLA2G4A|NOTCH1|KCNJ8|NTRK1|HPCA|…
GO:0001666	5.3826e-19	3.2736e-17	36	149	559	14277	response to hypoxia	CCL2|TXN2|IL18|EDN1|TLR2|BNIP3|CNP|TLR4|BCL2L1|MMP2|ARNT|VCAM1|HMOX2|ACE|PVALB|PTK2B|BCL2|HMOX1|ANGPT1|CHRNA7|NOS3|NOS2|CASP1|ANGPT2|EPO|PLAT|SLC8A1|NOS1|CAPN2|SOD2|HYOU1|HIF1A|ADM|UCP2|VEGFA|PLAU
GO:0031644	5.3826e-19	3.2736e-17	36	149	559	14277	regulation of neurological system process	RTN4|EDN3|TNF|CCL2|GRIK1|PTGS2|ADORA2A|GRIK2|OXT|EDN1|BCAN|GDNF|CALB1|ADORA1|SYP|BDNF|SLC1A3|GRIN2B|APOE|CNR1|SLC24A2|CHRNA7|EGR1|PLAT|ARC|NTF3|MAP1B|ADNP|GRIN2A|GRIA4|CDK5|GRM1|YWHAG|GRM3|HPCA|F2R
GO:0051050	6.2007e-19	3.6766e-17	48	270	559	14277	positive regulation of transport	RTN4|EDN3|TNF|PANX1|ADORA2A|OXT|EDN1|TLR2|TNFSF14|VTN|TLR4|BDKRB1|ADRBK1|GDNF|ADORA1|MBP|AKT1|GRIN2B|APOE|INS|APOA5|SERPINE1|PLA2G1B|IL1B|ANGPT1|CASP1|SNAP25|PIK3R1|IL6|TNFSF4|CREB1|STIM2|NR0B2|DPYSL2|CD63|CDK5|ANXA2|P2RX5|P2RX4|PLA2G4A|P2RX7|GSK3B|F2|PON1|JAK2|SELE|F2R|IL2
GO:0055082	6.2284e-19	3.6766e-17	57	375	559	14277	cellular chemical homeostasis	GRIK2|EDN1|BNIP3|PRDX3|ADORA1|KCNJ11|MBP|CKB|AGTR1|APP|GRIN2B|GRIN2C|APOE|SLC1A6|SLC24A2|IL1B|CHRNA7|OLIG2|GJD2|STIM2|GRIN2A|CDK5|ADM|JUN|F2|STC1|C3AR1|CCL2|CYSLTR1|ADORA2A|OXT|BDKRB1|BCL2L1|PTK2B|CNR1|BCL2|PTH|SLC8A1|NTF3|GRIN1|SLC12A5|NFASC|EPHX2|NDFIP1|TNNI3|SOD1|PARK7|SOD2|P2RX4|P2RX7|BAX|HPCA|JAK2|EPOR|SCN8A|F2R|IL2
GO:0007599	9.3881e-19	5.4614e-17	31	109	559	14277	hemostasis	C9|ADORA2A|ADAMTS13|COL3A1|PF4|F13B|GP6|PROCR|FGA|PROZ|SERPINC1|APOH|ENTPD1|PLAT|F12|IL6|SCUBE1|F8|F7|ANXA5|PLG|VWF|THBD|F5|HNF4A|F3|F2|TFPI|SERPIND1|PLAU|F2R
GO:0043085	1.5392e-18	8.8263e-17	70	553	559	14277	positive regulation of catalytic activity	EDN3|ADORA3|ZAK|PPARG|EDN1|TLR4|PRDX2|GDNF|ADORA1|AKT1|AGTR1|MAP3K5|AGTR2|APOA1|CASP9|APOE|APOA5|PLA2G1B|APOH|IL1B|NOS3|ANGPT1|CHRNA7|DAP|NRG1|FGF2|CYCS|TP53|ADNP|GRM1|CDK5|GRM5|GRM4|HIF1A|PSMA6|F3|F2|GADD45B|MAP3K13|GAP43|MAP3K11|HMGB1|TNF|C9|ADORA2A|ADCYAP1R1|BDKRB1|ADCYAP1|MOAP1|PTK2B|INS|BCL2|PTH|DIABLO|CD4|HSPA5|SPHK2|SOD1|GH1|P2RX7|DUSP1|NTRK1|BAX|NTRK2|DGKZ|JAK2|APAF1|SELE|F2R|IL2
GO:0009607	1.6035e-18	9.0655e-17	62	446	559	14277	response to biotic stimulus	PTGS2|TLR2|BNIP3|TLR4|PRDX2|PRDX3|MBP|FOS|APOB|ATF6B|SERPINE1|CASP8|IL1B|NOS3|NOS2|CASP1|F12|RELA|TP53|DDIT3|TRPM2|THBD|ADM|PPBP|JUN|F3|HSPB2|PLA2G2A|HSPB1|NFE2L2|PTAFR|TNF|CCL2|HSPA1A|BDKRB1|EDEM2|MANF|HSPA1L|HSPA2|CNR1|BCL2|DNAJA1|HSPA4|ERO1L|HSPA5|HSPA8|EPO|ODC1|SELP|IL6|VIMP|BECN1|S100A12|ATF6|P2RX7|PLA2G4A|KCNJ8|GSK3B|BNIP3L|DNAJB1|SELE|F2R
GO:0006979	2.4751e-18	1.3799e-16	39	184	559	14277	response to oxidative stress	PTGS2|TXN2|TLR4|ADRBK1|PRDX2|BCL2L1|PRDX3|GLRX2|ARNT|MBP|FOS|HMOX2|PVALB|PTK2B|APOE|BCL2|HMOX1|SERPINE1|CYGB|CAT|EPO|OXR1|SELP|SLC8A1|RELA|SOD1|PARK7|DDIT3|TRPM2|SOD2|PLA2G4A|HIF1A|DUSP1|UCP2|F3|JUN|MPO|TXNRD2|JAK2
GO:0051969	3.4635e-18	1.8866e-16	34	139	559	14277	regulation of transmission of nerve impulse	EDN3|TNF|CCL2|GRIK1|PTGS2|ADORA2A|GRIK2|OXT|EDN1|BCAN|GDNF|CALB1|ADORA1|SYP|BDNF|SLC1A3|GRIN2B|APOE|CNR1|SLC24A2|CHRNA7|EGR1|PLAT|ARC|NTF3|MAP1B|ADNP|GRIN2A|GRIA4|CDK5|GRM1|YWHAG|GRM3|HPCA
GO:0030334	3.478e-18	1.8866e-16	42	216	559	14277	regulation of cell migration	RTN4|C3AR1|EDN3|CCL2|PTGS2|MMP9|EDN1|TLR2|VTN|BDKRB1|JAG1|ADORA1|ARNT|AKT1|ACE|AGTR2|APOE|PTK2B|INS|BCL2|HMOX1|SERPINE1|APOH|ANGPT1|FGF2|ANGPT2|ICAM1|SELP|IL6|F7|CD63|CDK5|HIF1A|F3|VEGFA|JAK2|NGB|RBPJ|SELE|PLAU|F2R|IGFBP5
GO:0070482	4.2586e-18	2.2792e-16	36	158	559	14277	response to oxygen levels	CCL2|TXN2|IL18|EDN1|TLR2|BNIP3|CNP|TLR4|BCL2L1|MMP2|ARNT|VCAM1|HMOX2|ACE|PVALB|PTK2B|BCL2|HMOX1|ANGPT1|CHRNA7|NOS3|NOS2|CASP1|ANGPT2|EPO|PLAT|SLC8A1|NOS1|CAPN2|SOD2|HYOU1|HIF1A|ADM|UCP2|VEGFA|PLAU
GO:0000302	1.0089e-17	5.3286e-16	27	86	559	14277	response to reactive oxygen species	PRDX2|ADRBK1|PRDX3|BCL2L1|GLRX2|FOS|PVALB|PTK2B|APOE|HMOX1|BCL2|SERPINE1|CAT|EPO|SLC8A1|RELA|SOD1|PARK7|DDIT3|SOD2|PLA2G4A|DUSP1|UCP2|F3|JUN|MPO|TXNRD2
GO:0007154	3.1546e-17	1.6445e-15	85	809	559	14277	cell communication	SLC8A3|EDN3|GRIK1|GRIK2|IL18|EDN1|GJA1|CNP|JAG1|GDNF|ADORA1|MBP|SLC1A4|FOS|PTGIR|BDNF|APP|SLC1A2|WNT3|SLC1A3|ATG5|GRIN2B|MAP1LC3A|APOE|GRIN2C|HMOX1|SLC1A6|DLG4|IL1B|CHRNA7|OLIG2|DAP|NRG1|FGF2|SLC1A1|GJD2|GRIN2A|ADNP|TP53|GRM1|CDK5|GRM5|GRM4|GRM3|GRM2|ADM|JUN|STC1|NCAN|PANX1|TXN2|ADORA2A|OXT|GLRX2|ADCYAP1|NPTX1|SYN1|INS|PTH|TEK|HSPA5|GAD1|SNAP25|PLAT|IL6|SLC8A1|NOS1|SLC8A2|NTF3|BECN1|GRIN1|SLC12A5…
GO:0040012	3.9224e-17	2.0185e-15	43	241	559	14277	regulation of locomotion	RTN4|C3AR1|EDN3|CCL2|PTGS2|ADORA2A|MMP9|EDN1|TLR2|VTN|BDKRB1|JAG1|ADORA1|ARNT|AKT1|ACE|AGTR2|APOE|PTK2B|INS|BCL2|HMOX1|SERPINE1|APOH|ANGPT1|FGF2|ANGPT2|ICAM1|SELP|IL6|F7|CD63|CDK5|HIF1A|F3|VEGFA|JAK2|NGB|RBPJ|SELE|PLAU|F2R|IGFBP5
GO:0009991	4.3693e-17	2.2201e-15	45	264	559	14277	response to extracellular stimulus	CCL2|PTGS2|TXN2|OXT|PPARG|GLRX2|AKT1|VCAM1|FOS|WNT3|ATG5|MAP1LC3A|CNR1|BCL2|HMOX1|SERPINC1|IL1B|ANGPT1|CHRNA7|DAP|HSPA5|EPO|SUOX|SLC8A1|NES|BECN1|RELA|MAP1B|TP53|ADNP|COX4I1|F7|SOD1|SIRT1|DDIT3|SOD2|PLA2G4A|P2RX7|ADM|DUSP1|JUN|STC1|ALOX5|IGFBP2|BMP7
GO:0043523	5.122e-17	2.5426e-15	27	91	559	14277	regulation of neuron apoptosis	TNF|ADORA2A|GRIK2|IL18|PRDX3|BCL2L1|GDNF|BDNF|AKT1S1|BCL2|NEFL|EPO|NTF3|TP53|ADNP|SOD1|CDK5|SOD2|GRM4|JUN|BAX|NTRK1|HPCA|JAK2|F2R|NMNAT1|MAP3K11
GO:0042127	5.1665e-17	2.5426e-15	87	847	559	14277	regulation of cell proliferation	EDN3|PTGS2|AIF1|IL18|PPARG|EDN1|PRRX1|GJA1|CNP|TLR4|PRRX2|JAG1|PRDX3|PAWR|ADORA1|AGTR1|CASP3|BDNF|PTGES|APOE|HMOX1|SERPINE1|HEY2|APOH|PLA2G1B|IL1B|DLG3|NOS3|CHRNA7|ANGPT1|NOS2|NRG1|FGF2|PTGER2|EGR4|RELA|TP53|TRPM2|HES1|ADAMTS8|HIF1A|ADM|HNF4A|ADK|JUN|F3|VEGFA|PLA2G2A|NGB|CSF3|TNF|CCL2|ADORA2A|HSPA1A|BCL2L1|ARNT|VCAM1|PTK2B|INS|BCL2|BAI1|TEK|POU3F3|EPO|IL4|ODC1|IL6|TNFSF4|BECN1|NDFIP1|SIRT1|PLG|SO…
GO:0006952	5.1941e-17	2.5426e-15	72	619	559	14277	defense response	ADORA3|GRIK2|AIF1|CRP|PPARG|TLR2|BNIP3|AQP4|TLR4|NFKB1|PRDX2|ADORA1|MBP|AKT1|FOS|GRIN2B|HMOX1|SERPINE1|MGLL|IL1B|NOS2|F12|SCUBE1|RELA|CST3|F8|TRPM2|HIF1A|PPBP|F3|LILRB3|F2|CX3CR1|PLA2G7|PLA2G2A|PTAFR|TNFAIP8L2|C3AR1|HMGB1|IL1R1|TNF|CCL2|C9|CYSLTR1|ADORA2A|BDKRB1|CX3CL1|VCAM1|INS|FCN3|BCL2|IL4|SELP|IL6|TNFSF4|VIMP|CFB|BECN1|IL1RL2|IL1RN|EPHX2|STAT3|S100A12|P2RX7|CYBB|KCNJ8|BNIP3L|MPO|ALOX5|APAF1|S…
GO:0070887	5.327e-17	2.5762e-15	56	399	559	14277	cellular response to chemical stimulus	EDN3|AQP9|PPARG|AQP4|PRDX2|PRDX3|AKT1|FOS|AGTR1|EIF4EBP2|WNT3|HMOX1|SERPINE1|PLA2G1B|IL1B|CAT|EGR1|PDXP|DDIT3|JUNB|HIF1A|HNF4A|F3|VEGFA|CX3CR1|NFE2L2|GNB3|HMGB1|CCL2|C9|PF4|CX3CL1|ITGAM|ARNT|ALOX5AP|HSPA5|ERO1L|PIK3R1|EPO|IL6|VIMP|EPHX2|SOD1|STAT3|S100A12|SOD2|ATF6|GCG|GH1|DUSP1|UCP2|MPO|JAK2|IGFBP1|IGFBP2|PARP1
GO:0042493	7.1783e-17	3.4302e-15	44	256	559	14277	response to drug	TNF|CCL2|PTGS2|AQP9|TXN2|CYP2B6|PPARG|TLR2|CNP|KCNJ11|FOS|BDNF|SLC1A3|ATG5|PTK2B|BCL2|ENO2|IL1B|NOS3|CASP1|SLC8A1|NES|EMX1|RELA|CREB1|MAP1B|TP53|GRIN2A|DPYSL2|SOD1|PARK7|STAT3|JUNB|DDIT3|SOD2|HDAC3|P2RX7|GLA|JUN|CA4|IGFBP2|CPB2|ABCC6|SLC9A1
GO:0051789	8.3074e-17	3.9231e-15	30	117	559	14277	response to protein stimulus	OXT|HSPA1A|BCL2L1|EDEM2|MANF|HSPA1L|FOS|HSPA2|BCL2|ATF6B|DNAJA1|HSPA4|CD4|ERO1L|HSPA5|ANGPT2|HSPA8|EGR1|F12|VIMP|MAP1B|DDIT3|TRPM2|ATF6|P2RX7|HSPB2|HSPB1|CTSB|NFE2L2|DNAJB1
GO:0048869	1.2322e-16	5.7511e-15	136	1713	559	14277	cellular developmental process	EDN3|ZAK|MMP9|EDN1|CSPG4|CNP|FOXO3|JAG1|GRIN3A|REST|GDNF|APP|BDNF|WNT3|ATG5|HTRA2|PVALB|APOE|COL4A3BP|OLIG2|EMX1|SCUBE1|RELA|GRIN2A|WNK1|JUNB|HES1|HIF1A|HES5|JUN|F2|VEGFA|PLA2G2A|EID1|HMGB1|ADORA2A|TNFRSF12A|ADCYAP1R1|TDRD9|BCL2L1|MDK|ARNT|ACE|CNR1|BAI1|ERO1L|NTF3|LGALS3|GRIN1|LGALS2|TNNI3|CD63|DNASE2|NOTCH3|NOTCH2|P2RX7|NOTCH1|S100B|NTRK1|MAP2|HPCA|NOTCH4|NTRK2|RBPJ|BMP7|SLC9A1|RTN4|HTATIP2|PPAR…
GO:0051270	1.6342e-16	7.5398e-15	42	239	559	14277	regulation of cellular component movement	RTN4|C3AR1|EDN3|CCL2|PTGS2|MMP9|EDN1|TLR2|VTN|BDKRB1|JAG1|ADORA1|ARNT|AKT1|ACE|AGTR2|APOE|PTK2B|INS|BCL2|HMOX1|SERPINE1|APOH|ANGPT1|FGF2|ANGPT2|ICAM1|SELP|IL6|F7|CD63|CDK5|HIF1A|F3|VEGFA|JAK2|NGB|RBPJ|SELE|PLAU|F2R|IGFBP5
GO:0051246	1.8977e-16	8.6561e-15	72	634	559	14277	regulation of protein metabolic process	METAP1|CPEB2|ZAK|IDE|EDN1|GJA1|VTN|TLR4|NFKB1|EIF2A|ADORA1|AKT1|AGTR1|MAP3K5|APP|EIF4EBP2|APOA1|ATG5|GRIN2C|APOE|ATG7|SERPINE1|IL1B|NOS3|ANGPT1|PDGFD|NOS2|FGF2|F12|RELA|TP53|ADNP|GRIN2A|NDUFA13|PRKCG|PRKCE|CDK5|EIF4G1|PSMA6|ARRB1|EIF2S1|JUN|F2|VEGFA|HSPB1|NGB|MAP3K11|EIF4E3|TNF|BDKRB1|ARNT|ACE|PTK2B|INS|EIF3E|BCL2|CD4|HSPA5|EPO|IL4|PLAT|IL6|NOS1|NDFIP1|HSPBP1|GH1|P2RX7|CIRBP|JAK2|BMP7|IGFBP5|IL2
GO:0030154	2.0142e-16	9.0842e-15	133	1667	559	14277	cell differentiation	EDN3|ZAK|MMP9|EDN1|CSPG4|CNP|FOXO3|JAG1|GRIN3A|REST|GDNF|APP|BDNF|WNT3|ATG5|HTRA2|PVALB|APOE|OLIG2|EMX1|SCUBE1|RELA|GRIN2A|WNK1|JUNB|HES1|HIF1A|HES5|JUN|F2|VEGFA|PLA2G2A|EID1|HMGB1|ADORA2A|TNFRSF12A|ADCYAP1R1|TDRD9|BCL2L1|MDK|ARNT|ACE|CNR1|BAI1|ERO1L|NTF3|LGALS3|GRIN1|LGALS2|TNNI3|CD63|DNASE2|NOTCH3|NOTCH2|NOTCH1|S100B|NTRK1|MAP2|HPCA|NOTCH4|NTRK2|RBPJ|BMP7|SLC9A1|RTN4|HTATIP2|PPARG|BNIP3|GJA1|PR…
GO:0007268	2.2682e-16	1.0116e-14	46	287	559	14277	synaptic transmission	GRIK1|ADORA2A|GRIK2|OXT|CNP|ADORA1|MBP|SLC1A4|NPTX1|APP|SLC1A2|SLC1A3|SYN1|GRIN2B|APOE|GRIN2C|SLC1A6|DLG4|CHRNA7|GAD1|SNAP25|FGF2|SLC1A1|PLAT|GJD2|NOS1|NTF3|GRIN1|SLC12A5|ASIC2|ADNP|GRIN2A|GRM1|CDK5|PARK7|GRM5|GRM4|P2RX4|GRM3|P2RX7|GRM2|GRIA2|GRIA1|HPCA|TMOD2|NCAN
GO:0045595	3.2878e-16	1.4502e-14	66	553	559	14277	regulation of cell differentiation	RTN4|CRP|EDN1|PPARG|CNP|TLR4|PRDX2|NFKB1|FOXO3|JAG1|REST|SART1|MBP|AKT1|AGTR1|METRN|BDNF|APOB|APOE|OLIG2|DAP|NRG1|FGF2|RELA|ADNP|TP53|JUNB|TRPM2|HES1|HIF1A|HES5|JUN|F2|PLA2G2A|XDH|TNF|TNFRSF12A|PF4|ARNT|INS|CNR1|BCL2|NEFL|EPO|IL4|IL6|NTF3|MAP1B|RTN4R|NDFIP1|DPYSL2|SOD1|SIRT1|SOD2|NOTCH3|NOTCH2|YWHAG|NOTCH1|DKK1|BAX|HPCA|NOTCH4|JAK2|BMP7|ZFHX3|IL2
GO:0042391	3.7594e-16	1.6403e-14	31	132	559	14277	regulation of membrane potential	ADORA2A|GRIK2|EDN1|BNIP3|BCL2L1|PRDX3|ADORA1|KCNJ11|MBP|GRIN2B|GRIN2C|CNR1|SLC1A6|BCL2|CHRNA7|OLIG2|GJD2|NTF3|GRIN1|NFASC|GRIN2A|SOD1|CDK5|PARK7|SOD2|P2RX4|P2RX7|JUN|BAX|HPCA|SCN8A
GO:0006954	3.8777e-16	1.6737e-14	48	315	559	14277	inflammatory response	HMGB1|C3AR1|TNF|ADORA3|C9|CCL2|CYSLTR1|AIF1|ADORA2A|CRP|TLR4|NFKB1|BDKRB1|PRDX2|ADORA1|MBP|AKT1|VCAM1|FOS|FCN3|INS|HMOX1|MGLL|IL1B|F12|SELP|IL6|TNFSF4|VIMP|CFB|SCUBE1|RELA|IL1RN|EPHX2|F8|STAT3|TRPM2|S100A12|CYBB|P2RX7|HIF1A|F3|F2|PLA2G7|ALOX5|SELE|PTAFR|F2R
GO:0050818	4.5199e-16	1.9301e-14	19	43	559	14277	regulation of coagulation	F12|SELP|EDN1|VTN|TLR4|F7|ANXA5|PLG|ANXA2|THBD|APOE|F3|SERPINE1|F2|APOH|NOS3|CPB2|PLAU|F2R
GO:0019226	4.5725e-16	1.932e-14	50	341	559	14277	transmission of nerve impulse	GRIK1|GRIK2|CNP|ADORA1|MBP|SLC1A4|SLC1A2|APP|SLC1A3|GRIN2B|GRIN2C|APOE|SLC1A6|DLG4|CHRNA7|OLIG2|SLC1A1|FGF2|GJD2|GRIN2A|ADNP|CDK5|GRM1|GRM5|GRM4|GRM3|GRM2|NCAN|ADORA2A|OXT|NPTX1|SYN1|SNAP25|GAD1|PLAT|NOS1|NTF3|GRIN1|SLC12A5|ASIC2|NFASC|SOD1|PARK7|P2RX4|P2RX7|GRIA2|GRIA1|HPCA|TMOD2|SCN8A
GO:0009653	5.6152e-16	2.3479e-14	107	1217	559	14277	anatomical structure morphogenesis	EDN3|IL18|EDN1|CSPG4|CNP|JAG1|MMP2|GDNF|AGTR1|AGTR2|APP|BDNF|APOB|WNT3|ATG5|APOE|COL4A3BP|APOA5|SERPINE1|APOH|RELA|F7|NR0B2|JUNB|HES1|HIF1A|JUN|VEGFA|CCL2|ADORA2A|TNFRSF12A|NINJ2|CX3CL1|CCNG1|ACE|BAI1|PLAT|NTF3|TNNI3|NOTCH3|P2RX4|NOTCH2|P2RX7|HDAC3|NOTCH1|S100B|KCNJ8|HPCA|NOTCH4|BMP7|SCMH1|PLAU|RTN4|PPARG|PRRX1|GJA1|PRRX2|SLC1A3|HMOX1|CASP8|HEY2|ANGPT1|NOS3|NOS2|CASP1|ANGPT2|FGF2|TP53|CDK5|TRPM2|…
GO:0010035	7.8253e-16	3.2382e-14	41	238	559	14277	response to inorganic substance	PTGS2|AQP9|ALG2|ADRBK1|PRDX2|BCL2L1|PRDX3|GLRX2|FOS|APOB|SLC1A3|FGA|APOE|PVALB|PTK2B|BCL2|ALOX5AP|HMOX1|SERPINE1|CASP8|NOS3|CAT|EPO|SLC8A1|EEF1A2|RELA|MAP1B|ADNP|SOD1|PARK7|DDIT3|SOD2|PLA2G4A|P2RX7|DUSP1|UCP2|F3|JUN|MPO|TXNRD2|IGFBP2
GO:0009719	8.9021e-16	3.6462e-14	61	493	559	14277	response to endogenous stimulus	PTGS2|PPARG|TLR2|GJA1|TLR4|MMP3|KCNJ11|AKT1|FOS|EIF4EBP2|PVALB|HMOX1|APOA5|SERPINE1|CASP8|PLA2G1B|IL1B|ANGPT1|NOS3|EGR1|RELA|GRIN2A|F7|DDIT3|JUNB|ADM|F3|CA4|CTSB|GNB3|TNF|CCL2|ADORA2A|TXN2|OXT|BCL2L1|CCNG1|PTK2B|BCL2|ENO2|MSI1|NEFL|PIK3R1|EPO|PLAT|IL6|MAP1B|IL1RN|DPYSL2|SOD1|STAT3|GCG|GH1|PLA2G4A|DUSP1|UCP2|JAK2|IGFBP1|IGFBP2|PARP1|BMP7
GO:0030193	1.0367e-15	4.2034e-14	18	39	559	14277	regulation of blood coagulation	SELP|F12|EDN1|VTN|TLR4|F7|PLG|ANXA2|THBD|APOE|F3|SERPINE1|F2|APOH|NOS3|CPB2|PLAU|F2R
GO:0010647	1.0696e-15	4.2934e-14	55	413	559	14277	positive regulation of cell communication	PTGS2|GRIK2|TLR2|PRRX1|GJA1|EIF2A|TLR4|VTN|PRRX2|JAG1|SLC1A3|HMOX1|SLC24A2|CASP8|IL1B|ANGPT1|CAT|CASP1|PRL|FGF2|RELA|F7|GRM4|HIF1A|ARRB1|F3|VEGFA|TNF|CCL2|ADORA2A|OXT|ARNT|INS|PTH|TEK|CD4|EPO|IL4|CFLAR|IL6|BECN1|NDFIP1|GRIA4|S100A12|P2RX5|P2RX4|GH1|NOTCH2|P2RX7|S100B|TMOD2|JAK2|BMP7|F2R|IL2
GO:0031667	1.6566e-15	6.5839e-14	41	243	559	14277	response to nutrient levels	CCL2|PTGS2|TXN2|OXT|PPARG|AKT1|VCAM1|WNT3|ATG5|MAP1LC3A|CNR1|BCL2|HMOX1|SERPINC1|IL1B|ANGPT1|CHRNA7|DAP|HSPA5|EPO|SUOX|SLC8A1|NES|BECN1|RELA|MAP1B|TP53|COX4I1|F7|SOD1|SIRT1|DDIT3|SOD2|PLA2G4A|ADM|DUSP1|JUN|STC1|ALOX5|IGFBP2|BMP7
GO:0048514	1.766e-15	6.9495e-14	39	221	559	14277	blood vessel morphogenesis	RTN4|TNFRSF12A|IL18|EDN1|PRRX1|CSPG4|GJA1|PRRX2|JAG1|CX3CL1|MMP2|AGTR2|APOB|ACE|ATG5|PTK2B|APOE|HMOX1|HEY2|CASP8|ZC3H12A|NOS3|ANGPT1|NOS2|FGF2|PLAT|SELP|COL4A1|TNNI3|JUNB|ANXA2|NOTCH3|NOTCH1|HDAC3|JUN|NOTCH4|VEGFA|POFUT1|PLAU
GO:0042542	1.8427e-15	7.1811e-14	22	65	559	14277	response to hydrogen peroxide	SLC8A1|RELA|ADRBK1|PRDX2|BCL2L1|PRDX3|SOD1|PARK7|DDIT3|GLRX2|SOD2|PLA2G4A|DUSP1|PTK2B|PVALB|BCL2|JUN|F3|HMOX1|MPO|CAT|EPO
GO:0032268	1.8666e-15	7.2043e-14	65	558	559	14277	regulation of cellular protein metabolic process	METAP1|ZAK|CPEB2|IDE|EDN1|VTN|TLR4|EIF2A|NFKB1|ADORA1|AKT1|AGTR1|MAP3K5|APP|EIF4EBP2|APOA1|ATG5|APOE|ATG7|IL1B|ANGPT1|NOS3|PDGFD|NOS2|FGF2|ADNP|TP53|NDUFA13|PRKCG|PRKCE|CDK5|EIF4G1|PSMA6|ARRB1|EIF2S1|JUN|F2|VEGFA|HSPB1|NGB|MAP3K11|EIF4E3|TNF|BDKRB1|ARNT|PTK2B|INS|EIF3E|BCL2|CD4|HSPA5|EPO|IL4|PLAT|IL6|NOS1|NDFIP1|HSPBP1|GH1|P2RX7|CIRBP|JAK2|BMP7|IGFBP5|IL2
GO:0003013	2.8421e-15	1.0763e-13	35	181	559	14277	circulatory system process	EDN3|C3AR1|PTGS2|ADORA2A|CYP11B2|OXT|EDN1|PPARG|CNP|ADRBK1|BDKRB1|ADORA1|AGTR1|MTHFR|AGTR2|ACE|ATG5|APOE|CNR1|HMOX1|ANGPT1|CHRNA7|NOS3|NOS2|EPO|EPHX2|WNK1|SOD1|TNNI3|SOD2|P2RX4|ADM|KCNJ8|VEGFA|GNB3
GO:0008015	2.8421e-15	1.0763e-13	35	181	559	14277	blood circulation	EDN3|C3AR1|PTGS2|ADORA2A|CYP11B2|OXT|EDN1|PPARG|CNP|ADRBK1|BDKRB1|ADORA1|AGTR1|MTHFR|AGTR2|ACE|ATG5|APOE|CNR1|HMOX1|ANGPT1|CHRNA7|NOS3|NOS2|EPO|EPHX2|WNK1|SOD1|TNNI3|SOD2|P2RX4|ADM|KCNJ8|VEGFA|GNB3
GO:0048699	3.315e-15	1.2436e-13	67	594	559	14277	generation of neurons	RTN4|EDN3|PPARG|GJA1|CNP|JAG1|REST|GRIN3A|GDNF|MBP|AKT1|METRN|APP|BDNF|WNT3|SLC1A3|HTRA2|APOE|OLIG2|EMX1|RELA|ADNP|TP53|WNK1|CDK5|TRPM2|HES1|HES5|ADM|F2|VEGFA|SIAH1|HMGB1|ADORA2A|TNFRSF12A|PTK2B|CNR1|BCL2|BAI1|DCX|NEFL|SNAP25|EPO|IL6|NTF3|PTPRZ1|CREB1|MAP1B|GRIN1|NFASC|RTN4R|DPYSL5|DPYSL2|SOD1|STAT3|SOD2|NOTCH3|YWHAG|NOTCH1|S100B|NTRK1|HPCA|MAP2|JAK2|RBPJ|BMP7|NTM
GO:0050727	4.1766e-15	1.5523e-13	25	90	559	14277	regulation of inflammatory response	TNF|PTGS2|ADORA2A|PPARG|TLR2|TLR4|CX3CL1|ADORA1|AGTR1|INS|APOE|CNR1|SERPINE1|SERPINC1|IL1B|CHRNA7|F12|IL6|PTGER3|NDFIP1|PLA2G4A|PLA2G2A|JAK2|SELE|IL2
GO:0001568	8.2565e-15	3.0405e-13	42	266	559	14277	blood vessel development	RTN4|TNFRSF12A|IL18|COL3A1|EDN1|PRRX1|CSPG4|GJA1|PRRX2|JAG1|CX3CL1|MMP2|AKT1|ACE|AGTR2|APOB|ATG5|PTK2B|APOE|HMOX1|HEY2|CASP8|ZC3H12A|NOS3|ANGPT1|NOS2|FGF2|PLAT|SELP|COL4A1|TNNI3|JUNB|PLG|ANXA2|NOTCH3|NOTCH1|HDAC3|JUN|NOTCH4|VEGFA|POFUT1|PLAU
GO:0061041	8.7375e-15	3.1884e-13	18	43	559	14277	regulation of wound healing	SELP|F12|EDN1|VTN|TLR4|F7|PLG|ANXA2|THBD|APOE|F3|SERPINE1|F2|APOH|NOS3|CPB2|PLAU|F2R
GO:0022008	9.5461e-15	3.4521e-13	69	637	559	14277	neurogenesis	RTN4|EDN3|PPARG|GJA1|CNP|JAG1|REST|GRIN3A|GDNF|MBP|AKT1|METRN|APP|BDNF|WNT3|SLC1A3|HTRA2|APOE|OLIG2|FGF2|EMX1|RELA|GRIN2A|ADNP|TP53|WNK1|CDK5|TRPM2|HES1|ADM|HES5|F2|VEGFA|SIAH1|HMGB1|ADORA2A|TNFRSF12A|PTK2B|CNR1|BCL2|BAI1|DCX|NEFL|SNAP25|EPO|IL6|NTF3|PTPRZ1|CREB1|MAP1B|GRIN1|NFASC|RTN4R|DPYSL5|DPYSL2|SOD1|STAT3|SOD2|NOTCH3|YWHAG|NOTCH1|S100B|NTRK1|HPCA|MAP2|JAK2|RBPJ|BMP7|NTM
GO:0031099	1.7257e-14	6.1849e-13	23	79	559	14277	regeneration	CCL2|MAP1B|PPARG|NINJ2|GJA1|NR0B2|F7|PLG|NOTCH3|NOTCH2|NOTCH1|ADM|APOE|BCL2|SERPINE1|APOA5|APOH|ANGPT1|JAK2|IGFBP1|NEFL|ANGPT2|PLAU
GO:0007267	1.8402e-14	6.5368e-13	65	585	559	14277	cell-cell signaling	EDN3|GRIK1|GRIK2|IL18|EDN1|GJA1|CNP|GDNF|ADORA1|MBP|SLC1A4|PTGIR|APP|SLC1A2|BDNF|WNT3|SLC1A3|GRIN2B|GRIN2C|APOE|SLC1A6|DLG4|IL1B|CHRNA7|DAP|FGF2|SLC1A1|GJD2|GRIN2A|ADNP|CDK5|GRM1|GRM5|GRM4|GRM3|GRM2|ADM|STC1|NCAN|PANX1|ADORA2A|OXT|ADCYAP1|NPTX1|SYN1|INS|PTH|TEK|SNAP25|GAD1|PLAT|IL6|NOS1|NTF3|GRIN1|SLC12A5|ASIC2|PARK7|P2RX4|P2RX7|GRIA2|GRIA1|HPCA|TMOD2|IL2
GO:0001944	2.3786e-14	8.3752e-13	42	274	559	14277	vasculature development	RTN4|TNFRSF12A|IL18|COL3A1|EDN1|PRRX1|CSPG4|GJA1|PRRX2|JAG1|CX3CL1|MMP2|AKT1|ACE|AGTR2|APOB|ATG5|PTK2B|APOE|HMOX1|HEY2|CASP8|ZC3H12A|NOS3|ANGPT1|NOS2|FGF2|PLAT|SELP|COL4A1|TNNI3|JUNB|PLG|ANXA2|NOTCH3|NOTCH1|HDAC3|JUN|NOTCH4|VEGFA|POFUT1|PLAU
GO:0008219	2.7212e-14	9.4983e-13	72	697	559	14277	cell death	RTN4|TSPO|ZAK|GRIK2|ZMAT3|PPARG|BNIP3|GJA1|NFKB1|FOXO3|PAWR|AKT1|MAP3K5|APP|CASP3|CASP9|HTRA2|HMOX1|CASP8|IL1B|DAP|CASP1|FGF2|CASP2|ARHGEF3|PTGER3|AIFM1|DFFB|CYCS|TP53|NDUFA13|PRKCG|TRPM2|JUN|F3|F2|HSPB1|PLA2G6|NAIP|SIAH1|GADD45B|FAIM2|PEG3|MAP3K11|FKBP8|TNF|C9|XIAP|TNFRSF12A|ADORA2A|BCL2L1|GLRX2|MOAP1|PTK2B|BCL2|ZC3H12A|DIABLO|XAF1|EPO|IL6|TREX1|SOD1|PARK7|PLG|SOD2|DNASE2|CASP14|ENDOG|BAX|HPCA|A…
GO:0042325	3.2072e-14	1.1098e-12	60	518	559	14277	regulation of phosphorylation	EDN3|ZAK|UCHL1|EDN1|VTN|TLR4|PRDX2|PRDX3|ADORA1|AKT1|MAP3K5|APP|CASP3|APOA1|APOE|PLA2G1B|IL1B|ANGPT1|CHRNA7|PDGFD|NRG1|FGF2|ADNP|PRKCE|CDK5|GRM1|GRM4|JUN|F2|VEGFA|NGB|GADD45B|MAP3K13|GAP43|MAP3K11|TNF|ADORA2A|BDKRB1|CCNG1|AKT1S1|INS|PTK2B|BCL2|CD4|HSPA5|EPO|IL4|IL6|SPHK2|SOD1|GH1|YWHAG|P2RX7|DUSP1|RGS4|DGKZ|JAK2|BMP7|F2R|IL2
GO:0009266	3.6452e-14	1.2506e-12	25	98	559	14277	response to temperature stimulus	CCL2|IL18|PPARG|GLRX2|HSPA1L|AKT1|FOS|BCL2|CASP8|DNAJA1|IL1B|HSPA4|NOS3|ERO1L|DNAJA4|NOS1|SOD1|PLA2G4A|ADM|F3|VEGFA|HSPB2|HSPB1|CIRBP|CPB2
GO:0007165	3.7795e-14	1.2857e-12	138	1877	559	14277	signal transduction	EDN3|ADORA3|ZAK|IDE|EDN1|TLR2|TNFSF14|TLR4|GDNF|ADORA1|AGTR1|PTGIR|AGTR2|MAP3K5|EIF4EBP2|APOA1|PPP1R1B|APOE|COL4A3BP|ATF6B|PLA2G1B|IL1B|CHRNA7|DAP|MAP2K7|ROS1|CASKIN1|RELA|WNK1|PDE4D|HIF1A|ARRB1|JUN|F2|IL1R1|CCL2|ADORA2A|GAST|ROPN1|CX3CL1|MAPKAPK2|CCNG1|MDK|FGA|INS|CNR1|TEK|APOC3|BAI1|ANGPTL1|CSF1R|NTF3|IL1RL2|MAP2K4|GAS6|RAB33B|P2RX5|ATF6|GH1|P2RX4|P2RX7|RGS4|NTRK1|PPIC|SYNGAP1|BMP7|PLAU|SLC9A1|…
GO:0016265	3.9157e-14	1.3202e-12	72	702	559	14277	death	RTN4|TSPO|ZAK|GRIK2|ZMAT3|PPARG|BNIP3|GJA1|NFKB1|FOXO3|PAWR|AKT1|MAP3K5|APP|CASP3|CASP9|HTRA2|HMOX1|CASP8|IL1B|DAP|CASP1|FGF2|CASP2|ARHGEF3|PTGER3|AIFM1|DFFB|CYCS|TP53|NDUFA13|PRKCG|TRPM2|JUN|F3|F2|HSPB1|PLA2G6|NAIP|SIAH1|GADD45B|FAIM2|PEG3|MAP3K11|FKBP8|TNF|C9|XIAP|TNFRSF12A|ADORA2A|BCL2L1|GLRX2|MOAP1|PTK2B|BCL2|ZC3H12A|DIABLO|XAF1|EPO|IL6|TREX1|SOD1|PARK7|PLG|SOD2|DNASE2|CASP14|ENDOG|BAX|HPCA|A…
GO:0032496	3.9469e-14	1.3202e-12	27	116	559	14277	response to lipopolysaccharide	CCL2|PTGS2|TLR2|PRDX2|BDKRB1|TLR4|PRDX3|FOS|CNR1|SERPINE1|CASP8|IL1B|NOS3|CASP1|EPO|SELP|RELA|P2RX7|PLA2G4A|THBD|ADM|KCNJ8|F3|JUN|SELE|PTAFR|F2R
GO:0002682	4.6972e-14	1.5582e-12	53	423	559	14277	regulation of immune system process	EDN3|IL18|CRP|TLR2|TNFSF14|PRDX2|TLR4|FOXO3|JAG1|PAWR|ADORA1|SART1|MBP|CASP3|APOA1|HMOX1|SERPINE1|PLA2G1B|IL1B|NOS2|ICAM1|RELA|F7|TRPM2|HIF1A|JUN|ADK|VEGFA|C3AR1|TNF|CCL2|C9|ADORA2A|COL3A1|CACNB3|PF4|BDKRB1|ARNT|VCAM1|INS|FCN3|CNR1|CD4|IL4|SELP|IL6|TNFSF4|CFB|NDFIP1|SOD1|P2RX7|SELE|IL2
GO:0002237	5.7327e-14	1.8862e-12	28	127	559	14277	response to molecule of bacterial origin	CCL2|PTGS2|TLR2|PRDX2|BDKRB1|TLR4|PRDX3|FOS|CNR1|SERPINE1|CASP8|IL1B|NOS3|CASP1|EPO|SELP|IL6|RELA|P2RX7|PLA2G4A|THBD|ADM|KCNJ8|F3|JUN|SELE|PTAFR|F2R
GO:0051338	5.9533e-14	1.9428e-12	51	398	559	14277	regulation of transferase activity	EDN3|ZAK|UCHL1|EDN1|PPARG|PRDX2|TLR4|PRDX3|ADORA1|AKT1|CASP3|MAP3K5|APP|APOA1|APOE|PLA2G1B|IL1B|ANGPT1|CHRNA7|NRG1|FGF2|ADNP|CDK5|GRM1|GRM4|NGB|GADD45B|MAP3K13|GAP43|MAP3K11|TNF|ADORA2A|BDKRB1|CCNG1|AKT1S1|INS|PTK2B|CD4|HSPA5|SPHK2|SOD1|GH1|P2RX7|YWHAG|DUSP1|RGS4|DGKZ|JAK2|BMP7|F2R|IL2
GO:0009725	6.9595e-14	2.2529e-12	54	441	559	14277	response to hormone stimulus	PTGS2|PPARG|TLR2|GJA1|TLR4|KCNJ11|AKT1|FOS|EIF4EBP2|PVALB|HMOX1|CASP8|APOA5|SERPINE1|PLA2G1B|IL1B|ANGPT1|NOS3|EGR1|RELA|F7|JUNB|ADM|F3|CA4|GNB3|CTSB|CCL2|TNF|TXN2|OXT|BCL2L1|PTK2B|BCL2|MSI1|ENO2|NEFL|PIK3R1|EPO|PLAT|IL6|MAP1B|IL1RN|STAT3|GCG|GH1|PLA2G4A|DUSP1|UCP2|JAK2|IGFBP1|IGFBP2|PARP1|BMP7
GO:0051174	7.1061e-14	2.2638e-12	61	542	559	14277	regulation of phosphorus metabolic process	EDN3|ZAK|UCHL1|EDN1|VTN|TLR4|PRDX2|PRDX3|ADORA1|AKT1|MAP3K5|APP|AGTR2|CASP3|APOA1|APOE|PLA2G1B|IL1B|ANGPT1|CHRNA7|PDGFD|NRG1|FGF2|ADNP|PRKCE|CDK5|GRM1|GRM4|JUN|F2|VEGFA|NGB|GADD45B|MAP3K13|GAP43|MAP3K11|TNF|ADORA2A|BDKRB1|CCNG1|AKT1S1|INS|PTK2B|BCL2|CD4|HSPA5|EPO|IL4|IL6|SPHK2|SOD1|GH1|YWHAG|P2RX7|DUSP1|RGS4|DGKZ|JAK2|BMP7|F2R|IL2
GO:0019220	7.1061e-14	2.2638e-12	61	542	559	14277	regulation of phosphate metabolic process	EDN3|ZAK|UCHL1|EDN1|VTN|TLR4|PRDX2|PRDX3|ADORA1|AKT1|MAP3K5|APP|AGTR2|CASP3|APOA1|APOE|PLA2G1B|IL1B|ANGPT1|CHRNA7|PDGFD|NRG1|FGF2|ADNP|PRKCE|CDK5|GRM1|GRM4|JUN|F2|VEGFA|NGB|GADD45B|MAP3K13|GAP43|MAP3K11|TNF|ADORA2A|BDKRB1|CCNG1|AKT1S1|INS|PTK2B|BCL2|CD4|HSPA5|EPO|IL4|IL6|SPHK2|SOD1|GH1|YWHAG|P2RX7|DUSP1|RGS4|DGKZ|JAK2|BMP7|F2R|IL2
GO:0014070	7.719e-14	2.4397e-12	30	148	559	14277	response to organic cyclic substance	PTGS2|ADORA2A|TXN2|OXT|PPARG|ADRBK1|BCL2L1|FOS|PTK2B|CNR1|HMOX1|BCL2|ENO2|IL1B|CHRNA7|NOS3|CASP1|ANGPT2|SELP|RELA|F7|DPYSL2|CDK5|STAT3|JUNB|P2RX7|GRM2|JUN|CTSB|SLC9A1
GO:0051347	1.9631e-13	6.1561e-12	39	254	559	14277	positive regulation of transferase activity	EDN3|TNF|ZAK|ADORA2A|EDN1|TLR4|BDKRB1|PRDX2|ADORA1|AKT1|MAP3K5|APOA1|PTK2B|INS|PLA2G1B|IL1B|CHRNA7|ANGPT1|CD4|HSPA5|NRG1|FGF2|SPHK2|ADNP|SOD1|GRM1|CDK5|GRM4|GH1|P2RX7|DUSP1|DGKZ|JAK2|GADD45B|MAP3K13|GAP43|F2R|MAP3K11|IL2
GO:0043549	2.0268e-13	6.3065e-12	49	383	559	14277	regulation of kinase activity	EDN3|ZAK|UCHL1|EDN1|PRDX2|TLR4|PRDX3|ADORA1|AKT1|CASP3|MAP3K5|APP|APOE|PLA2G1B|IL1B|ANGPT1|CHRNA7|NRG1|FGF2|ADNP|CDK5|GRM1|GRM4|NGB|GADD45B|MAP3K13|GAP43|MAP3K11|TNF|ADORA2A|BDKRB1|CCNG1|AKT1S1|INS|PTK2B|CD4|HSPA5|SPHK2|SOD1|GH1|P2RX7|YWHAG|DUSP1|RGS4|DGKZ|JAK2|BMP7|IL2|F2R
GO:0008217	2.4773e-13	7.6491e-12	24	97	559	14277	regulation of blood pressure	EDN3|PTGS2|CYP11B2|OXT|PPARG|EDN1|EPHX2|WNK1|CNP|BDKRB1|SOD1|TNNI3|ADORA1|SOD2|AGTR1|P2RX4|ACE|AGTR2|CNR1|HMOX1|NOS3|CHRNA7|NOS2|GNB3
GO:0033674	2.9194e-13	8.9453e-12	38	245	559	14277	positive regulation of kinase activity	EDN3|TNF|ZAK|ADORA2A|EDN1|TLR4|BDKRB1|PRDX2|ADORA1|AKT1|MAP3K5|PTK2B|INS|PLA2G1B|IL1B|CHRNA7|ANGPT1|CD4|HSPA5|NRG1|FGF2|SPHK2|ADNP|SOD1|GRM1|CDK5|GRM4|GH1|P2RX7|DUSP1|DGKZ|JAK2|GADD45B|MAP3K13|GAP43|F2R|MAP3K11|IL2
GO:0044092	3.2121e-13	9.7677e-12	48	374	559	14277	negative regulation of molecular function	ADORA2A|PPARG|UCHL1|VTN|NFKB1|PRDX2|PRDX3|ADORA1|AKT1|CASP3|APOA1|AKT1S1|APOE|INS|CNR1|HMOX1|SERPINE1|APOC3|IL1B|NOS3|HSPA5|CAT|DAP|TNFSF4|CST3|NDFIP1|STIM2|TP53|ADNP|TNNI3|SIRT1|PARK7|DDIT3|GRM4|YWHAG|GRM3|NOSIP|GRM2|PSMA6|GLA|ARRB1|GSK3B|RGS4|JUN|JAK2|NGB|GADD45B|BMP7
GO:0051098	3.6528e-13	1.1024e-11	34	200	559	14277	regulation of binding	HMGB1|TNF|PPARG|TLR2|VTN|TLR4|PRDX2|PRDX3|INS|BCL2|HMOX1|PLA2G1B|IL1B|DAP|CAT|NRG1|IL4|ICAM1|IL6|TNFSF4|RELA|ADNP|SIRT1|PARK7|DDIT3|AIDA|ARRB1|GSK3B|JUN|BAX|PON1|JAK2|NGB|MAP3K13
GO:0031325	3.6892e-13	1.1051e-11	86	967	559	14277	positive regulation of cellular metabolic process	PTGS2|PPARG|EDN1|TLR2|CNP|VTN|TLR4|NFKB1|FOXO3|PAWR|GDNF|ADORA1|AKT1|FOS|AGTR1|APP|AGTR2|APOA1|APOE|ATG7|HMOX1|APOA5|PLA2G1B|IL1B|ANGPT1|FGF2|EGR1|ICAM1|RELA|TP53|ADNP|PRKCG|NPAS4|JUNB|DDIT3|HES1|HIF1A|PSMA6|HES5|HNF4A|ARRB1|JUN|VEGFA|F2|NFE2L2|HMGB1|TNF|ADORA2A|ARNT|PTK2B|INS|BCL2|PTH|POU3F3|CD4|HSPA5|EPO|IL4|IL6|NTF3|BECN1|CREB1|GRIN1|NDFIP1|ESRRG|KAT5|STAT3|SOD2|NOTCH3|HSPBP1|ATF6|GH1|P2RX4|NO…
GO:0009893	3.7527e-13	1.1158e-11	89	1019	559	14277	positive regulation of metabolic process	PTGS2|PPARG|EDN1|TLR2|GJA1|CNP|VTN|TLR4|NFKB1|FOXO3|PAWR|GDNF|ADORA1|AKT1|FOS|AGTR1|APP|AGTR2|APOA1|APOE|ATG7|HMOX1|APOA5|PLA2G1B|IL1B|ANGPT1|FGF2|EGR1|ICAM1|F12|RELA|TP53|ADNP|PRKCG|NPAS4|JUNB|DDIT3|HES1|HIF1A|PSMA6|HES5|HNF4A|ARRB1|JUN|VEGFA|F2|NFE2L2|HMGB1|TNF|ADORA2A|PF4|ARNT|PTK2B|INS|BCL2|PTH|POU3F3|CD4|HSPA5|EPO|IL4|IL6|NTF3|BECN1|CREB1|GRIN1|NDFIP1|ESRRG|KAT5|STAT3|SOD2|NOTCH3|HSPBP1|ATF6…
GO:0045860	4.3176e-13	1.2743e-11	37	236	559	14277	positive regulation of protein kinase activity	EDN3|TNF|ZAK|ADORA2A|EDN1|TLR4|BDKRB1|PRDX2|ADORA1|AKT1|MAP3K5|PTK2B|INS|PLA2G1B|IL1B|CHRNA7|ANGPT1|CD4|HSPA5|NRG1|FGF2|SPHK2|ADNP|SOD1|GRM1|CDK5|GRM4|GH1|P2RX7|DGKZ|JAK2|GADD45B|MAP3K13|GAP43|F2R|MAP3K11|IL2
GO:0006915	4.9033e-13	1.4366e-11	61	566	559	14277	apoptosis	RTN4|TSPO|GRIK2|ZMAT3|PPARG|BNIP3|GJA1|NFKB1|PAWR|FOXO3|AKT1|MAP3K5|APP|CASP3|CASP9|CASP8|IL1B|DAP|CASP1|FGF2|CASP2|ARHGEF3|AIFM1|DFFB|CYCS|TP53|NDUFA13|TRPM2|JUN|F3|F2|NAIP|SIAH1|GADD45B|FAIM2|PEG3|FKBP8|TNF|C9|XIAP|ADORA2A|TNFRSF12A|BCL2L1|GLRX2|MOAP1|PTK2B|BCL2|ZC3H12A|DIABLO|XAF1|EPO|IL6|SOD1|PLG|SOD2|DNASE2|CASP14|ENDOG|BAX|APAF1|F2R
GO:0045859	7.597e-13	2.2097e-11	47	369	559	14277	regulation of protein kinase activity	EDN3|TNF|ZAK|ADORA2A|EDN1|UCHL1|TLR4|BDKRB1|PRDX2|CCNG1|ADORA1|AKT1|APP|MAP3K5|CASP3|AKT1S1|APOE|PTK2B|INS|PLA2G1B|IL1B|CHRNA7|CD4|ANGPT1|HSPA5|NRG1|FGF2|SPHK2|ADNP|SOD1|GRM1|CDK5|GRM4|GH1|YWHAG|P2RX7|RGS4|DGKZ|JAK2|NGB|GADD45B|BMP7|MAP3K13|GAP43|F2R|MAP3K11|IL2
GO:0007611	9.6856e-13	2.797e-11	25	112	559	14277	learning or memory	PTGS2|OXT|CALB1|FOS|APP|BDNF|GRIN2B|SLC24A2|CNR1|DLG4|IL1B|CHRNA7|CASP1|SNAP25|EGR1|GRIN1|ADNP|GRIN2A|PRKCG|CDK5|GRM4|S100B|GRIA1|JUN|TMOD2
GO:0030182	1.0161e-12	2.9132e-11	52	442	559	14277	neuron differentiation	EDN3|GJA1|CNP|GRIN3A|JAG1|GDNF|BDNF|APP|SLC1A3|WNT3|HTRA2|APOE|OLIG2|EMX1|WNK1|CDK5|TRPM2|HES1|HES5|ADM|VEGFA|SIAH1|HMGB1|ADORA2A|PTK2B|BCL2|BAI1|DCX|SNAP25|NEFL|IL6|NTF3|PTPRZ1|CREB1|MAP1B|GRIN1|NFASC|DPYSL5|RTN4R|SOD1|STAT3|SOD2|NOTCH3|NOTCH1|S100B|NTRK1|HPCA|MAP2|JAK2|RBPJ|BMP7|NTM
GO:0012501	1.0565e-12	3.0006e-11	61	576	559	14277	programmed cell death	RTN4|TSPO|GRIK2|ZMAT3|PPARG|BNIP3|GJA1|NFKB1|PAWR|FOXO3|AKT1|MAP3K5|APP|CASP3|CASP9|CASP8|IL1B|DAP|CASP1|FGF2|CASP2|ARHGEF3|AIFM1|DFFB|CYCS|TP53|NDUFA13|TRPM2|JUN|F3|F2|NAIP|SIAH1|GADD45B|FAIM2|PEG3|FKBP8|TNF|C9|XIAP|ADORA2A|TNFRSF12A|BCL2L1|GLRX2|MOAP1|PTK2B|BCL2|ZC3H12A|DIABLO|XAF1|EPO|IL6|SOD1|PLG|SOD2|DNASE2|CASP14|ENDOG|BAX|APAF1|F2R
GO:0035466	1.0615e-12	3.0006e-11	87	1003	559	14277	regulation of signaling pathway	EDN3|SH3RF1|ZAK|GRIK2|EDN1|UCHL1|PRRX1|TLR2|GJA1|VTN|TLR4|PRDX2|PRRX2|JAG1|PAWR|AKT1|MAP3K5|APP|AGTR2|GRIN2B|HTRA1|APOE|HMOX1|HEY2|CASP8|PLA2G1B|GIT2|IL1B|CHRNA7|ANGPT1|CAT|CASP1|PRL|FGF2|ARHGEF3|RELA|TP53|F7|GRM1|ARHGEF10|GRM4|HIF1A|HNF4A|ARRB1|F3|VEGFA|MAP3K11|TNF|ADRBK1|ARNT|RGMA|AKT1S1|PTK2B|INS|TEK|CD4|HSPA5|EPO|IL4|CFLAR|IL6|NDFIP1|SOD1|SIRT1|PARK7|S100A12|P2RX5|NOTCH2|GH1|P2RX4|NOTCH1|HDAC…
GO:0045429	1.496e-12	4.1994e-11	13	25	559	14277	positive regulation of nitric oxide biosynthetic process	ICAM1|TNF|PTGS2|EDN1|TLR2|TLR4|SOD2|AKT1|P2RX4|AGTR2|INS|IL1B|JAK2
GO:0002376	2.0977e-12	5.8475e-11	83	946	559	14277	immune system process	EDN3|AQP9|MMP9|IL18|CRP|PPARG|EDN1|TLR2|TNFSF14|BNIP3|AQP4|VTN|TLR4|PRDX2|JAG1|PRDX3|MBP|AKT1|CASP3|PVALB|COL4A3BP|CASP8|PLA2G1B|IL1B|CHRNA7|NOS2|CASP1|EGR1|ICAM1|F12|RELA|TP53|JUNB|TRPM2|PPBP|CX3CR1|VEGFA|PTAFR|TNFAIP8L2|CSF3|C3AR1|HMGB1|GLRX5|IL1R1|TNF|C9|CCL2|CYSLTR2|CACNB3|PF4|CX3CL1|ITGAM|VCAM1|ACE|PROCR|XBP1|INS|FCN3|BCL2|CD4|EPO|IL4|SELP|IL6|TNFSF4|CFB|IL1RL2|IL1RN|SOD1|SOD2|NOTCH3|DNASE2|…
GO:0001817	2.2283e-12	6.1685e-11	33	201	559	14277	regulation of cytokine production	C3AR1|TNF|CCL2|PANX1|PTGS2|IL18|PPARG|TLR2|TLR4|PF4|CX3CL1|ARNT|APOA1|INS|HMOX1|SERPINE1|IL1B|CD4|CHRNA7|CASP1|IL6|TNFSF4|VIMP|RELA|CREB1|NDFIP1|KAT5|SOD1|P2RX7|HIF1A|ARRB1|JAK2|F2R
GO:0048666	2.3033e-12	6.3325e-11	43	326	559	14277	neuron development	HMGB1|ADORA2A|GJA1|CNP|GRIN3A|GDNF|APP|BDNF|SLC1A3|HTRA2|PTK2B|APOE|BCL2|BAI1|DCX|NEFL|SNAP25|IL6|NTF3|PTPRZ1|CREB1|MAP1B|GRIN1|NFASC|RTN4R|DPYSL5|WNK1|SOD1|CDK5|TRPM2|SOD2|HES1|NOTCH1|ADM|S100B|VEGFA|MAP2|HPCA|SIAH1|JAK2|BMP7|RBPJ|NTM
GO:0048545	2.3835e-12	6.5084e-11	35	225	559	14277	response to steroid hormone stimulus	TNF|CCL2|PTGS2|OXT|PPARG|TLR2|TLR4|KCNJ11|FOS|HMOX1|BCL2|SERPINE1|CASP8|ENO2|IL1B|ANGPT1|NOS3|NEFL|EPO|PLAT|IL6|RELA|MAP1B|IL1RN|F7|STAT3|JUNB|GH1|PLA2G4A|DUSP1|ADM|F3|CA4|IGFBP2|BMP7
GO:0045428	2.4322e-12	6.5965e-11	14	31	559	14277	regulation of nitric oxide biosynthetic process	ICAM1|TNF|PTGS2|EDN1|TLR2|TLR4|SOD2|AKT1|P2RX4|AGTR2|GLA|INS|IL1B|JAK2
GO:0009892	2.5513e-12	6.8732e-11	78	864	559	14277	negative regulation of metabolic process	PPARG|IDE|EDN1|PRRX1|BNIP3|CNP|NFKB1|PRDX2|FOXO3|REST|PAWR|ADORA1|AKT1|EIF4EBP2|ATG5|GRIN2C|APOE|SERPINE1|HEY2|IL1B|OLIG2|DAP|NRG1|ROS1|FGF2|EGR1|RELA|ARID5A|CST3|TP53|GRIN2A|ADNP|NDUFA13|PRKCG|NR0B2|FOSB|CDK5|HES1|PSMA6|HES5|ARRB1|JUN|F2|NGB|HMGB1|EID1|TNF|TDRD9|PF4|BDKRB1|BCL2L1|INS|EIF3E|CNR1|APOC3|POU3F3|EPO|PLAT|IL6|TNFSF4|NDFIP1|KAT5|SOD1|SIRT1|STAT3|NOTCH1|HDAC3|GLA|PHB2|BAX|BNIP3L|HPCA|SC…
GO:0048167	2.6717e-12	7.1494e-11	18	57	559	14277	regulation of synaptic plasticity	EGR1|PLAT|ARC|PTGS2|GRIK2|ADORA2A|MAP1B|GRIN2A|BCAN|CALB1|CDK5|ADORA1|SYP|YWHAG|BDNF|GRIN2B|APOE|SLC24A2
GO:0009891	2.7145e-12	7.2158e-11	70	732	559	14277	positive regulation of biosynthetic process	PTGS2|PPARG|EDN1|TLR2|CNP|TLR4|NFKB1|FOXO3|PAWR|GDNF|AKT1|FOS|APP|AGTR2|APOE|HMOX1|APOA5|PLA2G1B|IL1B|FGF2|EGR1|ICAM1|RELA|ADNP|TP53|NPAS4|DDIT3|JUNB|HES1|HIF1A|HNF4A|HES5|ARRB1|JUN|F2|VEGFA|NFE2L2|HMGB1|TNF|ADORA2A|ARNT|INS|PTK2B|PTH|POU3F3|CD4|EPO|IL4|IL6|NTF3|CREB1|GRIN1|ESRRG|KAT5|STAT3|SOD2|ATF6|NOTCH3|P2RX4|ATF4|PLA2G4A|NOTCH1|NOTCH4|CIRBP|JAK2|NR5A2|RBPJ|BMP7|F2R|IL2
GO:0050819	2.8859e-12	7.621e-11	13	26	559	14277	negative regulation of coagulation	F12|EDN1|VTN|ANXA5|PLG|ANXA2|THBD|APOE|SERPINE1|F2|APOH|NOS3|PLAU
GO:0030335	3.4469e-12	9.0431e-11	26	128	559	14277	positive regulation of cell migration	C3AR1|EDN3|CCL2|PTGS2|MMP9|EDN1|TLR2|BDKRB1|VTN|ARNT|PTK2B|INS|BCL2|SERPINE1|ANGPT1|FGF2|SELP|ICAM1|IL6|F7|HIF1A|F3|VEGFA|JAK2|SELE|F2R
GO:0090066	3.6128e-12	9.4167e-11	42	317	559	14277	regulation of anatomical structure size	RTN4|EDN3|TNFRSF12A|ADORA2A|PPARG|EDN1|CNP|BDKRB1|HSPA1A|CCNG1|AKT1|AGTR1|AGTR2|APP|AKT1S1|ATG5|APOE|INS|PTK2B|BCL2|NOS3|NRG1|NDUFS3|DCX|NEFL|FGF2|SPTBN5|CREB1|MAP1B|TP53|ADNP|NDUFA13|SOD1|SOD2|NOTCH2|P2RX4|HNF4A|KCNJ8|HPCA|IGFBP1|SLC9A1|IL2
GO:0031328	3.8234e-12	9.9014e-11	69	721	559	14277	positive regulation of cellular biosynthetic process	PTGS2|EDN1|PPARG|TLR2|CNP|TLR4|NFKB1|FOXO3|PAWR|GDNF|AKT1|FOS|APP|AGTR2|APOE|HMOX1|APOA5|PLA2G1B|IL1B|FGF2|EGR1|ICAM1|RELA|ADNP|TP53|NPAS4|DDIT3|JUNB|HES1|HIF1A|HNF4A|HES5|ARRB1|JUN|VEGFA|NFE2L2|HMGB1|TNF|ADORA2A|ARNT|INS|PTK2B|PTH|POU3F3|CD4|EPO|IL4|IL6|NTF3|CREB1|GRIN1|ESRRG|KAT5|STAT3|SOD2|ATF6|NOTCH3|P2RX4|ATF4|PLA2G4A|NOTCH1|NOTCH4|CIRBP|JAK2|NR5A2|RBPJ|BMP7|F2R|IL2
GO:0051046	3.9219e-12	1.0091e-10	36	241	559	14277	regulation of secretion	RTN4|EDN3|TNF|PANX1|ADORA2A|OXT|EDN1|ADRBK1|GDNF|KCNJ11|ADORA1|AGTR1|APOA1|GRIN2B|INS|CNR1|HMOX1|PLA2G1B|IL1B|CHRNA7|NOS2|NRG1|CASP1|SNAP25|FGF2|IL6|TNFSF4|CREB1|NR0B2|DPYSL2|CDK5|P2RX4|P2RX7|HPCA|JAK2|IL2
GO:0045597	4.773e-12	1.2203e-10	37	255	559	14277	positive regulation of cell differentiation	RTN4|TNFRSF12A|PPARG|CNP|NFKB1|PF4|FOXO3|JAG1|SART1|ARNT|AKT1|AGTR1|METRN|BDNF|APOB|INS|BCL2|OLIG2|NRG1|NEFL|FGF2|EPO|IL6|NTF3|RELA|MAP1B|ADNP|JUNB|TRPM2|NOTCH1|HIF1A|JUN|PLA2G2A|JAK2|BMP7|ZFHX3|IL2
GO:0030194	6.8007e-12	1.7277e-10	10	14	559	14277	positive regulation of blood coagulation	F12|THBD|F3|F2|SERPINE1|APOH|F7|CPB2|PLG|F2R
GO:0051704	8.8627e-12	2.2374e-10	72	784	559	14277	multi-organism process	HTATIP2|PTGS2|IDE|TLR2|BNIP3|TLR4|PRDX2|PRDX3|MBP|FOS|MAP3K5|APP|APOB|GRIN2B|SERPINE1|CASP8|IL1B|NOS3|NOS2|CASP1|PRL|ANGPT2|ICAM1|RELA|TP53|UBR3|JUNB|TRPM2|EIF4G1|THBD|ADM|PPBP|JUN|F3|CX3CR1|PLA2G2A|HSPB1|PTAFR|FKBP8|TNF|C9|CCL2|OXT|BDKRB1|ADCYAP1|VCAM1|CNR1|BCL2|CD4|PIK3R1|HSPA8|EPO|CFLAR|SELP|ODC1|IL6|BECN1|CREB1|KAT5|SOD1|SIRT1|STAT3|S100A12|P2RX7|PLA2G4A|KCNJ8|BNIP3L|EPOR|IGFBP2|SELE|PLAU|F2R
GO:0051047	1.0374e-11	2.6025e-10	26	134	559	14277	positive regulation of secretion	RTN4|EDN3|TNF|PANX1|ADORA2A|OXT|EDN1|ADRBK1|ADORA1|GDNF|GRIN2B|INS|PLA2G1B|IL1B|CASP1|SNAP25|IL6|TNFSF4|CREB1|DPYSL2|NR0B2|CDK5|P2RX4|P2RX7|JAK2|IL2
GO:0002685	1.0521e-11	2.6231e-10	15	40	559	14277	regulation of leukocyte migration	ICAM1|SELP|C3AR1|EDN3|IL6|CCL2|TLR2|BDKRB1|F7|ADORA1|ARNT|HMOX1|SERPINE1|VEGFA|SELE
GO:0022603	1.0936e-11	2.7098e-10	40	301	559	14277	regulation of anatomical structure morphogenesis	RTN4|C3AR1|TNF|HTATIP2|CCL2|PTGS2|TNFRSF12A|EDN1|PF4|CX3CL1|GDNF|MBP|METRN|BDNF|APOE|BCL2|HMOX1|SERPINE1|APOH|IL1B|NOS3|CHRNA7|NEFL|FGF2|ANGPT2|IL6|COL4A2|MAP1B|CST3|RTN4R|ADNP|NOTCH1|HIF1A|PHB2|F3|BAX|CX3CR1|VEGFA|HPCA|BMP7
GO:0051899	1.1452e-11	2.82e-10	14	34	559	14277	membrane depolarization	GRIK2|ADORA2A|GRIN1|EDN1|GRIN2A|CDK5|ADORA1|PARK7|P2RX4|P2RX7|GRIN2B|GRIN2C|JUN|HPCA
GO:0032103	1.3123e-11	3.212e-10	21	87	559	14277	positive regulation of response to external stimulus	C3AR1|EDN3|IL6|TNF|CCL2|PTGER3|PTGS2|BECN1|TLR2|TLR4|F7|CX3CL1|AGTR1|PLA2G4A|CNR1|F3|VEGFA|SERPINE1|PLA2G2A|IL1B|JAK2
GO:0051272	1.7561e-11	4.2464e-10	26	137	559	14277	positive regulation of cellular component movement	C3AR1|EDN3|CCL2|PTGS2|MMP9|EDN1|TLR2|BDKRB1|VTN|ARNT|PTK2B|INS|BCL2|SERPINE1|ANGPT1|FGF2|SELP|ICAM1|IL6|F7|HIF1A|F3|VEGFA|JAK2|SELE|F2R
GO:0040017	1.7561e-11	4.2464e-10	26	137	559	14277	positive regulation of locomotion	C3AR1|EDN3|CCL2|PTGS2|MMP9|EDN1|TLR2|BDKRB1|VTN|ARNT|PTK2B|INS|BCL2|SERPINE1|ANGPT1|FGF2|SELP|ICAM1|IL6|F7|HIF1A|F3|VEGFA|JAK2|SELE|F2R
GO:0048468	1.8678e-11	4.4895e-10	62	632	559	14277	cell development	EDN3|EDN1|PPARG|GJA1|CNP|FOXO3|GRIN3A|GDNF|AKT1|APP|BDNF|SLC1A3|ATG5|HTRA2|APOE|NRG1|ANGPT2|WNK1|CDK5|TRPM2|HES1|HIF1A|HES5|ADM|VEGFA|PLA2G2A|SIAH1|HMGB1|ADORA2A|BCL2L1|HSPA2|PTK2B|BCL2|BAI1|DCX|NEFL|SNAP25|EPO|IL6|NTF3|PTPRZ1|CREB1|MAP1B|GRIN1|NFASC|DPYSL5|RTN4R|SOD1|SOD2|NOTCH3|NOTCH2|NOTCH1|DKK1|S100B|HPCA|MAP2|NOTCH4|JAK2|RBPJ|BMP7|NTM|F2R
GO:0030195	2.0326e-11	4.8566e-10	12	24	559	14277	negative regulation of blood coagulation	F12|THBD|APOE|EDN1|F2|SERPINE1|APOH|VTN|NOS3|PLAU|PLG|ANXA2
GO:0009617	2.1198e-11	5.0347e-10	34	230	559	14277	response to bacterium	TNF|CCL2|PTGS2|TLR2|TLR4|PRDX2|BDKRB1|PRDX3|MBP|FOS|CNR1|SERPINE1|CASP8|IL1B|NOS3|NOS2|CASP1|EPO|SELP|IL6|RELA|S100A12|P2RX7|PLA2G4A|THBD|ADM|PPBP|KCNJ8|F3|JUN|PLA2G2A|SELE|PTAFR|F2R
GO:0031175	2.5482e-11	6.0168e-10	35	244	559	14277	neuron projection development	HMGB1|ADORA2A|GJA1|CNP|GRIN3A|GDNF|APP|BDNF|PTK2B|APOE|BCL2|BAI1|DCX|NEFL|SNAP25|IL6|NTF3|PTPRZ1|CREB1|MAP1B|GRIN1|NFASC|RTN4R|DPYSL5|CDK5|TRPM2|NOTCH1|ADM|S100B|MAP2|HPCA|SIAH1|JAK2|RBPJ|BMP7
GO:0010627	2.629e-11	6.1711e-10	41	323	559	14277	regulation of intracellular protein kinase cascade	SH3RF1|TNF|ZAK|GRIK2|EDN1|GJA1|TLR4|AKT1|MAP3K5|GRIN2B|PTK2B|INS|HMOX1|TEK|CASP8|IL1B|ANGPT1|CASP1|PRL|FGF2|EPO|IL4|CFLAR|IL6|RELA|NDFIP1|F7|GRM1|S100A12|GRM4|GH1|HDAC3|P2RX7|AIDA|S100B|ARRB1|F3|JAK2|F2R|MAP3K11|IL2
GO:0006800	3.2015e-11	7.4714e-10	18	65	559	14277	oxygen and reactive oxygen species metabolic process	EPHX2|BNIP3|NDUFA13|PRDX2|PRDX3|SOD1|PARK7|SOD2|AGTR1|P2RX7|CYBB|PTK2B|BCL2|MPO|CAT|NOS2|NDUFS3|EPO
GO:0006986	4.2442e-11	9.8475e-10	18	66	559	14277	response to unfolded protein	VIMP|HSPA1A|EDEM2|MANF|DDIT3|HSPA1L|ATF6|HSPA2|ATF6B|HSPB2|DNAJA1|HSPB1|HSPA4|ERO1L|HSPA5|NFE2L2|DNAJB1|HSPA8
GO:0002687	4.7774e-11	1.1021e-09	13	31	559	14277	positive regulation of leukocyte migration	SELP|C3AR1|EDN3|ICAM1|IL6|CCL2|TLR2|BDKRB1|F7|ARNT|SERPINE1|VEGFA|SELE
GO:0051093	5.0243e-11	1.1524e-09	38	289	559	14277	negative regulation of developmental process	RTN4|TNF|CCL2|CRP|PPARG|TLR4|PRDX2|PF4|JAG1|REST|MBP|BDNF|PTK2B|BCL2|SERPINE1|APOH|OLIG2|DAP|ANGPT2|IL4|IL6|COL4A2|CST3|RTN4R|TP53|SIRT1|SOD2|HES1|NOTCH3|NOTCH2|NOTCH1|HES5|NOTCH4|F2|CX3CR1|PLA2G2A|BMP7|ZFHX3
GO:0012502	5.0546e-11	1.1528e-09	40	316	559	14277	induction of programmed cell death	SH3RF1|TNF|C9|HTATIP2|GRIK2|ADORA2A|ZMAT3|PPARG|TLR2|BNIP3|TNFSF14|FOXO3|ADORA1|SART1|APP|MAP3K5|CASP3|HTRA2|APOE|HMOX1|PTH|CASP8|DIABLO|DAP|NDUFS3|CASP1|CASP2|CFLAR|ARHGEF3|AIFM1|TP53|NDUFA13|PRKCE|PLG|NOTCH2|RNF7|BAX|BNIP3L|JAK2|PRODH
GO:0009967	5.1448e-11	1.1667e-09	37	276	559	14277	positive regulation of signal transduction	TNF|GJA1|TLR4|EIF2A|INS|HMOX1|PTH|TEK|CASP8|IL1B|ANGPT1|CD4|CAT|CASP1|PRL|FGF2|EPO|IL4|CFLAR|IL6|RELA|NDFIP1|F7|S100A12|P2RX5|GRM4|NOTCH2|GH1|P2RX4|P2RX7|S100B|ARRB1|F3|VEGFA|JAK2|F2R|IL2
GO:0055066	6.9861e-11	1.5754e-09	34	240	559	14277	di-, tri-valent inorganic cation homeostasis	C3AR1|CCL2|CYSLTR1|GRIK2|OXT|EDN1|BDKRB1|AGTR1|APP|PTK2B|APOE|BCL2|SLC24A2|HMOX1|PTH|IL1B|CHRNA7|SLC8A1|GRIN1|EPHX2|STIM2|NDFIP1|SOD1|TNNI3|SOD2|P2RX7|ADM|HPCA|F2|JAK2|EPOR|STC1|F2R|IL2
GO:0055074	7.1086e-11	1.5941e-09	30	191	559	14277	calcium ion homeostasis	C3AR1|CCL2|CYSLTR1|GRIK2|OXT|EDN1|BDKRB1|AGTR1|APP|PTK2B|APOE|BCL2|SLC24A2|PTH|IL1B|CHRNA7|SLC8A1|GRIN1|EPHX2|STIM2|TNNI3|P2RX7|ADM|HPCA|F2|JAK2|EPOR|STC1|F2R|IL2
GO:0023056	8.7241e-11	1.9455e-09	37	281	559	14277	positive regulation of signaling process	TNF|GJA1|TLR4|EIF2A|INS|HMOX1|PTH|TEK|CASP8|IL1B|ANGPT1|CD4|CAT|CASP1|PRL|FGF2|EPO|IL4|CFLAR|IL6|RELA|NDFIP1|F7|S100A12|P2RX5|GRM4|NOTCH2|GH1|P2RX4|P2RX7|S100B|ARRB1|F3|VEGFA|JAK2|F2R|IL2
GO:0009966	9.0588e-11	2.009e-09	69	773	559	14277	regulation of signal transduction	SH3RF1|EDN3|ZAK|GRIK2|UCHL1|EDN1|GJA1|TLR4|EIF2A|PRDX2|AKT1|MAP3K5|APP|GRIN2B|APOE|HMOX1|SERPINE1|CASP8|GIT2|PLA2G1B|IL1B|ANGPT1|CHRNA7|CAT|CASP1|PRL|FGF2|ARHGEF3|RELA|F7|GRM1|ARHGEF10|GRM4|ARRB1|F3|VEGFA|MAP3K11|TNF|GLRX2|AKT1S1|PTK2B|INS|PTH|TEK|CD4|EPO|IL4|CFLAR|IL6|NDFIP1|SOD1|S100A12|P2RX5|NOTCH2|GH1|P2RX4|YWHAG|HDAC3|P2RX7|AIDA|S100B|RGS4|DGKZ|JAK2|BMP7|SYNGAP1|PLAU|F2R|IL2
GO:0055065	9.2062e-11	2.0304e-09	31	205	559	14277	metal ion homeostasis	C3AR1|CCL2|CYSLTR1|GRIK2|CYP11B2|OXT|EDN1|BDKRB1|AGTR1|APP|PTK2B|APOE|BCL2|SLC24A2|PTH|IL1B|CHRNA7|SLC8A1|GRIN1|EPHX2|STIM2|TNNI3|P2RX7|ADM|HPCA|F2|JAK2|EPOR|STC1|F2R|IL2
GO:0035468	1.0445e-10	2.2911e-09	44	380	559	14277	positive regulation of signaling pathway	TNF|PRRX1|TLR2|GJA1|VTN|TLR4|PRRX2|JAG1|ARNT|INS|HMOX1|TEK|CASP8|IL1B|ANGPT1|CD4|CAT|CASP1|PRL|FGF2|EPO|IL4|CFLAR|IL6|RELA|NDFIP1|F7|S100A12|P2RX5|GRM4|NOTCH2|GH1|P2RX4|P2RX7|HIF1A|S100B|ARRB1|F3|VEGFA|TMOD2|JAK2|BMP7|F2R|IL2
GO:0045765	1.0509e-10	2.2925e-09	20	87	559	14277	regulation of angiogenesis	C3AR1|COL4A2|IL6|HTATIP2|CCL2|PTGS2|PF4|CX3CL1|HIF1A|F3|HMOX1|CX3CR1|VEGFA|SERPINE1|APOH|IL1B|NOS3|CHRNA7|ANGPT2|FGF2
GO:0031399	1.0766e-10	2.3359e-09	43	366	559	14277	regulation of protein modification process	TNF|ZAK|EDN1|VTN|TLR4|BDKRB1|ADORA1|ARNT|MAP3K5|APOA1|ATG5|PTK2B|INS|BCL2|ATG7|IL1B|ANGPT1|CD4|PDGFD|HSPA5|FGF2|EPO|IL4|IL6|NDFIP1|TP53|ADNP|PRKCG|PRKCE|CDK5|HSPBP1|GH1|P2RX7|PSMA6|ARRB1|JUN|VEGFA|F2|JAK2|NGB|BMP7|MAP3K11|IL2
GO:0050820	1.1876e-10	2.5628e-09	10	17	559	14277	positive regulation of coagulation	F12|THBD|F3|F2|SERPINE1|APOH|F7|CPB2|PLG|F2R
GO:0023051	1.2049e-10	2.5863e-09	69	778	559	14277	regulation of signaling process	SH3RF1|EDN3|ZAK|GRIK2|UCHL1|EDN1|GJA1|TLR4|EIF2A|PRDX2|AKT1|MAP3K5|APP|GRIN2B|APOE|HMOX1|SERPINE1|CASP8|GIT2|PLA2G1B|IL1B|ANGPT1|CHRNA7|CAT|CASP1|PRL|FGF2|ARHGEF3|RELA|F7|GRM1|ARHGEF10|GRM4|ARRB1|F3|VEGFA|MAP3K11|TNF|GLRX2|AKT1S1|PTK2B|INS|PTH|TEK|CD4|EPO|IL4|CFLAR|IL6|NDFIP1|SOD1|S100A12|P2RX5|NOTCH2|GH1|P2RX4|YWHAG|HDAC3|P2RX7|AIDA|S100B|RGS4|DGKZ|JAK2|BMP7|SYNGAP1|PLAU|F2R|IL2
GO:0051173	1.2536e-10	2.6766e-09	63	678	559	14277	positive regulation of nitrogen compound metabolic process	PTGS2|EDN1|PPARG|TLR2|CNP|NFKB1|TLR4|FOXO3|GDNF|AKT1|FOS|APP|AGTR2|APOE|PLA2G1B|IL1B|FGF2|EGR1|ICAM1|RELA|ADNP|TP53|PRKCG|NPAS4|DDIT3|JUNB|HES1|HIF1A|HNF4A|HES5|ARRB1|JUN|VEGFA|NFE2L2|HMGB1|TNF|ADORA2A|ARNT|INS|PTH|POU3F3|EPO|IL4|IL6|NTF3|CREB1|GRIN1|ESRRG|KAT5|STAT3|SOD2|ATF6|NOTCH3|P2RX4|ATF4|NOTCH1|NOTCH4|JAK2|NR5A2|RBPJ|BMP7|F2R|IL2
GO:0055080	1.3182e-10	2.7996e-09	37	285	559	14277	cation homeostasis	C3AR1|CCL2|CYSLTR1|GRIK2|CYP11B2|OXT|EDN1|BDKRB1|AGTR1|APP|PTK2B|APOE|BCL2|SLC24A2|HMOX1|PTH|IL1B|CHRNA7|SLC8A1|GRIN1|SLC12A5|EPHX2|NDFIP1|STIM2|SOD1|TNNI3|SOD2|P2RX7|ADM|HPCA|F2|JAK2|EPOR|STC1|F2R|IL2|SLC9A1
GO:0006874	1.3615e-10	2.8763e-09	29	184	559	14277	cellular calcium ion homeostasis	C3AR1|CCL2|CYSLTR1|GRIK2|OXT|EDN1|BDKRB1|AGTR1|APP|PTK2B|APOE|BCL2|SLC24A2|PTH|IL1B|CHRNA7|SLC8A1|EPHX2|STIM2|TNNI3|P2RX7|ADM|HPCA|F2|JAK2|EPOR|STC1|F2R|IL2
GO:0042312	1.4341e-10	3.0138e-09	11	22	559	14277	regulation of vasodilation	AGTR1|ACE|AGTR2|NOS1|ADM|INS|HMOX1|EPHX2|CNP|NOS3|ADORA1
GO:0051707	1.5693e-10	3.2809e-09	42	356	559	14277	response to other organism	TNF|CCL2|PTGS2|TLR2|BNIP3|TLR4|BDKRB1|PRDX2|PRDX3|MBP|FOS|APOB|CNR1|BCL2|SERPINE1|CASP8|IL1B|NOS3|NOS2|CASP1|EPO|SELP|ODC1|IL6|BECN1|RELA|TRPM2|S100A12|PLA2G4A|P2RX7|THBD|ADM|PPBP|KCNJ8|F3|JUN|BNIP3L|PLA2G2A|HSPB1|SELE|PTAFR|F2R
GO:0006917	1.7338e-10	3.606e-09	39	315	559	14277	induction of apoptosis	SH3RF1|TNF|C9|HTATIP2|ADORA2A|ZMAT3|PPARG|TLR2|BNIP3|TNFSF14|FOXO3|ADORA1|SART1|APP|MAP3K5|CASP3|HTRA2|APOE|HMOX1|PTH|CASP8|DIABLO|DAP|NDUFS3|CASP1|CASP2|CFLAR|ARHGEF3|AIFM1|TP53|NDUFA13|PRKCE|PLG|NOTCH2|RNF7|BAX|BNIP3L|JAK2|PRODH
GO:0003008	1.8701e-10	3.8694e-09	108	1502	559	14277	system process	EDN3|PTGS2|GRIK1|AQP9|GRIK2|EDN1|AQP4|TLR4|CNP|GRIN3A|ADORA1|CALB1|GDNF|AGTR1|AGTR2|APP|BDNF|GRIN2B|ATG5|GRIN2C|PVALB|APOE|COL4A3BP|IL1B|CHRNA7|DAP|OLIG2|GJD2|GRIN2A|WNK1|UBR3|ARRB1|JUN|VEGFA|C3AR1|ADORA2A|ADRBK1|BDKRB1|ACE|CNR1|GAD1|PLAT|NTF3|GRIN1|EPHX2|TNNI3|P2RX4|P2RX7|S100B|KCNJ8|HPCA|TMOD2|SCN8A|CYP11B2|PPARG|GJA1|KCNJ11|MBP|SLC1A4|FOS|SLC1A2|CASP3|SLC1A3|SLC1A6|HMOX1|SLC24A2|SLC24A1|DLG4|A…
GO:0033554	2.017e-10	4.1519e-09	59	620	559	14277	cellular response to stress	ZAK|ZMAT3|EIF2A|PRDX2|PRDX3|FOXO3|FOS|MAP3K5|CASP3|ATG5|MAP1LC3A|APOE|HMOX1|COL4A3BP|DAP|CAT|MAP2K7|AIFM1|POLG|TP53|DDIT3|SH2D3C|HIF1A|ADM|EIF2S1|JUN|F3|NFE2L2|MAP3K13|MAP3K11|HMGB1|XIAP|CCNG1|GLRX2|ARNT|HSPA1L|BCL2|ERO1L|HSPA5|NEFL|EPO|VIMP|BECN1|MAP1B|MAP2K4|TREX1|MAPK10|KAT5|SOD1|SIRT1|SOD2|ATF6|ATF4|GSK3B|MPO|DGKZ|JAK2|PARP1|PARP2
GO:0040008	2.0446e-10	4.1873e-09	42	359	559	14277	regulation of growth	RTN4|TNFRSF12A|ZMAT3|PPARG|TLR2|CNP|BDKRB1|HSPA1A|MBP|AKT1|AGTR1|AGTR2|APP|HTRA2|HTRA1|APOE|INS|PTK2B|BCL2|HEY2|NRG1|NDUFS3|PRL|FGF2|CREB1|MAP1B|TP53|ADNP|NDUFA13|KAT5|SOD1|STAT3|GAS6|GH1|HDAC3|HNF4A|IGFBP1|IGFBP2|PARP1|GAP43|IGFBP5|IL2
GO:0060284	2.1498e-10	4.3803e-09	34	250	559	14277	regulation of cell development	RTN4|TNFRSF12A|PPARG|EDN1|REST|MBP|AKT1|METRN|BDNF|INS|APOE|CNR1|BCL2|OLIG2|NEFL|FGF2|EPO|NTF3|RELA|MAP1B|RTN4R|TP53|ADNP|DPYSL2|HES1|NOTCH3|YWHAG|NOTCH1|HES5|BAX|HPCA|F2|BMP7|ZFHX3
GO:0032583	2.1908e-10	4.4414e-09	31	212	559	14277	regulation of gene-specific transcription	TNF|PPARG|TLR2|NFKB1|TLR4|FOXO3|GDNF|ARNT|INS|HEY2|PLA2G1B|IL1B|EPO|IL4|IL6|TNFSF4|RELA|CREB1|TP53|KAT5|SIRT1|ATF6|HES1|HDAC3|NOTCH1|HIF1A|HNF4A|HES5|ARRB1|NR5A2|BMP7
GO:0050729	2.2498e-10	4.5381e-09	14	41	559	14277	positive regulation of inflammatory response	IL6|TNF|PTGER3|PTGS2|TLR2|TLR4|CX3CL1|AGTR1|PLA2G4A|CNR1|SERPINE1|PLA2G2A|IL1B|JAK2
GO:0060341	2.4903e-10	4.9981e-09	38	305	559	14277	regulation of cellular localization	RTN4|EDN3|TNF|PANX1|ADORA2A|OXT|EDN1|TLR2|TNFSF14|TLR4|ADRBK1|GDNF|KCNJ11|ADORA1|APOA1|GRIN2B|INS|CNR1|HMOX1|PLA2G1B|IL1B|CHRNA7|NOS2|CASP1|SNAP25|FGF2|IL6|TNFSF4|CREB1|NR0B2|DPYSL2|SIRT1|CDK5|P2RX7|GSK3B|HPCA|JAK2|IL2
GO:0002684	2.6245e-10	5.2411e-09	35	265	559	14277	positive regulation of immune system process	C3AR1|EDN3|C9|CCL2|IL18|CRP|TLR2|TNFSF14|TLR4|BDKRB1|CACNB3|SART1|ARNT|MBP|VCAM1|FCN3|CNR1|SERPINE1|PLA2G1B|IL1B|CD4|NOS2|IL4|ICAM1|SELP|IL6|CFB|RELA|F7|TRPM2|P2RX7|ADK|VEGFA|SELE|IL2
GO:0023014	2.8945e-10	5.7234e-09	42	363	559	14277	signal transmission via phosphorylation event	TNF|CCL2|ZAK|EDN1|TLR2|TNFSF14|TLR4|PRDX2|MAPKAPK2|ADORA1|AKT1|AGTR2|MAP3K5|PTK2B|INS|HMOX1|PLA2G1B|IL1B|CHRNA7|NOS2|FGF2|MAP2K7|MAP2K4|WNK1|MAPK11|MAPK10|SOD1|GRM1|CDK5|STAT3|GRM4|GH1|SH2D3C|P2RX7|RGS4|F2|JAK2|GADD45B|MAP3K13|F2R|MAP3K11|SLC9A1
GO:0007243	2.8945e-10	5.7234e-09	42	363	559	14277	intracellular protein kinase cascade	TNF|CCL2|ZAK|EDN1|TLR2|TNFSF14|TLR4|PRDX2|MAPKAPK2|ADORA1|AKT1|AGTR2|MAP3K5|PTK2B|INS|HMOX1|PLA2G1B|IL1B|CHRNA7|NOS2|FGF2|MAP2K7|MAP2K4|WNK1|MAPK11|MAPK10|SOD1|GRM1|CDK5|STAT3|GRM4|GH1|SH2D3C|P2RX7|RGS4|F2|JAK2|GADD45B|MAP3K13|F2R|MAP3K11|SLC9A1
GO:0051960	2.9179e-10	5.7413e-09	32	227	559	14277	regulation of nervous system development	RTN4|TNFRSF12A|OXT|PPARG|REST|MBP|AKT1|METRN|BDNF|APOE|CNR1|BCL2|OLIG2|NEFL|SNAP25|FGF2|EPO|NTF3|RELA|MAP1B|RTN4R|TP53|ADNP|DPYSL2|HES1|NOTCH3|YWHAG|NOTCH1|HES5|HPCA|F2|BMP7
GO:0032768	3.259e-10	6.3813e-09	12	29	559	14277	regulation of monooxygenase activity	AKT1|NOSIP|AGTR2|TNF|HIF1A|GLA|APOE|INS|CNR1|IL1B|NFKB1|GDNF
GO:0048584	3.5835e-10	6.9826e-09	35	268	559	14277	positive regulation of response to stimulus	C3AR1|EDN3|TNF|CCL2|C9|PTGS2|CRP|TLR2|VTN|TLR4|CACNB3|CX3CL1|MBP|AGTR1|INS|FCN3|CNR1|SERPINE1|PLA2G1B|IL1B|CASP1|IL6|PTGER3|CFB|BECN1|RELA|PRKCG|F7|TRPM2|PLA2G4A|P2RX7|F3|VEGFA|PLA2G2A|JAK2
GO:0007584	3.7875e-10	7.3444e-09	27	168	559	14277	response to nutrient	CCL2|PTGS2|TXN2|OXT|PPARG|VCAM1|WNT3|HMOX1|BCL2|CNR1|SERPINC1|IL1B|ANGPT1|EPO|SUOX|SLC8A1|RELA|MAP1B|COX4I1|F7|DDIT3|PLA2G4A|DUSP1|STC1|ALOX5|IGFBP2|BMP7
GO:0010604	4.3592e-10	8.4125e-09	77	942	559	14277	positive regulation of macromolecule metabolic process	PPARG|TLR2|GJA1|VTN|TLR4|NFKB1|FOXO3|PAWR|GDNF|ADORA1|AKT1|FOS|AGTR1|APP|APOE|ATG7|HMOX1|PLA2G1B|IL1B|ANGPT1|FGF2|EGR1|F12|RELA|ADNP|TP53|PRKCG|NPAS4|DDIT3|JUNB|HES1|HIF1A|PSMA6|HNF4A|HES5|ARRB1|JUN|F2|VEGFA|NFE2L2|HMGB1|TNF|PF4|ARNT|PTK2B|INS|BCL2|PTH|POU3F3|CD4|HSPA5|EPO|IL4|IL6|NTF3|CREB1|GRIN1|ESRRG|NDFIP1|KAT5|STAT3|NOTCH3|HSPBP1|ATF6|GH1|NOTCH1|P2RX7|ATF4|NOTCH4|CIRBP|JAK2|BMP7|RBPJ|NR5A2|S…
GO:0030262	4.7241e-10	9.0299e-09	11	24	559	14277	apoptotic nuclear change	MOAP1|CASP3|AIFM1|ENDOG|BAX|DFFB|CYCS|NDUFA13|BNIP3|APAF1|SOD1
GO:0007215	4.7241e-10	9.0299e-09	11	24	559	14277	glutamate signaling pathway	GRM5|GRM4|APP|GRIK1|GRIN2B|GRIK2|GRIN2C|GRIN1|GRIN2A|GRIA4|GRIN3A
GO:0003018	5.5936e-10	1.0641e-08	15	51	559	14277	vascular process in circulatory system	EDN3|ADORA2A|EDN1|CNP|SOD1|SOD2|AGTR1|P2RX4|AGTR2|ATG5|KCNJ8|APOE|VEGFA|ANGPT1|NOS3
GO:0006875	5.6242e-10	1.0649e-08	29	195	559	14277	cellular metal ion homeostasis	C3AR1|CCL2|CYSLTR1|GRIK2|OXT|EDN1|BDKRB1|AGTR1|APP|PTK2B|APOE|BCL2|SLC24A2|PTH|IL1B|CHRNA7|SLC8A1|EPHX2|STIM2|TNNI3|P2RX7|ADM|HPCA|F2|JAK2|EPOR|STC1|F2R|IL2
GO:0000902	6.3684e-10	1.2001e-08	38	315	559	14277	cell morphogenesis	ADORA2A|GJA1|CNP|GDNF|APP|BDNF|WNT3|SLC1A3|APOE|BCL2|COL4A3BP|BAI1|DCX|NEFL|SNAP25|NTF3|PTPRZ1|CREB1|MAP1B|NFASC|RTN4R|DPYSL5|SOD1|CDK5|TRPM2|HES1|NOTCH3|P2RX7|NOTCH1|DKK1|HIF1A|ADM|S100B|HPCA|NOTCH4|SIAH1|JAK2|BMP7
GO:0051341	6.5838e-10	1.2349e-08	14	44	559	14277	regulation of oxidoreductase activity	TNF|EDN1|NFKB1|GDNF|AKT1|AGTR1|AGTR2|NOSIP|HIF1A|GLA|INS|APOE|CNR1|IL1B
GO:0010243	6.7811e-10	1.266e-08	18	77	559	14277	response to organic nitrogen	CCL2|PTGS2|ADORA2A|OXT|RELA|GRIN2A|BCL2L1|DPYSL2|MMP3|SOD1|CCNG1|DDIT3|PLA2G4A|PTK2B|IL1B|NOS3|CTSB|NEFL
GO:0031347	7.22e-10	1.3417e-08	26	161	559	14277	regulation of defense response	TNF|PTGS2|ADORA2A|PPARG|TLR2|TLR4|CX3CL1|ADORA1|AGTR1|INS|APOE|CNR1|SERPINE1|SERPINC1|IL1B|CHRNA7|F12|IL6|PTGER3|RELA|NDFIP1|PLA2G4A|PLA2G2A|JAK2|SELE|IL2
GO:0001775	7.2698e-10	1.3447e-08	35	275	559	14277	cell activation	HMGB1|TNF|ADORA2A|ADAMTS13|COL3A1|EDN1|TLR2|TNFSF14|TLR4|PRDX2|PF4|CX3CL1|ITGAM|VCAM1|GP6|FGA|INS|BCL2|CD4|CHRNA7|CASP1|EGR1|IL4|ICAM1|IL6|TNFSF4|TP53|VWF|P2RX4|P2RX7|NTRK1|F2|CX3CR1|F2R|IL2
GO:0009612	7.4579e-10	1.3732e-08	16	60	559	14277	response to mechanical stimulus	TNF|CCL2|SLC12A2|RELA|MAP1B|JUNB|FOS|P2RX7|SLC1A3|GRIN2B|PTK2B|JUN|F3|CTSB|IGFBP2|ANGPT2
GO:0043434	9.5477e-10	1.75e-08	28	187	559	14277	response to peptide hormone stimulus	OXT|PPARG|TLR2|GJA1|TLR4|BCL2L1|AKT1|EIF4EBP2|BCL2|PLA2G1B|NOS3|NEFL|PIK3R1|PLAT|EGR1|RELA|MAP1B|F7|JUNB|STAT3|GH1|ADM|UCP2|JAK2|IGFBP1|CTSB|BMP7|PARP1
GO:0030005	9.8928e-10	1.805e-08	31	225	559	14277	cellular di-, tri-valent inorganic cation homeostasis	C3AR1|CCL2|CYSLTR1|GRIK2|OXT|EDN1|BDKRB1|AGTR1|APP|PTK2B|APOE|BCL2|SLC24A2|PTH|IL1B|CHRNA7|SLC8A1|EPHX2|STIM2|NDFIP1|SOD1|TNNI3|P2RX7|ADM|HPCA|F2|JAK2|EPOR|STC1|F2R|IL2
GO:0008285	1.0988e-09	1.9958e-08	42	379	559	14277	negative regulation of cell proliferation	TNF|PTGS2|AIF1|ADORA2A|PPARG|GJA1|CNP|HSPA1A|PAWR|ADORA1|CASP3|BDNF|PTGES|APOE|BCL2|HMOX1|BAI1|APOH|IL1B|DLG3|NOS3|FGF2|IL6|BECN1|NDFIP1|TP53|PLG|SOD2|NOTCH2|ADAMTS8|ADM|HNF4A|PHB2|JUN|PLA2G2A|JAK2|NGB|BMP7|FABP7|F2R|IGFBP5|IL2
GO:0050900	1.267e-09	2.2909e-08	16	62	559	14277	leukocyte migration	ICAM1|SELP|HMGB1|EDN3|IL6|TNF|CCL2|PF4|CX3CL1|ITGAM|VCAM1|VEGFA|CX3CR1|PLA2G1B|IL1B|SELE
GO:0008284	1.4063e-09	2.5314e-08	47	458	559	14277	positive regulation of cell proliferation	CSF3|EDN3|TNF|CCL2|PTGS2|IL18|EDN1|PRRX1|TLR4|PRRX2|BCL2L1|PRDX3|ARNT|VCAM1|PTK2B|INS|BCL2|HMOX1|HEY2|PLA2G1B|POU3F3|IL1B|CHRNA7|NRG1|FGF2|EPO|IL4|ODC1|IL6|TNFSF4|EGR4|RELA|TRPM2|HES1|NOTCH1|PLA2G4A|HIF1A|ADM|ADK|F3|JUN|VEGFA|SP6|JAK2|RBPJ|F2R|IL2
GO:0001932	1.7036e-09	3.0527e-08	30	217	559	14277	regulation of protein amino acid phosphorylation	TNF|ZAK|EDN1|VTN|BDKRB1|TLR4|MAP3K5|APOA1|PTK2B|INS|BCL2|IL1B|ANGPT1|CD4|PDGFD|FGF2|EPO|IL4|IL6|ADNP|PRKCE|GH1|P2RX7|JUN|F2|VEGFA|JAK2|BMP7|IL2|MAP3K11
GO:0009895	1.7554e-09	3.1316e-08	14	47	559	14277	negative regulation of catabolic process	TNF|RELA|GRIN2A|CST3|PRKCG|ADORA1|AKT1|GRIN2C|INS|CNR1|APOC3|IL1B|DAP|EPO
GO:0032844	1.772e-09	3.1472e-08	23	133	559	14277	regulation of homeostatic process	TNF|NOS1|PTGER3|PTGS2|OXT|BDKRB1|FOXO3|ARNT|P2RX5|AGTR1|P2RX4|PLA2G4A|P2RX7|HIF1A|CNR1|BCL2|VEGFA|F2|PLA2G1B|IL1B|DAP|F2R|IL2
GO:0006921	2.2166e-09	3.9196e-08	11	27	559	14277	cellular component disassembly involved in apoptosis	MOAP1|CASP3|AIFM1|ENDOG|BAX|DFFB|CYCS|NDUFA13|BNIP3|APAF1|SOD1
GO:0007626	2.2657e-09	3.9882e-08	34	273	559	14277	locomotory behavior	C3AR1|HMGB1|EDN3|CCL2|CYSLTR1|ADORA2A|CNP|PF4|CX3CL1|GDNF|CALB1|ITGAM|AGTR1|APP|HTRA2|PLA2G1B|IL1B|ANGPT1|FGF2|IL4|IL6|SOD1|GRM1|PARK7|SOD2|GRM2|PPBP|HPCA|VEGFA|CX3CR1|SERPIND1|SCN8A|PTAFR|PLAU
GO:0051179	2.2753e-09	3.9882e-08	175	2979	559	14277	localization	SLC8A3|EDN3|TSPO|AQP9|GRIK1|GRIK2|EDN1|TLR2|AQP4|GRIN3A|GDNF|ADORA1|ATP2B1|SYP|SHKBP1|AGTR1|APOB|BDNF|APP|APOA1|KCNK9|GRIN2B|APOE|GRIN2C|PVALB|SLC2A3|COL4A3BP|ATG7|SLC2A1|APOA5|APOH|PLA2G1B|IL1B|CHRNA7|CYGB|ARC|CLCA1|WNK1|GRIN2A|STIM2|PPBP|ARRB1|JUN|CX3CR1|VEGFA|F2|NGB|HMGB1|CCL2|PANX1|CYSLTR1|TXN2|TNFRSF12A|ADORA2A|CACNB3|BCL2L1|CX3CL1|ITGAM|LLGL2|ARNT|SLC32A1|PEA15|ACE|INS|APOC3|SLC35F2|DNAJA1|…
GO:0052547	2.5415e-09	4.4355e-08	20	103	559	14277	regulation of peptidase activity	HMGB1|TNF|C9|ADORA2A|PPARG|CYCS|CST3|TP53|VTN|MOAP1|CASP9|F3|BAX|SERPINE1|F2|DIABLO|APAF1|DAP|HSPA5|F2R
GO:0010605	2.8176e-09	4.896e-08	67	802	559	14277	negative regulation of macromolecule metabolic process	IDE|EDN1|PPARG|PRRX1|BNIP3|CNP|NFKB1|FOXO3|REST|PAWR|EIF4EBP2|ATG5|GRIN2C|SERPINE1|HEY2|OLIG2|NRG1|ROS1|FGF2|EGR1|RELA|ARID5A|CST3|GRIN2A|ADNP|TP53|NDUFA13|PRKCG|NR0B2|FOSB|CDK5|HES1|PSMA6|HES5|ARRB1|JUN|F2|NGB|HMGB1|EID1|TNF|TDRD9|PF4|BDKRB1|BCL2L1|INS|EIF3E|POU3F3|EPO|PLAT|IL6|TNFSF4|NDFIP1|KAT5|SIRT1|STAT3|HDAC3|NOTCH1|PHB2|BAX|BNIP3L|SCMH1|RBPJ|BMP7|ZFHX3|IGFBP5|IL2
GO:0035150	2.8451e-09	4.9014e-08	13	41	559	14277	regulation of tube size	EDN3|ADORA2A|EDN1|CNP|SOD1|SOD2|AGTR1|P2RX4|AGTR2|ATG5|KCNJ8|APOE|NOS3
GO:0050880	2.8451e-09	4.9014e-08	13	41	559	14277	regulation of blood vessel size	EDN3|ADORA2A|EDN1|CNP|SOD1|SOD2|AGTR1|P2RX4|AGTR2|ATG5|KCNJ8|APOE|NOS3
GO:0050767	2.9308e-09	5.0275e-08	29	209	559	14277	regulation of neurogenesis	RTN4|TNFRSF12A|PPARG|REST|MBP|AKT1|METRN|BDNF|APOE|BCL2|CNR1|OLIG2|NEFL|EPO|NTF3|RELA|MAP1B|RTN4R|TP53|ADNP|DPYSL2|HES1|NOTCH3|NOTCH1|YWHAG|HES5|HPCA|F2|BMP7
GO:0032846	3.2273e-09	5.5125e-08	14	49	559	14277	positive regulation of homeostatic process	PTGER3|TNF|PTGS2|OXT|BDKRB1|P2RX5|P2RX4|P2RX7|PLA2G4A|CNR1|F2|PLA2G1B|IL1B|F2R
GO:0000165	3.3916e-09	5.7687e-08	27	185	559	14277	MAPKKK cascade	TNF|ZAK|PRDX2|TLR4|MAPKAPK2|ADORA1|MAP3K5|PTK2B|INS|PLA2G1B|IL1B|CHRNA7|FGF2|MAP2K7|MAP2K4|MAPK10|SOD1|GRM1|SH2D3C|GRM4|P2RX7|RGS4|JAK2|GADD45B|MAP3K13|F2R|MAP3K11
GO:0040011	3.561e-09	6.0312e-08	45	440	559	14277	locomotion	EDN3|HMGB1|C3AR1|TNF|CCL2|CYSLTR1|TNFRSF12A|GJA1|PF4|CX3CL1|DNAH8|GDNF|ITGAM|AKT1|VCAM1|AGTR1|APOB|APOA1|PTK2B|GRIN2C|PLA2G1B|DNAJA1|POU3F3|IL1B|NOS3|CHRNA7|ANGPT1|DCX|NEFL|FGF2|PLAT|IL4|ICAM1|SELP|IL6|GRIN2A|CDK5|PPBP|CX3CR1|VEGFA|DGKZ|SERPIND1|SELE|PLAU|PTAFR
GO:0030003	3.7906e-09	6.3931e-08	32	251	559	14277	cellular cation homeostasis	C3AR1|CCL2|CYSLTR1|GRIK2|OXT|EDN1|BDKRB1|AGTR1|APP|PTK2B|APOE|BCL2|SLC24A2|PTH|IL1B|CHRNA7|SLC8A1|SLC12A5|EPHX2|STIM2|NDFIP1|SOD1|TNNI3|P2RX7|ADM|HPCA|F2|JAK2|EPOR|STC1|F2R|IL2
GO:0051247	3.9302e-09	6.6008e-08	36	307	559	14277	positive regulation of protein metabolic process	TNF|GJA1|VTN|TLR4|ADORA1|ARNT|AKT1|AGTR1|PTK2B|INS|APOE|BCL2|ATG7|IL1B|ANGPT1|CD4|HSPA5|FGF2|EPO|IL4|F12|IL6|NDFIP1|TP53|ADNP|HSPBP1|GH1|P2RX7|PSMA6|ARRB1|F2|VEGFA|CIRBP|JAK2|BMP7|IL2
GO:0045471	4.1862e-09	7.0014e-08	17	76	559	14277	response to ethanol	CCL2|GRIN1|GRIN2A|CNP|TLR4|GRIN3A|SOD1|STAT3|GRIN2B|PTK2B|APOE|CNR1|BCL2|CASP8|CHRNA7|NOS3|CTSB
GO:0043269	4.2932e-09	7.1506e-08	20	106	559	14277	regulation of ion transport	SLC8A1|TNF|NOS1|PTGS2|ADORA2A|STIM2|GJA1|BDKRB1|ADORA1|AKT1|P2RX5|P2RX4|P2RX7|CNR1|BCL2|F2|PLA2G1B|NOS3|ROS1|F2R
GO:0009987	4.4317e-09	7.3507e-08	428	9347	559	14277	cellular process	LDHC|PTGS2|AIF1|GRIN3A|REST|SART1|SYP|AGTR1|APP|MAP3K5|GRIN2B|GRIN2C|SERPINE1|ROS1|MAP2K7|ARC|UGCG|GRIN2A|F8|WDR83|GLUL|NAPEPLD|HNF4A|F5|F3|JUN|EIF2S1|BACE1|F2|PRODH|CYP2B6|HSPA1A|BCL2L1|ADCYAP1|HSPA1L|INS|DIABLO|ODC1|SPHK2|NTF3|MAP2K4|TNNI3|GH1|MAP2|HPCA|PARP1|PARP2|SLC9A1|RTN4|HTATIP2|BNIP3|EIF2A|PDIA4|MAP1LC3A|ANGPT1|ANGPT2|FGF2|ARHGEF3|AIFM1|ADNP|TP53|NDUFA13|NDUFA11|GNB3|ARL4D|ARL4A|CSF3|C9|…
GO:0044248	4.4868e-09	7.4114e-08	65	776	559	14277	cellular catabolic process	UCHL1|IDE|BNIP3|CNP|PRDX2|NFKB1|PRDX3|HMOX2|CASP3|APOB|MAP1LC3A|ATG5|APOE|ATG7|HMOX1|APOA5|CASP8|NOS3|NOS2|CAT|AIFM1|DFFB|RELA|CYCS|UBR3|CDK5|JUNB|NAPEPLD|PSMA6|ARRB1|BACE1|SIAH1|CTSB|PRODH|XDH|SYVN1|CYP2B6|ADAMTS13|UPP1|KMO|HSPA1A|ACE|EIF3E|APOC3|ASRGL1|HSPA5|GAD1|EPO|NOS1|VIMP|BECN1|EPHX2|SOD1|PLG|DNASE2|P2RX7|PLA2G4A|GLA|ENDOG|BAX|PON1|MPO|PON2|APAF1|CBS
GO:0032989	4.8121e-09	7.9163e-08	39	353	559	14277	cellular component morphogenesis	ADORA2A|GJA1|CNP|GDNF|APP|BDNF|WNT3|SLC1A3|APOE|BCL2|COL4A3BP|BAI1|DCX|NEFL|SNAP25|NTF3|PTPRZ1|CREB1|MAP1B|NFASC|RTN4R|DPYSL5|SOD1|CDK5|TRPM2|HES1|NOTCH3|P2RX7|NOTCH1|DKK1|HIF1A|ADM|S100B|BAX|HPCA|NOTCH4|SIAH1|JAK2|BMP7
GO:0034097	5.0906e-09	8.3402e-08	20	107	559	14277	response to cytokine stimulus	IL1R1|PTGS2|RELA|COL3A1|AQP4|BCL2L1|MMP3|STAT3|JUNB|FOS|CASP3|ENDOG|BCL2|JUN|SERPINE1|CASP8|NOS3|CTSB|SELE|EPO
GO:0000904	5.9425e-09	9.6692e-08	31	242	559	14277	cell morphogenesis involved in differentiation	CNP|GDNF|APP|BDNF|SLC1A3|APOE|BCL2|BAI1|DCX|NEFL|SNAP25|NTF3|PTPRZ1|CREB1|MAP1B|NFASC|DPYSL5|RTN4R|SOD1|CDK5|HES1|NOTCH3|NOTCH1|DKK1|HIF1A|S100B|HPCA|NOTCH4|JAK2|SIAH1|BMP7
GO:0001525	5.9499e-09	9.6692e-08	24	153	559	14277	angiogenesis	RTN4|COL4A1|TNFRSF12A|IL18|EDN1|CSPG4|JAG1|CX3CL1|MMP2|ANXA2|NOTCH3|NOTCH1|HDAC3|PTK2B|JUN|HMOX1|NOTCH4|VEGFA|CASP8|ZC3H12A|ANGPT1|POFUT1|FGF2|PLAU
GO:0052548	6.5438e-09	1.0591e-07	19	98	559	14277	regulation of endopeptidase activity	HMGB1|TNF|C9|ADORA2A|PPARG|CYCS|TP53|VTN|MOAP1|CASP9|F3|BAX|SERPINE1|F2|DIABLO|APAF1|DAP|HSPA5|F2R
GO:0000737	7.1934e-09	1.1504e-07	9	18	559	14277	DNA catabolic process, endonucleolytic	CASP3|AIFM1|ENDOG|BAX|DFFB|CYCS|BNIP3|APAF1|SOD1
GO:0060079	7.1934e-09	1.1504e-07	9	18	559	14277	regulation of excitatory postsynaptic membrane potential	P2RX4|GRIN2B|ADORA2A|GRIK2|GRIN2C|GRIN1|GRIN2A|ADORA1|CDK5
GO:0006309	7.1934e-09	1.1504e-07	9	18	559	14277	DNA fragmentation involved in apoptotic nuclear change	CASP3|AIFM1|ENDOG|BAX|DFFB|CYCS|BNIP3|APAF1|SOD1
GO:0008361	8.6791e-09	1.377e-07	29	219	559	14277	regulation of cell size	RTN4|TNFRSF12A|EDN1|PPARG|HSPA1A|BDKRB1|CCNG1|AKT1|AGTR2|APP|AKT1S1|PTK2B|INS|BCL2|NRG1|NDUFS3|DCX|FGF2|CREB1|MAP1B|TP53|ADNP|NDUFA13|NOTCH2|HNF4A|HPCA|IGFBP1|SLC9A1|IL2
GO:0007169	8.6791e-09	1.377e-07	29	219	559	14277	transmembrane receptor protein tyrosine kinase signaling pathway	CAST|CCL2|ADORA2A|GRIK2|ADCYAP1R1|ADCYAP1|AKT1|EIF4EBP2|PTK2B|TEK|ANGPT1|ANGPTL1|CD4|NRG1|FGF2|ANGPT2|ROS1|PIK3R1|CSF1R|PLAT|CDK5|STAT3|GH1|NTRK1|HPCA|VEGFA|NTRK2|JAK2|IGFBP1
GO:0032147	9.8557e-09	1.5575e-07	21	122	559	14277	activation of protein kinase activity	SPHK2|ZAK|ADORA2A|EDN1|ADNP|BDKRB1|GRM1|ADORA1|INS|PTK2B|DGKZ|ANGPT1|JAK2|GADD45B|NRG1|MAP3K13|FGF2|GAP43|F2R|MAP3K11|IL2
GO:0007568	9.9336e-09	1.5589e-07	23	145	559	14277	aging	RTN4|RELA|TP53|ADRBK1|SOD1|SIRT1|DDIT3|SOD2|VCAM1|FOS|PLA2G4A|ADM|CNR1|BCL2|JUN|F3|SERPINE1|IL1B|NOS3|NOS2|IGFBP2|TERT|EPO
GO:0043524	9.9423e-09	1.5589e-07	14	53	559	14277	negative regulation of neuron apoptosis	GRIK2|ADORA2A|ADNP|BCL2L1|PRDX3|SOD1|GDNF|SOD2|BDNF|NTRK1|BCL2|HPCA|NEFL|F2R
GO:0051101	1.0047e-08	1.5692e-07	24	157	559	14277	regulation of DNA binding	IL4|ICAM1|HMGB1|IL6|TNF|TNFSF4|RELA|PPARG|TLR2|TLR4|PRDX2|PRDX3|SIRT1|DDIT3|INS|ARRB1|JUN|HMOX1|PLA2G1B|IL1B|JAK2|CAT|DAP|MAP3K13
GO:0032270	1.079e-08	1.6787e-07	34	290	559	14277	positive regulation of cellular protein metabolic process	TNF|VTN|TLR4|ADORA1|ARNT|AKT1|AGTR1|PTK2B|INS|APOE|BCL2|ATG7|IL1B|ANGPT1|CD4|HSPA5|FGF2|EPO|IL4|IL6|TP53|ADNP|NDFIP1|HSPBP1|GH1|P2RX7|PSMA6|ARRB1|F2|VEGFA|CIRBP|JAK2|BMP7|IL2
GO:0010740	1.1855e-08	1.8373e-07	29	222	559	14277	positive regulation of intracellular protein kinase cascade	TNF|GJA1|TLR4|INS|HMOX1|TEK|CASP8|IL1B|ANGPT1|CASP1|PRL|FGF2|EPO|IL4|CFLAR|IL6|RELA|NDFIP1|F7|S100A12|GH1|GRM4|P2RX7|S100B|ARRB1|F3|JAK2|F2R|IL2
GO:0045909	1.2818e-08	1.9789e-07	8	14	559	14277	positive regulation of vasodilation	AGTR2|NOS1|ADM|INS|HMOX1|EPHX2|CNP|NOS3
GO:0090046	1.4384e-08	2.2036e-07	22	136	559	14277	regulation of transcription regulator activity	IL4|ICAM1|IL6|TNF|TNFSF4|RELA|PPARG|TLR2|TLR4|PRDX2|PRDX3|SIRT1|DDIT3|INS|ARRB1|HMOX1|PLA2G1B|IL1B|JAK2|DAP|CAT|MAP3K13
GO:0051090	1.4384e-08	2.2036e-07	22	136	559	14277	regulation of transcription factor activity	IL4|ICAM1|IL6|TNF|TNFSF4|RELA|PPARG|TLR2|TLR4|PRDX2|PRDX3|SIRT1|DDIT3|INS|ARRB1|HMOX1|PLA2G1B|IL1B|JAK2|DAP|CAT|MAP3K13
GO:0051345	1.5106e-08	2.3056e-07	27	198	559	14277	positive regulation of hydrolase activity	HMGB1|C9|TNF|EDN1|PPARG|AGTR1|MOAP1|AGTR2|APOA1|CASP9|PTK2B|APOA5|PLA2G1B|APOH|DIABLO|DAP|HSPA5|CYCS|TP53|GRM5|F3|BAX|F2|JAK2|APAF1|SELE|F2R
GO:0001819	1.5459e-08	2.3505e-07	19	103	559	14277	positive regulation of cytokine production	C3AR1|IL6|TNF|PTGS2|PANX1|CREB1|IL18|TLR2|TLR4|PF4|CX3CL1|SOD1|ARNT|P2RX7|HIF1A|SERPINE1|IL1B|JAK2|CASP1
GO:0043408	1.6659e-08	2.5139e-07	24	161	559	14277	regulation of MAPKKK cascade	SH3RF1|IL6|TNF|ZAK|GRIK2|EDN1|TLR4|GRM1|AKT1|GRM4|P2RX7|HDAC3|MAP3K5|GRIN2B|AIDA|INS|PTK2B|ARRB1|TEK|IL1B|ANGPT1|FGF2|F2R|MAP3K11
GO:0051051	1.6659e-08	2.5139e-07	24	161	559	14277	negative regulation of transport	EDN3|TNF|NOS1|TNFSF4|PTGS2|OXT|EDN1|NDFIP1|STIM2|NFKB1|KCNJ11|ADORA1|CDK5|AKT1|PEA15|APOA1|INS|CNR1|BCL2|HMOX1|APOC3|IL1B|NOS3|NRG1
GO:0048812	1.6848e-08	2.5329e-07	27	199	559	14277	neuron projection morphogenesis	ADORA2A|GJA1|CNP|APP|BDNF|APOE|BCL2|BAI1|DCX|SNAP25|NEFL|NTF3|PTPRZ1|CREB1|MAP1B|NFASC|DPYSL5|RTN4R|CDK5|TRPM2|NOTCH1|S100B|ADM|HPCA|JAK2|SIAH1|BMP7
GO:0032368	1.715e-08	2.5687e-07	12	39	559	14277	regulation of lipid transport	AKT1|P2RX4|TSPO|P2RX7|APOA1|APOE|OXT|PPARG|APOC3|PON1|IL1B|NFKB1
GO:0009408	1.7463e-08	2.6059e-07	15	64	559	14277	response to heat	CCL2|NOS1|SOD1|AKT1|HSPA1L|PLA2G4A|BCL2|HSPB2|DNAJA1|IL1B|HSPB1|HSPA4|NOS3|DNAJA4|CPB2
GO:0048585	1.7827e-08	2.6502e-07	21	126	559	14277	negative regulation of response to stimulus	RTN4|ADORA2A|RELA|COL3A1|PPARG|NDFIP1|PRDX2|GRIN3A|SIRT1|ADORA1|AKT1|HDAC3|AIDA|APOE|INS|SERPINE1|SERPINC1|IL1B|CHRNA7|ANGPT2|IL2
GO:0035239	2.3263e-08	3.4457e-07	27	202	559	14277	tube morphogenesis	EDN3|ADORA2A|EDN1|GJA1|CNP|GDNF|RGMA|AGTR1|AGTR2|ATG5|APOE|BCL2|CASP8|NOS3|FGF2|SOD1|SOD2|NOTCH3|P2RX4|NOTCH1|ADM|KCNJ8|PHB2|VEGFA|NOTCH4|APAF1|BMP7
GO:0032770	2.6527e-08	3.9147e-07	8	15	559	14277	positive regulation of monooxygenase activity	AKT1|AGTR2|TNF|HIF1A|APOE|INS|IL1B|GDNF
GO:0048646	2.7862e-08	4.0966e-07	39	376	559	14277	anatomical structure formation involved in morphogenesis	RTN4|TNFRSF12A|IL18|EDN1|CSPG4|CX3CL1|JAG1|CCNG1|GDNF|MMP2|RGMA|WNT3|PTK2B|HMOX1|CASP8|ZC3H12A|ANGPT1|CASP1|FGF2|NOS1|COL4A1|TP53|CAPN2|CDK5|JUNB|ANXA2|NOTCH3|TJP1|NOTCH1|HDAC3|ADM|JUN|NOTCH4|HPCA|VEGFA|APAF1|BMP7|POFUT1|PLAU
GO:0048667	2.9009e-08	4.2498e-07	26	191	559	14277	cell morphogenesis involved in neuron differentiation	CNP|BDNF|APP|SLC1A3|APOE|BCL2|BAI1|DCX|SNAP25|NEFL|NTF3|PTPRZ1|CREB1|MAP1B|NFASC|DPYSL5|RTN4R|SOD1|CDK5|HES1|NOTCH1|S100B|HPCA|JAK2|SIAH1|BMP7
GO:0031401	2.9155e-08	4.2555e-07	29	231	559	14277	positive regulation of protein modification process	TNF|VTN|TLR4|ADORA1|ARNT|INS|ATG7|BCL2|IL1B|ANGPT1|CD4|HSPA5|FGF2|EPO|IL4|IL6|TP53|ADNP|NDFIP1|HSPBP1|GH1|P2RX7|PSMA6|ARRB1|F2|VEGFA|JAK2|BMP7|IL2
GO:0030030	3.2992e-08	4.7982e-07	38	363	559	14277	cell projection organization	HMGB1|ADORA2A|GJA1|CNP|GRIN3A|GDNF|AKT1|APP|BDNF|PTK2B|APOE|BCL2|BAI1|DCX|NEFL|SNAP25|IL6|NTF3|PTPRZ1|CREB1|MAP1B|GRIN1|NFASC|RTN4R|DPYSL5|SOD1|CDK5|TRPM2|P2RX7|NOTCH1|ADM|S100B|MAP2|HPCA|SIAH1|JAK2|BMP7|RBPJ
GO:0010557	3.4603e-08	5.0116e-07	57	676	559	14277	positive regulation of macromolecule biosynthetic process	PPARG|TLR2|NFKB1|TLR4|PAWR|FOXO3|GDNF|AKT1|FOS|APP|HMOX1|PLA2G1B|IL1B|FGF2|EGR1|RELA|TP53|NPAS4|DDIT3|JUNB|HES1|HIF1A|HNF4A|HES5|ARRB1|JUN|F2|VEGFA|NFE2L2|HMGB1|TNF|ARNT|INS|PTK2B|PTH|POU3F3|CD4|EPO|IL4|IL6|NTF3|CREB1|GRIN1|ESRRG|KAT5|STAT3|ATF6|NOTCH3|ATF4|NOTCH1|NOTCH4|CIRBP|NR5A2|RBPJ|BMP7|F2R|IL2
GO:0006928	3.4709e-08	5.0116e-07	45	474	559	14277	cellular component movement	HMGB1|EDN3|TNF|CCL2|PTGS2|TNFRSF12A|GJA1|PF4|CX3CL1|DNAH8|GDNF|ITGAM|AKT1|VCAM1|AGTR1|APOB|BDNF|APP|APOA1|PTK2B|PLA2G1B|DNAJA1|POU3F3|IL1B|NOS3|CHRNA7|DCX|FGF2|PLAT|ICAM1|SELP|IL6|NTF3|NFASC|DPYSL5|CDK5|STAT3|CX3CR1|VEGFA|HSPB1|DGKZ|SIAH1|JAK2|BMP7|SELE
GO:0002673	3.6119e-08	5.1965e-07	10	27	559	14277	regulation of acute inflammatory response	F12|PLA2G4A|IL6|TNF|PTGER3|PTGS2|INS|CNR1|PPARG|IL1B
GO:0045596	3.8909e-08	5.5687e-07	29	234	559	14277	negative regulation of cell differentiation	RTN4|TNF|CRP|PPARG|PF4|PRDX2|TLR4|JAG1|REST|MBP|BDNF|OLIG2|DAP|IL4|IL6|RTN4R|TP53|SIRT1|SOD2|HES1|NOTCH3|NOTCH2|NOTCH1|HES5|F2|NOTCH4|PLA2G2A|BMP7|ZFHX3
GO:0001934	3.8987e-08	5.5687e-07	20	120	559	14277	positive regulation of protein amino acid phosphorylation	IL4|IL6|TNF|ADNP|VTN|TLR4|GH1|P2RX7|INS|BCL2|VEGFA|F2|IL1B|ANGPT1|CD4|JAK2|BMP7|FGF2|EPO|IL2
GO:0051881	3.9122e-08	5.5687e-07	7	11	559	14277	regulation of mitochondrial membrane potential	ADORA2A|BCL2|BAX|PRDX3|BCL2L1|SOD1|SOD2
GO:0023034	3.944e-08	5.5941e-07	83	1157	559	14277	intracellular signaling pathway	EDN3|ZAK|EDN1|TLR2|TNFSF14|TLR4|EIF2A|PRDX2|ADORA1|AKT1|AGTR1|PTGIR|MAP3K5|AGTR2|APOA1|EIF4EBP2|APOE|HMOX1|PLA2G1B|IL1B|CHRNA7|NOS2|RHOD|MAP2K7|FGF2|ARL5B|ARHGEF3|AIFM1|DFFB|WNK1|TP53|PRKCH|NR0B2|PRKCE|GRM1|CDK5|DDIT3|GRM5|GRM4|SH2D3C|ADM|F2|NFE2L2|GADD45B|ARL4D|MAP3K13|PTAFR|MAP3K11|ARL4A|FKBP8|TNF|CCL2|ADORA2A|MAPKAPK2|CCNG1|PTK2B|INS|CNR1|PTH|APOC3|DNAJA1|ERO1L|HSPA5|PIK3R1|VIMP|MAP2K4|MAPK11|…
GO:0009056	4.0985e-08	5.7928e-07	75	1006	559	14277	catabolic process	LDHC|IDE|UCHL1|BNIP3|CNP|NFKB1|PRDX2|PRDX3|AKT1|HMOX2|CASP3|APOB|ATG5|MAP1LC3A|APOE|ATG7|HMOX1|APOA5|CASP8|ASPG|PLA2G1B|NOS3|NOS2|CAT|OXR1|AIFM1|DFFB|RELA|CYCS|UBR3|CDK5|JUNB|NAPEPLD|PSMA6|ARRB1|BACE1|PLA2G7|PLA2G2A|PLA2G6|SIAH1|CTSB|PRODH|XDH|SYVN1|CYP2B6|ADAMTS13|UPP1|KMO|HSPA1A|ACE|EIF3E|PLA2G12A|APOC3|ENO2|ASRGL1|HSPA5|GAD1|EPO|NOS1|VIMP|BECN1|EPHX2|SOD1|PLG|DNASE2|PLA2G4A|P2RX7|GLA|ENDOG|BAX…
GO:0031324	4.1864e-08	5.8762e-07	63	786	559	14277	negative regulation of cellular metabolic process	IDE|EDN1|PPARG|PRRX1|PRDX2|NFKB1|CNP|PAWR|REST|FOXO3|AKT1|EIF4EBP2|ATG5|HEY2|DAP|OLIG2|NRG1|FGF2|EGR1|RELA|ARID5A|TP53|CST3|NDUFA13|PRKCG|FOSB|NR0B2|CDK5|HES1|HES5|PSMA6|ARRB1|JUN|F2|NGB|EID1|HMGB1|TNF|BDKRB1|INS|EIF3E|CNR1|APOC3|POU3F3|EPO|PLAT|IL6|TNFSF4|NDFIP1|KAT5|SIRT1|STAT3|HDAC3|NOTCH1|GLA|PHB2|HPCA|SCMH1|RBPJ|BMP7|ZFHX3|IGFBP5|IL2
GO:0043280	4.2015e-08	5.8762e-07	15	68	559	14277	positive regulation of caspase activity	HMGB1|C9|TNF|CYCS|PPARG|TP53|MOAP1|CASP9|F3|BAX|F2|DIABLO|DAP|APAF1|F2R
GO:0010952	4.2015e-08	5.8762e-07	15	68	559	14277	positive regulation of peptidase activity	HMGB1|C9|TNF|CYCS|PPARG|TP53|MOAP1|CASP9|F3|BAX|F2|DIABLO|DAP|APAF1|F2R
GO:0006919	4.4278e-08	6.1713e-07	14	59	559	14277	activation of caspase activity	C9|TNF|CYCS|PPARG|TP53|MOAP1|CASP9|F3|BAX|F2|DIABLO|DAP|APAF1|F2R
GO:0010959	5.1713e-08	7.1826e-07	17	89	559	14277	regulation of metal ion transport	SLC8A1|NOS1|PTGS2|ADORA2A|STIM2|GJA1|BDKRB1|ADORA1|AKT1|P2RX5|P2RX4|P2RX7|BCL2|F2|PLA2G1B|NOS3|F2R
GO:0010562	5.4171e-08	7.4545e-07	21	134	559	14277	positive regulation of phosphorus metabolic process	IL4|IL6|TNF|ADNP|VTN|TLR4|ADORA1|GH1|P2RX7|INS|BCL2|VEGFA|F2|IL1B|ANGPT1|CD4|JAK2|BMP7|FGF2|EPO|IL2
GO:0045937	5.4171e-08	7.4545e-07	21	134	559	14277	positive regulation of phosphate metabolic process	IL4|IL6|TNF|ADNP|VTN|TLR4|ADORA1|GH1|P2RX7|INS|BCL2|VEGFA|F2|IL1B|ANGPT1|CD4|JAK2|BMP7|FGF2|EPO|IL2
GO:0051353	5.4228e-08	7.4545e-07	10	28	559	14277	positive regulation of oxidoreductase activity	AKT1|AGTR1|AGTR2|TNF|HIF1A|APOE|INS|EDN1|IL1B|GDNF
GO:0045766	5.8277e-08	7.9567e-07	12	43	559	14277	positive regulation of angiogenesis	C3AR1|HIF1A|PTGS2|F3|VEGFA|SERPINE1|IL1B|NOS3|CHRNA7|CX3CL1|FGF2|ANGPT2
GO:0007613	5.8277e-08	7.9567e-07	12	43	559	14277	memory	GRIN2B|PTGS2|GRIA1|CNR1|OXT|SLC24A2|ADNP|GRIN2A|IL1B|CHRNA7|CASP1|SNAP25
GO:0060078	6.393e-08	8.6988e-07	9	22	559	14277	regulation of postsynaptic membrane potential	P2RX4|GRIN2B|ADORA2A|GRIK2|GRIN2C|GRIN1|GRIN2A|ADORA1|CDK5
GO:0045944	6.52e-08	8.8416e-07	39	388	559	14277	positive regulation of transcription from RNA polymerase II promoter	HMGB1|TNF|PPARG|TLR2|TLR4|FOXO3|GDNF|ARNT|FOS|APP|PTH|PLA2G1B|POU3F3|IL1B|FGF2|EGR1|IL4|IL6|NTF3|RELA|CREB1|GRIN1|TP53|NPAS4|STAT3|JUNB|ATF6|HES1|NOTCH1|ATF4|HIF1A|HNF4A|HES5|ARRB1|JUN|VEGFA|BMP7|NR5A2|IL2
GO:0035556	6.5774e-08	8.8895e-07	65	832	559	14277	intracellular signal transduction	EDN3|ZAK|EDN1|TLR2|TNFSF14|TLR4|PRDX2|ADORA1|AKT1|AGTR1|PTGIR|MAP3K5|AGTR2|EIF4EBP2|APOA1|APOE|HMOX1|PLA2G1B|IL1B|CHRNA7|RHOD|NOS2|MAP2K7|FGF2|ARL5B|ARHGEF3|TP53|WNK1|CDK5|GRM1|GRM5|SH2D3C|GRM4|ADM|F2|ARL4D|GADD45B|MAP3K13|PTAFR|MAP3K11|ARL4A|TNF|CCL2|ADORA2A|MAPKAPK2|PTK2B|INS|CNR1|PTH|APOC3|PIK3R1|MAP2K4|MAPK11|MAPK10|SOD1|STAT3|RAB33B|GH1|P2RX7|RGS4|NTRK1|JAK2|SELE|F2R|SLC9A1
GO:0045893	6.659e-08	8.9695e-07	46	501	559	14277	positive regulation of transcription, DNA-dependent	HMGB1|TNF|PPARG|TLR2|TLR4|FOXO3|GDNF|ARNT|FOS|APP|PTH|PLA2G1B|POU3F3|IL1B|FGF2|EPO|EGR1|IL4|IL6|NTF3|RELA|CREB1|GRIN1|TP53|ESRRG|NPAS4|KAT5|STAT3|JUNB|NOTCH3|ATF6|HES1|NOTCH1|ATF4|HIF1A|HES5|HNF4A|ARRB1|JUN|NOTCH4|VEGFA|NFE2L2|BMP7|NR5A2|F2R|IL2
GO:0048589	7.3696e-08	9.8936e-07	19	113	559	14277	developmental growth	PTGS2|NINJ2|GJA1|CNP|FOXO3|PLG|AKT1|NOTCH3|NOTCH2|APP|NOTCH1|ADM|BCL2|SERPINE1|APOA5|IGFBP1|DCX|PLAU|IGFBP5
GO:0045935	7.7996e-08	1.0406e-06	55	657	559	14277	positive regulation of nucleobase, nucleoside, nucleotide and nucleic acid metabolic process	PPARG|TLR2|NFKB1|TLR4|CNP|FOXO3|GDNF|FOS|APP|APOE|PLA2G1B|IL1B|FGF2|EGR1|RELA|ADNP|TP53|PRKCG|NPAS4|DDIT3|JUNB|HES1|HIF1A|HNF4A|HES5|ARRB1|JUN|VEGFA|NFE2L2|HMGB1|TNF|ADORA2A|ARNT|INS|PTH|POU3F3|EPO|IL4|IL6|NTF3|CREB1|GRIN1|ESRRG|KAT5|STAT3|ATF6|NOTCH3|ATF4|NOTCH1|NOTCH4|NR5A2|RBPJ|BMP7|F2R|IL2
GO:0051674	7.8292e-08	1.0406e-06	34	314	559	14277	localization of cell	HMGB1|EDN3|TNF|CCL2|TNFRSF12A|GJA1|PF4|CX3CL1|DNAH8|GDNF|ITGAM|AKT1|VCAM1|AGTR1|APOB|APOA1|PTK2B|DNAJA1|PLA2G1B|POU3F3|IL1B|NOS3|CHRNA7|DCX|FGF2|PLAT|ICAM1|SELP|IL6|CDK5|VEGFA|CX3CR1|DGKZ|SELE
GO:0048870	7.8292e-08	1.0406e-06	34	314	559	14277	cell motility	HMGB1|EDN3|TNF|CCL2|TNFRSF12A|GJA1|PF4|CX3CL1|DNAH8|GDNF|ITGAM|AKT1|VCAM1|AGTR1|APOB|APOA1|PTK2B|DNAJA1|PLA2G1B|POU3F3|IL1B|NOS3|CHRNA7|DCX|FGF2|PLAT|ICAM1|SELP|IL6|CDK5|VEGFA|CX3CR1|DGKZ|SELE
GO:0043193	8.0289e-08	1.0636e-06	21	137	559	14277	positive regulation of gene-specific transcription	IL4|IL6|TNF|CREB1|PPARG|TLR2|TP53|TLR4|GDNF|ARNT|ATF6|HES1|NOTCH1|HIF1A|HES5|HNF4A|ARRB1|PLA2G1B|IL1B|NR5A2|EPO
GO:0043086	8.3838e-08	1.107e-06	33	300	559	14277	negative regulation of catalytic activity	ADORA2A|UCHL1|PPARG|VTN|NFKB1|PRDX3|ADORA1|AKT1|CASP3|AKT1S1|APOA1|INS|APOE|CNR1|APOC3|SERPINE1|IL1B|NOS3|HSPA5|CST3|TP53|TNNI3|SIRT1|GRM4|YWHAG|NOSIP|GRM3|GRM2|PSMA6|GLA|RGS4|GADD45B|BMP7
GO:0043627	8.5267e-08	1.1222e-06	19	114	559	14277	response to estrogen stimulus	PTGS2|OXT|MAP1B|PPARG|F7|STAT3|GH1|DUSP1|BCL2|F3|HMOX1|CASP8|ENO2|IL1B|ANGPT1|NOS3|IGFBP2|BMP7|EPO
GO:0043281	8.6232e-08	1.1312e-06	17	92	559	14277	regulation of caspase activity	HMGB1|TNF|C9|ADORA2A|PPARG|CYCS|TP53|MOAP1|CASP9|F3|BAX|F2|DIABLO|DAP|HSPA5|APAF1|F2R
GO:0007167	8.9279e-08	1.1673e-06	36	346	559	14277	enzyme linked receptor protein signaling pathway	CAST|CCL2|ADORA2A|GRIK2|ADCYAP1R1|COL3A1|CNP|ADCYAP1|AKT1|FOS|GP6|EIF4EBP2|PTK2B|TEK|ANGPT1|ANGPTL1|CD4|NRG1|FGF2|ANGPT2|ROS1|PIK3R1|CSF1R|PLAT|CREB1|CDK5|STAT3|GH1|JUN|NTRK1|HPCA|VEGFA|NTRK2|JAK2|IGFBP1|BMP7
GO:0008635	9.1884e-08	1.1975e-06	6	8	559	14277	activation of caspase activity by cytochrome c	CASP9|BAX|CYCS|TP53|DIABLO|APAF1
GO:0033198	9.3472e-08	1.2074e-06	8	17	559	14277	response to ATP	P2RX4|P2RX7|SLC8A1|PANX1|PDXP|IL1B|CASP1|KCNJ11
GO:0042311	9.3472e-08	1.2074e-06	8	17	559	14277	vasodilation	P2RX4|AGTR2|ATG5|APOE|ADORA2A|KCNJ8|SOD1|SOD2
GO:0008016	9.3547e-08	1.2074e-06	16	82	559	14277	regulation of heart contraction	GLRX3|EDN3|SLC8A1|NOS1|ADORA3|OXT|EDN1|GJA1|ADRBK1|ADORA1|P2RX4|AGTR2|JAK2|CHRNA7|NOS2|IL2
GO:0040013	9.4668e-08	1.2164e-06	15	72	559	14277	negative regulation of locomotion	ADORA2A|CD63|ADORA1|ARNT|AGTR2|APOE|BCL2|HMOX1|SERPINE1|APOH|NGB|RBPJ|ANGPT2|FGF2|IGFBP5
GO:0051254	9.4852e-08	1.2164e-06	46	507	559	14277	positive regulation of RNA metabolic process	HMGB1|TNF|PPARG|TLR2|TLR4|FOXO3|GDNF|ARNT|FOS|APP|PTH|PLA2G1B|POU3F3|IL1B|FGF2|EPO|EGR1|IL4|IL6|NTF3|RELA|CREB1|GRIN1|TP53|ESRRG|NPAS4|KAT5|STAT3|JUNB|NOTCH3|ATF6|HES1|NOTCH1|ATF4|HIF1A|HES5|HNF4A|ARRB1|JUN|NOTCH4|VEGFA|NFE2L2|BMP7|NR5A2|F2R|IL2
GO:0009314	9.611e-08	1.2286e-06	27	216	559	14277	response to radiation	CCL2|ZAK|COL3A1|BCL2L1|AKT1|VCAM1|FOS|APP|CASP3|SLC1A3|BCL2|SLC24A1|IL1B|CAT|ANGPT2|NES|RELA|GRIN1|TP53|GRIN2A|CDK5|JUNB|SOD2|THBD|DUSP1|ARRB1|CIRBP
GO:0032990	1.0715e-07	1.3653e-06	29	245	559	14277	cell part morphogenesis	ADORA2A|GJA1|CNP|APP|BDNF|APOE|COL4A3BP|BCL2|BAI1|DCX|NEFL|SNAP25|NTF3|PTPRZ1|CREB1|MAP1B|NFASC|DPYSL5|RTN4R|CDK5|TRPM2|NOTCH1|S100B|ADM|BAX|HPCA|JAK2|SIAH1|BMP7
GO:0043279	1.1204e-07	1.4231e-06	13	54	559	14277	response to alkaloid	ADORA2A|RELA|OXT|PPARG|DPYSL2|CDK5|GRM2|PTK2B|HMOX1|BCL2|CNR1|IL1B|CHRNA7
GO:0043405	1.1287e-07	1.4292e-06	22	152	559	14277	regulation of MAP kinase activity	EDN3|TNF|ZAK|UCHL1|EDN1|TLR4|PRDX2|SOD1|GRM1|GRM4|GH1|MAP3K5|P2RX7|PTK2B|APOE|RGS4|PLA2G1B|IL1B|CHRNA7|BMP7|FGF2|MAP3K11
GO:0050865	1.1698e-07	1.4765e-06	25	191	559	14277	regulation of cell activation	ADORA2A|IL18|TNFSF14|PRDX2|TLR4|PAWR|SART1|VCAM1|CASP3|APOE|HMOX1|CNR1|IL1B|CD4|NOS3|IL4|SELP|IL6|NDFIP1|SOD1|THBD|ADK|F2|JAK2|IL2
GO:0070201	1.2709e-07	1.5991e-06	22	153	559	14277	regulation of establishment of protein localization	IL6|TNF|TNFSF4|PANX1|ADORA2A|TLR2|NDFIP1|TNFSF14|TLR4|SIRT1|CDK5|AKT1|P2RX7|APOA1|INS|GSK3B|PLA2G1B|IL1B|JAK2|CASP1|PIK3R1|IL2
GO:0003073	1.3815e-07	1.733e-06	11	38	559	14277	regulation of systemic arterial blood pressure	EDN3|AGTR1|ACE|AGTR2|CYP11B2|EDN1|WNK1|NOS3|CHRNA7|TNNI3|SOD2
GO:0007186	1.5681e-07	1.9551e-06	45	499	559	14277	G-protein coupled receptor protein signaling pathway	C3AR1|CCL2|ADORA2A|EDN1|BDKRB1|ADRBK1|GAST|ADORA1|APLP2|AKT1|AGTR1|LPHN3|APLNR|PTGIR|AGTR2|APOA1|APOE|INS|CNR1|PTH|BAI1|APOC3|BAI2|BAI3|NOS2|LPHN1|PTGER2|PTGER3|SPHK2|SLC12A2|GRM1|KCNK2|GRM5|GCG|GRM4|CX3CR1|HPCA|DGKZ|JAK2|GNB3|GPR17|PTAFR|GAP43|F2R|IL2
GO:0006810	1.5683e-07	1.9551e-06	149	2572	559	14277	transport	SLC8A3|EDN3|TSPO|GRIK1|AQP9|GRIK2|EDN1|TLR2|AQP4|GRIN3A|ADORA1|SYP|SHKBP1|ATP2B1|APP|BDNF|APOB|APOA1|KCNK9|GRIN2B|SLC2A3|PVALB|GRIN2C|APOE|COL4A3BP|ATG7|APOA5|SLC2A1|APOH|PLA2G1B|CHRNA7|CYGB|ARC|CLCA1|WNK1|GRIN2A|STIM2|PPBP|ARRB1|JUN|F2|NGB|PANX1|CYSLTR1|TXN2|ADORA2A|CACNB3|BCL2L1|LLGL2|ARNT|SLC32A1|PEA15|ACE|INS|APOC3|SLC35F2|ERO1L|ODC1|MLC1|VIMP|GRIN1|KCNK2|RAB33B|KCNK4|PPIF|P2RX5|GH1|P2RX4|P2R…
GO:0051222	1.5816e-07	1.9655e-06	16	85	559	14277	positive regulation of protein transport	IL6|TNF|TNFSF4|PANX1|ADORA2A|TLR2|TNFSF14|TLR4|P2RX7|INS|GSK3B|PLA2G1B|IL1B|JAK2|CASP1|IL2
GO:0042246	1.6479e-07	2.0416e-06	10	31	559	14277	tissue regeneration	NOTCH3|NOTCH2|NOTCH1|APOA5|SERPINE1|NINJ2|GJA1|IGFBP1|PLAU|PLG
GO:0040007	1.6617e-07	2.0524e-06	26	208	559	14277	growth	PTGS2|NINJ2|GJA1|CNP|BCL2L1|FOXO3|CCNG1|AKT1|APP|BCL2|APOA5|SERPINE1|DCX|TP53|PLG|NOTCH3|NOTCH2|NOTCH1|ADM|VEGFA|HPCA|IGFBP1|BMP7|PLAU|IGFBP5|SLC9A1
GO:0051130	1.6951e-07	2.0871e-06	27	222	559	14277	positive regulation of cellular component organization	EDN3|TNF|TNFRSF12A|OXT|EDN1|VTN|MBP|AKT1|METRN|INS|CNR1|APOA5|SERPINE1|IL1B|ANGPT1|NEFL|PIK3R1|MAP1B|TP53|ADNP|CD63|ANXA2|P2RX7|PLA2G4A|ARRB1|GSK3B|SELE
GO:0060326	1.7201e-07	2.1115e-06	12	47	559	14277	cell chemotaxis	EDN3|HMGB1|AGTR1|IL6|CCL2|CX3CR1|VEGFA|PLA2G1B|IL1B|PF4|CX3CL1|ITGAM
GO:0042327	1.7488e-07	2.1402e-06	20	131	559	14277	positive regulation of phosphorylation	IL4|IL6|TNF|ADNP|VTN|TLR4|GH1|P2RX7|INS|BCL2|VEGFA|F2|IL1B|ANGPT1|CD4|JAK2|BMP7|FGF2|EPO|IL2
GO:0043406	1.8651e-07	2.2755e-06	18	108	559	14277	positive regulation of MAP kinase activity	EDN3|TNF|ZAK|EDN1|TLR4|PRDX2|SOD1|GRM1|GRM4|GH1|MAP3K5|P2RX7|PTK2B|PLA2G1B|IL1B|CHRNA7|FGF2|MAP3K11
GO:0051917	1.8993e-07	2.3102e-06	7	13	559	14277	regulation of fibrinolysis	F12|THBD|F2|SERPINE1|APOH|CPB2|PLG
GO:0051384	1.9274e-07	2.3373e-06	17	97	559	14277	response to glucocorticoid stimulus	PLAT|IL6|TNF|CCL2|PTGS2|OXT|IL1RN|JUNB|FOS|PLA2G4A|DUSP1|ADM|BCL2|SERPINE1|IL1B|IGFBP2|NEFL
GO:0045664	2.0495e-07	2.4779e-06	23	170	559	14277	regulation of neuron differentiation	RTN4|TNFRSF12A|MAP1B|ADNP|RTN4R|REST|DPYSL2|MBP|AKT1|NOTCH3|HES1|YWHAG|NOTCH1|METRN|BDNF|HES5|APOE|CNR1|BCL2|HPCA|OLIG2|NEFL|EPO
GO:0051099	2.1541e-07	2.5966e-06	18	109	559	14277	positive regulation of binding	IL4|HMGB1|ICAM1|IL6|TNF|RELA|PPARG|TLR2|VTN|TLR4|PRDX3|INS|PLA2G1B|PON1|IL1B|JAK2|CAT|MAP3K13
GO:0009888	2.2232e-07	2.6718e-06	59	750	559	14277	tissue development	EDN3|PTGS2|EDN1|PPARG|PRRX1|GJA1|CNP|PRRX2|JAG1|GDNF|AKT1|CASP3|APP|WNT3|ATG5|CASP8|SERPINE1|APOA5|ALOX12B|NRG1|FGF2|ARC|RELA|SCUBE1|UGCG|CDK5|JUNB|HIF1A|ADM|JUN|VEGFA|CTSB|COL3A1|NINJ2|RGMA|BCL2|MSI1|POU3F3|COL4A1|NTF3|TNNI3|CD63|PLG|NOTCH3|NOTCH2|PLA2G4A|NOTCH1|DKK1|CASP14|PHB2|NOTCH4|EPOR|JAK2|IGFBP1|APAF1|BMP7|PLAU|F2R|IGFBP5
GO:0032535	2.2822e-07	2.7346e-06	31	283	559	14277	regulation of cellular component size	RTN4|TNFRSF12A|EDN1|PPARG|HSPA1A|BDKRB1|CCNG1|AKT1|AGTR2|APP|AKT1S1|PTK2B|INS|BCL2|NRG1|NDUFS3|DCX|NEFL|FGF2|SPTBN5|CREB1|MAP1B|TP53|ADNP|NDUFA13|NOTCH2|HNF4A|HPCA|IGFBP1|SLC9A1|IL2
GO:0051924	2.4119e-07	2.8729e-06	15	77	559	14277	regulation of calcium ion transport	SLC8A1|NOS1|PTGS2|ADORA2A|STIM2|GJA1|BDKRB1|P2RX5|P2RX4|P2RX7|BCL2|F2|PLA2G1B|NOS3|F2R
GO:0050730	2.4119e-07	2.8729e-06	15	77	559	14277	regulation of peptidyl-tyrosine phosphorylation	IL4|IL6|ADNP|TLR4|VTN|PRKCE|GH1|INS|VEGFA|ANGPT1|CD4|JAK2|PDGFD|EPO|IL2
GO:0030336	2.441e-07	2.8989e-06	14	67	559	14277	negative regulation of cell migration	CD63|ADORA1|ARNT|AGTR2|APOE|HMOX1|BCL2|SERPINE1|APOH|NGB|RBPJ|ANGPT2|FGF2|IGFBP5
GO:0032880	2.5405e-07	3.0081e-06	23	172	559	14277	regulation of protein localization	IL6|TNF|TNFSF4|PANX1|ADORA2A|TLR2|NDFIP1|TNFSF14|TLR4|SIRT1|CDK5|AKT1|P2RX7|APOA1|INS|BCL2|GSK3B|PLA2G1B|IL1B|JAK2|CASP1|PIK3R1|IL2
GO:0045941	2.5783e-07	3.044e-06	49	576	559	14277	positive regulation of transcription	PPARG|TLR2|NFKB1|TLR4|FOXO3|GDNF|FOS|APP|PLA2G1B|IL1B|FGF2|EGR1|RELA|TP53|NPAS4|DDIT3|JUNB|HES1|HIF1A|HNF4A|HES5|ARRB1|JUN|VEGFA|NFE2L2|HMGB1|TNF|ARNT|PTH|POU3F3|EPO|IL4|IL6|NTF3|CREB1|GRIN1|ESRRG|KAT5|STAT3|ATF6|NOTCH3|ATF4|NOTCH1|NOTCH4|NR5A2|RBPJ|BMP7|IL2|F2R
GO:0031620	2.6651e-07	3.128e-06	6	9	559	14277	regulation of fever	PLA2G4A|TNF|PTGER3|PTGS2|CNR1|IL1B
GO:0031622	2.6651e-07	3.128e-06	6	9	559	14277	positive regulation of fever	PLA2G4A|TNF|PTGER3|PTGS2|CNR1|IL1B
GO:0051966	2.7108e-07	3.1631e-06	8	19	559	14277	regulation of synaptic transmission, glutamatergic	GRIK1|PTGS2|ADORA2A|GRIK2|CNR1|GRIA4|GRM1|ADORA1
GO:0050999	2.7108e-07	3.1631e-06	8	19	559	14277	regulation of nitric-oxide synthase activity	AKT1|NOSIP|AGTR2|HIF1A|GLA|APOE|INS|CNR1
GO:0050731	2.7628e-07	3.2144e-06	13	58	559	14277	positive regulation of peptidyl-tyrosine phosphorylation	IL4|IL6|ADNP|TLR4|VTN|GH1|INS|VEGFA|ANGPT1|CD4|JAK2|IL2|EPO
GO:0071216	2.8274e-07	3.2801e-06	12	49	559	14277	cellular response to biotic stimulus	ATF6|VIMP|GSK3B|SERPINE1|TLR2|TP53|TLR4|NOS3|ERO1L|HSPA5|NFE2L2|DDIT3
GO:0009743	2.8801e-07	3.3316e-06	15	78	559	14277	response to carbohydrate stimulus	EGR1|SLC8A1|PTGS2|VIMP|TXN2|OXT|MAP1B|ADNP|NR0B2|GLUL|APOB|PTK2B|UCP2|CTSB|ANGPT2
GO:0022411	3.4184e-07	3.943e-06	13	59	559	14277	cellular component disassembly	AIFM1|DFFB|CYCS|BNIP3|NDUFA13|SOD1|PLG|CASP3|MOAP1|BAX|ENDOG|APAF1|NRG1
GO:0050806	3.4891e-07	4.0015e-06	9	26	559	14277	positive regulation of synaptic transmission	TNF|SLC1A3|CCL2|PTGS2|ADORA2A|GRIK2|OXT|SLC24A2|GRIA4
GO:0042743	3.4891e-07	4.0015e-06	9	26	559	14277	hydrogen peroxide metabolic process	CYBB|MPO|PRDX2|CAT|PRDX3|SOD1|PARK7|EPO|SOD2
GO:0006955	3.5275e-07	4.034e-06	51	617	559	14277	immune response	AQP9|IL18|CRP|PPARG|TLR2|TNFSF14|BNIP3|AQP4|PRDX2|TLR4|VTN|MBP|COL4A3BP|PLA2G1B|IL1B|NOS2|F12|ICAM1|RELA|TP53|TRPM2|PPBP|VEGFA|CX3CR1|PTAFR|CSF3|TNFAIP8L2|HMGB1|IL1R1|TNF|CCL2|C9|CYSLTR2|PF4|CX3CL1|PROCR|FCN3|XBP1|BCL2|CD4|IL4|IL6|TNFSF4|CFB|IL1RL2|IL1RN|CYBB|NOTCH1|KCNJ8|BNIP3L|IL2
GO:0051234	3.5752e-07	4.0769e-06	149	2606	559	14277	establishment of localization	SLC8A3|EDN3|TSPO|GRIK1|AQP9|GRIK2|EDN1|TLR2|AQP4|GRIN3A|ADORA1|SYP|SHKBP1|ATP2B1|APP|BDNF|APOB|APOA1|KCNK9|GRIN2B|SLC2A3|PVALB|GRIN2C|APOE|COL4A3BP|ATG7|APOA5|SLC2A1|APOH|PLA2G1B|CHRNA7|CYGB|ARC|CLCA1|WNK1|GRIN2A|STIM2|PPBP|ARRB1|JUN|F2|NGB|PANX1|CYSLTR1|TXN2|ADORA2A|CACNB3|BCL2L1|LLGL2|ARNT|SLC32A1|PEA15|ACE|INS|APOC3|SLC35F2|ERO1L|ODC1|MLC1|VIMP|GRIN1|KCNK2|RAB33B|KCNK4|PPIF|P2RX5|GH1|P2RX4|P2R…
GO:0007219	3.5894e-07	4.0816e-06	12	50	559	14277	Notch signaling pathway	NOTCH3|HES1|NOTCH2|NOTCH1|APP|F3|NOTCH4|HEYL|JAG1|RBPJ|NRG1|POFUT1
GO:0030595	4.2618e-07	4.8324e-06	11	42	559	14277	leukocyte chemotaxis	EDN3|HMGB1|IL6|CCL2|CX3CR1|VEGFA|PLA2G1B|IL1B|PF4|CX3CL1|ITGAM
GO:0014910	4.3635e-07	4.9339e-06	8	20	559	14277	regulation of smooth muscle cell migration	ACE|BCL2|F3|SERPINE1|VTN|RBPJ|PLAU|IGFBP5
GO:0034976	4.3811e-07	4.9399e-06	10	34	559	14277	response to endoplasmic reticulum stress	ATF6|ATF4|VIMP|COL4A3BP|GSK3B|TP53|ERO1L|HSPA5|NFE2L2|DDIT3
GO:0010628	4.4219e-07	4.9719e-06	50	604	559	14277	positive regulation of gene expression	PPARG|TLR2|NFKB1|TLR4|FOXO3|GDNF|FOS|APP|PLA2G1B|IL1B|FGF2|EGR1|RELA|TP53|NPAS4|DDIT3|JUNB|HES1|HIF1A|HNF4A|HES5|ARRB1|JUN|VEGFA|NFE2L2|HMGB1|TNF|PF4|ARNT|PTH|POU3F3|EPO|IL4|IL6|NTF3|CREB1|GRIN1|ESRRG|KAT5|STAT3|ATF6|NOTCH3|ATF4|NOTCH1|NOTCH4|NR5A2|RBPJ|BMP7|F2R|IL2
GO:0048858	4.5307e-07	5.08e-06	27	233	559	14277	cell projection morphogenesis	ADORA2A|GJA1|CNP|APP|BDNF|APOE|BCL2|BAI1|DCX|SNAP25|NEFL|NTF3|PTPRZ1|CREB1|MAP1B|NFASC|DPYSL5|RTN4R|CDK5|TRPM2|NOTCH1|S100B|ADM|HPCA|JAK2|SIAH1|BMP7
GO:0048678	5.0531e-07	5.6499e-06	9	27	559	14277	response to axon injury	TXN2|APOE|BCL2|MAP1B|JAK2|SOD1|NEFL|EPO|SOD2
GO:0050776	5.3771e-07	5.9955e-06	27	235	559	14277	regulation of immune response	C3AR1|TNF|C9|CRP|COL3A1|TLR2|CACNB3|TLR4|MBP|APOA1|INS|FCN3|HMOX1|CNR1|PLA2G1B|IL1B|NOS2|IL4|ICAM1|IL6|TNFSF4|CFB|RELA|NDFIP1|TRPM2|P2RX7|IL2
GO:0031960	5.4331e-07	6.0411e-06	17	104	559	14277	response to corticosteroid stimulus	PLAT|IL6|TNF|CCL2|PTGS2|OXT|IL1RN|JUNB|FOS|PLA2G4A|DUSP1|ADM|BCL2|SERPINE1|IL1B|IGFBP2|NEFL
GO:0090047	5.6869e-07	6.2884e-06	15	82	559	14277	positive regulation of transcription regulator activity	IL4|ICAM1|IL6|TNF|RELA|PPARG|TLR2|TLR4|PRDX3|INS|PLA2G1B|IL1B|JAK2|CAT|MAP3K13
GO:0051091	5.6869e-07	6.2884e-06	15	82	559	14277	positive regulation of transcription factor activity	IL4|ICAM1|IL6|TNF|RELA|PPARG|TLR2|TLR4|PRDX3|INS|PLA2G1B|IL1B|JAK2|CAT|MAP3K13
GO:0043388	5.7269e-07	6.3153e-06	16	93	559	14277	positive regulation of DNA binding	IL4|HMGB1|ICAM1|IL6|TNF|RELA|PPARG|TLR2|TLR4|PRDX3|INS|PLA2G1B|IL1B|JAK2|CAT|MAP3K13
GO:0016477	6.2212e-07	6.8256e-06	30	281	559	14277	cell migration	HMGB1|EDN3|TNF|CCL2|TNFRSF12A|GJA1|PF4|CX3CL1|GDNF|ITGAM|AKT1|VCAM1|AGTR1|APOA1|PTK2B|PLA2G1B|POU3F3|IL1B|NOS3|DCX|FGF2|PLAT|SELP|ICAM1|IL6|CDK5|VEGFA|CX3CR1|DGKZ|SELE
GO:0051271	6.2237e-07	6.8256e-06	14	72	559	14277	negative regulation of cellular component movement	CD63|ADORA1|ARNT|AGTR2|APOE|HMOX1|BCL2|SERPINE1|APOH|NGB|RBPJ|ANGPT2|FGF2|IGFBP5
GO:0051918	6.4419e-07	7.0075e-06	6	10	559	14277	negative regulation of fibrinolysis	THBD|F2|SERPINE1|APOH|CPB2|PLG
GO:0031650	6.4419e-07	7.0075e-06	6	10	559	14277	regulation of heat generation	PLA2G4A|TNF|PTGER3|PTGS2|CNR1|IL1B
GO:0031652	6.4419e-07	7.0075e-06	6	10	559	14277	positive regulation of heat generation	PLA2G4A|TNF|PTGER3|PTGS2|CNR1|IL1B
GO:0051336	6.4868e-07	7.0373e-06	36	375	559	14277	regulation of hydrolase activity	HMGB1|TNF|C9|ADORA2A|PPARG|EDN1|VTN|AGTR1|MOAP1|AGTR2|APOA1|CASP9|PTK2B|SERPINE1|APOA5|APOC3|APOH|PLA2G1B|GIT2|DIABLO|NOS3|DAP|HSPA5|CYCS|CST3|TP53|TNNI3|SIRT1|GRM5|F3|BAX|F2|JAK2|APAF1|SELE|F2R
GO:0050995	6.6499e-07	7.1754e-06	7	15	559	14277	negative regulation of lipid catabolic process	AKT1|TNF|INS|CNR1|APOC3|IL1B|ADORA1
GO:0010574	6.6499e-07	7.1754e-06	7	15	559	14277	regulation of vascular endothelial growth factor production	C3AR1|IL6|CCL2|HIF1A|PTGS2|IL1B|ARNT
GO:0031349	6.6948e-07	7.2045e-06	15	83	559	14277	positive regulation of defense response	IL6|TNF|PTGER3|PTGS2|RELA|TLR2|TLR4|CX3CL1|AGTR1|PLA2G4A|CNR1|SERPINE1|PLA2G2A|IL1B|JAK2
GO:0001836	6.808e-07	7.3068e-06	8	21	559	14277	release of cytochrome c from mitochondria	CASP3|BCL2|BAX|JUN|TP53|BCL2L1|TRPM2|SOD2
GO:0048660	7.1108e-07	7.6114e-06	11	44	559	14277	regulation of smooth muscle cell proliferation	IL6|TNF|PTGS2|HMOX1|JUN|VEGFA|EDN1|CNP|NOS3|RBPJ|IGFBP5
GO:0035295	7.13e-07	7.6117e-06	31	298	559	14277	tube development	EDN3|ADORA2A|EDN1|GJA1|CNP|GDNF|CALB1|RGMA|AGTR1|BDNF|AGTR2|ATG5|APOE|BCL2|CASP8|POU3F3|NOS3|FGF2|SOD1|SOD2|HES1|NOTCH3|P2RX4|NOTCH1|ADM|KCNJ8|PHB2|VEGFA|NOTCH4|APAF1|BMP7
GO:0016485	7.1799e-07	7.6349e-06	17	106	559	14277	protein processing	F12|METAP2|C9|CFB|ADAMTS13|CRP|CAPN2|TRPM2|MBP|P2RX7|FCN3|F3|MAP2|APOH|PARP1|CASP1|CASP2
GO:0000186	7.1898e-07	7.6349e-06	9	28	559	14277	activation of MAPKK activity	ZAK|JAK2|GADD45B|MAP3K13|GRM1|ADORA1|FGF2|F2R|MAP3K11
GO:0071310	7.5245e-07	7.9692e-06	27	239	559	14277	cellular response to organic substance	AQP9|PPARG|AQP4|AKT1|FOS|EIF4EBP2|PLA2G1B|HSPA5|ERO1L|PIK3R1|EGR1|VIMP|PDXP|DDIT3|JUNB|STAT3|GCG|ATF6|GH1|DUSP1|UCP2|JAK2|IGFBP1|NFE2L2|GNB3|IGFBP2|PARP1
GO:0032355	7.6579e-07	8.0891e-06	13	63	559	14277	response to estradiol stimulus	PTGS2|OXT|MAP1B|STAT3|GH1|DUSP1|F3|CASP8|ENO2|IL1B|NOS3|BMP7|IGFBP2
GO:0019229	7.9125e-07	8.3362e-06	10	36	559	14277	regulation of vasoconstriction	EDN3|AGTR1|ACE|ADM|CYSLTR1|PTGS2|EDN1|CNP|ALOX5|F2R
GO:0001558	8.7088e-07	9.1511e-06	25	212	559	14277	regulation of cell growth	RTN4|TNFRSF12A|PPARG|HSPA1A|BDKRB1|AKT1|AGTR1|AGTR2|PTK2B|INS|APOE|HTRA1|BCL2|NRG1|NDUFS3|FGF2|MAP1B|TP53|ADNP|NDUFA13|HNF4A|IGFBP1|IGFBP2|IL2|IGFBP5
GO:0034599	8.7892e-07	9.2114e-06	12	54	559	14277	cellular response to oxidative stress	FOS|HIF1A|HMOX1|F3|MPO|PRDX2|CAT|PRDX3|SOD1|EPO|SOD2|ARNT
GO:0051223	9.3322e-07	9.7551e-06	20	145	559	14277	regulation of protein transport	IL6|TNF|TNFSF4|PANX1|ADORA2A|TLR2|NDFIP1|TNFSF14|TLR4|SIRT1|CDK5|P2RX7|APOA1|INS|GSK3B|PLA2G1B|IL1B|JAK2|CASP1|IL2
GO:0008637	1.0066e-06	1.0467e-05	9	29	559	14277	apoptotic mitochondrial changes	AKT1|CASP3|BCL2|BAX|JUN|TP53|BCL2L1|TRPM2|SOD2
GO:0051971	1.0066e-06	1.0467e-05	9	29	559	14277	positive regulation of transmission of nerve impulse	TNF|SLC1A3|CCL2|PTGS2|ADORA2A|GRIK2|OXT|SLC24A2|GRIA4
GO:0021700	1.0317e-06	1.0635e-05	16	97	559	14277	developmental maturation	PTGS2|MAP1B|PPARG|GJA1|FOXO3|MMP2|AKT1|SYP|HES1|APP|NOTCH1|HES5|PTK2B|HPCA|VEGFA|EPO
GO:0034368	1.0333e-06	1.0635e-05	8	22	559	14277	protein-lipid complex remodeling	AGTR1|APOB|APOA1|APOE|APOC3|APOA5|PLA2G2A|MPO
GO:0034369	1.0333e-06	1.0635e-05	8	22	559	14277	plasma lipoprotein particle remodeling	AGTR1|APOB|APOA1|APOE|APOC3|APOA5|PLA2G2A|MPO
GO:0034367	1.0333e-06	1.0635e-05	8	22	559	14277	macromolecular complex remodeling	AGTR1|APOB|APOA1|APOE|APOC3|APOA5|PLA2G2A|MPO
GO:0001508	1.048e-06	1.0759e-05	14	75	559	14277	regulation of action potential	GJD2|NTF3|GRIK2|NFASC|GRIN2A|SOD1|MBP|P2RX4|P2RX7|GRIN2B|CNR1|CHRNA7|SCN8A|OLIG2
GO:0051402	1.1423e-06	1.1697e-05	7	16	559	14277	neuron apoptosis	CASP3|APP|GRIK2|AIFM1|BCL2|BNIP3|APAF1
GO:0048534	1.1474e-06	1.1719e-05	28	259	559	14277	hemopoietic or lymphoid organ development	CSF3|GLRX5|MMP9|PPARG|PRDX2|PRDX3|JAG1|VCAM1|ACE|PVALB|BCL2|CASP8|CD4|EPO|EGR1|IL4|TP53|SOD1|JUNB|SOD2|DNASE2|NOTCH3|NOTCH2|NTRK1|VEGFA|NOTCH4|JAK2|IL2
GO:0014075	1.152e-06	1.1736e-05	11	46	559	14277	response to amine stimulus	CCL2|ADORA2A|OXT|RELA|GRIN2A|NOS3|CTSB|DPYSL2|MMP3|SOD1|DDIT3
GO:0007565	1.205e-06	1.2245e-05	18	122	559	14277	female pregnancy	PTGS2|OXT|SOD1|JUNB|ADCYAP1|FOS|PLA2G4A|THBD|ADM|CNR1|BCL2|IL1B|EPOR|IGFBP2|PRL|ANGPT2|PLAU|EPO
GO:0002520	1.2339e-06	1.2508e-05	29	275	559	14277	immune system development	CSF3|HMGB1|GLRX5|MMP9|PPARG|PRDX2|PRDX3|JAG1|VCAM1|ACE|PVALB|BCL2|CASP8|CD4|EPO|EGR1|IL4|TP53|SOD1|JUNB|SOD2|DNASE2|NOTCH3|NOTCH2|NTRK1|VEGFA|NOTCH4|JAK2|IL2
GO:0032102	1.332e-06	1.3468e-05	12	56	559	14277	negative regulation of response to external stimulus	APOE|ADORA2A|INS|PPARG|SERPINE1|NDFIP1|SERPINC1|CHRNA7|GRIN3A|ADORA1|ANGPT2|IL2
GO:0045454	1.3431e-06	1.3546e-05	13	66	559	14277	cell redox homeostasis	GLRX3|GLRX5|VIMP|AIFM1|TXN2|PRDX2|PDIA4|PRDX3|DDIT3|GLRX2|GSR|TXNRD2|GLRX
GO:0010543	1.3703e-06	1.3725e-05	6	11	559	14277	regulation of platelet activation	SELP|THBD|APOE|F2|TLR4|NOS3
GO:0045123	1.3703e-06	1.3725e-05	6	11	559	14277	cellular extravasation	VCAM1|SELP|TNF|CX3CL1|SELE|ITGAM
GO:0051952	1.3711e-06	1.3725e-05	10	38	559	14277	regulation of amine transport	RTN4|P2RX7|TNF|ADORA2A|CNR1|OXT|HPCA|ADRBK1|CHRNA7|GDNF
GO:0010522	1.3884e-06	1.3829e-05	9	30	559	14277	regulation of calcium ion transport into cytosol	P2RX5|P2RX4|P2RX7|NOS1|BCL2|F2|PLA2G1B|BDKRB1|F2R
GO:0030168	1.3884e-06	1.3829e-05	9	30	559	14277	platelet activation	VWF|IL6|GP6|FGA|ADAMTS13|COL3A1|F2|PF4|F2R
GO:0030097	1.5241e-06	1.5143e-05	26	233	559	14277	hemopoiesis	CSF3|GLRX5|MMP9|PPARG|PRDX3|JAG1|VCAM1|ACE|PVALB|BCL2|CASP8|CD4|EPO|IL4|EGR1|TP53|JUNB|SOD2|DNASE2|NOTCH3|NOTCH2|NTRK1|VEGFA|NOTCH4|JAK2|IL2
GO:0006417	1.6072e-06	1.5929e-05	20	150	559	14277	regulation of translation	METAP1|IL6|EIF4E3|TNF|NOS1|CPEB2|NDUFA13|EIF2A|EIF4G1|AKT1|APP|EIF4EBP2|PTK2B|EIF3E|EIF2S1|CIRBP|HSPB1|NOS3|NOS2|IGFBP5
GO:0007409	1.6316e-06	1.6131e-05	22	177	559	14277	axonogenesis	NTF3|PTPRZ1|CREB1|MAP1B|NFASC|RTN4R|DPYSL5|CNP|CDK5|NOTCH1|APP|BDNF|S100B|APOE|BCL2|BAI1|SIAH1|JAK2|BMP7|DCX|NEFL|SNAP25
GO:0000187	1.7175e-06	1.6898e-05	14	78	559	14277	activation of MAPK activity	TNF|ZAK|PRDX2|TLR4|SOD1|GRM1|GRM4|MAP3K5|P2RX7|PLA2G1B|IL1B|CHRNA7|FGF2|MAP3K11
GO:0051100	1.7175e-06	1.6898e-05	14	78	559	14277	negative regulation of binding	TNFSF4|ADNP|PRDX2|SIRT1|PARK7|DDIT3|ARRB1|JUN|GSK3B|HMOX1|JAK2|DAP|NGB|CAT
GO:0002675	1.8766e-06	1.8417e-05	7	17	559	14277	positive regulation of acute inflammatory response	PLA2G4A|IL6|TNF|PTGER3|PTGS2|CNR1|IL1B
GO:0031646	1.8889e-06	1.8493e-05	9	31	559	14277	positive regulation of neurological system process	TNF|SLC1A3|CCL2|PTGS2|ADORA2A|GRIK2|OXT|SLC24A2|GRIA4
GO:0007417	1.9598e-06	1.914e-05	39	443	559	14277	central nervous system development	RTN4|GRIK1|ADORA2A|BCAN|CCNG1|CKB|MBP|NPTX1|AGTR2|APP|HTRA2|PCP4|BCL2|POU3F3|OLIG2|HSPA5|DCX|LPHN1|NES|NTF3|EMX1|PTPRZ1|CREB1|MAP1B|TP53|ASIC2|DPYSL2|SERPINI1|CDK5|NOTCH3|HES1|NOTCH1|DKK1|S100B|CX3CR1|HPCA|EPOR|APAF1|FAIM2
GO:0033273	2.0587e-06	2.0057e-05	16	102	559	14277	response to vitamin	CCL2|PTGS2|RELA|OXT|MAP1B|PPARG|F7|PLA2G4A|WNT3|DUSP1|BCL2|IL1B|ANGPT1|IGFBP2|BMP7|EPO
GO:0006468	2.29e-06	2.205e-05	51	657	559	14277	protein amino acid phosphorylation	ZAK|TLR2|PRDX2|EIF2A|TLR4|ADORA1|AKT1|MAP3K5|APP|COL4A3BP|PLA2G1B|IL1B|CHRNA7|ROS1|MAP2K7|FGF2|TRPM7|WNK1|PRKCH|PRKCG|PRKCE|CDK5|GRM1|GRM4|EIF2S1|F2|GADD45B|MAP3K13|MAP3K11|TNF|CCL2|ADRBK1|MAPKAPK2|PTK2B|BCL2|TEK|CSF1R|CREB1|MAP2K4|MAPK11|MAPK10|SOD1|P2RX7|PLK3|GSK3B|NTRK1|MAP2|NTRK2|JAK2|BMP7|F2R
GO:0002700	2.2907e-06	2.205e-05	10	40	559	14277	regulation of production of molecular mediator of immune response	IL4|IL6|TNF|TNFSF4|APOA1|HMOX1|TLR2|NDFIP1|TLR4|IL2
GO:0045767	2.2907e-06	2.205e-05	10	40	559	14277	regulation of anti-apoptosis	RTN4|IL6|ADM|DUSP1|PTK2B|HMOX1|ANGPT1|BCL2L1|SIRT1|SLC9A1
GO:0045833	2.2907e-06	2.205e-05	10	40	559	14277	negative regulation of lipid metabolic process	AKT1|TNF|APOE|INS|CNR1|APOC3|IL1B|NFKB1|SOD1|ADORA1
GO:0007422	2.2907e-06	2.205e-05	10	40	559	14277	peripheral nervous system development	NTF3|BAI1|NFASC|BAI2|ASIC2|SCN8A|SOD1|SERPINI1|GDNF|CDK5
GO:0050728	2.5376e-06	2.4368e-05	9	32	559	14277	negative regulation of inflammatory response	APOE|ADORA2A|INS|PPARG|NDFIP1|SERPINC1|CHRNA7|ADORA1|IL2
GO:0051604	2.6149e-06	2.505e-05	17	116	559	14277	protein maturation	F12|METAP2|C9|CFB|ADAMTS13|CRP|CAPN2|TRPM2|MBP|P2RX7|FCN3|F3|MAP2|APOH|PARP1|CASP1|CASP2
GO:0051048	2.7006e-06	2.581e-05	13	70	559	14277	negative regulation of secretion	EDN3|TNFSF4|TNF|OXT|EDN1|ADORA1|KCNJ11|APOA1|INS|HMOX1|CNR1|IL1B|NRG1
GO:0006690	2.7978e-06	2.6675e-05	11	50	559	14277	icosanoid metabolic process	PLA2G4A|PTGIS|TBXAS1|PTGDS|PTGS2|PTGES|ALOX5AP|EDN1|PLA2G1B|ALOX12B|ALOX5
GO:0042330	2.819e-06	2.6751e-05	21	169	559	14277	taxis	IL4|EDN3|HMGB1|C3AR1|IL6|CCL2|CYSLTR1|PF4|CX3CL1|ITGAM|AGTR1|PPBP|CX3CR1|VEGFA|PLA2G1B|IL1B|ANGPT1|SERPIND1|FGF2|PLAU|PTAFR
GO:0006935	2.819e-06	2.6751e-05	21	169	559	14277	chemotaxis	IL4|EDN3|HMGB1|C3AR1|IL6|CCL2|CYSLTR1|PF4|CX3CL1|ITGAM|AGTR1|PPBP|CX3CR1|VEGFA|PLA2G1B|IL1B|ANGPT1|SERPIND1|FGF2|PLAU|PTAFR
GO:0010608	2.8743e-06	2.7211e-05	26	241	559	14277	posttranscriptional regulation of gene expression	EIF4E3|METAP1|TNF|CPEB2|EIF2A|MAPKAPK2|GDNF|AKT1|APP|EIF4EBP2|APOA1|PTK2B|BCL2|EIF3E|NOS3|NOS2|IL6|NOS1|NDUFA13|EIF4G1|EIF2S1|VEGFA|HSPB1|CIRBP|NGB|IGFBP5
GO:0070997	2.9673e-06	2.796e-05	7	18	559	14277	neuron death	CASP3|APP|GRIK2|AIFM1|BCL2|BNIP3|APAF1
GO:0030728	2.9673e-06	2.796e-05	7	18	559	14277	ovulation	PLA2G4A|IL1R1|PTGS2|IL1B|NOS3|FOXO3|SIRT1
GO:0045768	3.369e-06	3.1596e-05	9	33	559	14277	positive regulation of anti-apoptosis	IL6|ADM|DUSP1|PTK2B|HMOX1|ANGPT1|BCL2L1|SIRT1|SLC9A1
GO:0046456	3.369e-06	3.1596e-05	9	33	559	14277	icosanoid biosynthetic process	PTGIS|TBXAS1|PTGDS|PTGS2|ALOX5AP|EDN1|PLA2G1B|ALOX12B|ALOX5
GO:0048872	3.4373e-06	3.2062e-05	15	94	559	14277	homeostasis of number of cells	IL6|TNFSF14|PRDX2|SOD1|DNASE2|AKT1|P2RX7|CASP3|PVALB|HMOX1|BCL2|VEGFA|JAK2|F2R|EPO
GO:0007005	3.44e-06	3.2062e-05	18	131	559	14277	mitochondrion organization	TSPO|TP53|BNIP3|BCL2L1|PRDX3|TRPM2|SOD2|AKT1|PPIF|P2RX7|CASP3|HTRA2|BCL2|JUN|BAX|COL4A3BP|HSPA4|NOS3
GO:0045834	3.4426e-06	3.2062e-05	11	51	559	14277	positive regulation of lipid metabolic process	AKT1|AGTR1|PLA2G4A|TNF|APOA1|PTGS2|APOE|INS|PPARG|APOA5|IL1B
GO:0006816	3.841e-06	3.569e-05	18	132	559	14277	calcium ion transport	SLC8A3|SLC8A1|CLCA1|SLC8A2|CYSLTR1|TRPM7|GRIN2A|CACNB3|ASIC1|GRIN3A|TRPM2|ATP2B1|P2RX7|GRIN2B|SLC24A2|SLC24A1|HPCA|CHRNA7
GO:0050866	4.1587e-06	3.8552e-05	12	62	559	14277	negative regulation of cell activation	CASP3|THBD|APOE|ADORA2A|CNR1|HMOX1|F2|NDFIP1|NOS3|PRDX2|PAWR|IL2
GO:0008629	4.2139e-06	3.8973e-05	11	52	559	14277	induction of apoptosis by intracellular signals	CASP3|RNF7|HTRA2|AIFM1|BAX|HMOX1|TP53|DIABLO|JAK2|SART1|PRODH
GO:0019216	4.2837e-06	3.9528e-05	18	133	559	14277	regulation of lipid metabolic process	TNF|PTGS2|PPARG|NFKB1|SOD1|ADORA1|AKT1|AGTR1|APOB|PLA2G4A|APOA1|HNF4A|INS|APOE|CNR1|APOA5|APOC3|IL1B
GO:0032652	4.3939e-06	4.0452e-05	8	26	559	14277	regulation of interleukin-1 production	P2RX7|APOA1|PANX1|TLR4|CHRNA7|JAK2|CASP1|F2R
GO:0006357	4.4976e-06	4.1247e-05	55	747	559	14277	regulation of transcription from RNA polymerase II promoter	HTATIP2|PPARG|TLR2|PRRX1|NFKB1|TLR4|PAWR|FOXO3|GDNF|FOS|APP|HMOX1|HEY2|PLA2G1B|IL1B|OLIG2|FGF2|EGR1|RELA|TP53|NPAS4|FOSB|NR0B2|JUNB|HES1|HIF1A|HNF4A|HES5|ARRB1|JUN|VEGFA|EID1|HMGB1|TNF|ARNT|PTH|POU3F3|EPO|IL4|IL6|NTF3|CREB1|GRIN1|KAT5|SIRT1|STAT3|SOD2|ATF6|ATF4|HDAC3|NOTCH1|NR5A2|BMP7|ZFHX3|IL2
GO:0031668	4.5007e-06	4.1247e-05	15	96	559	14277	cellular response to extracellular stimulus	TXN2|BECN1|ADNP|TP53|SIRT1|GLRX2|FOS|P2RX7|WNT3|MAP1LC3A|ATG5|JUN|HMOX1|DAP|HSPA5
GO:0035235	4.5896e-06	4.187e-05	5	8	559	14277	ionotropic glutamate receptor signaling pathway	APP|GRIN2B|GRIN1|GRIN2A|GRIN3A
GO:0008631	4.5896e-06	4.187e-05	5	8	559	14277	induction of apoptosis by oxidative stress	CASP3|RNF7|DIABLO|JAK2|PRODH
GO:0001818	4.6606e-06	4.2421e-05	10	43	559	14277	negative regulation of cytokine production	TNF|APOA1|VIMP|ARRB1|HMOX1|PPARG|NDFIP1|TLR4|CHRNA7|KAT5
GO:0006811	4.6799e-06	4.25e-05	55	748	559	14277	ion transport	SLC8A3|KCNK17|TSPO|GRIK1|GRIK2|GRIN3A|KCNK13|KCNJ11|KCNK10|SHKBP1|ATP2B1|SLC1A2|KCNK9|SLC1A3|GRIN2B|GRIN2C|SLC1A6|SLC24A2|SLC24A1|CHRNA7|SLC1A1|ATP5J|CLCA1|TRPM7|STIM2|GRIN2A|WNK1|TRPM2|CYSLTR1|PANX1|CACNB3|ATP5G2|SLC8A1|SLC8A2|MLC1|SLC12A2|GRIN1|SLC12A5|ASIC2|GRIA4|ASIC1|KCNK2|KCNK4|P2RX5|P2RX4|P2RX7|CYBB|GRIA2|UCP2|GRIA1|KCNJ8|HPCA|SCN8A|ABCC8|SLC9A1
GO:0045687	4.7583e-06	4.3115e-05	6	13	559	14277	positive regulation of glial cell differentiation	RTN4|NOTCH1|NTF3|RELA|PPARG|OLIG2
GO:0033559	5.1319e-06	4.6322e-05	11	53	559	14277	unsaturated fatty acid metabolic process	PLA2G4A|PTGIS|TBXAS1|PTGDS|PTGS2|PTGES|ALOX5AP|EDN1|PLA2G1B|ALOX12B|ALOX5
GO:0071496	5.1353e-06	4.6322e-05	15	97	559	14277	cellular response to external stimulus	TXN2|BECN1|ADNP|TP53|SIRT1|GLRX2|FOS|P2RX7|WNT3|MAP1LC3A|ATG5|JUN|HMOX1|DAP|HSPA5
GO:0042176	5.1588e-06	4.6325e-05	13	74	559	14277	regulation of protein catabolic process	TNF|RELA|GRIN2A|NDFIP1|GJA1|PRKCG|HSPBP1|AKT1|GRIN2C|INS|APOE|IL1B|EPO
GO:0046328	5.1588e-06	4.6325e-05	13	74	559	14277	regulation of JNK cascade	SH3RF1|TNF|ZAK|GRIK2|EDN1|TLR4|AKT1|MAP3K5|HDAC3|AIDA|PTK2B|IL1B|MAP3K11
GO:0051480	5.2832e-06	4.7336e-05	17	122	559	14277	cytosolic calcium ion homeostasis	C3AR1|SLC8A1|CYSLTR1|OXT|EDN1|BDKRB1|AGTR1|P2RX7|ADM|PTK2B|F2|HPCA|IL1B|JAK2|EPOR|F2R|IL2
GO:0008152	5.6804e-06	5.0782e-05	284	5951	559	14277	metabolic process	LDHC|PTGS2|AQP9|EDN1|ADORA1|SART1|ATP2B1|AGTR1|MAP3K5|APP|APOB|HTRA2|APOE|HTRA1|COL4A3BP|PLA2G1B|APOH|CHRNA7|ROS1|MAP2K7|OXR1|F12|ARC|POLG|UGCG|GRIN2A|F8|WNK1|UBR3|F7|WDR83|GLUL|ADAMTS8|NAPEPLD|F5|HNF4A|F3|EIF2S1|BACE1|F2|VEGFA|PLA2G2A|PRODH|CYP2B6|TXN2|TDRD9|HSPA1A|ADRBK1|HSPA1L|ACE|INS|GAD1|MOCS1|PLAT|ODC1|BHMT2|SPHK2|VIMP|BECN1|CFB|MAP2K4|TREX1|S100A12|PLA2G4A|RNF7|NTRK1|HPCA|MAP2|NTRK2|PON1|P…
GO:0008645	6.0312e-06	5.3442e-05	8	27	559	14277	hexose transport	AKT1|GH1|PPBP|SLC2A3|INS|EDN1|SLC2A1|PLA2G1B
GO:0003044	6.0312e-06	5.3442e-05	8	27	559	14277	regulation of systemic arterial blood pressure mediated by a chemical signal	EDN3|AGTR1|ACE|AGTR2|CYP11B2|EDN1|NOS3|SOD2
GO:0015758	6.0312e-06	5.3442e-05	8	27	559	14277	glucose transport	AKT1|GH1|PPBP|SLC2A3|INS|EDN1|SLC2A1|PLA2G1B
GO:0046427	6.0312e-06	5.3442e-05	8	27	559	14277	positive regulation of JAK-STAT cascade	IL4|GH1|IL6|JAK2|PRL|F2R|EPO|IL2
GO:0048771	6.2199e-06	5.4993e-05	11	54	559	14277	tissue remodeling	ACE|AGTR2|HIF1A|ATG5|PTH|VEGFA|CSPG4|NOS3|NOS2|PLG|F2R
GO:0043525	6.7499e-06	5.9547e-05	7	20	559	14277	positive regulation of neuron apoptosis	TNF|BAX|IL18|JUN|TP53|CDK5|MAP3K11
GO:0051128	6.8112e-06	5.9956e-05	43	537	559	14277	regulation of cellular component organization	RTN4|EDN3|HMGB1|TNF|TNFRSF12A|OXT|EDN1|VTN|HSPA1A|MBP|AKT1|METRN|APOA1|APOE|INS|CNR1|SERPINE1|APOA5|APOC3|IL1B|ANGPT1|NEFL|SNAP25|PIK3R1|SPTBN5|MAP1B|CST3|RTN4R|TP53|ADNP|CD63|TRPM2|ANXA2|PLA2G4A|P2RX7|ARRB1|GSK3B|VEGFA|MAP2|HPCA|BMP7|NCAN|SELE
GO:0007204	7.1924e-06	6.3173e-05	16	112	559	14277	elevation of cytosolic calcium ion concentration	C3AR1|SLC8A1|CYSLTR1|OXT|EDN1|BDKRB1|AGTR1|P2RX7|ADM|PTK2B|HPCA|IL1B|JAK2|EPOR|F2R|IL2
GO:0006636	7.4037e-06	6.4466e-05	9	36	559	14277	unsaturated fatty acid biosynthetic process	PTGIS|TBXAS1|PTGDS|PTGS2|ALOX5AP|EDN1|PLA2G1B|ALOX12B|ALOX5
GO:0006970	7.4037e-06	6.4466e-05	9	36	559	14277	response to osmotic stress	TNF|AQP9|SLC12A2|PTK2B|OXT|SLC2A1|TP53|KMO|EPO
GO:0006984	7.4037e-06	6.4466e-05	9	36	559	14277	ER-nucleus signaling pathway	ATF6|VIMP|GSK3B|TP53|EIF2A|ERO1L|HSPA5|NFE2L2|DDIT3
GO:0031100	7.4037e-06	6.4466e-05	9	36	559	14277	organ regeneration	CCL2|ADM|PPARG|APOA5|APOH|ANGPT1|NR0B2|F7|ANGPT2
GO:0051092	7.5037e-06	6.4913e-05	11	55	559	14277	positive regulation of NF-kappaB transcription factor activity	ICAM1|TNF|INS|RELA|TLR2|PLA2G1B|IL1B|TLR4|CAT|PRDX3|MAP3K13
GO:0045793	7.5037e-06	6.4913e-05	11	55	559	14277	positive regulation of cell size	AKT1|TNFRSF12A|PTK2B|INS|BCL2|MAP1B|EDN1|ADNP|IGFBP1|NRG1|IL2
GO:0007612	7.5037e-06	6.4913e-05	11	55	559	14277	learning	FOS|GRM4|APP|GRIN2B|SLC24A2|JUN|GRIN1|DLG4|GRIN2A|CHRNA7|CDK5
GO:0048511	7.6469e-06	6.601e-05	19	152	559	14277	rhythmic process	GRIN2A|ADNP|FOXO3|GRIN3A|F7|BCL2L1|SOD1|SIRT1|HDAC3|PLA2G4A|PTGDS|GRIN2B|BCL2|JUN|VEGFA|NOS3|ANGPT1|CHRNA7|CASP1
GO:0070838	8.0485e-06	6.8912e-05	18	139	559	14277	divalent metal ion transport	SLC8A3|SLC8A1|CLCA1|SLC8A2|CYSLTR1|TRPM7|GRIN2A|CACNB3|ASIC1|GRIN3A|TRPM2|ATP2B1|P2RX7|GRIN2B|SLC24A2|SLC24A1|HPCA|CHRNA7
GO:0051954	8.0517e-06	6.8912e-05	6	14	559	14277	positive regulation of amine transport	RTN4|P2RX7|ADORA2A|OXT|ADRBK1|GDNF
GO:0014015	8.0517e-06	6.8912e-05	6	14	559	14277	positive regulation of gliogenesis	RTN4|NOTCH1|NTF3|RELA|PPARG|OLIG2
GO:0031102	8.0517e-06	6.8912e-05	6	14	559	14277	neuron projection regeneration	ADM|APOE|BCL2|MAP1B|JAK2|NEFL
GO:0015749	8.1561e-06	6.9657e-05	8	28	559	14277	monosaccharide transport	AKT1|GH1|PPBP|SLC2A3|INS|EDN1|SLC2A1|PLA2G1B
GO:0002526	8.6191e-06	7.3455e-05	14	89	559	14277	acute inflammatory response	F12|IL6|C9|CFB|CRP|F8|TRPM2|STAT3|MBP|VCAM1|INS|FCN3|F3|F2
GO:0046890	9.0123e-06	7.6643e-05	11	56	559	14277	regulation of lipid biosynthetic process	AKT1|PLA2G4A|APOB|TNF|PTGS2|APOE|INS|APOC3|APOA5|NFKB1|SOD1
GO:0010551	9.2611e-06	7.8592e-05	19	154	559	14277	regulation of gene-specific transcription from RNA polymerase II promoter	CREB1|PPARG|TLR2|TP53|TLR4|NFKB1|FOXO3|KAT5|SIRT1|GDNF|HES1|HDAC3|NOTCH1|HNF4A|HES5|ARRB1|HEY2|PLA2G1B|IL1B
GO:0051248	9.7494e-06	8.2561e-05	23	212	559	14277	negative regulation of protein metabolic process	PLAT|RELA|IDE|GRIN2A|NDUFA13|PRKCG|NFKB1|BDKRB1|CDK5|EIF4EBP2|PSMA6|ATG5|GRIN2C|INS|ARRB1|EIF3E|JUN|SERPINE1|F2|NGB|IGFBP5|EPO|IL2
GO:0030431	9.9934e-06	8.4272e-05	5	9	559	14277	sleep	FOS|OXT|IL18|GRIN2A|SNAP25
GO:0046902	9.9934e-06	8.4272e-05	5	9	559	14277	regulation of mitochondrial membrane permeability	PPIF|BCL2|TP53|BNIP3|BCL2L1
GO:0048661	1.088e-05	9.1363e-05	8	29	559	14277	positive regulation of smooth muscle cell proliferation	IL6|TNF|PTGS2|HMOX1|JUN|VEGFA|EDN1|RBPJ
GO:0007270	1.088e-05	9.1363e-05	8	29	559	14277	nerve-nerve synaptic transmission	PLAT|SLC1A4|GRM2|ADORA2A|HPCA|TMOD2|CDK5|PARK7
GO:0050714	1.093e-05	9.1596e-05	10	47	559	14277	positive regulation of protein secretion	P2RX7|IL6|TNF|TNFSF4|PANX1|ADORA2A|INS|PLA2G1B|CASP1|IL2
GO:0050877	1.1453e-05	9.5774e-05	77	1206	559	14277	neurological system process	GRIK1|PTGS2|GRIK2|CNP|GRIN3A|CALB1|KCNJ11|ADORA1|MBP|SLC1A4|FOS|APP|AGTR2|CASP3|SLC1A2|BDNF|SLC1A3|GRIN2B|GRIN2C|APOE|SLC24A2|SLC1A6|SLC24A1|DLG4|IL1B|CHRNA7|OLIG2|DAP|CASP1|FGF2|SLC1A1|EGR1|GJD2|GRIN2A|ADNP|UBR3|PRKCG|GRM1|CDK5|GRM5|GRM4|GRM3|GRM2|ARRB1|JUN|CA4|NCAN|ADORA2A|OXT|BDKRB1|NPTX1|SYN1|CNR1|NEFL|SNAP25|GAD1|PLAT|NOS1|NTF3|SLC12A2|GRIN1|SLC12A5|NFASC|ASIC2|SOD1|TNNI3|PARK7|SOD2|P2RX4|P2…
GO:0034614	1.1953e-05	9.9753e-05	9	38	559	14277	cellular response to reactive oxygen species	FOS|F3|MPO|PRDX2|CAT|PRDX3|SOD1|EPO|SOD2
GO:0019538	1.2208e-05	0.00010167	142	2610	559	14277	protein metabolic process	CNDP1|ZAK|MMP9|IDE|TLR2|TLR4|MMP3|MMP2|ADORA1|APP|MAP3K5|EIF4EBP2|ATG5|ST3GAL5|HTRA2|HTRA1|ATG7|COL4A3BP|PLA2G1B|APOH|IL1B|CHRNA7|DAP|MAP2K7|ROS1|F12|RELA|WNK1|UBR3|F7|ADAMTS8|PSMA6|ARRB1|F3|EIF2S1|BACE1|F2|SYVN1|CCL2|HSPA1A|ADRBK1|MAPKAPK2|ACE|EIF3E|TEK|DNAJA1|ERO1L|DNAJA4|GAD1|CSF1R|MOCS1|PLAT|CFLAR|PTPN9|VIMP|CFB|MAP2K4|KAT5|PPIF|ATF6|HSPBP1|P2RX7|HDAC3|PLK3|RNF7|NTRK1|PPIC|MAP2|NTRK2|DNAJB1|P…
GO:0051346	1.2837e-05	0.00010668	11	58	559	14277	negative regulation of hydrolase activity	APOA1|ADORA2A|APOC3|SERPINE1|CST3|TP53|VTN|NOS3|HSPA5|TNNI3|SIRT1
GO:0043526	1.2976e-05	0.00010739	6	15	559	14277	neuroprotection	GRM4|AKT1S1|ADNP|JAK2|EPO|NMNAT1
GO:0014048	1.2976e-05	0.00010739	6	15	559	14277	regulation of glutamate secretion	P2RX7|GRIN2B|ADORA2A|IL1B|DPYSL2|ADORA1
GO:0050795	1.322e-05	0.00010919	12	69	559	14277	regulation of behavior	EDN3|C3AR1|IL6|CCL2|PTGDS|CNR1|F3|VEGFA|SERPINE1|F7|CASP1|ANGPT2
GO:0002697	1.3842e-05	0.00011361	15	105	559	14277	regulation of immune effector process	IL4|ICAM1|IL6|TNF|TNFSF4|NDFIP1|TLR2|TLR4|P2RX7|APOA1|INS|HMOX1|IL1B|NOS2|IL2
GO:0043535	1.3868e-05	0.00011361	7	22	559	14277	regulation of blood vessel endothelial cell migration	AGTR2|PTGS2|APOE|VEGFA|ANGPT1|FGF2|ANGPT2
GO:0001990	1.3868e-05	0.00011361	7	22	559	14277	regulation of systemic arterial blood pressure by hormone	EDN3|AGTR1|ACE|AGTR2|CYP11B2|EDN1|NOS3
GO:0010524	1.3868e-05	0.00011361	7	22	559	14277	positive regulation of calcium ion transport into cytosol	P2RX5|P2RX4|P2RX7|F2|PLA2G1B|BDKRB1|F2R
GO:0080135	1.3906e-05	0.00011368	17	131	559	14277	regulation of cellular response to stress	RTN4|SH3RF1|TNF|ZAK|GRIK2|BECN1|EDN1|PRKCG|TLR4|SIRT1|AKT1|MAP3K5|HDAC3|AIDA|PTK2B|IL1B|MAP3K11
GO:0010648	1.4546e-05	0.00011867	30	328	559	14277	negative regulation of cell communication	PTGS2|GRIK2|TLR4|PRDX2|ADRBK1|PAWR|ADORA1|AKT1|AGTR2|AKT1S1|HTRA1|SLC24A2|HEY2|IL1B|HSPA5|RELA|TP53|ADNP|SIRT1|HDAC3|P2RX7|NOTCH1|DKK1|AIDA|ARRB1|PHB2|RGS4|DGKZ|BMP7|IGFBP5
GO:0044236	1.5006e-05	0.00012217	9	39	559	14277	multicellular organismal metabolic process	MMP10|ACE|P2RX7|HIF1A|MMP9|COL3A1|PLA2G1B|MMP3|MMP2
GO:0040014	1.5229e-05	0.00012374	11	59	559	14277	regulation of multicellular organism growth	GH1|HDAC3|APP|HTRA2|APOE|BCL2|CREB1|CNP|SOD1|PRL|STAT3
GO:0009896	1.5397e-05	0.00012485	12	70	559	14277	positive regulation of catabolic process	AKT1|HSPBP1|TNF|HIF1A|BECN1|APOE|INS|APOA5|NDFIP1|GJA1|IL1B|ARNT
GO:0043270	1.6166e-05	0.00013057	10	49	559	14277	positive regulation of ion transport	AKT1|P2RX5|P2RX4|P2RX7|F2|PLA2G1B|STIM2|BDKRB1|ADORA1|F2R
GO:0051591	1.6166e-05	0.00013057	10	49	559	14277	response to cAMP	PLAT|FOS|THBD|AQP9|DUSP1|PTK2B|OXT|RELA|JUN|JUNB
GO:0000060	1.8659e-05	0.0001504	8	31	559	14277	protein import into nucleus, translocation	AKT1|TNF|JUN|F2|TP53|JAK2|FGF2|F2R
GO:0090305	1.8697e-05	0.0001504	9	40	559	14277	nucleic acid phosphodiester bond hydrolysis	CASP3|AIFM1|ENDOG|BAX|DFFB|CYCS|BNIP3|APAF1|SOD1
GO:0070302	1.8888e-05	0.00015164	13	83	559	14277	regulation of stress-activated protein kinase signaling cascade	SH3RF1|TNF|ZAK|GRIK2|EDN1|TLR4|AKT1|MAP3K5|HDAC3|AIDA|PTK2B|IL1B|MAP3K11
GO:0002690	1.9266e-05	0.00015164	7	23	559	14277	positive regulation of leukocyte chemotaxis	EDN3|C3AR1|IL6|CCL2|VEGFA|SERPINE1|F7
GO:0045685	1.9266e-05	0.00015164	7	23	559	14277	regulation of glial cell differentiation	RTN4|NOTCH1|NTF3|RELA|PPARG|F2|OLIG2
GO:0032642	1.9266e-05	0.00015164	7	23	559	14277	regulation of chemokine production	IL6|TNF|HIF1A|HMOX1|TLR2|IL1B|TLR4
GO:0032651	1.9266e-05	0.00015164	7	23	559	14277	regulation of interleukin-1 beta production	P2RX7|APOA1|PANX1|CHRNA7|JAK2|CASP1|F2R
GO:0032374	1.9266e-05	0.00015164	7	23	559	14277	regulation of cholesterol transport	TSPO|APOA1|APOE|PPARG|APOC3|PON1|NFKB1
GO:0032371	1.9266e-05	0.00015164	7	23	559	14277	regulation of sterol transport	TSPO|APOA1|APOE|PPARG|APOC3|PON1|NFKB1
GO:0030155	1.9318e-05	0.00015164	18	148	559	14277	regulation of cell adhesion	ICAM1|SELP|TNF|IL18|VTN|CX3CL1|SERPINI1|CD63|PLG|ARNT|NOTCH1|BCL2|SERPINE1|IL1B|JAK2|NGB|NRG1|PLAU
GO:0060416	1.9343e-05	0.00015164	5	10	559	14277	response to growth hormone stimulus	GH1|JAK2|F7|PIK3R1|STAT3
GO:0051000	1.9343e-05	0.00015164	5	10	559	14277	positive regulation of nitric-oxide synthase activity	AKT1|AGTR2|HIF1A|APOE|INS
GO:0042523	1.9343e-05	0.00015164	5	10	559	14277	positive regulation of tyrosine phosphorylation of Stat5 protein	IL4|GH1|JAK2|EPO|IL2
GO:0032715	1.9343e-05	0.00015164	5	10	559	14277	negative regulation of interleukin-6 production	TNF|VIMP|ARRB1|TLR4|CHRNA7
GO:0006983	1.9343e-05	0.00015164	5	10	559	14277	ER overload response	VIMP|GSK3B|TP53|HSPA5|DDIT3
GO:0030307	1.9509e-05	0.00015192	10	50	559	14277	positive regulation of cell growth	AKT1|TNFRSF12A|PTK2B|INS|BCL2|MAP1B|ADNP|IGFBP1|NRG1|IL2
GO:0050863	1.953e-05	0.00015192	16	121	559	14277	regulation of T cell activation	IL4|IL6|ADORA2A|IL18|NDFIP1|TNFSF14|PRDX2|PAWR|SOD1|SART1|VCAM1|CASP3|ADK|IL1B|CD4|IL2
GO:0030802	1.953e-05	0.00015192	16	121	559	14277	regulation of cyclic nucleotide biosynthetic process	ADORA3|ADORA2A|ADCYAP1R1|EDN1|ADNP|CNP|ADORA1|ADCYAP1|GRM4|GRM3|GRM2|APOE|NTRK1|PTH|NTRK2|NOS3
GO:0030808	1.953e-05	0.00015192	16	121	559	14277	regulation of nucleotide biosynthetic process	ADORA3|ADORA2A|ADCYAP1R1|EDN1|ADNP|CNP|ADORA1|ADCYAP1|GRM4|GRM3|GRM2|APOE|NTRK1|PTH|NTRK2|NOS3
GO:0016310	1.9607e-05	0.00015223	55	786	559	14277	phosphorylation	ZAK|TLR2|PRDX2|EIF2A|TLR4|ADORA1|AKT1|MAP3K5|APP|COL4A3BP|PLA2G1B|IL1B|CHRNA7|NDUFS3|ROS1|MAP2K7|FGF2|ATP5J|TRPM7|WNK1|PRKCH|PRKCG|PRKCE|CDK5|GRM1|GRM4|EIF2S1|F2|GADD45B|MAP3K13|MAP3K11|TNF|CCL2|ATP5G2|ADRBK1|MAPKAPK2|PTK2B|BCL2|TEK|PIK3R1|CSF1R|CREB1|MAP2K4|MAPK11|MAPK10|SOD1|P2RX7|PLK3|GSK3B|NTRK1|MAP2|NTRK2|JAK2|BMP7|F2R
GO:0043393	2.3133e-05	0.00017926	9	41	559	14277	regulation of protein binding	AIDA|BCL2|BAX|GSK3B|ADNP|VTN|NGB|NRG1|PARK7
GO:0050994	2.4033e-05	0.00018551	8	32	559	14277	regulation of lipid catabolic process	AKT1|TNF|INS|CNR1|APOC3|APOA5|IL1B|ADORA1
GO:0016358	2.4033e-05	0.00018551	8	32	559	14277	dendrite development	BDNF|APP|MAP1B|MAP2|HPCA|GRIN3A|DCX|CDK5
GO:0032582	2.456e-05	0.00018922	13	85	559	14277	negative regulation of gene-specific transcription	TNFSF4|TNF|RELA|PPARG|NFKB1|FOXO3|KAT5|HES1|HDAC3|NOTCH1|HES5|HEY2|BMP7
GO:0055088	2.4868e-05	0.00019122	11	62	559	14277	lipid homeostasis	APOB|APOA1|C9|HNF4A|APOE|INS|COL4A3BP|PPARG|APOC3|APOA5|NR5A2
GO:0044237	2.5989e-05	0.00019946	241	4985	559	14277	cellular metabolic process	LDHC|PTGS2|AQP9|EDN1|ADORA1|SART1|ATP2B1|AGTR1|MAP3K5|APP|APOB|APOE|COL4A3BP|PLA2G1B|APOH|CHRNA7|ROS1|MAP2K7|ARC|POLG|UGCG|GRIN2A|WNK1|UBR3|WDR83|GLUL|NAPEPLD|HNF4A|EIF2S1|BACE1|F2|VEGFA|PLA2G2A|PRODH|CYP2B6|TXN2|TDRD9|HSPA1A|ADRBK1|HSPA1L|ACE|INS|GAD1|MOCS1|PLAT|ODC1|BHMT2|SPHK2|VIMP|BECN1|MAP2K4|TREX1|S100A12|PLA2G4A|RNF7|NTRK1|HPCA|MAP2|NTRK2|PON1|PON2|PARP1|RBPJ|BMP7|PARP2|ZFHX3|HTATIP2|PPARG…
GO:0032570	2.6286e-05	0.00020136	7	24	559	14277	response to progesterone stimulus	FOS|CCL2|OXT|RELA|TLR2|TLR4|JUNB
GO:0030799	2.662e-05	0.00020353	16	124	559	14277	regulation of cyclic nucleotide metabolic process	ADORA3|ADORA2A|ADCYAP1R1|EDN1|ADNP|CNP|ADORA1|ADCYAP1|GRM4|GRM3|GRM2|APOE|NTRK1|PTH|NTRK2|NOS3
GO:0044238	2.7827e-05	0.00021236	253	5284	559	14277	primary metabolic process	LDHC|PTGS2|EDN1|ADORA1|SART1|ATP2B1|MAP3K5|APP|APOB|HTRA2|APOE|HTRA1|COL4A3BP|PLA2G1B|APOH|CHRNA7|ROS1|MAP2K7|F12|ARC|POLG|UGCG|GRIN2A|WNK1|UBR3|F7|WDR83|GLUL|ADAMTS8|NAPEPLD|HNF4A|F3|EIF2S1|BACE1|F2|VEGFA|PLA2G2A|PRODH|CYP2B6|TDRD9|HSPA1A|ADRBK1|HSPA1L|ACE|INS|GAD1|MOCS1|PLAT|ODC1|BHMT2|SPHK2|VIMP|CFB|MAP2K4|TREX1|PLA2G4A|RNF7|NTRK1|HPCA|MAP2|NTRK2|PON1|PARP1|RBPJ|BMP7|PARP2|ZFHX3|PLAU|HTATIP2|P…
GO:0010629	2.8396e-05	0.00021533	42	551	559	14277	negative regulation of gene expression	EID1|HMGB1|TNF|PPARG|TDRD9|PRRX1|BNIP3|NFKB1|FOXO3|BCL2L1|REST|PAWR|HEY2|POU3F3|OLIG2|NRG1|FGF2|ROS1|EGR1|TNFSF4|RELA|ARID5A|TP53|ADNP|NDFIP1|NDUFA13|NR0B2|FOSB|KAT5|SIRT1|STAT3|HES1|HDAC3|NOTCH1|HES5|PHB2|BAX|BNIP3L|SCMH1|BMP7|RBPJ|ZFHX3
GO:0010594	2.8431e-05	0.00021533	9	42	559	14277	regulation of endothelial cell migration	AGTR2|PTGS2|APOE|VEGFA|EDN1|APOH|ANGPT1|FGF2|ANGPT2
GO:0032675	2.8431e-05	0.00021533	9	42	559	14277	regulation of interleukin-6 production	P2RX7|IL6|TNF|VIMP|ARRB1|TLR2|IL1B|TLR4|CHRNA7
GO:0031348	2.8431e-05	0.00021533	9	42	559	14277	negative regulation of defense response	APOE|ADORA2A|INS|PPARG|NDFIP1|SERPINC1|CHRNA7|ADORA1|IL2
GO:0001893	3.0004e-05	0.00022681	6	17	559	14277	maternal placenta development	AKT1|PLA2G4A|PTGS2|EPOR|PRDX3|JUNB
GO:0044259	3.0645e-05	0.00023122	8	33	559	14277	multicellular organismal macromolecule metabolic process	MMP10|ACE|P2RX7|HIF1A|MMP9|COL3A1|MMP3|MMP2
GO:0001890	3.1668e-05	0.00023849	13	87	559	14277	placenta development	PTGS2|PPARG|PRDX3|SOD1|PLG|JUNB|ARNT|VCAM1|AKT1|VWF|PLA2G4A|ADM|EPOR
GO:0043620	3.2754e-05	0.00024438	4	6	559	14277	regulation of transcription in response to stress	HIF1A|HMOX1|DDIT3|ARNT
GO:0008634	3.2754e-05	0.00024438	4	6	559	14277	negative regulation of survival gene product expression	BAX|BNIP3L|BNIP3|BCL2L1
GO:0050901	3.2754e-05	0.00024438	4	6	559	14277	leukocyte tethering or rolling	VCAM1|SELP|TNF|SELE
GO:0010544	3.2754e-05	0.00024438	4	6	559	14277	negative regulation of platelet activation	THBD|APOE|F2|NOS3
GO:0015810	3.2754e-05	0.00024438	4	6	559	14277	aspartate transport	SLC1A2|SLC1A3|SLC1A6|SLC1A1
GO:0050829	3.432e-05	0.00025511	5	11	559	14277	defense response to Gram-negative bacterium	SELP|IL6|SERPINE1|TLR4|NOS2
GO:0034405	3.432e-05	0.00025511	5	11	559	14277	response to fluid shear stress	AKT1|P2RX4|P2RX7|F3|NOS3
GO:0009636	3.9378e-05	0.00029163	11	65	559	14277	response to toxin	FOS|C9|BCL2|BAX|MAP1B|EPHX2|TLR2|PON1|TLR4|CAT|NEFL
GO:0050708	3.9378e-05	0.00029163	11	65	559	14277	regulation of protein secretion	P2RX7|IL6|TNF|TNFSF4|APOA1|PANX1|ADORA2A|INS|PLA2G1B|CASP1|IL2
GO:0031331	3.9479e-05	0.00029184	10	54	559	14277	positive regulation of cellular catabolic process	AKT1|HSPBP1|TNF|HIF1A|BECN1|APOE|INS|APOA5|IL1B|ARNT
GO:0001816	4.2155e-05	0.00031105	9	44	559	14277	cytokine production	NFATC2IP|IL4|TNFSF4|PTGS2|IL18|PLA2G1B|CD4|PAWR|PTAFR
GO:0030593	4.3522e-05	0.00032037	6	18	559	14277	neutrophil chemotaxis	EDN3|CCL2|PLA2G1B|IL1B|CX3CL1|ITGAM
GO:0002252	4.3578e-05	0.00032037	16	129	559	14277	immune effector process	ICAM1|IL6|C9|CFB|RELA|CRP|BNIP3|TLR4|PRDX2|TRPM2|MBP|KCNJ8|FCN3|BCL2|BNIP3L|PLA2G1B
GO:0045321	4.4614e-05	0.00032739	23	233	559	14277	leukocyte activation	EGR1|IL4|ICAM1|HMGB1|TNFSF4|EDN1|TLR2|TP53|TNFSF14|TLR4|PRDX2|CX3CL1|ITGAM|VCAM1|P2RX7|INS|BCL2|NTRK1|CX3CR1|CHRNA7|CD4|CASP1|IL2
GO:0009746	4.561e-05	0.00033348	11	66	559	14277	response to hexose stimulus	EGR1|SLC8A1|GLUL|VIMP|PTGS2|UCP2|TXN2|PTK2B|CTSB|NR0B2|ANGPT2
GO:0034284	4.561e-05	0.00033348	11	66	559	14277	response to monosaccharide stimulus	EGR1|SLC8A1|GLUL|VIMP|PTGS2|UCP2|TXN2|PTK2B|CTSB|NR0B2|ANGPT2
GO:0043271	4.6664e-05	0.00033872	7	26	559	14277	negative regulation of ion transport	TNF|NOS1|PTGS2|CNR1|BCL2|STIM2|NOS3
GO:0050886	4.6664e-05	0.00033872	7	26	559	14277	endocrine process	EDN3|AGTR1|ACE|AGTR2|CYP11B2|EDN1|NOS3
GO:0010743	4.6664e-05	0.00033872	7	26	559	14277	regulation of macrophage derived foam cell differentiation	AGTR1|APOB|CRP|PPARG|PLA2G2A|NFKB1|PF4
GO:0042490	4.6664e-05	0.00033872	7	26	559	14277	mechanoreceptor differentiation	HES1|BDNF|HES5|NTF3|NTRK1|JAG1|SOD1
GO:0009416	4.8051e-05	0.00034815	17	144	559	14277	response to light stimulus	RELA|GRIN1|GRIN2A|TP53|CDK5|JUNB|AKT1|FOS|APP|CASP3|SLC1A3|DUSP1|ARRB1|BCL2|SLC24A1|CIRBP|CAT
GO:0048168	4.848e-05	0.00034937	8	35	559	14277	regulation of neuronal synaptic plasticity	EGR1|SYP|ARC|GRIN2B|APOE|GRIK2|GRIN2A|BCAN
GO:0007259	4.848e-05	0.00034937	8	35	559	14277	JAK-STAT cascade	GH1|CCL2|PTK2B|F2|JAK2|CDK5|STAT3|F2R
GO:0007205	4.848e-05	0.00034937	8	35	559	14277	activation of protein kinase C activity by G-protein coupled receptor protein signaling pathway	SPHK2|ADORA2A|EDN1|DGKZ|BDKRB1|GAP43|F2R|IL2
GO:0009790	5.0103e-05	0.00036042	44	602	559	14277	embryonic development	EDN1|PRRX1|GJA1|PRRX2|BCL2L1|GDNF|ARNT|AKT1|VCAM1|RGMA|APOB|WNT3|GRIN2B|COL4A3BP|CASP8|FRAT1|NRG1|FGF2|MAP1B|TP53|UBR3|SOD1|CAPN2|CDK5|DDIT3|JUNB|PLG|NOTCH3|HES1|NOTCH2|TJP1|NOTCH1|DKK1|THBD|ADM|GLA|ENDOG|NOTCH4|VEGFA|EPOR|APAF1|BMP7|NR5A2|POFUT1
GO:0009890	5.051e-05	0.0003627	45	621	559	14277	negative regulation of biosynthetic process	HMGB1|EID1|TNF|PPARG|EDN1|PRRX1|NFKB1|PF4|FOXO3|REST|PAWR|EIF4EBP2|INS|EIF3E|APOC3|HEY2|POU3F3|OLIG2|NRG1|FGF2|EGR1|IL6|TNFSF4|RELA|ARID5A|TP53|NDUFA13|NR0B2|FOSB|KAT5|SIRT1|STAT3|HES1|NOTCH1|HDAC3|GLA|HES5|PHB2|HPCA|NGB|SCMH1|BMP7|RBPJ|ZFHX3|IGFBP5
GO:0042522	5.6941e-05	0.00040669	5	12	559	14277	regulation of tyrosine phosphorylation of Stat5 protein	IL4|GH1|JAK2|EPO|IL2
GO:0045822	5.6941e-05	0.00040669	5	12	559	14277	negative regulation of heart contraction	AGTR2|ADRBK1|JAK2|ADORA1|IL2
GO:0031103	5.6941e-05	0.00040669	5	12	559	14277	axon regeneration	APOE|BCL2|MAP1B|JAK2|NEFL
GO:0007507	5.7289e-05	0.00040845	22	221	559	14277	heart development	SCUBE1|OXT|COL3A1|FBN1|EDN1|GJA1|ADRBK1|TNNI3|SOD2|VCAM1|NOTCH1|CASP3|ADM|ATG5|KCNJ8|PVALB|COL4A3BP|CASP8|VEGFA|EPOR|NRG1|POFUT1
GO:0070779	5.9715e-05	0.00042126	3	3	559	14277	D-aspartate import	SLC1A2|SLC1A3|SLC1A1
GO:0070777	5.9715e-05	0.00042126	3	3	559	14277	D-aspartate transport	SLC1A2|SLC1A3|SLC1A1
GO:0050705	5.9715e-05	0.00042126	3	3	559	14277	regulation of interleukin-1 alpha secretion	P2RX7|PANX1|CASP1
GO:0050717	5.9715e-05	0.00042126	3	3	559	14277	positive regulation of interleukin-1 alpha secretion	P2RX7|PANX1|CASP1
GO:0042789	5.9715e-05	0.00042126	3	3	559	14277	mRNA transcription from RNA polymerase II promoter	HIF1A|DDIT3|ARNT
GO:0007262	5.9715e-05	0.00042126	3	3	559	14277	STAT protein nuclear translocation	F2|JAK2|F2R
GO:0046425	6.0216e-05	0.00042405	8	36	559	14277	regulation of JAK-STAT cascade	IL4|GH1|IL6|JAK2|PRL|F2R|EPO|IL2
GO:0044243	6.0886e-05	0.00042504	7	27	559	14277	multicellular organismal catabolic process	MMP10|ACE|P2RX7|MMP9|PLA2G1B|MMP3|MMP2
GO:0050433	6.0886e-05	0.00042504	7	27	559	14277	regulation of catecholamine secretion	RTN4|ADORA2A|CNR1|OXT|ADRBK1|CHRNA7|GDNF
GO:0003014	6.0886e-05	0.00042504	7	27	559	14277	renal system process	AGTR1|AGTR2|ADORA2A|CYP11B2|BCL2|EDN1|ADORA1
GO:0014013	6.0886e-05	0.00042504	7	27	559	14277	regulation of gliogenesis	RTN4|NOTCH1|NTF3|RELA|PPARG|F2|OLIG2
GO:0031330	6.0886e-05	0.00042504	7	27	559	14277	negative regulation of cellular catabolic process	AKT1|INS|CNR1|APOC3|CST3|DAP|EPO
GO:0009065	6.1514e-05	0.00042793	6	19	559	14277	glutamine family amino acid catabolic process	NOS1|ASRGL1|NOS3|NOS2|GAD1|PRODH
GO:0032370	6.1514e-05	0.00042793	6	19	559	14277	positive regulation of lipid transport	P2RX4|P2RX7|APOE|OXT|PON1|IL1B
GO:0006308	6.4109e-05	0.00044522	10	57	559	14277	DNA catabolic process	DNASE2|CASP3|AIFM1|ENDOG|BAX|DFFB|CYCS|BNIP3|APAF1|SOD1
GO:0016043	6.9961e-05	0.00048501	136	2564	559	14277	cellular component organization	TSPO|OCLN|GRIK2|AIF1|MMP9|IDE|CNP|VTN|GRIN3A|GDNF|ADORA1|SART1|SYP|AGTR1|APP|BDNF|APOB|WNT3|APOA1|ATG5|HTRA2|APOE|ATG7|COL4A3BP|APOA5|PLA2G1B|CHRNA7|ARC|SCUBE1|DFFB|CST3|HES1|HIF1A|ARRB1|JUN|PLA2G2A|DST|HMGB1|ADORA2A|BCL2L1|CCNG1|HSPA1L|FGA|APOC3|TEK|BAI1|SPTBN5|NTF3|LGALS3|BECN1|GRIN1|LGALS2|KAT5|PPIF|NOTCH3|P2RX4|P2RX7|HDAC3|NOTCH1|S100B|MAP2|HPCA|NOTCH4|CIRBP|PARP1|RBPJ|BMP7|CRP|BNIP3|GJA1|EIF…
GO:0031327	7.0845e-05	0.0004903	44	611	559	14277	negative regulation of cellular biosynthetic process	HMGB1|EID1|TNF|PPARG|EDN1|PRRX1|NFKB1|FOXO3|REST|PAWR|EIF4EBP2|INS|EIF3E|APOC3|HEY2|POU3F3|OLIG2|NRG1|FGF2|EGR1|IL6|TNFSF4|RELA|ARID5A|TP53|NDUFA13|NR0B2|FOSB|KAT5|SIRT1|STAT3|HES1|HDAC3|NOTCH1|GLA|HES5|PHB2|HPCA|NGB|SCMH1|BMP7|RBPJ|ZFHX3|IGFBP5
GO:0048520	7.2979e-05	0.0005042	9	47	559	14277	positive regulation of behavior	EDN3|C3AR1|IL6|CCL2|F3|VEGFA|SERPINE1|F7|CASP1
GO:0014049	7.4056e-05	0.00050988	4	7	559	14277	positive regulation of glutamate secretion	P2RX7|GRIN2B|ADORA2A|DPYSL2
GO:0046668	7.4056e-05	0.00050988	4	7	559	14277	regulation of retinal cell programmed cell death	BDNF|BCL2|BAX|FGF2
GO:0051928	7.4221e-05	0.00051014	8	37	559	14277	positive regulation of calcium ion transport	P2RX5|P2RX4|P2RX7|F2|PLA2G1B|STIM2|BDKRB1|F2R
GO:0019228	7.4791e-05	0.00051318	10	58	559	14277	regulation of action potential in neuron	P2RX4|P2RX7|NTF3|GRIK2|NFASC|CHRNA7|OLIG2|SCN8A|SOD1|MBP
GO:0002694	7.6982e-05	0.00052731	19	179	559	14277	regulation of leukocyte activation	IL4|IL6|ADORA2A|IL18|NDFIP1|TNFSF14|TLR4|PRDX2|PAWR|SOD1|SART1|VCAM1|CASP3|CNR1|ADK|HMOX1|IL1B|CD4|IL2
GO:0009409	7.8463e-05	0.00053563	7	28	559	14277	response to cold	FOS|ADM|IL18|PPARG|VEGFA|CASP8|CIRBP
GO:0002688	7.8463e-05	0.00053563	7	28	559	14277	regulation of leukocyte chemotaxis	EDN3|C3AR1|IL6|CCL2|VEGFA|SERPINE1|F7
GO:0050769	7.9763e-05	0.00054186	11	70	559	14277	positive regulation of neurogenesis	RTN4|NOTCH1|METRN|NTF3|TNFRSF12A|RELA|MAP1B|PPARG|ADNP|OLIG2|NEFL
GO:0019221	7.9763e-05	0.00054186	11	70	559	14277	cytokine-mediated signaling pathway	CSF3|IL6|IL1R1|TNF|CCL2|RELA|IL1B|JAK2|PF4|CX3CL1|STAT3
GO:0008624	7.9781e-05	0.00054186	14	108	559	14277	induction of apoptosis by extracellular signals	ARHGEF3|CFLAR|TNF|ADORA2A|NDUFA13|ADORA1|MAP3K5|CASP3|BAX|PTH|CASP8|DIABLO|DAP|CASP2
GO:0045165	8.3059e-05	0.00056317	16	136	559	14277	cell fate commitment	NTF3|PPARG|TP53|JAG1|GDNF|HES1|NOTCH3|NOTCH2|CASP3|NOTCH1|WNT3|HES5|BCL2|NOTCH4|OLIG2|FGF2
GO:0001975	8.4984e-05	0.00057332	6	20	559	14277	response to amphetamine	ADORA2A|OXT|GRIN2A|DPYSL2|SOD1|DDIT3
GO:0032890	8.4984e-05	0.00057332	6	20	559	14277	regulation of organic acid transport	AKT1|P2RX4|P2RX7|TNF|OXT|IL1B
GO:0045884	8.4984e-05	0.00057332	6	20	559	14277	regulation of survival gene product expression	AKT1|AKT1S1|BAX|BNIP3L|BNIP3|BCL2L1
GO:0043410	8.8247e-05	0.00059434	12	83	559	14277	positive regulation of MAPKKK cascade	GRM4|P2RX7|IL6|TNF|ARRB1|INS|TEK|IL1B|TLR4|ANGPT1|FGF2|F2R
GO:0035249	8.9555e-05	0.00059713	5	13	559	14277	synaptic transmission, glutamatergic	PLAT|SLC1A4|GRM2|HPCA|CDK5
GO:0001516	8.9555e-05	0.00059713	5	13	559	14277	prostaglandin biosynthetic process	PTGIS|TBXAS1|PTGDS|PTGS2|EDN1
GO:0010744	8.9555e-05	0.00059713	5	13	559	14277	positive regulation of macrophage derived foam cell differentiation	AGTR1|APOB|PLA2G2A|NFKB1|PF4
GO:0010575	8.9555e-05	0.00059713	5	13	559	14277	positive regulation vascular endothelial growth factor production	C3AR1|HIF1A|PTGS2|IL1B|ARNT
GO:0048260	8.9555e-05	0.00059713	5	13	559	14277	positive regulation of receptor-mediated endocytosis	APOA5|SERPINE1|VTN|ANGPT1|SELE
GO:0046457	8.9555e-05	0.00059713	5	13	559	14277	prostanoid biosynthetic process	PTGIS|TBXAS1|PTGDS|PTGS2|EDN1
GO:0023036	9.1109e-05	0.00060448	11	71	559	14277	initiation of signal transduction	CSF3|IL6|IL1R1|TNF|CCL2|RELA|IL1B|JAK2|PF4|CX3CL1|STAT3
GO:0023038	9.1109e-05	0.00060448	11	71	559	14277	signal initiation by diffusible mediator	CSF3|IL6|IL1R1|TNF|CCL2|RELA|IL1B|JAK2|PF4|CX3CL1|STAT3
GO:0023049	9.1109e-05	0.00060448	11	71	559	14277	signal initiation by protein/peptide mediator	CSF3|IL6|IL1R1|TNF|CCL2|RELA|IL1B|JAK2|PF4|CX3CL1|STAT3
GO:0010720	9.9362e-05	0.00065706	12	84	559	14277	positive regulation of cell development	RTN4|NOTCH1|METRN|NTF3|TNFRSF12A|BCL2|RELA|MAP1B|PPARG|ADNP|OLIG2|NEFL
GO:0046883	9.9362e-05	0.00065706	12	84	559	14277	regulation of hormone secretion	EDN3|TNF|CNR1|CREB1|EDN1|IL1B|JAK2|NR0B2|NOS2|KCNJ11|ADORA1|SNAP25
GO:0035467	0.00010083	0.00066566	24	262	559	14277	negative regulation of signaling pathway	RELA|TP53|TLR4|ADRBK1|PRDX2|PAWR|SIRT1|AKT1|NOTCH1|AGTR2|HDAC3|P2RX7|DKK1|AKT1S1|AIDA|HTRA1|ARRB1|PHB2|HEY2|DGKZ|IL1B|HSPA5|BMP7|IGFBP5
GO:0010038	0.0001033	0.00067998	17	153	559	14277	response to metal ion	PTGS2|AQP9|ALG2|BCL2L1|SOD1|P2RX7|APOB|PLA2G4A|DUSP1|FGA|PTK2B|BCL2|ALOX5AP|CASP8|TXNRD2|NOS3|IGFBP2
GO:0019222	0.00010334	0.00067998	193	3916	559	14277	regulation of metabolic process	EDN3|ADORA3|PTGS2|EDN1|REST|ADORA1|AGTR1|MAP3K5|APP|AGTR2|BDNF|APOB|GRIN2C|APOE|SERPINE1|GIT2|PLA2G1B|CHRNA7|ROS1|F12|EMX1|GRIN2A|HES1|HNF4A|HES5|JUN|EIF2S1|F2|VEGFA|TDRD9|BDKRB1|BCL2L1|ADCYAP1|ACE|INS|PLAT|SPHK2|NTF3|BECN1|ESRRG|NDFIP1|TNNI3|NOTCH3|GH1|NOTCH2|PLA2G4A|NOTCH1|RGS4|NTRK1|HPCA|NOTCH4|NTRK2|PARP1|RBPJ|BMP7|ZFHX3|HTATIP2|CPEB2|PPARG|BNIP3|GJA1|EIF2A|NFKB1|ANGPT1|NOS3|NOS2|FGF2|ICAM1|G…
GO:0032943	0.00011039	0.00072523	8	39	559	14277	mononuclear cell proliferation	ACE|P2RX7|TNFSF4|BCL2|TP53|TNFSF14|PRDX2|ITGAM
GO:0045927	0.00011166	0.00073234	12	85	559	14277	positive regulation of growth	AKT1|GH1|TNFRSF12A|PTK2B|INS|BCL2|CREB1|MAP1B|ADNP|IGFBP1|NRG1|IL2
GO:0034620	0.00011506	0.00074857	6	21	559	14277	cellular response to unfolded protein	ATF6|VIMP|ERO1L|HSPA5|NFE2L2|DDIT3
GO:0048259	0.00011506	0.00074857	6	21	559	14277	regulation of receptor-mediated endocytosis	APOC3|APOA5|SERPINE1|VTN|ANGPT1|SELE
GO:0006693	0.00011506	0.00074857	6	21	559	14277	prostaglandin metabolic process	PTGIS|TBXAS1|PTGDS|PTGS2|PTGES|EDN1
GO:0006692	0.00011506	0.00074857	6	21	559	14277	prostanoid metabolic process	PTGIS|TBXAS1|PTGDS|PTGS2|PTGES|EDN1
GO:0030968	0.00011506	0.00074857	6	21	559	14277	endoplasmic reticulum unfolded protein response	ATF6|VIMP|ERO1L|HSPA5|NFE2L2|DDIT3
GO:0009894	0.00011603	0.00075362	25	281	559	14277	regulation of catabolic process	TNF|GJA1|ADORA1|ARNT|AKT1|PTK2B|INS|GRIN2C|APOE|CNR1|APOC3|APOA5|GIT2|IL1B|DAP|EPO|BECN1|RELA|GRIN2A|NDFIP1|CST3|PRKCG|TNNI3|HSPBP1|HIF1A
GO:0008643	0.00011633	0.00075438	10	61	559	14277	carbohydrate transport	AKT1|GH1|PEA15|PPBP|AQP9|SLC2A3|INS|EDN1|SLC2A1|PLA2G1B
GO:0022602	0.00011798	0.00076382	11	73	559	14277	ovulation cycle process	PLA2G4A|BCL2|VEGFA|ADNP|NOS3|CHRNA7|ANGPT1|FOXO3|BCL2L1|SOD1|SIRT1
GO:0032963	0.00012603	0.00081331	7	30	559	14277	collagen metabolic process	MMP10|P2RX7|HIF1A|MMP9|COL3A1|MMP3|MMP2
GO:0045665	0.00012603	0.00081331	7	30	559	14277	negative regulation of neuron differentiation	NOTCH3|HES1|RTN4|NOTCH1|HES5|OLIG2|REST
GO:0070661	0.00013332	0.00085896	8	40	559	14277	leukocyte proliferation	ACE|P2RX7|TNFSF4|BCL2|TP53|TNFSF14|PRDX2|ITGAM
GO:0009749	0.00013392	0.00086148	10	62	559	14277	response to glucose stimulus	EGR1|SLC8A1|GLUL|VIMP|UCP2|TXN2|PTK2B|CTSB|NR0B2|ANGPT2
GO:0002028	0.00013483	0.00086183	5	14	559	14277	regulation of sodium ion transport	AKT1|P2RX4|P2RX7|SLC8A1|NOS3
GO:0051930	0.00013483	0.00086183	5	14	559	14277	regulation of sensory perception of pain	RTN4|OXT|GRIN2A|GRM1|F2R
GO:0051931	0.00013483	0.00086183	5	14	559	14277	regulation of sensory perception	RTN4|OXT|GRIN2A|GRM1|F2R
GO:0006835	0.00013483	0.00086183	5	14	559	14277	dicarboxylic acid transport	SLC1A4|SLC1A2|SLC1A3|SLC1A6|SLC1A1
GO:0050920	0.00014175	0.00090297	9	51	559	14277	regulation of chemotaxis	EDN3|C3AR1|IL6|CCL2|F3|VEGFA|SERPINE1|F7|ANGPT2
GO:0051249	0.00014207	0.00090297	17	157	559	14277	regulation of lymphocyte activation	IL4|IL6|ADORA2A|IL18|NDFIP1|TNFSF14|TLR4|PRDX2|PAWR|SOD1|SART1|VCAM1|CASP3|ADK|IL1B|CD4|IL2
GO:0043496	0.00014352	0.00090297	4	8	559	14277	regulation of protein homodimerization activity	AIDA|BCL2|BAX|NRG1
GO:0060396	0.00014352	0.00090297	4	8	559	14277	growth hormone receptor signaling pathway	GH1|JAK2|PIK3R1|STAT3
GO:0071378	0.00014352	0.00090297	4	8	559	14277	cellular response to growth hormone stimulus	GH1|JAK2|PIK3R1|STAT3
GO:0032305	0.00014352	0.00090297	4	8	559	14277	positive regulation of icosanoid secretion	P2RX4|P2RX7|OXT|IL1B
GO:0032306	0.00014352	0.00090297	4	8	559	14277	regulation of prostaglandin secretion	P2RX4|P2RX7|OXT|IL1B
GO:0032308	0.00014352	0.00090297	4	8	559	14277	positive regulation of prostaglandin secretion	P2RX4|P2RX7|OXT|IL1B
GO:0032303	0.00014352	0.00090297	4	8	559	14277	regulation of icosanoid secretion	P2RX4|P2RX7|OXT|IL1B
GO:0030826	0.00014352	0.00090297	4	8	559	14277	regulation of cGMP biosynthetic process	APOE|ADNP|CNP|NOS3
GO:0051607	0.00015301	0.00095346	6	22	559	14277	defense response to virus	IL6|KCNJ8|BCL2|RELA|BNIP3L|BNIP3
GO:0001974	0.00015301	0.00095346	6	22	559	14277	blood vessel remodeling	ACE|AGTR2|ATG5|VEGFA|NOS3|NOS2
GO:0042098	0.00015301	0.00095346	6	22	559	14277	T cell proliferation	P2RX7|TNFSF4|TP53|TNFSF14|PRDX2|ITGAM
GO:0042220	0.00015301	0.00095346	6	22	559	14277	response to cocaine	GRM2|PTK2B|CNR1|OXT|DPYSL2|CDK5
GO:0014073	0.00015301	0.00095346	6	22	559	14277	response to tropane	GRM2|PTK2B|CNR1|OXT|DPYSL2|CDK5
GO:0032755	0.00015301	0.00095346	6	22	559	14277	positive regulation of interleukin-6 production	P2RX7|IL6|TNF|TLR2|IL1B|TLR4
GO:0010552	0.00015321	0.00095346	13	101	559	14277	positive regulation of gene-specific transcription from RNA polymerase II promoter	CREB1|PPARG|TP53|TLR2|TLR4|GDNF|HES1|NOTCH1|HNF4A|HES5|ARRB1|PLA2G1B|IL1B
GO:0050770	0.0001537	0.00095506	10	63	559	14277	regulation of axonogenesis	RTN4|METRN|APOE|TNFRSF12A|MAP1B|HPCA|RTN4R|ADNP|NEFL|MBP
GO:0016525	0.00015735	0.00097618	7	31	559	14277	negative regulation of angiogenesis	COL4A2|CCL2|CX3CR1|SERPINE1|APOH|PF4|ANGPT2
GO:0050921	0.00016003	0.00099128	8	41	559	14277	positive regulation of chemotaxis	EDN3|C3AR1|IL6|CCL2|F3|VEGFA|SERPINE1|F7
GO:0006508	0.00016194	0.0010016	49	731	559	14277	proteolysis	METAP1|METAP2|CNDP1|MMP9|UCHL1|IDE|NFKB1|MMP3|MMP2|CASP3|CASP9|HTRA2|HTRA1|CASP8|PROZ|DAP|CASP1|CASP2|F12|ADAM11|RELA|UBR3|F7|MMP10|FOLH1|ADAMTS8|PSMA6|ARRB1|F2|BACE1|SIAH1|CTSB|SYVN1|ADAMTS13|ACE|HSPA5|PLAT|CFLAR|VIMP|CFB|KLK1|CAPN2|PLG|P2RX7|CASP14|BAX|MAP2|CPB2|PLAU
GO:0051259	0.00017023	0.0010512	19	190	559	14277	protein oligomerization	C9|SCUBE1|IDE|TP53|GJA1|ANXA5|SOD2|VWF|P2RX4|P2RX7|BAX|ALOX5AP|HMOX1|TEK|CASP8|ANGPT1|CAT|SLC1A1|MAP3K11
GO:0031669	0.0001708	0.0010531	11	76	559	14277	cellular response to nutrient levels	WNT3|ATG5|MAP1LC3A|BECN1|TXN2|HMOX1|JUN|TP53|HSPA5|DAP|SIRT1
GO:0015674	0.00017617	0.0010846	18	175	559	14277	di-, tri-valent inorganic cation transport	SLC8A3|SLC8A1|CLCA1|SLC8A2|CYSLTR1|TRPM7|GRIN2A|CACNB3|ASIC1|GRIN3A|TRPM2|ATP2B1|P2RX7|GRIN2B|SLC24A2|SLC24A1|HPCA|CHRNA7
GO:0032870	0.00019302	0.0011865	17	161	559	14277	cellular response to hormone stimulus	PPARG|JUNB|STAT3|GCG|AKT1|FOS|GH1|EIF4EBP2|DUSP1|UCP2|PLA2G1B|JAK2|IGFBP1|GNB3|IGFBP2|PARP1|PIK3R1
GO:0001776	0.00019467	0.001193	7	32	559	14277	leukocyte homeostasis	AKT1|CASP3|P2RX7|IL6|BCL2|TNFSF14|SOD1
GO:0001709	0.00019467	0.001193	7	32	559	14277	cell fate determination	NOTCH3|HES1|NOTCH2|HES5|NTF3|NOTCH4|JAG1
GO:0051354	0.00019576	0.0011942	5	15	559	14277	negative regulation of oxidoreductase activity	NOSIP|GLA|INS|CNR1|NFKB1
GO:0009651	0.00019576	0.0011942	5	15	559	14277	response to salt stress	TNF|OXT|TP53|KMO|EPO
GO:0032722	0.00019576	0.0011942	5	15	559	14277	positive regulation of chemokine production	IL6|TNF|HIF1A|TLR2|TLR4
GO:0042531	0.00020022	0.0012158	6	23	559	14277	positive regulation of tyrosine phosphorylation of STAT protein	IL4|GH1|IL6|JAK2|EPO|IL2
GO:0042177	0.00020022	0.0012158	6	23	559	14277	negative regulation of protein catabolic process	INS|GRIN2C|RELA|GRIN2A|PRKCG|EPO
GO:0046889	0.00020022	0.0012158	6	23	559	14277	positive regulation of lipid biosynthetic process	AKT1|PLA2G4A|TNF|PTGS2|INS|APOA5
GO:0043392	0.00020071	0.001217	10	65	559	14277	negative regulation of DNA binding	TNFSF4|ARRB1|HMOX1|JUN|JAK2|PRDX2|CAT|DAP|SIRT1|DDIT3
GO:0045892	0.00020744	0.0012559	31	397	559	14277	negative regulation of transcription, DNA-dependent	EID1|HMGB1|TNF|PPARG|PRRX1|NFKB1|PAWR|REST|FOXO3|HEY2|POU3F3|OLIG2|FGF2|EGR1|TNFSF4|RELA|ARID5A|TP53|NDUFA13|FOSB|NR0B2|KAT5|SIRT1|STAT3|HES1|HDAC3|NOTCH1|HES5|RBPJ|BMP7|ZFHX3
GO:0050905	0.00022323	0.0013495	9	54	559	14277	neuromuscular process	APP|SLC1A3|GRIN2B|ADORA2A|GRIN2C|HPCA|GRIN2A|GRIN3A|NEFL
GO:0009267	0.00022671	0.0013684	8	43	559	14277	cellular response to starvation	ATG5|MAP1LC3A|BECN1|JUN|TP53|HSPA5|DAP|SIRT1
GO:0042129	0.00022841	0.0013746	10	66	559	14277	regulation of T cell proliferation	VCAM1|IL4|CASP3|IL6|ADK|IL18|NDFIP1|IL1B|PAWR|IL2
GO:0030162	0.00022841	0.0013746	10	66	559	14277	regulation of proteolysis	AKT1|PLAT|HSPBP1|TNF|APOE|INS|IDE|F2|IL1B|EPO
GO:0043619	0.00023188	0.001381	3	4	559	14277	regulation of transcription from RNA polymerase II promoter in response to oxidative stress	HIF1A|HMOX1|ARNT
GO:0043497	0.00023188	0.001381	3	4	559	14277	regulation of protein heterodimerization activity	BCL2|BAX|NRG1
GO:0014012	0.00023188	0.001381	3	4	559	14277	axon regeneration in the peripheral nervous system	APOE|MAP1B|NEFL
GO:0032650	0.00023188	0.001381	3	4	559	14277	regulation of interleukin-1 alpha production	P2RX7|PANX1|CASP1
GO:0032730	0.00023188	0.001381	3	4	559	14277	positive regulation of interleukin-1 alpha production	P2RX7|PANX1|CASP1
GO:0032488	0.00023188	0.001381	3	4	559	14277	Cdc42 protein signal transduction	APOA1|APOE|APOC3
GO:0014805	0.00023188	0.001381	3	4	559	14277	smooth muscle adaptation	HMOX1|IL1B|NOS3
GO:0046903	0.00023505	0.0013978	25	294	559	14277	secretion	EDN3|AQP9|ADORA2A|OXT|EDN1|AQP4|PDIA4|ADORA1|ARNT|LLGL2|BDNF|ACE|SYN1|HMOX1|DLG4|PLA2G1B|SNAP25|IL6|CDK5|ANXA2|GRM4|P2RX7|GRM2|HPCA|ARL4D
GO:0070374	0.00023883	0.0014161	7	33	559	14277	positive regulation of ERK1 and ERK2 cascade	TNF|ARRB1|TEK|IL1B|TLR4|ANGPT1|FGF2
GO:0008306	0.00023883	0.0014161	7	33	559	14277	associative learning	FOS|APP|GRIN2B|GRIN1|GRIN2A|CHRNA7|CDK5
GO:0006519	0.00024684	0.0014614	29	365	559	14277	cellular amino acid and derivative metabolic process	HTATIP2|KMO|GLRX2|CKB|GSR|MTHFR|SLC1A3|APOA1|PLA2G1B|ASPG|ASRGL1|CHRNA7|NOS3|NOS2|GAD1|ODC1|BHMT2|NOS1|GRIN2A|SOD1|SOD2|ATF4|GLUL|PLA2G4A|HNF4A|HPCA|PON1|CBS|PRODH
GO:0001976	0.00025034	0.0014691	4	9	559	14277	neurological system process involved in regulation of systemic arterial blood pressure	AGTR2|CHRNA7|TNNI3|SOD2
GO:0033605	0.00025034	0.0014691	4	9	559	14277	positive regulation of catecholamine secretion	RTN4|OXT|ADRBK1|GDNF
GO:0051023	0.00025034	0.0014691	4	9	559	14277	regulation of immunoglobulin secretion	IL6|TNF|TNFSF4|IL2
GO:0034104	0.00025034	0.0014691	4	9	559	14277	negative regulation of tissue remodeling	P2RX7|VEGFA|CST3|DAP
GO:0034374	0.00025034	0.0014691	4	9	559	14277	low-density lipoprotein particle remodeling	AGTR1|APOB|PLA2G2A|MPO
GO:0030823	0.00025034	0.0014691	4	9	559	14277	regulation of cGMP metabolic process	APOE|ADNP|CNP|NOS3
GO:0002637	0.00025819	0.001513	6	24	559	14277	regulation of immunoglobulin production	IL4|IL6|TNF|TNFSF4|NDFIP1|IL2
GO:0006796	0.00026082	0.0015239	59	948	559	14277	phosphate metabolic process	ZAK|TLR2|TLR4|PRDX2|EIF2A|ADORA1|AKT1|MAP3K5|APP|COL4A3BP|PLA2G1B|IL1B|CHRNA7|NDUFS3|ROS1|MAP2K7|FGF2|ATP5J|TRPM7|WNK1|PRKCH|PRKCG|PRKCE|CDK5|GRM1|GRM4|EIF2S1|F2|GADD45B|MAP3K13|MAP3K11|TNF|CCL2|ATP5G2|ADRBK1|MAPKAPK2|PTK2B|BCL2|TEK|MTMR7|PIK3R1|CSF1R|PTPN9|PTPRZ1|CREB1|MAP2K4|MAPK11|MAPK10|SOD1|P2RX7|PLK3|DUSP1|GSK3B|NTRK1|MAP2|NTRK2|JAK2|BMP7|F2R
GO:0006793	0.00026082	0.0015239	59	948	559	14277	phosphorus metabolic process	ZAK|TLR2|TLR4|PRDX2|EIF2A|ADORA1|AKT1|MAP3K5|APP|COL4A3BP|PLA2G1B|IL1B|CHRNA7|NDUFS3|ROS1|MAP2K7|FGF2|ATP5J|TRPM7|WNK1|PRKCH|PRKCG|PRKCE|CDK5|GRM1|GRM4|EIF2S1|F2|GADD45B|MAP3K13|MAP3K11|TNF|CCL2|ATP5G2|ADRBK1|MAPKAPK2|PTK2B|BCL2|TEK|MTMR7|PIK3R1|CSF1R|PTPN9|PTPRZ1|CREB1|MAP2K4|MAPK11|MAPK10|SOD1|P2RX7|PLK3|DUSP1|GSK3B|NTRK1|MAP2|NTRK2|JAK2|BMP7|F2R
GO:0042698	0.00027136	0.0015812	11	80	559	14277	ovulation cycle	PLA2G4A|BCL2|VEGFA|ADNP|NOS3|CHRNA7|ANGPT1|FOXO3|BCL2L1|SOD1|SIRT1
GO:0060627	0.00027141	0.0015812	14	121	559	14277	regulation of vesicle-mediated transport	VTN|CD63|CDK5|MBP|ANXA2|PLA2G4A|HMOX1|SERPINE1|HPCA|APOA5|APOC3|ANGPT1|FGF2|SELE
GO:0060249	0.00027462	0.0015976	13	107	559	14277	anatomical structure homeostasis	TLR4|SOD1|PLG|HSPA1L|P2RX4|P2RX7|PLA2G4A|BCL2|VEGFA|PTH|PARP1|TERT|F2R
GO:0048844	0.00027562	0.0015988	5	16	559	14277	artery morphogenesis	APOB|APOE|VEGFA|PRRX1|PRRX2
GO:0015807	0.00027562	0.0015988	5	16	559	14277	L-amino acid transport	SLC1A4|SLC1A2|SLC1A3|HPCA|SLC1A1
GO:0051253	0.00028188	0.0016327	31	404	559	14277	negative regulation of RNA metabolic process	EID1|HMGB1|TNF|PPARG|PRRX1|NFKB1|PAWR|REST|FOXO3|HEY2|POU3F3|OLIG2|FGF2|EGR1|TNFSF4|RELA|ARID5A|TP53|NDUFA13|FOSB|NR0B2|KAT5|SIRT1|STAT3|HES1|HDAC3|NOTCH1|HES5|RBPJ|BMP7|ZFHX3
GO:0010876	0.00028373	0.0016411	16	151	559	14277	lipid localization	TNF|C9|PPARG|SIGMAR1|TRPM2|P2RX7|APOB|ACE|APOA1|APOE|COL4A3BP|APOA5|APOC3|PLA2G1B|APOH|IL1B
GO:0019233	0.00029072	0.0016791	7	34	559	14277	sensory perception of pain	P2RX4|P2RX7|GRIN2B|CNR1|BDKRB1|DAP|CDK5
GO:0001505	0.00029348	0.0016926	10	68	559	14277	regulation of neurotransmitter levels	GRM4|P2RX7|NOS1|GRM2|SLC1A3|SYN1|HPCA|GAD1|SNAP25|PARK7
GO:0010558	0.00029565	0.0017027	41	593	559	14277	negative regulation of macromolecule biosynthetic process	EID1|HMGB1|TNF|PPARG|EDN1|PRRX1|NFKB1|PF4|FOXO3|PAWR|REST|EIF4EBP2|EIF3E|HEY2|POU3F3|OLIG2|NRG1|FGF2|EGR1|IL6|TNFSF4|RELA|ARID5A|TP53|NDUFA13|NR0B2|FOSB|KAT5|SIRT1|STAT3|HES1|HDAC3|NOTCH1|HES5|PHB2|NGB|SCMH1|RBPJ|BMP7|ZFHX3|IGFBP5
GO:0019932	0.00029895	0.0017192	21	231	559	14277	second-messenger-mediated signaling	EDN3|TNF|CCL2|ADORA2A|EDN1|ADORA1|GRM1|GRM5|GRM4|AGTR1|PTGIR|AGTR2|EIF4EBP2|ADM|APOE|CNR1|PTH|NOS2|SELE|PTAFR|F2R
GO:0032269	0.00030921	0.0017756	19	199	559	14277	negative regulation of cellular protein metabolic process	PLAT|IDE|NDUFA13|PRKCG|NFKB1|BDKRB1|CDK5|EIF4EBP2|PSMA6|ATG5|INS|ARRB1|EIF3E|JUN|F2|NGB|IGFBP5|EPO|IL2
GO:0032868	0.00032211	0.0018471	14	123	559	14277	response to insulin stimulus	EGR1|RELA|PPARG|TLR2|TLR4|AKT1|EIF4EBP2|ADM|UCP2|BCL2|PLA2G1B|IGFBP1|PARP1|PIK3R1
GO:0070301	0.00032858	0.0018788	6	25	559	14277	cellular response to hydrogen peroxide	F3|MPO|PRDX2|CAT|PRDX3|EPO
GO:0045777	0.00032858	0.0018788	6	25	559	14277	positive regulation of blood pressure	CYP11B2|CNR1|OXT|WNK1|CHRNA7|ADORA1
GO:0042063	0.00033142	0.0018923	10	69	559	14277	gliogenesis	RTN4|NOTCH1|METRN|NTF3|ADORA2A|PTK2B|OLIG2|SOD1|CDK5|FGF2
GO:0042594	0.00034028	0.0019402	9	57	559	14277	response to starvation	ADM|ATG5|MAP1LC3A|BECN1|JUN|TP53|HSPA5|DAP|SIRT1
GO:0071495	0.00034433	0.0019605	17	169	559	14277	cellular response to endogenous stimulus	PPARG|JUNB|STAT3|GCG|AKT1|FOS|GH1|EIF4EBP2|DUSP1|UCP2|PLA2G1B|JAK2|IGFBP1|GNB3|IGFBP2|PARP1|PIK3R1
GO:0045792	0.00036128	0.0020541	13	110	559	14277	negative regulation of cell size	RTN4|PPARG|TP53|NDUFA13|HSPA1A|BDKRB1|AKT1|AGTR2|AKT1S1|HNF4A|BCL2|NDUFS3|FGF2
GO:0071375	0.00037613	0.0021278	11	83	559	14277	cellular response to peptide hormone stimulus	AKT1|GH1|EIF4EBP2|UCP2|PPARG|PLA2G1B|JAK2|IGFBP1|PARP1|PIK3R1|STAT3
GO:0051926	0.00037796	0.0021278	5	17	559	14277	negative regulation of calcium ion transport	NOS1|PTGS2|BCL2|STIM2|NOS3
GO:0010596	0.00037796	0.0021278	5	17	559	14277	negative regulation of endothelial cell migration	AGTR2|APOE|APOH|FGF2|ANGPT2
GO:0071695	0.00037796	0.0021278	5	17	559	14277	anatomical structure maturation	AKT1|NOTCH1|PTGS2|HPCA|MMP2
GO:0042744	0.00037796	0.0021278	5	17	559	14277	hydrogen peroxide catabolic process	MPO|PRDX2|CAT|PRDX3|EPO
GO:0030104	0.00037796	0.0021278	5	17	559	14277	water homeostasis	AQP9|ADORA2A|CYP11B2|EDN1|AQP4
GO:0032732	0.00037796	0.0021278	5	17	559	14277	positive regulation of interleukin-1 production	P2RX7|PANX1|TLR4|JAK2|CASP1
GO:0051172	0.00038492	0.002164	39	562	559	14277	negative regulation of nitrogen compound metabolic process	EID1|HMGB1|TNF|EDN1|PPARG|PRRX1|CNP|NFKB1|FOXO3|PAWR|REST|HEY2|POU3F3|OLIG2|NRG1|FGF2|EGR1|TNFSF4|RELA|ARID5A|TP53|NDFIP1|NDUFA13|NR0B2|FOSB|KAT5|SIRT1|STAT3|HES1|HDAC3|NOTCH1|GLA|HES5|PHB2|NGB|SCMH1|RBPJ|BMP7|ZFHX3
GO:0051348	0.0003949	0.002217	13	111	559	14277	negative regulation of transferase activity	ADORA2A|UCHL1|PPARG|PRDX3|AKT1|CASP3|YWHAG|AKT1S1|APOE|RGS4|IL1B|BMP7|GADD45B
GO:0043537	0.00040435	0.0022637	4	10	559	14277	negative regulation of blood vessel endothelial cell migration	AGTR2|APOE|FGF2|ANGPT2
GO:0001774	0.00040435	0.0022637	4	10	559	14277	microglial cell activation	CX3CR1|TLR2|TLR4|CASP1
GO:0090257	0.00041783	0.0023359	11	84	559	14277	regulation of muscle system process	GLRX3|P2RX4|NOS1|PTGS2|OXT|EDN1|NOS3|ADRBK1|SOD1|TNNI3|F2R
GO:0050707	0.00042153	0.0023533	7	36	559	14277	regulation of cytokine secretion	P2RX7|TNF|TNFSF4|APOA1|PANX1|INS|CASP1
GO:0044281	0.00043314	0.0024147	78	1369	559	14277	small molecule metabolic process	LDHC|HTATIP2|PTGS2|EDN1|CNP|KCNJ11|CKB|ATP2B1|FOS|GSR|APOB|PTGIS|APOA1|SLC1A3|PTGES|APOE|APOA5|ASPG|PLA2G1B|APOH|ALOX12B|NOS3|CHRNA7|NOS2|CAT|ATP5J|GRIN2A|ADNP|NR0B2|SIGMAR1|GLUL|ADM|PTGDS|HNF4A|ADK|PLA2G2A|CA4|PTAFR|NMNAT1|PRODH|XDH|TNF|C9|ADORA2A|CYP2B6|TXN2|TDRD9|UPP1|KMO|ATP5G2|GLRX2|MTHFR|INS|ALOX5AP|PTH|APOC3|ENO2|ASRGL1|GAD1|IL4|ODC1|BHMT2|TBXAS1|NOS1|TNFSF4|SPHK2|SOD1|SIRT1|SOD2|ATF4|PLA2…
GO:0010001	0.00044342	0.0024686	9	59	559	14277	glial cell differentiation	RTN4|NOTCH1|METRN|NTF3|ADORA2A|OLIG2|SOD1|CDK5|FGF2
GO:0048871	0.00046334	0.002576	11	85	559	14277	multicellular organismal homeostasis	P2RX4|PLA2G4A|P2RX7|BCL2|PTH|VEGFA|TLR4|SOD1|ADORA1|STAT3|F2R
GO:0048609	0.00046794	0.0025943	36	510	559	14277	reproductive process in a multicellular organism	XDH|IL1R1|CCL2|PTGS2|AQP9|ADCYAP1R1|OXT|TDRD9|BCL2L2|FOXO3|BCL2L1|AKT1|GSR|APOB|HSPA2|PTK2B|CNR1|BCL2|DNAJA1|IL1B|ANGPT1|CHRNA7|NOS3|NOS2|PRL|ANGPT2|ROS1|CREB1|ADNP|SOD1|SIRT1|JUNB|PLA2G4A|NOTCH1|VEGFA|SIAH1
GO:0032504	0.00046794	0.0025943	36	510	559	14277	multicellular organism reproduction	XDH|IL1R1|CCL2|PTGS2|AQP9|ADCYAP1R1|OXT|TDRD9|BCL2L2|FOXO3|BCL2L1|AKT1|GSR|APOB|HSPA2|PTK2B|CNR1|BCL2|DNAJA1|IL1B|ANGPT1|CHRNA7|NOS3|NOS2|PRL|ANGPT2|ROS1|CREB1|ADNP|SOD1|SIRT1|JUNB|PLA2G4A|NOTCH1|VEGFA|SIAH1
GO:0031279	0.00047759	0.0026442	12	99	559	14277	regulation of cyclase activity	GRM4|GRM3|GRM2|ADORA3|ADORA2A|ADCYAP1R1|NTRK1|PTH|NTRK2|NOS3|ADORA1|ADCYAP1
GO:0055114	0.00048728	0.0026942	43	647	559	14277	oxidation reduction	XDH|LDHC|C9|HTATIP2|PTGS2|CYP2B6|TXN2|CYP11B2|KMO|PRDX2|PRDX3|GLRX2|GSR|HMOX2|MTHFR|SLC1A3|HMOX1|ALOX12B|NOS3|ERO1L|NOS2|CAT|NDUFS3|GLRX|EPO|ETFA|SUOX|TBXAS1|NOS1|AIFM1|CYCS|F8|NDUFA13|CYB5B|SOD1|SOD2|NDUFA11|CYBB|F5|MPO|TXNRD2|ALOX5|PRODH
GO:0043112	0.00050257	0.0027704	7	37	559	14277	receptor metabolic process	TNF|GRIA1|ARRB1|GRIK2|PPARG|HPCA|CDK5
GO:0046651	0.00050257	0.0027704	7	37	559	14277	lymphocyte proliferation	P2RX7|TNFSF4|BCL2|TP53|TNFSF14|PRDX2|ITGAM
GO:0006812	0.00050315	0.0027704	36	512	559	14277	cation transport	KCNK17|SLC8A3|PANX1|CYSLTR1|CACNB3|ATP5G2|GRIN3A|KCNJ11|ATP2B1|SHKBP1|KCNK9|GRIN2B|SLC24A2|SLC24A1|CHRNA7|ATP5J|SLC8A1|CLCA1|SLC8A2|SLC12A2|TRPM7|SLC12A5|GRIN1|ASIC2|GRIN2A|ASIC1|KCNK2|TRPM2|KCNK4|P2RX7|UCP2|KCNJ8|HPCA|SCN8A|ABCC8|SLC9A1
GO:0060840	0.00050659	0.0027742	5	18	559	14277	artery development	APOB|APOE|VEGFA|PRRX1|PRRX2
GO:0043029	0.00050659	0.0027742	5	18	559	14277	T cell homeostasis	AKT1|CASP3|P2RX7|BCL2|TNFSF14
GO:0002718	0.00050659	0.0027742	5	18	559	14277	regulation of cytokine production involved in immune response	TNF|APOA1|HMOX1|TLR2|TLR4
GO:0034381	0.00050659	0.0027742	5	18	559	14277	lipoprotein particle clearance	APOB|APOA1|APOE|HMOX1|APOC3
GO:0000003	0.00051356	0.0027946	51	809	559	14277	reproduction	AQP9|PTGS2|IDE|FOXO3|AKT1|GSR|FOS|APOB|APP|IL1B|CHRNA7|ANGPT1|NOS3|NOS2|ROS1|ANGPT2|PRL|ICAM1|ADNP|JUNB|THBD|ADM|VEGFA|SIAH1|XDH|IL1R1|CCL2|OXT|ADCYAP1R1|TDRD9|BCL2L2|BCL2L1|ADCYAP1|HSPA2|PTK2B|BCL2|CNR1|DNAJA1|CD4|EPO|CREB1|SOD1|SIRT1|STAT3|PLA2G4A|NOTCH1|PHB2|EPOR|IGFBP2|NFIA|PLAU
GO:0001101	0.00051381	0.0027946	6	27	559	14277	response to acid	CCL2|BCL2|RELA|NOS3|MMP3|SLC9A1
GO:0071445	0.00051381	0.0027946	6	27	559	14277	cellular response to protein stimulus	ATF6|VIMP|ERO1L|HSPA5|NFE2L2|DDIT3
GO:0010883	0.00051381	0.0027946	6	27	559	14277	regulation of lipid storage	APOB|IL6|TNF|CRP|PPARG|NFKB1
GO:0007159	0.00051381	0.0027946	6	27	559	14277	leukocyte cell-cell adhesion	VCAM1|ICAM1|SELP|TNF|SELE|ITGAM
GO:0043123	0.00055729	0.0030041	13	115	559	14277	positive regulation of I-kappaB kinase/NF-kappaB cascade	CFLAR|TNF|RELA|NDFIP1|GJA1|TLR4|S100A12|S100B|HMOX1|CASP8|IL1B|CASP1|F2R
GO:0022900	0.00055729	0.0030041	13	115	559	14277	electron transport chain	TXN2|CYCS|NDUFA13|CYB5B|NDUFA11|SOD2|GLRX2|CYBB|SLC1A3|ERO1L|NDUFS3|ETFA|GLRX
GO:0043618	0.0005628	0.0030041	3	5	559	14277	regulation of transcription from RNA polymerase II promoter in response to stress	HIF1A|HMOX1|ARNT
GO:0018206	0.0005628	0.0030041	3	5	559	14277	peptidyl-methionine modification	METAP1|METAP2|MAP2
GO:0051769	0.0005628	0.0030041	3	5	559	14277	regulation of nitric-oxide synthase biosynthetic process	EDN1|TLR2|TLR4
GO:0002246	0.0005628	0.0030041	3	5	559	14277	wound healing involved in inflammatory response	HIF1A|HMOX1|F2R
GO:0010901	0.0005628	0.0030041	3	5	559	14277	regulation of very-low-density lipoprotein particle remodeling	APOA1|APOC3|APOA5
GO:0051024	0.0005628	0.0030041	3	5	559	14277	positive regulation of immunoglobulin secretion	IL6|TNFSF4|IL2
GO:0042940	0.0005628	0.0030041	3	5	559	14277	D-amino acid transport	SLC1A2|SLC1A3|SLC1A1
GO:0003100	0.0005628	0.0030041	3	5	559	14277	regulation of systemic arterial blood pressure by endothelin	EDN3|EDN1|NOS3
GO:0055094	0.0005628	0.0030041	3	5	559	14277	response to lipoprotein stimulus	F3|PPARG|NOS3
GO:0007598	0.0005628	0.0030041	3	5	559	14277	blood coagulation, extrinsic pathway	F3|TFPI|F7
GO:0030825	0.0005628	0.0030041	3	5	559	14277	positive regulation of cGMP metabolic process	APOE|ADNP|CNP
GO:0030828	0.0005628	0.0030041	3	5	559	14277	positive regulation of cGMP biosynthetic process	APOE|ADNP|CNP
GO:0090087	0.00057097	0.0030396	9	61	559	14277	regulation of peptide transport	TNF|CNR1|IL1B|JAK2|NR0B2|NOS2|KCNJ11|ADORA1|SNAP25
GO:0002791	0.00057097	0.0030396	9	61	559	14277	regulation of peptide secretion	TNF|CNR1|IL1B|JAK2|NR0B2|NOS2|KCNJ11|ADORA1|SNAP25
GO:0051339	0.00057383	0.0030508	12	101	559	14277	regulation of lyase activity	GRM4|GRM3|GRM2|ADORA3|ADORA2A|ADCYAP1R1|NTRK1|PTH|NTRK2|NOS3|ADORA1|ADCYAP1
GO:0045807	0.00059555	0.0031579	7	38	559	14277	positive regulation of endocytosis	APOA5|SERPINE1|VTN|ANGPT1|CD63|SELE|MBP
GO:0006953	0.00059555	0.0031579	7	38	559	14277	acute-phase response	IL6|INS|CRP|F2|F8|STAT3|MBP
GO:0050778	0.00060475	0.0032025	15	146	559	14277	positive regulation of immune response	C3AR1|C9|CFB|RELA|CRP|TLR2|CACNB3|TLR4|TRPM2|MBP|P2RX7|FCN3|CNR1|PLA2G1B|IL1B
GO:0045934	0.00061005	0.0032263	38	556	559	14277	negative regulation of nucleobase, nucleoside, nucleotide and nucleic acid metabolic process	EID1|HMGB1|TNF|EDN1|PPARG|PRRX1|CNP|NFKB1|FOXO3|PAWR|REST|HEY2|POU3F3|OLIG2|NRG1|FGF2|EGR1|TNFSF4|RELA|ARID5A|TP53|NDFIP1|NDUFA13|NR0B2|FOSB|KAT5|SIRT1|STAT3|HES1|HDAC3|NOTCH1|HES5|PHB2|NGB|SCMH1|RBPJ|BMP7|ZFHX3
GO:0000305	0.00061579	0.0032311	4	11	559	14277	response to oxygen radical	UCP2|TXNRD2|SOD1|SOD2
GO:0071634	0.00061579	0.0032311	4	11	559	14277	regulation of transforming growth factor-beta production	HIF1A|PTGS2|CREB1|CX3CL1
GO:0032769	0.00061579	0.0032311	4	11	559	14277	negative regulation of monooxygenase activity	NOSIP|GLA|CNR1|NFKB1
GO:0032892	0.00061579	0.0032311	4	11	559	14277	positive regulation of organic acid transport	P2RX4|P2RX7|OXT|IL1B
GO:0045073	0.00061579	0.0032311	4	11	559	14277	regulation of chemokine biosynthetic process	IL6|TNF|HMOX1|IL1B
GO:0006809	0.00061579	0.0032311	4	11	559	14277	nitric oxide biosynthetic process	AKT1|NOS1|NOS3|NOS2
GO:0045598	0.00063254	0.0033147	6	28	559	14277	regulation of fat cell differentiation	AKT1|IL6|TNF|PPARG|SIRT1|SOD2
GO:0045637	0.00065507	0.0034282	10	75	559	14277	regulation of myeloid cell differentiation	IL4|TNF|HIF1A|JUN|NDFIP1|TLR4|PF4|FOXO3|JAG1|ARNT
GO:0008344	0.00066002	0.0034451	8	50	559	14277	adult locomotory behavior	APP|GRM2|HTRA2|HPCA|CNP|SCN8A|GDNF|PARK7
GO:0048638	0.00066002	0.0034451	8	50	559	14277	regulation of developmental growth	RTN4|APOE|TNFRSF12A|MAP1B|HEY2|ADNP|NRG1|FGF2
GO:0001894	0.0007271	0.0037904	9	63	559	14277	tissue homeostasis	P2RX4|PLA2G4A|P2RX7|BCL2|PTH|VEGFA|TLR4|SOD1|F2R
GO:0030534	0.00072845	0.0037925	10	76	559	14277	adult behavior	APP|GRM2|HTRA2|HPCA|CNP|CHRNA7|SCN8A|GDNF|CDK5|PARK7
GO:0051260	0.00074839	0.0038912	12	104	559	14277	protein homooligomerization	VWF|P2RX4|C9|SCUBE1|BAX|HMOX1|ALOX5AP|IDE|ANGPT1|ANXA5|SLC1A1|SOD2
GO:0009064	0.00075644	0.0039229	8	51	559	14277	glutamine family amino acid metabolic process	GLUL|NOS1|SLC1A3|ASRGL1|NOS3|NOS2|GAD1|PRODH
GO:0006662	0.00075644	0.0039229	8	51	559	14277	glycerol ether metabolic process	APOB|TXN2|APOE|APOC3|APOA5|APOH|CAT|SIRT1
GO:0060191	0.00075787	0.0039253	11	90	559	14277	regulation of lipase activity	GRM5|AGTR1|AGTR2|EDN1|APOC3|APOA5|APOH|PLA2G1B|JAK2|SELE|F2R
GO:0007006	0.00077148	0.0039906	6	29	559	14277	mitochondrial membrane organization	PPIF|BCL2|TP53|BNIP3|HSPA4|BCL2L1
GO:0042110	0.00077285	0.0039926	13	119	559	14277	T cell activation	EGR1|ICAM1|TNFSF4|TP53|TNFSF14|PRDX2|ITGAM|P2RX7|INS|BCL2|CD4|CHRNA7|IL2
GO:0051170	0.00080846	0.0041605	10	77	559	14277	nuclear import	AKT1|TNF|HTATIP2|JUN|F2|TP53|NDUFA13|JAK2|FGF2|F2R
GO:0050870	0.00080846	0.0041605	10	77	559	14277	positive regulation of T cell activation	VCAM1|IL4|IL6|ADK|IL18|IL1B|TNFSF14|CD4|SART1|IL2
GO:0006959	0.00080846	0.0041605	10	77	559	14277	humoral immune response	IL6|TNF|CCL2|C9|CFB|FCN3|BCL2|CRP|TRPM2|MBP
GO:0033673	0.00081563	0.004192	12	105	559	14277	negative regulation of kinase activity	AKT1|YWHAG|CASP3|AKT1S1|APOE|ADORA2A|RGS4|UCHL1|IL1B|PRDX3|GADD45B|BMP7
GO:0051781	0.00082224	0.0042205	7	40	559	14277	positive regulation of cell division	PPBP|VEGFA|IL1B|PDGFD|CAT|MDK|FGF2
GO:0060429	0.00082464	0.0042275	26	338	559	14277	epithelium development	EDN1|PPARG|GJA1|JAG1|GDNF|RGMA|CASP3|WNT3|BCL2|CASP8|MSI1|POU3F3|FGF2|COL4A1|SCUBE1|CD63|NOTCH3|NOTCH2|NOTCH1|ADM|PHB2|JUN|VEGFA|NOTCH4|APAF1|BMP7
GO:0002683	0.00083232	0.0042513	11	91	559	14277	negative regulation of immune system process	CASP3|ADORA2A|INS|CNR1|HMOX1|COL3A1|NDFIP1|PRDX2|PAWR|ADORA1|IL2
GO:0010638	0.00083232	0.0042513	11	91	559	14277	positive regulation of organelle organization	EDN3|PLA2G4A|P2RX7|TNF|ARRB1|INS|MAP1B|EDN1|TP53|IL1B|ANXA2
GO:0022414	0.00083247	0.0042513	50	806	559	14277	reproductive process	AQP9|PTGS2|IDE|FOXO3|AKT1|GSR|FOS|APOB|APP|IL1B|CHRNA7|ANGPT1|NOS3|NOS2|ROS1|ANGPT2|PRL|ICAM1|ADNP|JUNB|THBD|ADM|VEGFA|SIAH1|XDH|IL1R1|CCL2|OXT|ADCYAP1R1|TDRD9|BCL2L2|BCL2L1|ADCYAP1|HSPA2|PTK2B|BCL2|CNR1|DNAJA1|CD4|EPO|CREB1|SOD1|SIRT1|PLA2G4A|NOTCH1|PHB2|EPOR|IGFBP2|NFIA|PLAU
GO:0043170	0.00084733	0.0043217	191	4016	559	14277	macromolecule metabolic process	CAST|CNDP1|ZAK|GRIK2|MMP9|IL18|IDE|TLR2|CNP|TLR4|MMP3|GDNF|MMP2|ADORA1|SART1|APOB|APP|MAP3K5|EIF4EBP2|APOA1|DNTT|HTRA2|ATG5|ST3GAL5|HTRA1|APOE|COL4A3BP|ATG7|APOA5|ATF6B|APOH|PLA2G1B|IL1B|CHRNA7|DAP|MAP2K7|ROS1|OXR1|F12|ARC|POLG|RELA|DFFB|WNK1|UBR3|F7|JUNB|DDIT3|WDR83|ADAMTS8|HIF1A|PSMA6|ARRB1|F3|EIF2S1|VEGFA|BACE1|F2|NFE2L2|HMGB1|SYVN1|CCL2|TDRD9|ADRBK1|HSPA1A|MAPKAPK2|ARNT|HSPA1L|ACE|EIF3E|TEK|A…
GO:0001701	0.00085302	0.0043452	19	216	559	14277	in utero embryonic development	EDN1|TP53|GJA1|BCL2L1|CAPN2|PLG|JUNB|ARNT|AKT1|VCAM1|HES1|TJP1|NOTCH1|APOB|ADM|GRIN2B|ENDOG|COL4A3BP|VEGFA
GO:0051004	0.00085908	0.004365	5	20	559	14277	regulation of lipoprotein lipase activity	AGTR2|APOC3|APOA5|APOH|JAK2
GO:0048169	0.00085908	0.004365	5	20	559	14277	regulation of long-term neuronal synaptic plasticity	EGR1|SYP|GRIN2B|GRIK2|GRIN2A
GO:0007420	0.00086203	0.0043745	24	303	559	14277	brain development	EMX1|NTF3|CREB1|BCAN|DPYSL2|CCNG1|CDK5|CKB|NOTCH3|HES1|NOTCH1|APP|AGTR2|DKK1|HTRA2|BCL2|CX3CR1|HPCA|POU3F3|EPOR|HSPA5|APAF1|DCX|LPHN1
GO:0010975	0.00088784	0.0044997	12	106	559	14277	regulation of neuron projection development	AKT1|RTN4|METRN|APOE|TNFRSF12A|CNR1|MAP1B|HPCA|RTN4R|ADNP|NEFL|MBP
GO:0050891	0.00089521	0.0045086	4	12	559	14277	multicellular organismal water homeostasis	ADORA2A|CYP11B2|EDN1|AQP4
GO:0034377	0.00089521	0.0045086	4	12	559	14277	plasma lipoprotein particle assembly	APOB|APOA1|APOE|APOC3
GO:0065005	0.00089521	0.0045086	4	12	559	14277	protein-lipid complex assembly	APOB|APOA1|APOE|APOC3
GO:0046209	0.00089521	0.0045086	4	12	559	14277	nitric oxide metabolic process	AKT1|NOS1|NOS3|NOS2
GO:0030949	0.00089521	0.0045086	4	12	559	14277	positive regulation of vascular endothelial growth factor receptor signaling pathway	HIF1A|VEGFA|VTN|ARNT
GO:0050867	0.00090455	0.0045499	13	121	559	14277	positive regulation of cell activation	IL4|SELP|IL6|IL18|TNFSF14|TLR4|SART1|VCAM1|ADK|IL1B|CD4|JAK2|IL2
GO:0007631	0.0009164	0.0046038	9	65	559	14277	feeding behavior	GCG|FOS|BDNF|APP|GRIN2B|ADORA2A|OXT|UBR3|STAT3
GO:0042509	0.00093284	0.0046747	6	30	559	14277	regulation of tyrosine phosphorylation of STAT protein	IL4|GH1|IL6|JAK2|EPO|IL2
GO:0046824	0.00093284	0.0046747	6	30	559	14277	positive regulation of nucleocytoplasmic transport	TNF|GSK3B|TLR2|IL1B|TNFSF14|TLR4
GO:0070372	0.00095858	0.0047857	7	41	559	14277	regulation of ERK1 and ERK2 cascade	TNF|ARRB1|TEK|IL1B|TLR4|ANGPT1|FGF2
GO:0002541	0.00095858	0.0047857	7	41	559	14277	activation of plasma proteins involved in acute inflammatory response	C9|CFB|FCN3|F3|CRP|TRPM2|MBP
GO:0007266	0.00095858	0.0047857	7	41	559	14277	Rho protein signal transduction	ARHGEF3|AGTR1|APOA1|APOE|PTH|APOC3|RHOD
GO:0018904	0.0009832	0.0048965	8	53	559	14277	organic ether metabolic process	APOB|TXN2|APOE|APOC3|APOA5|APOH|CAT|SIRT1
GO:0014031	0.0009832	0.0048965	8	53	559	14277	mesenchymal cell development	EDN3|NOTCH1|HIF1A|BCL2|EDN1|BMP7|NRG1|GDNF
GO:0030855	0.00098654	0.004907	16	169	559	14277	epithelial cell differentiation	COL4A1|SCUBE1|PPARG|GJA1|JAG1|CD63|GDNF|NOTCH3|CASP3|NOTCH1|JUN|VEGFA|NOTCH4|MSI1|BMP7|FGF2
GO:0050670	0.00099947	0.0049652	11	93	559	14277	regulation of lymphocyte proliferation	VCAM1|IL4|CASP3|IL6|ADK|IL18|NDFIP1|IL1B|TLR4|PAWR|IL2
GO:0016481	0.0010352	0.0051363	34	494	559	14277	negative regulation of transcription	EID1|HMGB1|TNF|PPARG|PRRX1|NFKB1|PAWR|REST|FOXO3|HEY2|POU3F3|OLIG2|NRG1|FGF2|EGR1|TNFSF4|RELA|ARID5A|TP53|NDUFA13|NR0B2|FOSB|KAT5|SIRT1|STAT3|HES1|HDAC3|NOTCH1|HES5|PHB2|SCMH1|RBPJ|BMP7|ZFHX3
GO:0032845	0.0010916	0.0053433	5	21	559	14277	negative regulation of homeostatic process	P2RX7|NOS1|BCL2|VEGFA|DAP
GO:0045776	0.0010916	0.0053433	5	21	559	14277	negative regulation of blood pressure	AGTR2|CNR1|OXT|BDKRB1|SOD2
GO:0043171	0.0010928	0.0053433	3	6	559	14277	peptide catabolic process	ACE|ADAMTS13|IDE
GO:0071636	0.0010928	0.0053433	3	6	559	14277	positive regulation of transforming growth factor-beta production	PTGS2|CREB1|CX3CL1
GO:0009299	0.0010928	0.0053433	3	6	559	14277	mRNA transcription	HIF1A|DDIT3|ARNT
GO:0051938	0.0010928	0.0053433	3	6	559	14277	L-glutamate import	SLC1A2|SLC1A3|SLC1A1
GO:0002437	0.0010928	0.0053433	3	6	559	14277	inflammatory response to antigenic stimulus	HMGB1|TNF|IL1B
GO:0010656	0.0010928	0.0053433	3	6	559	14277	negative regulation of muscle cell apoptosis	APOH|RBPJ|NRG1
GO:0006642	0.0010928	0.0053433	3	6	559	14277	triglyceride mobilization	APOB|APOC3|SIRT1
GO:0007260	0.0010928	0.0053433	3	6	559	14277	tyrosine phosphorylation of STAT protein	F2|JAK2|F2R
GO:0032944	0.0010929	0.0053433	11	94	559	14277	regulation of mononuclear cell proliferation	VCAM1|IL4|CASP3|IL6|ADK|IL18|NDFIP1|IL1B|TLR4|PAWR|IL2
GO:0030099	0.0010929	0.0053433	11	94	559	14277	myeloid cell differentiation	DNASE2|CSF3|PVALB|MMP9|PPARG|VEGFA|CASP8|JAK2|PRDX3|JUNB|EPO
GO:0006869	0.0011053	0.0053975	14	139	559	14277	lipid transport	C9|PPARG|SIGMAR1|TRPM2|P2RX7|APOB|ACE|APOA1|APOE|COL4A3BP|APOA5|APOC3|PLA2G1B|APOH
GO:0042102	0.0011121	0.0054174	7	42	559	14277	positive regulation of T cell proliferation	VCAM1|IL4|IL6|ADK|IL18|IL1B|IL2
GO:0006641	0.0011121	0.0054174	7	42	559	14277	triglyceride metabolic process	APOB|APOE|APOC3|APOA5|APOH|CAT|SIRT1
GO:0050796	0.0011154	0.0054268	8	54	559	14277	regulation of insulin secretion	TNF|CNR1|IL1B|JAK2|NR0B2|NOS2|KCNJ11|SNAP25
GO:0044419	0.0011243	0.0054637	25	327	559	14277	interspecies interaction between organisms	FKBP8|C9|HTATIP2|IDE|TLR2|BNIP3|TLR4|MBP|VCAM1|MAP3K5|CD4|HSPA8|PIK3R1|ICAM1|CFLAR|RELA|CREB1|TP53|KAT5|SIRT1|STAT3|EIF4G1|JUN|BNIP3L|CX3CR1
GO:0044106	0.0011303	0.0054863	24	309	559	14277	cellular amine metabolic process	ODC1|BHMT2|NOS1|HTATIP2|GRIN2A|KMO|MTHFR|PLA2G4A|GLUL|ATF4|APOA1|SLC1A3|HNF4A|HPCA|PON1|ASPG|PLA2G1B|ASRGL1|NOS3|CHRNA7|NOS2|GAD1|PRODH|CBS
GO:0007292	0.0011439	0.0055452	9	67	559	14277	female gamete generation	PLA2G4A|IL1R1|PTGS2|PTK2B|BCL2|IL1B|NOS3|FOXO3|SIRT1
GO:0070663	0.0011934	0.0057784	11	95	559	14277	regulation of leukocyte proliferation	VCAM1|IL4|CASP3|IL6|ADK|IL18|NDFIP1|IL1B|TLR4|PAWR|IL2
GO:0051605	0.0012041	0.0058234	10	81	559	14277	protein maturation by peptide bond cleavage	F12|C9|CFB|FCN3|F3|CRP|APOH|CASP2|TRPM2|MBP
GO:0030001	0.0012185	0.0058856	30	422	559	14277	metal ion transport	KCNK17|SLC8A3|CYSLTR1|CACNB3|GRIN3A|KCNJ11|SHKBP1|ATP2B1|KCNK9|GRIN2B|SLC24A2|SLC24A1|CHRNA7|SLC8A1|CLCA1|SLC8A2|SLC12A2|TRPM7|SLC12A5|GRIN2A|ASIC1|KCNK2|TRPM2|KCNK4|P2RX7|KCNJ8|HPCA|SCN8A|ABCC8|SLC9A1
GO:0031323	0.0012519	0.0059818	178	3733	559	14277	regulation of cellular metabolic process	EDN3|ADORA3|ZAK|PTGS2|IDE|EDN1|TLR2|CNP|VTN|TLR4|FOXO3|REST|GDNF|ADORA1|AGTR1|AGTR2|APP|MAP3K5|EIF4EBP2|APOA1|ATG5|APOE|ATG7|APOA5|ATF6B|GIT2|PLA2G1B|IL1B|CHRNA7|PDGFD|OLIG2|DAP|EMX1|RELA|CST3|NR0B2|JUNB|DDIT3|HES1|HIF1A|PSMA6|HES5|HNF4A|ARRB1|JUN|EIF2S1|VEGFA|F2|HSPB1|NFE2L2|NGB|HMGB1|EID1|EIF4E3|ADORA2A|ADCYAP1R1|BDKRB1|MAPKAPK2|CCNG1|ADCYAP1|ARNT|AKT1S1|INS|EIF3E|CNR1|APOC3|PLAT|NTF3|SPHK2|BEC…
GO:0043536	0.0012533	0.0059818	4	13	559	14277	positive regulation of blood vessel endothelial cell migration	PTGS2|VEGFA|ANGPT1|FGF2
GO:0043502	0.0012533	0.0059818	4	13	559	14277	regulation of muscle adaptation	GLRX3|P2RX4|EDN1|NOS3
GO:0001542	0.0012533	0.0059818	4	13	559	14277	ovulation from ovarian follicle	PLA2G4A|NOS3|FOXO3|SIRT1
GO:0050706	0.0012533	0.0059818	4	13	559	14277	regulation of interleukin-1 beta secretion	P2RX7|APOA1|PANX1|CASP1
GO:0042346	0.0012533	0.0059818	4	13	559	14277	positive regulation of NF-kappaB import into nucleus	TNF|TLR2|TNFSF14|TLR4
GO:0045922	0.0012533	0.0059818	4	13	559	14277	negative regulation of fatty acid metabolic process	AKT1|INS|CNR1|APOC3
GO:0046006	0.0012533	0.0059818	4	13	559	14277	regulation of activated T cell proliferation	IL4|CASP3|IL18|IL2
GO:0032091	0.0012533	0.0059818	4	13	559	14277	negative regulation of protein binding	GSK3B|ADNP|NGB|PARK7
GO:0015813	0.0012533	0.0059818	4	13	559	14277	L-glutamate transport	SLC1A2|SLC1A3|SLC1A6|SLC1A1
GO:0006518	0.0012613	0.0060131	8	55	559	14277	peptide metabolic process	GSR|ACE|ADAMTS13|IDE|DAP|SOD1|GLRX2|SOD2
GO:0090316	0.0012843	0.006115	7	43	559	14277	positive regulation of intracellular protein transport	TNF|GSK3B|TLR2|IL1B|TNFSF14|TLR4|JAK2
GO:0002253	0.0013014	0.0061893	11	96	559	14277	activation of immune response	C3AR1|C9|CFB|FCN3|RELA|CRP|TLR2|TLR4|CACNB3|TRPM2|MBP
GO:0045926	0.0013182	0.0062618	13	126	559	14277	negative regulation of growth	RTN4|PPARG|TP53|TLR2|NDUFA13|HSPA1A|BDKRB1|MBP|AGTR2|HNF4A|BCL2|NDUFS3|FGF2
GO:0033555	0.0013322	0.0063211	6	32	559	14277	multicellular organismal response to stress	BDNF|NOS1|GRIN2B|GRIK2|BCL2|HPCA
GO:0051817	0.0013676	0.006466	5	22	559	14277	modification of morphology or physiology of other organism involved in symbiotic interaction	C9|JUN|TLR2|TLR4|MBP
GO:0002027	0.0013676	0.006466	5	22	559	14277	regulation of heart rate	EDN3|AGTR2|OXT|EDN1|CHRNA7
GO:0050803	0.0013676	0.006466	5	22	559	14277	regulation of synapse structure and activity	APP|OXT|ADNP|NCAN|SNAP25
GO:0045761	0.0014173	0.0066777	11	97	559	14277	regulation of adenylate cyclase activity	GRM4|GRM3|GRM2|ADORA3|ADORA2A|ADCYAP1R1|NTRK1|PTH|NTRK2|ADORA1|ADCYAP1
GO:0043122	0.0014174	0.0066777	13	127	559	14277	regulation of I-kappaB kinase/NF-kappaB cascade	CFLAR|TNF|RELA|NDFIP1|GJA1|TLR4|S100A12|S100B|HMOX1|CASP8|IL1B|CASP1|F2R
GO:0002521	0.0014174	0.0066777	13	127	559	14277	leukocyte differentiation	CSF3|IL4|EGR1|MMP9|PPARG|TP53|JUNB|VCAM1|NTRK1|BCL2|CASP8|CD4|IL2
GO:0002695	0.0014221	0.0066843	8	56	559	14277	negative regulation of leukocyte activation	CASP3|ADORA2A|CNR1|HMOX1|NDFIP1|PRDX2|PAWR|IL2
GO:0048762	0.0014221	0.0066843	8	56	559	14277	mesenchymal cell differentiation	EDN3|NOTCH1|HIF1A|BCL2|EDN1|BMP7|NRG1|GDNF
GO:0007265	0.0014419	0.0067695	12	112	559	14277	Ras protein signal transduction	ARHGEF3|AGTR1|APOA1|APOE|NTRK1|PTH|APOC3|TP53|MAPK11|RHOD|MAPKAPK2|FGF2
GO:0003001	0.0014544	0.0068039	10	83	559	14277	generation of a signal involved in cell-cell signaling	GRM4|EDN3|BDNF|P2RX7|IL6|GRM2|SYN1|EDN1|HPCA|SNAP25
GO:0046660	0.0014544	0.0068039	10	83	559	14277	female sex differentiation	PLA2G4A|PHB2|BCL2|VEGFA|NOS3|ANGPT1|FOXO3|BCL2L1|SOD1|SIRT1
GO:0023061	0.0014544	0.0068039	10	83	559	14277	signal release	GRM4|EDN3|BDNF|P2RX7|IL6|GRM2|SYN1|EDN1|HPCA|SNAP25
GO:0019218	0.0014766	0.0068918	7	44	559	14277	regulation of steroid metabolic process	AGTR1|APOB|TNF|APOA1|APOE|NFKB1|SOD1
GO:0045732	0.0014766	0.0068918	7	44	559	14277	positive regulation of protein catabolic process	AKT1|HSPBP1|TNF|APOE|NDFIP1|GJA1|IL1B
GO:0033058	0.0015304	0.0070046	2	2	559	14277	directional locomotion	GRIN2C|GRIN2A
GO:0002439	0.0015304	0.0070046	2	2	559	14277	chronic inflammatory response to antigenic stimulus	TNF|IL1B
GO:0033552	0.0015304	0.0070046	2	2	559	14277	response to vitamin B3	CCL2|ANGPT1
GO:0002691	0.0015304	0.0070046	2	2	559	14277	regulation of cellular extravasation	ICAM1|SELP
GO:0051097	0.0015304	0.0070046	2	2	559	14277	negative regulation of helicase activity	TP53|SIRT1
GO:0010641	0.0015304	0.0070046	2	2	559	14277	positive regulation of platelet-derived growth factor receptor signaling pathway	F3|F7
GO:0071763	0.0015304	0.0070046	2	2	559	14277	nuclear membrane organization	CASP3|BAX
GO:0034116	0.0015304	0.0070046	2	2	559	14277	positive regulation of heterotypic cell-cell adhesion	TNF|IL1B
GO:0042094	0.0015304	0.0070046	2	2	559	14277	interleukin-2 biosynthetic process	IL18|PAWR
GO:0048014	0.0015304	0.0070046	2	2	559	14277	Tie receptor signaling pathway	ANGPT1|ANGPT2
GO:0030264	0.0015304	0.0070046	2	2	559	14277	nuclear fragmentation involved in apoptotic nuclear change	CASP3|BAX
GO:0045908	0.0015304	0.0070046	2	2	559	14277	negative regulation of vasodilation	INS|ADORA1
GO:0014806	0.0015304	0.0070046	2	2	559	14277	smooth muscle hyperplasia	HMOX1|NOS3
GO:0006788	0.0015304	0.0070046	2	2	559	14277	heme oxidation	HMOX2|HMOX1
GO:0031915	0.0015304	0.0070046	2	2	559	14277	positive regulation of synaptic plasticity	PTGS2|MAP1B
GO:0031999	0.0015304	0.0070046	2	2	559	14277	negative regulation of fatty acid beta-oxidation	AKT1|CNR1
GO:0007597	0.0015304	0.0070046	2	2	559	14277	blood coagulation, intrinsic pathway	F12|APOH
GO:0030817	0.0015574	0.00712	12	113	559	14277	regulation of cAMP biosynthetic process	GRM4|GRM3|GRM2|ADORA3|ADORA2A|ADCYAP1R1|NTRK1|PTH|NTRK2|EDN1|ADORA1|ADCYAP1
GO:0002460	0.0015686	0.007163	9	70	559	14277	adaptive immune response based on somatic recombination of immune receptors built from immunoglobulin superfamily domains	IL4|ICAM1|C9|IL18|CRP|VEGFA|TLR4|TRPM2|MBP
GO:0043433	0.0015987	0.0072842	8	57	559	14277	negative regulation of transcription factor activity	TNFSF4|ARRB1|HMOX1|PRDX2|CAT|DAP|SIRT1|DDIT3
GO:0090048	0.0015987	0.0072842	8	57	559	14277	negative regulation of transcription regulator activity	TNFSF4|ARRB1|HMOX1|PRDX2|CAT|DAP|SIRT1|DDIT3
GO:0048732	0.0016332	0.0074327	17	194	559	14277	gland development	XDH|TNF|CREB1|MDK|HES1|NOTCH3|NOTCH1|WNT3|APOA1|PHB2|BCL2|VEGFA|NOTCH4|NRG1|BMP7|PRL|FGF2
GO:0043062	0.0016481	0.0074919	15	161	559	14277	extracellular structure organization	COL4A2|TNF|LGALS3|MMP9|LGALS2|COL3A1|MAP1B|NFASC|CST3|VTN|PLG|ANXA2|APP|HPCA|F2R
GO:0051897	0.0016919	0.0076444	5	23	559	14277	positive regulation of protein kinase B signaling cascade	INS|F3|TEK|ANGPT1|F7
GO:0009268	0.0017007	0.0076444	4	14	559	14277	response to pH	KCNJ8|GJA1|ASIC1|SLC9A1
GO:0001964	0.0017007	0.0076444	4	14	559	14277	startle response	GRIN2B|ADORA2A|GRIN2A|GRIN3A
GO:0010888	0.0017007	0.0076444	4	14	559	14277	negative regulation of lipid storage	IL6|TNF|CRP|PPARG
GO:0051043	0.0017007	0.0076444	4	14	559	14277	regulation of membrane protein ectodomain proteolysis	TNF|APOE|IL1B|EPO
GO:0050704	0.0017007	0.0076444	4	14	559	14277	regulation of interleukin-1 secretion	P2RX7|APOA1|PANX1|CASP1
GO:0032731	0.0017007	0.0076444	4	14	559	14277	positive regulation of interleukin-1 beta production	P2RX7|PANX1|JAK2|CASP1
GO:0006949	0.0017007	0.0076444	4	14	559	14277	syncytium formation	NOS1|CASP1|CCNG1|CAPN2
GO:0046697	0.0017007	0.0076444	4	14	559	14277	decidualization	PLA2G4A|PTGS2|EPOR|JUNB
GO:0015800	0.0017007	0.0076444	4	14	559	14277	acidic amino acid transport	SLC1A2|SLC1A3|SLC1A6|SLC1A1
GO:0002250	0.0017354	0.0077916	9	71	559	14277	adaptive immune response	IL4|ICAM1|C9|IL18|CRP|VEGFA|TLR4|TRPM2|MBP
GO:0031281	0.0017923	0.0080383	8	58	559	14277	positive regulation of cyclase activity	ADORA3|ADORA2A|ADCYAP1R1|NTRK1|PTH|NTRK2|NOS3|ADCYAP1
GO:0030814	0.0018112	0.008114	12	115	559	14277	regulation of cAMP metabolic process	GRM4|GRM3|GRM2|ADORA3|ADORA2A|ADCYAP1R1|NTRK1|PTH|NTRK2|EDN1|ADORA1|ADCYAP1
GO:0006469	0.0018167	0.0081296	11	100	559	14277	negative regulation of protein kinase activity	AKT1|YWHAG|CASP3|AKT1S1|APOE|ADORA2A|RGS4|UCHL1|IL1B|GADD45B|BMP7
GO:0010827	0.0018505	0.0081462	6	34	559	14277	regulation of glucose transport	AKT1|PEA15|TNF|INS|IL1B|PIK3R1
GO:0060558	0.0018569	0.0081462	3	7	559	14277	regulation of calcidiol 1-monooxygenase activity	TNF|IL1B|NFKB1
GO:0043113	0.0018569	0.0081462	3	7	559	14277	receptor clustering	GRIK2|HPCA|CDK5
GO:0051968	0.0018569	0.0081462	3	7	559	14277	positive regulation of synaptic transmission, glutamatergic	PTGS2|ADORA2A|GRIA4
GO:0051775	0.0018569	0.0081462	3	7	559	14277	response to redox state	RNF7|VIMP|GLRX2
GO:0001967	0.0018569	0.0081462	3	7	559	14277	suckling behavior	APP|GRIN2B|UBR3
GO:0002282	0.0018569	0.0081462	3	7	559	14277	microglial cell activation involved in immune response	CX3CR1|TLR2|TLR4
GO:0010873	0.0018569	0.0081462	3	7	559	14277	positive regulation of cholesterol esterification	AGTR1|APOA1|APOE
GO:0010829	0.0018569	0.0081462	3	7	559	14277	negative regulation of glucose transport	PEA15|TNF|IL1B
GO:0002544	0.0018569	0.0081462	3	7	559	14277	chronic inflammatory response	VCAM1|TNF|IL1B
GO:0051001	0.0018569	0.0081462	3	7	559	14277	negative regulation of nitric-oxide synthase activity	NOSIP|GLA|CNR1
GO:0042730	0.0018569	0.0081462	3	7	559	14277	fibrinolysis	F2|PLAU|ANXA2
GO:0030147	0.0018569	0.0081462	3	7	559	14277	natriuresis	ADORA2A|EDN1|ADORA1
GO:0048302	0.0018569	0.0081462	3	7	559	14277	regulation of isotype switching to IgG isotypes	IL4|NDFIP1|IL2
GO:0045821	0.0018569	0.0081462	3	7	559	14277	positive regulation of glycolysis	HIF1A|INS|ARNT
GO:0014912	0.0018569	0.0081462	3	7	559	14277	negative regulation of smooth muscle cell migration	SERPINE1|RBPJ|IGFBP5
GO:0006700	0.0018569	0.0081462	3	7	559	14277	C21-steroid hormone biosynthetic process	ADM|CYP11B2|FGF2
GO:0031000	0.0018569	0.0081462	3	7	559	14277	response to caffeine	ADORA2A|BCL2|PPARG
GO:0016053	0.0018626	0.0081532	15	163	559	14277	organic acid biosynthetic process	BHMT2|TBXAS1|PTGS2|EDN1|MTHFR|GLUL|SLC1A3|PTGIS|PTGDS|ALOX5AP|PLA2G1B|ALOX12B|ALOX5|PRODH|CBS
GO:0046394	0.0018626	0.0081532	15	163	559	14277	carboxylic acid biosynthetic process	BHMT2|TBXAS1|PTGS2|EDN1|MTHFR|GLUL|SLC1A3|PTGIS|PTGDS|ALOX5AP|PLA2G1B|ALOX12B|ALOX5|PRODH|CBS
GO:0008585	0.001916	0.008378	9	72	559	14277	female gonad development	PLA2G4A|BCL2|VEGFA|NOS3|ANGPT1|FOXO3|BCL2L1|SOD1|SIRT1
GO:0043900	0.001928	0.0084029	7	46	559	14277	regulation of multi-organism process	P2RX7|CNR1|OXT|TLR2|PRDX2|NOS2|MBP
GO:0006446	0.001928	0.0084029	7	46	559	14277	regulation of translational initiation	EIF4G1|TNF|EIF4EBP2|EIF3E|EIF2S1|HSPB1|EIF2A
GO:0032388	0.001928	0.0084029	7	46	559	14277	positive regulation of intracellular transport	TNF|GSK3B|TLR2|IL1B|TNFSF14|TLR4|JAK2
GO:0019217	0.0020039	0.0087146	8	59	559	14277	regulation of fatty acid metabolic process	AKT1|PLA2G4A|PTGS2|INS|CNR1|PPARG|APOC3|APOA5
GO:0090276	0.0020039	0.0087146	8	59	559	14277	regulation of peptide hormone secretion	TNF|CNR1|IL1B|JAK2|NR0B2|NOS2|KCNJ11|SNAP25
GO:0051785	0.0020692	0.0089502	5	24	559	14277	positive regulation of nuclear division	EDN3|TNF|INS|EDN1|IL1B
GO:0050805	0.0020692	0.0089502	5	24	559	14277	negative regulation of synaptic transmission	PTGS2|GRIK2|SLC24A2|ADNP|ADORA1
GO:0045840	0.0020692	0.0089502	5	24	559	14277	positive regulation of mitosis	EDN3|TNF|INS|EDN1|IL1B
GO:0045861	0.0020692	0.0089502	5	24	559	14277	negative regulation of proteolysis	PLAT|INS|IDE|F2|EPO
GO:0014823	0.0020692	0.0089502	5	24	559	14277	response to activity	RTN4|CCL2|OXT|ANGPT2|SOD2
GO:0033993	0.0021607	0.0093357	6	35	559	14277	response to lipid	EGR1|UCP2|OXT|PPARG|TLR2|TLR4
GO:0001936	0.0021904	0.0094542	7	47	559	14277	regulation of endothelial cell proliferation	CCL2|HIF1A|APOE|F3|VEGFA|APOH|ARNT
GO:0045087	0.0022277	0.0095944	15	166	559	14277	innate immune response	TNFAIP8L2|F12|IL1R1|C9|CFB|IL1RL2|PPARG|TLR2|AQP4|TLR4|TRPM2|MBP|CYBB|FCN3|NOS2
GO:0046486	0.0022277	0.0095944	15	166	559	14277	glycerolipid metabolic process	ADNP|SIRT1|APOB|PLA2G4A|APOA1|APOE|APOA5|APOC3|PLA2G1B|APOH|PLA2G2A|PON1|PLA2G6|CAT|PIK3R1
GO:0051349	0.0022347	0.0096141	8	60	559	14277	positive regulation of lyase activity	ADORA3|ADORA2A|ADCYAP1R1|NTRK1|PTH|NTRK2|NOS3|ADCYAP1
GO:0014068	0.0022479	0.0096504	4	15	559	14277	positive regulation of phosphoinositide 3-kinase cascade	GH1|INS|JAK2|CAT
GO:0007172	0.0022479	0.0096504	4	15	559	14277	signal complex assembly	GRIK2|PTK2B|HPCA|CDK5
GO:0042742	0.0022548	0.0096695	12	118	559	14277	defense response to bacterium	SELP|P2RX7|IL6|TNF|PPBP|SERPINE1|TLR2|PLA2G2A|TLR4|NOS2|S100A12|MBP
GO:0030879	0.0022681	0.0097165	10	88	559	14277	mammary gland development	NOTCH3|XDH|WNT3|PHB2|CREB1|NOTCH4|VEGFA|NRG1|PRL|FGF2
GO:0016044	0.0022785	0.0097503	27	382	559	14277	cellular membrane organization	ADORA2A|CRP|BNIP3|BCL2L1|ADORA1|GDNF|MBP|SYP|CASP3|APP|APOE|ATG7|BCL2|HSPA4|CHRNA7|HSPA8|ARC|ICAM5|TP53|SOD1|CDK5|PPIF|P2RX7|ARRB1|GRIA1|BAX|SERP1
GO:0030308	0.0023035	0.0098467	11	103	559	14277	negative regulation of cell growth	RTN4|AGTR2|HNF4A|BCL2|PPARG|TP53|NDUFA13|BDKRB1|HSPA1A|NDUFS3|FGF2
GO:0006606	0.0023224	0.0099065	9	74	559	14277	protein import into nucleus	AKT1|TNF|JUN|F2|TP53|NDUFA13|JAK2|FGF2|F2R
GO:0006937	0.0023224	0.0099065	9	74	559	14277	regulation of muscle contraction	P2RX4|NOS1|PTGS2|OXT|EDN1|ADRBK1|SOD1|TNNI3|F2R
GO:0061024	0.0023636	0.010072	27	383	559	14277	membrane organization	ADORA2A|CRP|BNIP3|BCL2L1|ADORA1|GDNF|MBP|SYP|CASP3|APP|APOE|ATG7|BCL2|HSPA4|CHRNA7|HSPA8|ARC|ICAM5|TP53|SOD1|CDK5|PPIF|P2RX7|ARRB1|GRIA1|BAX|SERP1
GO:0044265	0.0023893	0.01017	30	441	559	14277	cellular macromolecule catabolic process	SYVN1|UCHL1|IDE|BNIP3|HSPA1A|NFKB1|CASP3|APOB|APOE|EIF3E|CASP8|HSPA5|VIMP|AIFM1|DFFB|RELA|CYCS|UBR3|SOD1|JUNB|PLG|DNASE2|P2RX7|PSMA6|ARRB1|ENDOG|BAX|BACE1|SIAH1|APAF1
GO:0044271	0.0024084	0.010241	24	327	559	14277	cellular nitrogen compound biosynthetic process	ODC1|TSPO|BHMT2|NOS1|SPHK2|ADORA2A|KMO|CNP|ATP5G2|AKT1|ATP2B1|MTHFR|GLUL|SLC1A3|ADM|ADK|NOS3|CHRNA7|NOS2|ATP5J|PRODH|NMNAT1|CBS|MOCS1
GO:0006639	0.0024796	0.010532	7	48	559	14277	acylglycerol metabolic process	APOB|APOE|APOC3|APOA5|APOH|CAT|SIRT1
GO:0030198	0.0024874	0.010554	11	104	559	14277	extracellular matrix organization	COL4A2|APP|TNF|LGALS3|MMP9|COL3A1|LGALS2|CST3|VTN|PLG|ANXA2
GO:0002260	0.0025044	0.010593	5	25	559	14277	lymphocyte homeostasis	AKT1|CASP3|P2RX7|BCL2|TNFSF14
GO:0050873	0.0025044	0.010593	5	25	559	14277	brown fat cell differentiation	PVALB|PPARG|BNIP3|ERO1L|ARL4A
GO:0010595	0.0025044	0.010593	5	25	559	14277	positive regulation of endothelial cell migration	PTGS2|VEGFA|EDN1|ANGPT1|FGF2
GO:0048469	0.0025497	0.010762	9	75	559	14277	cell maturation	HES1|APP|HES5|PTK2B|PPARG|VEGFA|GJA1|FOXO3|EPO
GO:0006839	0.0025497	0.010762	9	75	559	14277	mitochondrial transport	PPIF|TSPO|SLC1A3|UCP2|BCL2|TP53|BNIP3|BCL2L1|ATP5J
GO:0009057	0.0026468	0.01116	33	503	559	14277	macromolecule catabolic process	SYVN1|UCHL1|IDE|BNIP3|NFKB1|HSPA1A|AKT1|CASP3|APOB|ACE|APOE|EIF3E|CASP8|HSPA5|VIMP|AIFM1|DFFB|RELA|CYCS|UBR3|SOD1|CDK5|JUNB|PLG|DNASE2|P2RX7|PSMA6|ARRB1|ENDOG|BAX|BACE1|SIAH1|APAF1
GO:0046649	0.0026661	0.011229	16	186	559	14277	lymphocyte activation	EGR1|IL4|ICAM1|TNFSF4|TP53|TNFSF14|PRDX2|ITGAM|VCAM1|P2RX7|INS|BCL2|NTRK1|CD4|CHRNA7|IL2
GO:0051251	0.002683	0.011289	11	105	559	14277	positive regulation of lymphocyte activation	VCAM1|IL4|IL6|ADK|IL18|IL1B|TNFSF14|TLR4|CD4|SART1|IL2
GO:0044283	0.0027322	0.011484	30	445	559	14277	small molecule biosynthetic process	PTGS2|ADORA2A|EDN1|KMO|ATP5G2|CNP|ATP2B1|MTHFR|PTGIS|SLC1A3|ALOX5AP|ENO2|PLA2G1B|ALOX12B|CHRNA7|ATP5J|ODC1|BHMT2|TBXAS1|SPHK2|ATF4|GLUL|PTGDS|ADM|ADK|ALOX5|PTAFR|CBS|NMNAT1|PRODH
GO:0051302	0.0027972	0.011733	7	49	559	14277	regulation of cell division	PPBP|VEGFA|IL1B|PDGFD|CAT|MDK|FGF2
GO:0006638	0.0027972	0.011733	7	49	559	14277	neutral lipid metabolic process	APOB|APOE|APOC3|APOA5|APOH|CAT|SIRT1
GO:0015672	0.0028769	0.011864	21	276	559	14277	monovalent inorganic cation transport	KCNK17|SLC8A3|SLC8A1|SLC8A2|SLC12A2|SLC12A5|ASIC2|ATP5G2|ASIC1|KCNJ11|KCNK2|KCNK4|SHKBP1|KCNK9|UCP2|KCNJ8|SLC24A2|SCN8A|ABCC8|ATP5J|SLC9A1
GO:0043687	0.0028813	0.011864	69	1265	559	14277	post-translational protein modification	ZAK|UCHL1|TLR2|TLR4|EIF2A|PRDX2|ADORA1|AKT1|MAP3K5|APP|ATG5|COL4A3BP|PLA2G1B|IL1B|CHRNA7|ROS1|MAP2K7|FGF2|TRPM7|WNK1|PRKCH|PRKCG|PRKCE|CDK5|GRM1|GRM4|ARRB1|EIF2S1|F2|SIAH1|GADD45B|MAP3K13|MAP3K11|TNF|CCL2|COL3A1|ADRBK1|MAPKAPK2|GLRX2|PTK2B|BCL2|TEK|ERO1L|MTMR7|GAD1|CSF1R|PTPN9|PTPRZ1|CREB1|MAP2K4|MAPK11|MAPK10|KAT5|SOD1|SIRT1|P2RX7|HDAC3|PLK3|RNF7|DUSP1|GSK3B|NTRK1|MAP2|NTRK2|JAK2|PARP1|BMP7|PARP…
GO:0043092	0.002885	0.011864	3	8	559	14277	L-amino acid import	SLC1A2|SLC1A3|SLC1A1
GO:0016540	0.002885	0.011864	3	8	559	14277	protein autoprocessing	F12|CAPN2|PARP1
GO:0060045	0.002885	0.011864	3	8	559	14277	positive regulation of cardiac muscle cell proliferation	HEY2|NRG1|FGF2
GO:0002016	0.002885	0.011864	3	8	559	14277	regulation of blood volume by renin-angiotensin	AGTR1|ACE|AGTR2
GO:0050665	0.002885	0.011864	3	8	559	14277	hydrogen peroxide biosynthetic process	CYBB|SOD1|SOD2
GO:0010872	0.002885	0.011864	3	8	559	14277	regulation of cholesterol esterification	AGTR1|APOA1|APOE
GO:0003071	0.002885	0.011864	3	8	559	14277	renal system process involved in regulation of systemic arterial blood pressure	AGTR1|AGTR2|CYP11B2
GO:0033483	0.002885	0.011864	3	8	559	14277	gas homeostasis	HIF1A|ADNP|SOD2
GO:0042640	0.002885	0.011864	3	8	559	14277	anagen	AKT1|NOTCH1|PTGS2
GO:0019433	0.002885	0.011864	3	8	559	14277	triglyceride catabolic process	APOB|APOC3|APOA5
GO:0045779	0.002885	0.011864	3	8	559	14277	negative regulation of bone resorption	P2RX7|VEGFA|DAP
GO:0006527	0.002885	0.011864	3	8	559	14277	arginine catabolic process	NOS1|NOS3|NOS2
GO:0045080	0.002885	0.011864	3	8	559	14277	positive regulation of chemokine biosynthetic process	TNF|HMOX1|IL1B
GO:0046851	0.002885	0.011864	3	8	559	14277	negative regulation of bone remodeling	P2RX7|VEGFA|DAP
GO:0045639	0.0028967	0.011864	6	37	559	14277	positive regulation of myeloid cell differentiation	HIF1A|JUN|PF4|FOXO3|JAG1|ARNT
GO:0007269	0.0028967	0.011864	6	37	559	14277	neurotransmitter secretion	GRM4|P2RX7|GRM2|SYN1|HPCA|SNAP25
GO:0070542	0.0029053	0.011864	4	16	559	14277	response to fatty acid	EGR1|UCP2|TLR2|TLR4
GO:0050709	0.0029053	0.011864	4	16	559	14277	negative regulation of protein secretion	TNF|TNFSF4|APOA1|INS
GO:0042491	0.0029053	0.011864	4	16	559	14277	auditory receptor cell differentiation	HES1|HES5|JAG1|SOD1
GO:0014066	0.0029053	0.011864	4	16	559	14277	regulation of phosphoinositide 3-kinase cascade	GH1|INS|JAK2|CAT
GO:0045599	0.0029053	0.011864	4	16	559	14277	negative regulation of fat cell differentiation	IL6|TNF|SIRT1|SOD2
GO:0045907	0.0029053	0.011864	4	16	559	14277	positive regulation of vasoconstriction	CYSLTR1|PTGS2|ALOX5|F2R
GO:0045940	0.0029053	0.011864	4	16	559	14277	positive regulation of steroid metabolic process	AGTR1|TNF|APOA1|APOE
GO:0030947	0.0029053	0.011864	4	16	559	14277	regulation of vascular endothelial growth factor receptor signaling pathway	HIF1A|VEGFA|VTN|ARNT
GO:0010332	0.0030023	0.01221	5	26	559	14277	response to gamma radiation	CCL2|BCL2|TP53|IL1B|SOD2
GO:0030516	0.0030023	0.01221	5	26	559	14277	regulation of axon extension	RTN4|APOE|TNFRSF12A|MAP1B|ADNP
GO:0006284	0.0030023	0.01221	5	26	559	14277	base-excision repair	HMGB1|POLG|TP53|PARP1|PARP2
GO:0007566	0.0030023	0.01221	5	26	559	14277	embryo implantation	PTGS2|IL1B|SOD1|PLAU|EPO
GO:0031098	0.0030539	0.012407	8	63	559	14277	stress-activated protein kinase signaling cascade	SH2D3C|MAP3K5|ZAK|MAP2K4|MAPK10|MAP3K13|MAP2K7|MAP3K11
GO:0016202	0.0031451	0.012765	7	50	559	14277	regulation of striated muscle tissue development	NOTCH1|BCL2|HEY2|GJA1|NRG1|ZFHX3|FGF2
GO:0010769	0.0031537	0.012787	10	92	559	14277	regulation of cell morphogenesis involved in differentiation	RTN4|METRN|APOE|TNFRSF12A|MAP1B|HPCA|RTN4R|ADNP|NEFL|MBP
GO:0002009	0.0032342	0.0131	17	207	559	14277	morphogenesis of an epithelium	EDN1|GJA1|JAG1|GDNF|NOTCH3|RGMA|NOTCH2|NOTCH1|ADM|PHB2|BCL2|CASP8|VEGFA|NOTCH4|APAF1|BMP7|FGF2
GO:0043507	0.0033282	0.013454	6	38	559	14277	positive regulation of JUN kinase activity	MAP3K5|ZAK|PTK2B|EDN1|IL1B|MAP3K11
GO:0006940	0.0033282	0.013454	6	38	559	14277	regulation of smooth muscle contraction	PTGS2|OXT|EDN1|SOD1|TNNI3|F2R
GO:0046545	0.0033392	0.013484	9	78	559	14277	development of primary female sexual characteristics	PLA2G4A|BCL2|VEGFA|NOS3|ANGPT1|FOXO3|BCL2L1|SOD1|SIRT1
GO:0060485	0.0033734	0.013582	8	64	559	14277	mesenchyme development	EDN3|NOTCH1|HIF1A|BCL2|EDN1|BMP7|NRG1|GDNF
GO:0050671	0.0033734	0.013582	8	64	559	14277	positive regulation of lymphocyte proliferation	VCAM1|IL4|IL6|ADK|IL18|IL1B|TLR4|IL2
GO:0010553	0.0033734	0.013582	8	64	559	14277	negative regulation of gene-specific transcription from RNA polymerase II promoter	HES1|HDAC3|HES5|PPARG|HEY2|NFKB1|FOXO3|KAT5
GO:0008202	0.0033983	0.013668	17	208	559	14277	steroid metabolic process	IL4|TSPO|C9|TNFSF4|CYP2B6|CYP11B2|NR0B2|SIGMAR1|APOB|APOA1|ADM|APOE|APOC3|PON1|CAT|NR5A2|FGF2
GO:0034504	0.0034133	0.013715	10	93	559	14277	protein localization in nucleus	AKT1|TNF|JUN|F2|TP53|NDUFA13|JAK2|BMP7|FGF2|F2R
GO:0050864	0.0035252	0.014136	7	51	559	14277	regulation of B cell activation	IL4|CASP3|IL6|NDFIP1|TLR4|PAWR|IL2
GO:0048634	0.0035252	0.014136	7	51	559	14277	regulation of muscle organ development	NOTCH1|BCL2|HEY2|GJA1|NRG1|ZFHX3|FGF2
GO:0051153	0.0035678	0.014278	5	27	559	14277	regulation of striated muscle cell differentiation	NOTCH1|BCL2|EDN1|NRG1|ZFHX3
GO:0050830	0.0035678	0.014278	5	27	559	14277	defense response to Gram-positive bacterium	P2RX7|IL6|TLR2|PLA2G2A|MBP
GO:0008283	0.0036207	0.014475	29	434	559	14277	cell proliferation	TSPO|TNF|ZAK|TNFSF14|PRDX2|CNP|ITGAM|ACE|APOA1|PTK2B|HMOX1|COL4A3BP|BCL2|POU3F3|NOS2|NRG1|PRL|CSF1R|TNFSF4|SPHK2|TP53|CDK5|JUNB|GAS6|GCG|P2RX7|GLUL|S100B|MAP3K11
GO:0033157	0.0036412	0.014543	9	79	559	14277	regulation of intracellular protein transport	TNF|GSK3B|TLR2|IL1B|TNFSF14|TLR4|JAK2|SIRT1|CDK5
GO:0043691	0.003683	0.014652	4	17	559	14277	reverse cholesterol transport	APOA1|APOE|APOC3|TRPM2
GO:0010712	0.003683	0.014652	4	17	559	14277	regulation of collagen metabolic process	IL6|F2|CST3|F2R
GO:0033280	0.003683	0.014652	4	17	559	14277	response to vitamin D	PLA2G4A|PTGS2|IL1B|BMP7
GO:0042596	0.003683	0.014652	4	17	559	14277	fear response	BDNF|GRIN2B|GRIK2|BCL2
GO:0032946	0.0037183	0.014777	8	65	559	14277	positive regulation of mononuclear cell proliferation	VCAM1|IL4|IL6|ADK|IL18|IL1B|TLR4|IL2
GO:0030301	0.0038058	0.015095	6	39	559	14277	cholesterol transport	APOB|APOA1|C9|APOE|APOC3|TRPM2
GO:0015918	0.0038058	0.015095	6	39	559	14277	sterol transport	APOB|APOA1|C9|APOE|APOC3|TRPM2
GO:0061061	0.0039235	0.015547	20	265	559	14277	muscle structure development	NOS1|NTF3|JAG1|TNNI3|CAPN2|SIRT1|CDK5|PLG|APP|SGCG|ATG5|VEGFA|HSPB2|CTSB|SCN8A|NRG1|CASP1|ZFHX3|F2R|IGFBP5
GO:0010212	0.0040898	0.016171	8	66	559	14277	response to ionizing radiation	VCAM1|NES|CCL2|THBD|BCL2|TP53|IL1B|SOD2
GO:0070665	0.0040898	0.016171	8	66	559	14277	positive regulation of leukocyte proliferation	VCAM1|IL4|IL6|ADK|IL18|IL1B|TLR4|IL2
GO:0043009	0.0040931	0.016171	25	360	559	14277	chordate embryonic development	EDN1|PRRX1|GJA1|BCL2L1|PRRX2|ARNT|VCAM1|AKT1|RGMA|APOB|GRIN2B|COL4A3BP|CASP8|TP53|CAPN2|JUNB|PLG|HES1|NOTCH1|TJP1|ADM|ENDOG|VEGFA|APAF1|POFUT1
GO:0044003	0.0042023	0.016296	3	9	559	14277	modification by symbiont of host morphology or physiology	C9|TLR2|TLR4
GO:0043090	0.0042023	0.016296	3	9	559	14277	amino acid import	SLC1A2|SLC1A3|SLC1A1
GO:0001504	0.0042023	0.016296	3	9	559	14277	neurotransmitter uptake	SLC1A3|SNAP25|PARK7
GO:0044269	0.0042023	0.016296	3	9	559	14277	glycerol ether catabolic process	APOB|APOC3|APOA5
GO:0001963	0.0042023	0.016296	3	9	559	14277	synaptic transmission, dopaminergic	ADORA2A|CDK5|PARK7
GO:0019934	0.0042023	0.016296	3	9	559	14277	cGMP-mediated signaling	AGTR2|APOE|NOS2
GO:0010611	0.0042023	0.016296	3	9	559	14277	regulation of cardiac muscle hypertrophy	GLRX3|P2RX4|EDN1
GO:0003084	0.0042023	0.016296	3	9	559	14277	positive regulation of systemic arterial blood pressure	CYP11B2|WNK1|CHRNA7
GO:0045540	0.0042023	0.016296	3	9	559	14277	regulation of cholesterol biosynthetic process	APOB|APOE|SOD1
GO:0046885	0.0042023	0.016296	3	9	559	14277	regulation of hormone biosynthetic process	HIF1A|HPCA|ARNT
GO:0046461	0.0042023	0.016296	3	9	559	14277	neutral lipid catabolic process	APOB|APOC3|APOA5
GO:0046464	0.0042023	0.016296	3	9	559	14277	acylglycerol catabolic process	APOB|APOC3|APOA5
GO:0060688	0.0042059	0.016296	5	28	559	14277	regulation of morphogenesis of a branching structure	TNF|PHB2|VEGFA|BMP7|GDNF
GO:0051970	0.0042059	0.016296	5	28	559	14277	negative regulation of transmission of nerve impulse	PTGS2|GRIK2|SLC24A2|ADNP|ADORA1
GO:0010466	0.0042059	0.016296	5	28	559	14277	negative regulation of peptidase activity	ADORA2A|SERPINE1|CST3|VTN|HSPA5
GO:0050810	0.0042059	0.016296	5	28	559	14277	regulation of steroid biosynthetic process	APOB|TNF|APOE|NFKB1|SOD1
GO:0050715	0.0042059	0.016296	5	28	559	14277	positive regulation of cytokine secretion	P2RX7|TNF|PANX1|INS|CASP1
GO:0021675	0.0042059	0.016296	5	28	559	14277	nerve development	HES1|RTN4|BDNF|SLC1A3|NTF3
GO:0022407	0.0042059	0.016296	5	28	559	14277	regulation of cell-cell adhesion	TNF|IL1B|JAK2|CX3CL1|NGB
GO:0046677	0.0042059	0.016296	5	28	559	14277	response to antibiotic	SLC1A3|CCL2|ENDOG|CASP8|JAK2
GO:0006956	0.0043323	0.016744	6	40	559	14277	complement activation	C9|CFB|FCN3|CRP|TRPM2|MBP
GO:0000122	0.004354	0.016744	21	286	559	14277	negative regulation of transcription from RNA polymerase II promoter	EGR1|HMGB1|EID1|TNF|PPARG|PRRX1|TP53|NFKB1|NR0B2|FOXO3|FOSB|PAWR|KAT5|STAT3|HES1|HDAC3|HES5|HEY2|POU3F3|OLIG2|ZFHX3
GO:0030900	0.0043554	0.016744	14	161	559	14277	forebrain development	EMX1|CREB1|BCAN|DPYSL2|CDK5|HES1|NOTCH3|APP|NOTCH1|DKK1|HTRA2|CX3CR1|POU3F3|APAF1
GO:0050768	0.0043889	0.016744	7	53	559	14277	negative regulation of neurogenesis	RTN4|BDNF|F2|RTN4R|TP53|BMP7|MBP
GO:0031344	0.0044132	0.016744	12	128	559	14277	regulation of cell projection organization	AKT1|RTN4|METRN|APOE|TNFRSF12A|CNR1|MAP1B|HPCA|RTN4R|ADNP|NEFL|MBP
GO:0070587	0.0044717	0.016744	2	3	559	14277	regulation of cell-cell adhesion involved in gastrulation	TNF|IL1B
GO:0060907	0.0044717	0.016744	2	3	559	14277	positive regulation of macrophage cytokine production	TLR2|TLR4
GO:0070102	0.0044717	0.016744	2	3	559	14277	interleukin-6-mediated signaling pathway	IL6|STAT3
GO:0060559	0.0044717	0.016744	2	3	559	14277	positive regulation of calcidiol 1-monooxygenase activity	TNF|IL1B
GO:0060398	0.0044717	0.016744	2	3	559	14277	regulation of growth hormone receptor signaling pathway	HNF4A|JAK2
GO:0060024	0.0044717	0.016744	2	3	559	14277	rhythmic synaptic transmission	EDN1|HPCA
GO:0010107	0.0044717	0.016744	2	3	559	14277	potassium ion import	KCNJ8|KCNJ11
GO:0044254	0.0044717	0.016744	2	3	559	14277	multicellular organismal protein catabolic process	ACE|P2RX7
GO:0044266	0.0044717	0.016744	2	3	559	14277	multicellular organismal macromolecule catabolic process	ACE|P2RX7
GO:0044256	0.0044717	0.016744	2	3	559	14277	protein digestion	ACE|P2RX7
GO:0002034	0.0044717	0.016744	2	3	559	14277	regulation of blood vessel size by renin-angiotensin	AGTR1|AGTR2
GO:0010951	0.0044717	0.016744	2	3	559	14277	negative regulation of endopeptidase activity	SERPINE1|VTN
GO:0002248	0.0044717	0.016744	2	3	559	14277	connective tissue replacement involved in inflammatory response wound healing	HIF1A|F2R
GO:0010903	0.0044717	0.016744	2	3	559	14277	negative regulation of very-low-density lipoprotein particle remodeling	APOA1|APOC3
GO:0033004	0.0044717	0.016744	2	3	559	14277	negative regulation of mast cell activation	CNR1|HMOX1
GO:0034114	0.0044717	0.016744	2	3	559	14277	regulation of heterotypic cell-cell adhesion	TNF|IL1B
GO:0003072	0.0044717	0.016744	2	3	559	14277	renal control of peripheral vascular resistance involved in regulation of systemic arterial blood pressure	AGTR1|AGTR2
GO:0042668	0.0044717	0.016744	2	3	559	14277	auditory receptor cell fate determination	HES1|HES5
GO:0034392	0.0044717	0.016744	2	3	559	14277	negative regulation of smooth muscle cell apoptosis	APOH|RBPJ
GO:0030644	0.0044717	0.016744	2	3	559	14277	cellular chloride ion homeostasis	HPCA|CKB
GO:0030320	0.0044717	0.016744	2	3	559	14277	cellular monovalent inorganic anion homeostasis	HPCA|CKB
GO:0048791	0.0044717	0.016744	2	3	559	14277	calcium ion-dependent exocytosis of neurotransmitter	HPCA|SNAP25
GO:0090206	0.0044717	0.016744	2	3	559	14277	negative regulation of cholesterol metabolic process	APOE|SOD1
GO:0014056	0.0044717	0.016744	2	3	559	14277	regulation of acetylcholine secretion	ADORA2A|HPCA
GO:0045602	0.0044717	0.016744	2	3	559	14277	negative regulation of endothelial cell differentiation	NOTCH3|NOTCH4
GO:0006927	0.0044717	0.016744	2	3	559	14277	transformed cell apoptosis	TNF|BAX
GO:0045541	0.0044717	0.016744	2	3	559	14277	negative regulation of cholesterol biosynthetic process	APOE|SOD1
GO:0055064	0.0044717	0.016744	2	3	559	14277	chloride ion homeostasis	HPCA|CKB
GO:0055098	0.0044717	0.016744	2	3	559	14277	response to low-density lipoprotein stimulus	F3|PPARG
GO:0055083	0.0044717	0.016744	2	3	559	14277	monovalent inorganic anion homeostasis	HPCA|CKB
GO:0030730	0.0044717	0.016744	2	3	559	14277	sequestering of triglyceride	TNF|IL1B
GO:0043489	0.0045905	0.017077	4	18	559	14277	RNA stabilization	VEGFA|CIRBP|MAPKAPK2|GDNF
GO:0051412	0.0045905	0.017077	4	18	559	14277	response to corticosterone stimulus	FOS|BCL2|NEFL|JUNB
GO:0010907	0.0045905	0.017077	4	18	559	14277	positive regulation of glucose metabolic process	AKT1|HIF1A|INS|ARNT
GO:0042993	0.0045905	0.017077	4	18	559	14277	positive regulation of transcription factor import into nucleus	TNF|TLR2|TNFSF14|TLR4
GO:0042116	0.0045905	0.017077	4	18	559	14277	macrophage activation	CX3CR1|TLR2|TLR4|CASP1
GO:0048255	0.0045905	0.017077	4	18	559	14277	mRNA stabilization	VEGFA|CIRBP|MAPKAPK2|GDNF
GO:0045987	0.0045905	0.017077	4	18	559	14277	positive regulation of smooth muscle contraction	PTGS2|OXT|EDN1|F2R
GO:0046822	0.0046772	0.017384	9	82	559	14277	regulation of nucleocytoplasmic transport	TNF|GSK3B|TLR2|IL1B|TNFSF14|TLR4|JAK2|SIRT1|CDK5
GO:0006629	0.0046981	0.017429	48	834	559	14277	lipid metabolic process	TSPO|C9|PTGS2|CYP2B6|CYP11B2|PPARG|EDN1|APOB|PTGIS|APOA1|ST3GAL5|PTGES|APOE|COL4A3BP|ALOX5AP|PLA2G12A|APOA5|APOC3|APOH|PLA2G1B|ASPG|MGLL|ALOX12B|CAT|FGF2|PIK3R1|IL4|TBXAS1|TNFSF4|SPHK2|UGCG|ADNP|NR0B2|SIGMAR1|SIRT1|TRPM2|PLA2G4A|P2RX7|NAPEPLD|ADM|PTGDS|GLA|PLA2G7|PON1|PLA2G2A|PLA2G6|ALOX5|NR5A2
GO:0019935	0.0046982	0.017429	12	129	559	14277	cyclic-nucleotide-mediated signaling	GRM4|PTGIR|AGTR2|CCL2|EIF4EBP2|ADM|APOE|ADORA2A|CNR1|PTH|NOS2|ADORA1
GO:0009792	0.0047114	0.017462	25	364	559	14277	embryonic development ending in birth or egg hatching	EDN1|PRRX1|GJA1|BCL2L1|PRRX2|ARNT|VCAM1|AKT1|RGMA|APOB|GRIN2B|COL4A3BP|CASP8|TP53|CAPN2|JUNB|PLG|HES1|NOTCH1|TJP1|ADM|ENDOG|VEGFA|APAF1|POFUT1
GO:0045981	0.0049214	0.018174	5	29	559	14277	positive regulation of nucleotide metabolic process	APOE|ADORA2A|PTH|ADNP|CNP
GO:0030801	0.0049214	0.018174	5	29	559	14277	positive regulation of cyclic nucleotide metabolic process	APOE|ADORA2A|PTH|ADNP|CNP
GO:0030804	0.0049214	0.018174	5	29	559	14277	positive regulation of cyclic nucleotide biosynthetic process	APOE|ADORA2A|PTH|ADNP|CNP
GO:0030810	0.0049214	0.018174	5	29	559	14277	positive regulation of nucleotide biosynthetic process	APOE|ADORA2A|PTH|ADNP|CNP
GO:0006836	0.0050692	0.018702	9	83	559	14277	neurotransmitter transport	SLC32A1|GRM4|P2RX7|GRM2|SLC1A3|SYN1|HPCA|SNAP25|PARK7
GO:0043506	0.0055437	0.020396	6	42	559	14277	regulation of JUN kinase activity	MAP3K5|ZAK|PTK2B|EDN1|IL1B|MAP3K11
GO:0042552	0.0055437	0.020396	6	42	559	14277	myelination	NTF3|NFASC|OLIG2|SCN8A|SOD1|MBP
GO:0032409	0.0055437	0.020396	6	42	559	14277	regulation of transporter activity	ADORA2A|INS|PPARG|PON1|NDFIP1|STIM2
GO:0006464	0.0055715	0.02048	79	1525	559	14277	protein modification process	METAP1|METAP2|ZAK|ALG2|UCHL1|TLR2|TLR4|EIF2A|PRDX2|ADORA1|AKT1|MAP3K5|APP|ATG5|ST3GAL5|ATG7|COL4A3BP|PLA2G1B|IL1B|CHRNA7|ROS1|MAP2K7|FGF2|TRPM7|ADNP|WNK1|PRKCH|PRKCG|PRKCE|GRM1|CDK5|GRM4|ARRB1|EIF2S1|F2|SIAH1|GADD45B|MAP3K13|MAP3K11|SERP1|TNF|CCL2|COL3A1|ADRBK1|MAPKAPK2|GLRX2|PTK2B|BCL2|TEK|CD4|ERO1L|MTMR7|GAD1|CSF1R|PLAT|PTPN9|PTPRZ1|CREB1|MAP2K4|MAPK11|MAPK10|KAT5|SOD1|SIRT1|HDAC3|P2RX7|PLK3|RN…
GO:0035094	0.0056372	0.020589	4	19	559	14277	response to nicotine	CNR1|BCL2|HMOX1|CHRNA7
GO:0043450	0.0056372	0.020589	4	19	559	14277	alkene biosynthetic process	ALOX5AP|PLA2G1B|ALOX12B|ALOX5
GO:0033619	0.0056372	0.020589	4	19	559	14277	membrane protein proteolysis	P2RX7|RELA|BACE1|NFKB1
GO:0050807	0.0056372	0.020589	4	19	559	14277	regulation of synapse organization	OXT|ADNP|NCAN|SNAP25
GO:0034103	0.0056372	0.020589	4	19	559	14277	regulation of tissue remodeling	P2RX7|VEGFA|CST3|DAP
GO:0042304	0.0056372	0.020589	4	19	559	14277	regulation of fatty acid biosynthetic process	PLA2G4A|PTGS2|APOC3|APOA5
GO:0019370	0.0056372	0.020589	4	19	559	14277	leukotriene biosynthetic process	ALOX5AP|PLA2G1B|ALOX12B|ALOX5
GO:0045995	0.0057192	0.020857	5	30	559	14277	regulation of embryonic development	NOTCH1|TNF|IL1B|NFE2L2|BMP7
GO:0001822	0.0057395	0.020857	10	100	559	14277	kidney development	ODC1|AGTR1|ACE|KCNJ8|BCL2|VEGFA|FBN1|POU3F3|BMP7|GDNF
GO:0016125	0.0057395	0.020857	10	100	559	14277	sterol metabolic process	IL4|APOB|TNFSF4|APOA1|APOE|APOC3|PON1|NR0B2|CAT|SIGMAR1
GO:0002696	0.0057678	0.020857	11	116	559	14277	positive regulation of leukocyte activation	VCAM1|IL4|IL6|ADK|IL18|IL1B|TNFSF14|TLR4|CD4|SART1|IL2
GO:0042692	0.0057678	0.020857	11	116	559	14277	muscle cell differentiation	APP|NOS1|ATG5|NTF3|VEGFA|JAG1|CASP1|NRG1|CAPN2|PLG|F2R
GO:0000303	0.00583	0.020857	3	10	559	14277	response to superoxide	UCP2|SOD1|SOD2
GO:0051482	0.00583	0.020857	3	10	559	14277	elevation of cytosolic calcium ion concentration involved in G-protein signaling coupled to IP3 second messenger	AGTR1|EDN1|F2R
GO:0001935	0.00583	0.020857	3	10	559	14277	endothelial cell proliferation	APOA1|HMOX1|NOS2
GO:0002281	0.00583	0.020857	3	10	559	14277	macrophage activation involved in immune response	CX3CR1|TLR2|TLR4
GO:0051044	0.00583	0.020857	3	10	559	14277	positive regulation of membrane protein ectodomain proteolysis	TNF|APOE|IL1B
GO:0033700	0.00583	0.020857	3	10	559	14277	phospholipid efflux	APOA1|APOE|APOC3
GO:0010660	0.00583	0.020857	3	10	559	14277	regulation of muscle cell apoptosis	APOH|RBPJ|NRG1
GO:0050710	0.00583	0.020857	3	10	559	14277	negative regulation of cytokine secretion	TNF|TNFSF4|APOA1
GO:0003091	0.00583	0.020857	3	10	559	14277	renal water homeostasis	ADORA2A|CYP11B2|EDN1
GO:0042088	0.00583	0.020857	3	10	559	14277	T-helper 1 type immune response	IL18|VEGFA|TLR4
GO:0042104	0.00583	0.020857	3	10	559	14277	positive regulation of activated T cell proliferation	IL4|IL18|IL2
GO:0014074	0.00583	0.020857	3	10	559	14277	response to purine	ADORA2A|BCL2|PPARG
GO:0048246	0.00583	0.020857	3	10	559	14277	macrophage chemotaxis	CCL2|CX3CR1|CX3CL1
GO:0032757	0.00583	0.020857	3	10	559	14277	positive regulation of interleukin-8 production	SERPINE1|TLR2|TLR4
GO:0014911	0.00583	0.020857	3	10	559	14277	positive regulation of smooth muscle cell migration	BCL2|F3|VTN
GO:0014743	0.00583	0.020857	3	10	559	14277	regulation of muscle hypertrophy	GLRX3|P2RX4|EDN1
GO:0045346	0.00583	0.020857	3	10	559	14277	regulation of MHC class II biosynthetic process	IL4|TLR4|PF4
GO:0055093	0.00583	0.020857	3	10	559	14277	response to hyperoxia	NOS3|EPO|SOD2
GO:0009063	0.0058689	0.020977	8	70	559	14277	cellular amino acid catabolic process	NOS1|ASRGL1|KMO|NOS3|NOS2|GAD1|CBS|PRODH
GO:0044403	0.0059725	0.021291	7	56	559	14277	symbiosis, encompassing mutualism through parasitism	ICAM1|C9|JUN|TLR2|TLR4|CD4|MBP
GO:0010721	0.0059725	0.021291	7	56	559	14277	negative regulation of cell development	RTN4|BDNF|F2|RTN4R|TP53|BMP7|MBP
GO:0007190	0.0059725	0.021291	7	56	559	14277	activation of adenylate cyclase activity	ADORA3|ADORA2A|ADCYAP1R1|NTRK1|PTH|NTRK2|ADCYAP1
GO:0043583	0.0061539	0.021918	10	101	559	14277	ear development	HES1|BDNF|KCNK9|HES5|BCL2|EDN1|PRRX1|PRRX2|JAG1|SOD1
GO:0080090	0.0062152	0.022117	165	3552	559	14277	regulation of primary metabolic process	ADORA3|ZAK|PTGS2|IDE|EDN1|TLR2|CNP|VTN|TLR4|FOXO3|REST|GDNF|ADORA1|AGTR1|APP|MAP3K5|APOB|EIF4EBP2|APOA1|ATG5|GRIN2C|APOE|ATG7|APOA5|ATF6B|SERPINE1|GIT2|PLA2G1B|IL1B|PDGFD|OLIG2|DAP|F12|EMX1|RELA|GRIN2A|NR0B2|DDIT3|JUNB|HES1|HIF1A|PSMA6|HNF4A|HES5|ARRB1|JUN|EIF2S1|F2|VEGFA|HSPB1|NFE2L2|NGB|HMGB1|EID1|EIF4E3|ADORA2A|ADCYAP1R1|BDKRB1|MAPKAPK2|ADCYAP1|ARNT|ACE|INS|EIF3E|CNR1|APOC3|PLAT|NTF3|GRIN1|ESR…
GO:0003012	0.0063257	0.02249	14	168	559	14277	muscle system process	EDN3|SLC8A1|EDN1|GJA1|ADRBK1|TNNI3|SOD1|GDNF|P2RX4|PVALB|HMOX1|COL4A3BP|IL1B|NOS3
GO:0009887	0.0063327	0.022495	38	636	559	14277	organ morphogenesis	TNF|CCL2|EDN1|PPARG|PRRX1|GJA1|CNP|PRRX2|JAG1|GDNF|MMP2|RGMA|WNT3|BCL2|COL4A3BP|CASP8|HEY2|APOA5|APOH|ANGPT1|FGF2|ANGPT2|RELA|NR0B2|F7|SOD1|TNNI3|STAT3|NOTCH3|NOTCH2|P2RX7|NOTCH1|ADM|PHB2|VEGFA|NOTCH4|APAF1|BMP7
GO:0030278	0.0063993	0.022691	9	86	559	14277	regulation of ossification	NOTCH1|PLA2G4A|P2RX7|IL6|PTK2B|BCL2|OXT|CNP|BMP7
GO:0006633	0.0063993	0.022691	9	86	559	14277	fatty acid biosynthetic process	PTGIS|TBXAS1|PTGDS|PTGS2|ALOX5AP|EDN1|PLA2G1B|ALOX12B|ALOX5
GO:0045762	0.0065848	0.023293	7	57	559	14277	positive regulation of adenylate cyclase activity	ADORA3|ADORA2A|ADCYAP1R1|NTRK1|PTH|NTRK2|ADCYAP1
GO:0050885	0.0066038	0.023293	5	31	559	14277	neuromuscular process controlling balance	APP|SLC1A3|GRIN2C|HPCA|NEFL
GO:0050772	0.0066038	0.023293	5	31	559	14277	positive regulation of axonogenesis	METRN|TNFRSF12A|MAP1B|ADNP|NEFL
GO:0031645	0.0066038	0.023293	5	31	559	14277	negative regulation of neurological system process	PTGS2|GRIK2|SLC24A2|ADNP|ADORA1
GO:0046888	0.0066038	0.023293	5	31	559	14277	negative regulation of hormone secretion	EDN3|EDN1|IL1B|KCNJ11|ADORA1
GO:0046324	0.0066038	0.023293	5	31	559	14277	regulation of glucose import	AKT1|PEA15|TNF|INS|PIK3R1
GO:0043200	0.0068317	0.023971	4	20	559	14277	response to amino acid stimulus	CCL2|RELA|NOS3|MMP3
GO:0071219	0.0068317	0.023971	4	20	559	14277	cellular response to molecule of bacterial origin	SERPINE1|TLR2|TLR4|NOS3
GO:0001569	0.0068317	0.023971	4	20	559	14277	patterning of blood vessels	NOTCH3|NOTCH4|VEGFA|EDN1
GO:0044246	0.0068317	0.023971	4	20	559	14277	regulation of multicellular organismal metabolic process	IL6|F2|CST3|F2R
GO:0034612	0.0068317	0.023971	4	20	559	14277	response to tumor necrosis factor	CASP3|ENDOG|CASP8|SELE
GO:0007157	0.0068317	0.023971	4	20	559	14277	heterophilic cell-cell adhesion	VCAM1|ICAM1|SELP|SELE
GO:0043412	0.0068584	0.024043	82	1606	559	14277	macromolecule modification	METAP1|METAP2|ZAK|ALG2|UCHL1|TLR2|TLR4|EIF2A|PRDX2|ADORA1|AKT1|FOS|MAP3K5|APP|DNTT|ATG5|ST3GAL5|ATG7|COL4A3BP|PLA2G1B|IL1B|CHRNA7|ROS1|MAP2K7|FGF2|TRPM7|ADNP|WNK1|PRKCH|PRKCG|PRKCE|GRM1|CDK5|GRM4|ARRB1|EIF2S1|F2|SIAH1|GADD45B|MAP3K13|MAP3K11|SERP1|TNF|CCL2|COL3A1|TDRD9|ADRBK1|MAPKAPK2|GLRX2|PTK2B|BCL2|TEK|CD4|ERO1L|MTMR7|GAD1|CSF1R|PLAT|PTPN9|PTPRZ1|CREB1|MAP2K4|MAPK11|MAPK10|KAT5|SOD1|SIRT1|HDAC…
GO:0042180	0.0068741	0.024077	35	577	559	14277	cellular ketone metabolic process	C9|HTATIP2|PTGS2|CYP2B6|EDN1|KMO|CKB|MTHFR|PTGIS|SLC1A3|PTGES|ALOX5AP|ENO2|ASPG|PLA2G1B|ASRGL1|ALOX12B|NOS3|NOS2|GAD1|BHMT2|TBXAS1|NOS1|ATF4|GLUL|PLA2G4A|PTGDS|HNF4A|HPCA|PLA2G2A|PON1|ALOX5|NR5A2|PRODH|CBS
GO:0030100	0.0069535	0.024334	8	72	559	14277	regulation of endocytosis	APOC3|APOA5|SERPINE1|VTN|ANGPT1|CD63|SELE|MBP
GO:0042632	0.0069856	0.024404	6	44	559	14277	cholesterol homeostasis	APOB|APOA1|C9|APOE|APOC3|NR5A2
GO:0055092	0.0069856	0.024404	6	44	559	14277	sterol homeostasis	APOB|APOA1|C9|APOE|APOC3|NR5A2
GO:0072001	0.0070522	0.024615	10	103	559	14277	renal system development	ODC1|AGTR1|ACE|KCNJ8|BCL2|VEGFA|FBN1|POU3F3|BMP7|GDNF
GO:0032940	0.0071557	0.024955	16	206	559	14277	secretion by cell	EDN3|IL6|EDN1|PDIA4|CDK5|LLGL2|ARNT|GRM4|P2RX7|BDNF|GRM2|SYN1|HPCA|DLG4|ARL4D|SNAP25
GO:0051592	0.0072426	0.025236	7	58	559	14277	response to calcium ion	PLA2G4A|P2RX7|FGA|DUSP1|PTK2B|ALG2|ALOX5AP
GO:0031329	0.0072839	0.025358	18	243	559	14277	regulation of cellular catabolic process	TNF|BECN1|CST3|TNNI3|ARNT|AKT1|HSPBP1|HIF1A|INS|PTK2B|APOE|CNR1|APOA5|APOC3|GIT2|IL1B|DAP|EPO
GO:0060255	0.007524	0.026171	157	3376	559	14277	regulation of macromolecule metabolic process	ZAK|IDE|EDN1|TLR2|CNP|VTN|TLR4|FOXO3|REST|GDNF|ADORA1|AGTR1|APP|MAP3K5|EIF4EBP2|APOA1|ATG5|GRIN2C|APOE|ATG7|ATF6B|SERPINE1|PLA2G1B|IL1B|PDGFD|OLIG2|DAP|ROS1|F12|EMX1|RELA|CST3|GRIN2A|NR0B2|DDIT3|JUNB|HES1|HIF1A|PSMA6|HNF4A|HES5|ARRB1|JUN|EIF2S1|F2|VEGFA|HSPB1|NFE2L2|NGB|HMGB1|EID1|EIF4E3|ADORA2A|TDRD9|BDKRB1|BCL2L1|MAPKAPK2|ARNT|ACE|AKT1S1|INS|EIF3E|PLAT|NTF3|GRIN1|ESRRG|NDFIP1|KAT5|HSPBP1|ATF6|N…
GO:0060711	0.00758	0.026252	5	32	559	14277	labyrinthine layer development	AKT1|VCAM1|ADM|JUNB|PLG
GO:0051896	0.00758	0.026252	5	32	559	14277	regulation of protein kinase B signaling cascade	INS|F3|TEK|ANGPT1|F7
GO:0001938	0.00758	0.026252	5	32	559	14277	positive regulation of endothelial cell proliferation	CCL2|HIF1A|F3|VEGFA|ARNT
GO:0048489	0.00758	0.026252	5	32	559	14277	synaptic vesicle transport	SYP|P2RX7|DPYSL2|CDK5|SNAP25
GO:0030888	0.00758	0.026252	5	32	559	14277	regulation of B cell proliferation	IL4|CASP3|TLR4|PAWR|IL2
GO:0043500	0.0077853	0.026664	3	11	559	14277	muscle adaptation	HMOX1|IL1B|NOS3
GO:0051281	0.0077853	0.026664	3	11	559	14277	positive regulation of release of sequestered calcium ion into cytosol	F2|BDKRB1|F2R
GO:0060081	0.0077853	0.026664	3	11	559	14277	membrane hyperpolarization	ADORA2A|GRIK2|PARK7
GO:0002040	0.0077853	0.026664	3	11	559	14277	sprouting angiogenesis	NOTCH1|ANGPT1|FGF2
GO:0010460	0.0077853	0.026664	3	11	559	14277	positive regulation of heart rate	EDN3|EDN1|CHRNA7
GO:0042517	0.0077853	0.026664	3	11	559	14277	positive regulation of tyrosine phosphorylation of Stat3 protein	GH1|IL6|JAK2
GO:0019369	0.0077853	0.026664	3	11	559	14277	arachidonic acid metabolic process	PLA2G4A|PTGS2|ALOX5
GO:0048820	0.0077853	0.026664	3	11	559	14277	hair follicle maturation	AKT1|NOTCH1|PTGS2
GO:0045723	0.0077853	0.026664	3	11	559	14277	positive regulation of fatty acid biosynthetic process	PLA2G4A|PTGS2|APOA5
GO:0045932	0.0077853	0.026664	3	11	559	14277	negative regulation of muscle contraction	P2RX4|ADRBK1|SOD1
GO:0032494	0.0077853	0.026664	3	11	559	14277	response to peptidoglycan	IL6|RELA|TLR2
GO:0007520	0.0077853	0.026664	3	11	559	14277	myoblast fusion	NOS1|CASP1|CAPN2
GO:0046825	0.0077853	0.026664	3	11	559	14277	regulation of protein export from nucleus	GSK3B|IL1B|CDK5
GO:0008366	0.0078003	0.02667	6	45	559	14277	axon ensheathment	NTF3|NFASC|OLIG2|SCN8A|SOD1|MBP
GO:0007272	0.0078003	0.02667	6	45	559	14277	ensheathment of neurons	NTF3|NFASC|OLIG2|SCN8A|SOD1|MBP
GO:0007254	0.0079478	0.027151	7	59	559	14277	JNK cascade	SH2D3C|MAP3K5|ZAK|MAP2K4|MAPK10|MAP3K13|MAP3K11
GO:0043436	0.0081678	0.027695	34	563	559	14277	oxoacid metabolic process	C9|HTATIP2|PTGS2|EDN1|KMO|CKB|MTHFR|PTGIS|SLC1A3|PTGES|ALOX5AP|ENO2|ASPG|PLA2G1B|ASRGL1|ALOX12B|NOS3|NOS2|GAD1|BHMT2|TBXAS1|NOS1|ATF4|GLUL|PLA2G4A|PTGDS|HNF4A|HPCA|PLA2G2A|PON1|ALOX5|NR5A2|CBS|PRODH
GO:0019752	0.0081678	0.027695	34	563	559	14277	carboxylic acid metabolic process	C9|HTATIP2|PTGS2|EDN1|KMO|CKB|MTHFR|PTGIS|SLC1A3|PTGES|ALOX5AP|ENO2|ASPG|PLA2G1B|ASRGL1|ALOX12B|NOS3|NOS2|GAD1|BHMT2|TBXAS1|NOS1|ATF4|GLUL|PLA2G4A|PTGDS|HNF4A|HPCA|PLA2G2A|PON1|ALOX5|NR5A2|CBS|PRODH
GO:0060047	0.0081823	0.027695	4	21	559	14277	heart contraction	ATG5|ADRBK1|SOD1|TNNI3
GO:0003015	0.0081823	0.027695	4	21	559	14277	heart process	ATG5|ADRBK1|SOD1|TNNI3
GO:0010676	0.0081823	0.027695	4	21	559	14277	positive regulation of cellular carbohydrate metabolic process	AKT1|HIF1A|INS|ARNT
GO:0019439	0.0081823	0.027695	4	21	559	14277	aromatic compound catabolic process	EPHX2|PON1|PON2|KMO
GO:0030574	0.0081823	0.027695	4	21	559	14277	collagen catabolic process	MMP10|MMP9|MMP3|MMP2
GO:0032677	0.0081823	0.027695	4	21	559	14277	regulation of interleukin-8 production	ARRB1|SERPINE1|TLR2|TLR4
GO:0045913	0.0081823	0.027695	4	21	559	14277	positive regulation of carbohydrate metabolic process	AKT1|HIF1A|INS|ARNT
GO:0045446	0.0081823	0.027695	4	21	559	14277	endothelial cell differentiation	NOTCH3|SCUBE1|NOTCH4|JAG1
GO:0060193	0.008183	0.027695	8	74	559	14277	positive regulation of lipase activity	GRM5|AGTR1|EDN1|APOA5|APOH|PLA2G1B|SELE|F2R
GO:0006575	0.008532	0.028337	14	174	559	14277	cellular amino acid derivative metabolic process	ODC1|GRIN2A|KMO|SOD1|GLRX2|CKB|SOD2|GSR|PLA2G4A|APOA1|SLC1A3|PLA2G1B|PON1|CHRNA7
GO:0044267	0.0085726	0.028337	105	2152	559	14277	cellular protein metabolic process	ZAK|IDE|TLR2|TLR4|ADORA1|APP|MAP3K5|EIF4EBP2|ST3GAL5|ATG5|ATG7|COL4A3BP|PLA2G1B|IL1B|CHRNA7|MAP2K7|ROS1|RELA|WNK1|UBR3|PSMA6|ARRB1|EIF2S1|BACE1|F2|CCL2|SYVN1|HSPA1A|ADRBK1|MAPKAPK2|EIF3E|TEK|DNAJA1|ERO1L|DNAJA4|GAD1|MOCS1|CSF1R|PLAT|PTPN9|VIMP|MAP2K4|KAT5|ATF6|HSPBP1|PPIF|P2RX7|HDAC3|PLK3|RNF7|NTRK1|MAP2|NTRK2|PPIC|DNAJB1|PARP1|BMP7|PARP2|METAP1|METAP2|ALG2|UCHL1|PRDX2|EIF2A|NFKB1|AKT1|CASP8|FGF2…
GO:0043467	0.0086523	0.028337	5	33	559	14277	regulation of generation of precursor metabolites and energy	AKT1|HIF1A|INS|NOS2|ARNT
GO:0043409	0.0086523	0.028337	5	33	559	14277	negative regulation of MAPKKK cascade	AKT1|P2RX7|HDAC3|AIDA|TLR4
GO:0051705	0.0086523	0.028337	5	33	559	14277	behavioral interaction between organisms	APP|GRIN2B|OXT|UBR3|IL1B
GO:0032680	0.0086523	0.028337	5	33	559	14277	regulation of tumor necrosis factor production	VIMP|TLR2|TLR4|CHRNA7|PF4
GO:0001541	0.0086811	0.028337	6	46	559	14277	ovarian follicle development	BCL2|VEGFA|ANGPT1|FOXO3|BCL2L1|SOD1
GO:0046887	0.0086811	0.028337	6	46	559	14277	positive regulation of hormone secretion	EDN3|CREB1|EDN1|JAK2|NR0B2|SNAP25
GO:0061081	0.0087116	0.028337	2	4	559	14277	positive regulation of myeloid leukocyte cytokine production involved in immune response	TLR2|TLR4
GO:0060556	0.0087116	0.028337	2	4	559	14277	regulation of vitamin D biosynthetic process	TNF|NFKB1
GO:0043116	0.0087116	0.028337	2	4	559	14277	negative regulation of vascular permeability	ADORA2A|ANGPT1
GO:0060397	0.0087116	0.028337	2	4	559	14277	JAK-STAT cascade involved in growth hormone signaling pathway	JAK2|STAT3
GO:0009912	0.0087116	0.028337	2	4	559	14277	auditory receptor cell fate commitment	HES1|HES5
GO:0051709	0.0087116	0.028337	2	4	559	14277	regulation of killing of cells of another organism	P2RX7|NOS2
GO:0060120	0.0087116	0.028337	2	4	559	14277	inner ear receptor cell fate commitment	HES1|HES5
GO:0051770	0.0087116	0.028337	2	4	559	14277	positive regulation of nitric-oxide synthase biosynthetic process	TLR2|TLR4
GO:0044268	0.0087116	0.028337	2	4	559	14277	multicellular organismal protein metabolic process	ACE|P2RX7
GO:0044070	0.0087116	0.028337	2	4	559	14277	regulation of anion transport	TNF|ROS1
GO:0051919	0.0087116	0.028337	2	4	559	14277	positive regulation of fibrinolysis	F12|PLG
GO:0010935	0.0087116	0.028337	2	4	559	14277	regulation of macrophage cytokine production	TLR2|TLR4
GO:0002090	0.0087116	0.028337	2	4	559	14277	regulation of receptor internalization	ANGPT1|SELE
GO:0002092	0.0087116	0.028337	2	4	559	14277	positive regulation of receptor internalization	ANGPT1|SELE
GO:0010759	0.0087116	0.028337	2	4	559	14277	positive regulation of macrophage chemotaxis	C3AR1|CCL2
GO:0010755	0.0087116	0.028337	2	4	559	14277	regulation of plasminogen activation	F12|SERPINE1
GO:0032800	0.0087116	0.028337	2	4	559	14277	receptor biosynthetic process	TNF|PPARG
GO:0033591	0.0087116	0.028337	2	4	559	14277	response to L-ascorbic acid	BCL2|IL1B
GO:0002740	0.0087116	0.028337	2	4	559	14277	negative regulation of cytokine secretion involved in immune response	TNF|APOA1
GO:0033603	0.0087116	0.028337	2	4	559	14277	positive regulation of dopamine secretion	RTN4|GDNF
GO:0002674	0.0087116	0.028337	2	4	559	14277	negative regulation of acute inflammatory response	INS|PPARG
GO:0010640	0.0087116	0.028337	2	4	559	14277	regulation of platelet-derived growth factor receptor signaling pathway	F3|F7
GO:0010572	0.0087116	0.028337	2	4	559	14277	positive regulation of platelet activation	SELP|TLR4
GO:0010523	0.0087116	0.028337	2	4	559	14277	negative regulation of calcium ion transport into cytosol	NOS1|BCL2
GO:0042976	0.0087116	0.028337	2	4	559	14277	activation of Janus kinase activity	PTK2B|JAK2
GO:0033860	0.0087116	0.028337	2	4	559	14277	regulation of NAD(P)H oxidase activity	AGTR1|INS
GO:0042268	0.0087116	0.028337	2	4	559	14277	regulation of cytolysis	P2RX7|PF4
GO:0042092	0.0087116	0.028337	2	4	559	14277	T-helper 2 type immune response	IL4|IL18
GO:0019372	0.0087116	0.028337	2	4	559	14277	lipoxygenase pathway	ALOX5AP|ALOX5
GO:0042149	0.0087116	0.028337	2	4	559	14277	cellular response to glucose starvation	TP53|HSPA5
GO:0030656	0.0087116	0.028337	2	4	559	14277	regulation of vitamin metabolic process	TNF|NFKB1
GO:0030263	0.0087116	0.028337	2	4	559	14277	apoptotic chromosome condensation	AIFM1|DFFB
GO:0048293	0.0087116	0.028337	2	4	559	14277	regulation of isotype switching to IgE isotypes	IL4|NDFIP1
GO:0032516	0.0087116	0.028337	2	4	559	14277	positive regulation of phosphoprotein phosphatase activity	AGTR2|JAK2
GO:0014826	0.0087116	0.028337	2	4	559	14277	vein smooth muscle contraction	EDN3|EDN1
GO:0031557	0.0087116	0.028337	2	4	559	14277	induction of programmed cell death in response to chemical stimulus	ADORA2A|GRIK2
GO:0031340	0.0087116	0.028337	2	4	559	14277	positive regulation of vesicle fusion	PLA2G4A|ANXA2
GO:0031392	0.0087116	0.028337	2	4	559	14277	regulation of prostaglandin biosynthetic process	PLA2G4A|PTGS2
GO:0031394	0.0087116	0.028337	2	4	559	14277	positive regulation of prostaglandin biosynthetic process	PLA2G4A|PTGS2
GO:0046322	0.0087116	0.028337	2	4	559	14277	negative regulation of fatty acid oxidation	AKT1|CNR1
GO:0032869	0.0088556	0.028783	8	75	559	14277	cellular response to insulin stimulus	AKT1|EIF4EBP2|UCP2|PPARG|PLA2G1B|IGFBP1|PARP1|PIK3R1
GO:0006520	0.0091402	0.029684	17	230	559	14277	cellular amino acid metabolic process	BHMT2|NOS1|HTATIP2|KMO|MTHFR|GLUL|ATF4|SLC1A3|HNF4A|HPCA|ASPG|ASRGL1|NOS3|NOS2|GAD1|PRODH|CBS
GO:0008203	0.0091928	0.029806	9	91	559	14277	cholesterol metabolic process	IL4|APOB|TNFSF4|APOA1|APOE|APOC3|PON1|NR0B2|CAT
GO:0048754	0.0091928	0.029806	9	91	559	14277	branching morphogenesis of a tube	NOTCH3|NOTCH1|PHB2|BCL2|NOTCH4|VEGFA|EDN1|BMP7|FGF2
GO:0018193	0.0092366	0.029924	13	158	559	14277	peptidyl-amino acid modification	METAP1|METAP2|ADRBK1|CDK5|SIRT1|AKT1|PTK2B|GSK3B|BCL2|F2|MAP2|JAK2|F2R
GO:0007276	0.0093884	0.03037	26	405	559	14277	gamete generation	IL1R1|AQP9|PTGS2|ADCYAP1R1|TDRD9|BCL2L2|BCL2L1|FOXO3|AKT1|GSR|APOB|HSPA2|PTK2B|BCL2|CNR1|DNAJA1|IL1B|NOS3|NOS2|ANGPT2|ROS1|SOD1|SIRT1|PLA2G4A|NOTCH1|SIAH1
GO:0045786	0.0093893	0.03037	14	176	559	14277	negative regulation of cell cycle	ZAK|AIF1|TP53|CDK5|SART1|DDIT3|ADCYAP1|NOTCH2|HDAC3|CASP3|BCL2|DGKZ|BMP7|DST
GO:0006813	0.0093972	0.030371	11	124	559	14277	potassium ion transport	KCNK17|SHKBP1|KCNK9|SLC12A2|KCNJ8|SLC24A2|SLC12A5|ABCC8|KCNJ11|KCNK2|KCNK4
GO:0002761	0.009631	0.031076	6	47	559	14277	regulation of myeloid leukocyte differentiation	IL4|TNF|JUN|NDFIP1|TLR4|PF4
GO:0015718	0.009631	0.031076	6	47	559	14277	monocarboxylic acid transport	SLC1A4|ACE|C9|AQP9|PPARG|PLA2G1B
GO:0060113	0.0096967	0.031213	4	22	559	14277	inner ear receptor cell differentiation	HES1|HES5|JAG1|SOD1
GO:0051385	0.0096967	0.031213	4	22	559	14277	response to mineralocorticoid stimulus	FOS|BCL2|NEFL|JUNB
GO:0050926	0.0096967	0.031213	4	22	559	14277	regulation of positive chemotaxis	F3|VEGFA|F7|ANGPT2
GO:0006082	0.0097518	0.031365	34	570	559	14277	organic acid metabolic process	C9|HTATIP2|PTGS2|EDN1|KMO|CKB|MTHFR|PTGIS|SLC1A3|PTGES|ALOX5AP|ENO2|ASPG|PLA2G1B|ASRGL1|ALOX12B|NOS3|NOS2|GAD1|BHMT2|TBXAS1|NOS1|ATF4|GLUL|PLA2G4A|PTGDS|HNF4A|HPCA|PLA2G2A|PON1|ALOX5|NR5A2|CBS|PRODH
GO:0009615	0.0099182	0.031875	12	142	559	14277	response to virus	ODC1|APOB|IL6|TNF|BECN1|KCNJ8|BCL2|RELA|BNIP3L|HSPB1|BNIP3|TRPM2
GO:0043534	0.010082	0.031992	3	12	559	14277	blood vessel endothelial cell migration	APOA1|PTK2B|FGF2
GO:0008207	0.010082	0.031992	3	12	559	14277	C21-steroid hormone metabolic process	ADM|CYP11B2|FGF2
GO:0000768	0.010082	0.031992	3	12	559	14277	syncytium formation by plasma membrane fusion	NOS1|CASP1|CAPN2
GO:0050718	0.010082	0.031992	3	12	559	14277	positive regulation of interleukin-1 beta secretion	P2RX7|PANX1|CASP1
GO:0003081	0.010082	0.031992	3	12	559	14277	regulation of systemic arterial blood pressure by renin-angiotensin	AGTR1|ACE|AGTR2
GO:0048813	0.010082	0.031992	3	12	559	14277	dendrite morphogenesis	HPCA|DCX|CDK5
GO:0090181	0.010082	0.031992	3	12	559	14277	regulation of cholesterol metabolic process	APOB|APOE|SOD1
GO:0014061	0.010082	0.031992	3	12	559	14277	regulation of norepinephrine secretion	ADORA2A|OXT|CHRNA7
GO:0006110	0.010082	0.031992	3	12	559	14277	regulation of glycolysis	HIF1A|INS|ARNT
GO:0045648	0.010082	0.031992	3	12	559	14277	positive regulation of erythrocyte differentiation	HIF1A|FOXO3|ARNT
GO:0045939	0.010082	0.031992	3	12	559	14277	negative regulation of steroid metabolic process	APOE|NFKB1|SOD1
GO:0014821	0.010082	0.031992	3	12	559	14277	phasic smooth muscle contraction	EDN3|EDN1|GDNF
GO:0032225	0.010082	0.031992	3	12	559	14277	regulation of synaptic transmission, dopaminergic	PTGS2|CHRNA7|GDNF
GO:0045191	0.010082	0.031992	3	12	559	14277	regulation of isotype switching	IL4|NDFIP1|IL2
GO:0046329	0.010082	0.031992	3	12	559	14277	negative regulation of JNK cascade	AKT1|HDAC3|AIDA
GO:0046503	0.010082	0.031992	3	12	559	14277	glycerolipid catabolic process	APOB|APOC3|APOA5
GO:0009411	0.010367	0.032871	7	62	559	14277	response to UV	AKT1|CASP3|BCL2|RELA|TP53|CIRBP|CAT
GO:0009308	0.010573	0.033495	26	409	559	14277	amine metabolic process	HTATIP2|KMO|CKB|MTHFR|SLC1A3|APOA1|ASPG|PLA2G1B|ASRGL1|ANGPT1|CHRNA7|NOS3|NOS2|GAD1|ODC1|BHMT2|NOS1|GRIN2A|ATF4|GLUL|PLA2G4A|HNF4A|HPCA|PON1|CBS|PRODH
GO:0034101	0.010653	0.033695	6	48	559	14277	erythrocyte homeostasis	DNASE2|PVALB|HMOX1|VEGFA|JAK2|EPO
GO:0007162	0.010653	0.033695	6	48	559	14277	negative regulation of cell adhesion	NOTCH1|SERPINE1|JAK2|NGB|PLG|ARNT
GO:0019722	0.011102	0.035063	5	35	559	14277	calcium-mediated signaling	AGTR1|TNF|EDN1|GRM1|SELE
GO:0007569	0.011102	0.035063	5	35	559	14277	cell aging	BCL2|SERPINE1|TP53|SOD1|SIRT1
GO:0006091	0.011317	0.035714	21	312	559	14277	generation of precursor metabolites and energy	LDHC|AQP9|TXN2|CYCS|COX4I1|NDUFA13|ATP5G2|CYB5B|GLRX2|SOD2|NDUFA11|CYBB|SLC1A3|GSK3B|ENO2|ERO1L|CAT|NDUFS3|GLRX|ATP5J|ETFA
GO:0003158	0.011382	0.035749	4	23	559	14277	endothelium development	NOTCH3|SCUBE1|NOTCH4|JAG1
GO:0042307	0.011382	0.035749	4	23	559	14277	positive regulation of protein import into nucleus	TNF|TLR2|TNFSF14|TLR4
GO:0021575	0.011382	0.035749	4	23	559	14277	hindbrain morphogenesis	HES1|HPCA|HSPA5|CDK5
GO:0045933	0.011382	0.035749	4	23	559	14277	positive regulation of muscle contraction	PTGS2|OXT|EDN1|F2R
GO:0045923	0.011382	0.035749	4	23	559	14277	positive regulation of fatty acid metabolic process	PLA2G4A|PTGS2|PPARG|APOA5
GO:0006691	0.011382	0.035749	4	23	559	14277	leukotriene metabolic process	ALOX5AP|PLA2G1B|ALOX12B|ALOX5
GO:0006913	0.011598	0.036398	12	145	559	14277	nucleocytoplasmic transport	AKT1|NXT1|TNF|HTATIP2|JUN|F2|TP53|NDUFA13|JAK2|CDK5|FGF2|F2R
GO:0051224	0.011749	0.036843	6	49	559	14277	negative regulation of protein transport	TNF|TNFSF4|APOA1|INS|NDFIP1|CDK5
GO:0051169	0.012203	0.038239	12	146	559	14277	nuclear transport	AKT1|NXT1|TNF|HTATIP2|JUN|F2|TP53|NDUFA13|JAK2|CDK5|FGF2|F2R
GO:0051054	0.012253	0.038364	7	64	559	14277	positive regulation of DNA metabolic process	IL4|INS|JUN|PLA2G1B|PRKCG|EPO|IL2
GO:0048729	0.012465	0.038999	19	276	559	14277	tissue morphogenesis	EDN1|GJA1|JAG1|TNNI3|GDNF|NOTCH3|RGMA|NOTCH2|NOTCH1|WNT3|ADM|PHB2|BCL2|CASP8|VEGFA|NOTCH4|APAF1|BMP7|FGF2
GO:0060716	0.012731	0.03943	3	13	559	14277	labyrinthine layer blood vessel development	AKT1|JUNB|PLG
GO:0043114	0.012731	0.03943	3	13	559	14277	regulation of vascular permeability	ADORA2A|VEGFA|ANGPT1
GO:0060043	0.012731	0.03943	3	13	559	14277	regulation of cardiac muscle cell proliferation	HEY2|NRG1|FGF2
GO:0001662	0.012731	0.03943	3	13	559	14277	behavioral fear response	GRIN2B|GRIK2|BCL2
GO:0050716	0.012731	0.03943	3	13	559	14277	positive regulation of interleukin-1 secretion	P2RX7|PANX1|CASP1
GO:0042474	0.012731	0.03943	3	13	559	14277	middle ear morphogenesis	EDN1|PRRX1|PRRX2
GO:0048662	0.012731	0.03943	3	13	559	14277	negative regulation of smooth muscle cell proliferation	HMOX1|NOS3|IGFBP5
GO:0014059	0.012731	0.03943	3	13	559	14277	regulation of dopamine secretion	RTN4|CNR1|GDNF
GO:0006525	0.012731	0.03943	3	13	559	14277	arginine metabolic process	NOS1|NOS3|NOS2
GO:0032760	0.012731	0.03943	3	13	559	14277	positive regulation of tumor necrosis factor production	TLR2|TLR4|PF4
GO:0032350	0.012731	0.03943	3	13	559	14277	regulation of hormone metabolic process	HIF1A|HPCA|ARNT
GO:0055021	0.012731	0.03943	3	13	559	14277	regulation of cardiac muscle tissue growth	HEY2|NRG1|FGF2
GO:0055024	0.012731	0.03943	3	13	559	14277	regulation of cardiac muscle tissue development	HEY2|NRG1|FGF2
GO:0009310	0.012854	0.03975	8	80	559	14277	amine catabolic process	NOS1|ASRGL1|KMO|NOS3|NOS2|GAD1|CBS|PRODH
GO:0046777	0.012854	0.03975	8	80	559	14277	protein amino acid autophosphorylation	AKT1|TRPM7|EIF2S1|JAK2|EIF2A|MAP3K13|CDK5|MAP3K11
GO:0051052	0.013118	0.040536	11	130	559	14277	regulation of DNA metabolic process	IL4|INS|JUN|NDFIP1|PLA2G1B|TP53|PRKCG|CNP|NGB|EPO|IL2
GO:0000096	0.013244	0.040801	4	24	559	14277	sulfur amino acid metabolic process	MTHFR|BHMT2|HPCA|CBS
GO:0043449	0.013244	0.040801	4	24	559	14277	cellular alkene metabolic process	ALOX5AP|PLA2G1B|ALOX12B|ALOX5
GO:0008542	0.013244	0.040801	4	24	559	14277	visual learning	APP|GRIN1|GRIN2A|CDK5
GO:0042345	0.013244	0.040801	4	24	559	14277	regulation of NF-kappaB import into nucleus	TNF|TLR2|TNFSF14|TLR4
GO:0009791	0.013283	0.040887	7	65	559	14277	post-embryonic development	APOB|EMX1|SCUBE1|BCL2|VEGFA|CNP|SOD2
GO:0032386	0.013662	0.041898	9	97	559	14277	regulation of intracellular transport	TNF|GSK3B|TLR2|IL1B|TNFSF14|TLR4|JAK2|SIRT1|CDK5
GO:0007155	0.013727	0.041898	40	712	559	14277	cell adhesion	TNF|CCL2|TNFRSF12A|ADAMTS13|PCDHA4|COL3A1|CLDN5|NINJ2|BCAN|VTN|CX3CL1|ITGAM|VCAM1|APP|PTK2B|CNR1|BCL2|BAI1|CD4|ENTPD1|THBS2|SELP|ICAM1|TRPM7|ICAM5|NFASC|F8|CDK5|HES1|VWF|ITGA9|F5|HES5|F3|CX3CR1|NCAN|DST|SELE|NTM|IL2
GO:0010565	0.01379	0.041898	8	81	559	14277	regulation of cellular ketone metabolic process	AKT1|PLA2G4A|PTGS2|INS|CNR1|PPARG|APOC3|APOA5
GO:0042157	0.01379	0.041898	8	81	559	14277	lipoprotein metabolic process	APOB|APOA1|APOE|ATG7|APOC3|APOA5|ADNP|CD4
GO:0010906	0.013987	0.041898	5	37	559	14277	regulation of glucose metabolic process	AKT1|HIF1A|DUSP1|INS|ARNT
GO:0045862	0.013987	0.041898	5	37	559	14277	positive regulation of proteolysis	AKT1|HSPBP1|TNF|APOE|IL1B
GO:0022610	0.01402	0.041898	40	713	559	14277	biological adhesion	TNF|CCL2|TNFRSF12A|ADAMTS13|PCDHA4|COL3A1|CLDN5|NINJ2|BCAN|VTN|CX3CL1|ITGAM|VCAM1|APP|PTK2B|CNR1|BCL2|BAI1|CD4|ENTPD1|THBS2|SELP|ICAM1|TRPM7|ICAM5|NFASC|F8|CDK5|HES1|VWF|ITGA9|F5|HES5|F3|CX3CR1|NCAN|DST|SELE|NTM|IL2
GO:0070391	0.014144	0.041898	2	5	559	14277	response to lipoteichoic acid	TLR2|TLR4
GO:0071675	0.014144	0.041898	2	5	559	14277	regulation of mononuclear cell migration	C3AR1|CCL2
GO:0001886	0.014144	0.041898	2	5	559	14277	endothelial cell morphogenesis	NOTCH3|NOTCH4
GO:0044252	0.014144	0.041898	2	5	559	14277	negative regulation of multicellular organismal metabolic process	IL6|CST3
GO:0051788	0.014144	0.041898	2	5	559	14277	response to misfolded protein	F12|TRPM2
GO:0044126	0.014144	0.041898	2	5	559	14277	regulation of growth of symbiont in host	TLR2|MBP
GO:0044130	0.014144	0.041898	2	5	559	14277	negative regulation of growth of symbiont in host	TLR2|MBP
GO:0033033	0.014144	0.041898	2	5	559	14277	negative regulation of myeloid cell apoptosis	BCL2|APOH
GO:0002251	0.014144	0.041898	2	5	559	14277	organ or tissue specific immune response	IL6|NOS2
GO:0090075	0.014144	0.041898	2	5	559	14277	relaxation of muscle	P2RX4|SOD1
GO:0090004	0.014144	0.041898	2	5	559	14277	positive regulation of establishment of protein localization in plasma membrane	AKT1|PIK3R1
GO:0050435	0.014144	0.041898	2	5	559	14277	beta-amyloid metabolic process	IDE|BACE1
GO:0010758	0.014144	0.041898	2	5	559	14277	regulation of macrophage chemotaxis	C3AR1|CCL2
GO:0002326	0.014144	0.041898	2	5	559	14277	B cell lineage commitment	BCL2|TP53
GO:0002360	0.014144	0.041898	2	5	559	14277	T cell lineage commitment	BCL2|TP53
GO:0002739	0.014144	0.041898	2	5	559	14277	regulation of cytokine secretion involved in immune response	TNF|APOA1
GO:0010713	0.014144	0.041898	2	5	559	14277	negative regulation of collagen metabolic process	IL6|CST3
GO:0010614	0.014144	0.041898	2	5	559	14277	negative regulation of cardiac muscle hypertrophy	GLRX3|P2RX4
GO:0003085	0.014144	0.041898	2	5	559	14277	negative regulation of systemic arterial blood pressure	AGTR2|SOD2
GO:0034380	0.014144	0.041898	2	5	559	14277	high-density lipoprotein particle assembly	APOA1|APOE
GO:0034382	0.014144	0.041898	2	5	559	14277	chylomicron remnant clearance	APOE|APOC3
GO:0021548	0.014144	0.041898	2	5	559	14277	pons development	BCL2|HPCA
GO:0090190	0.014144	0.041898	2	5	559	14277	positive regulation of branching involved in ureteric bud morphogenesis	VEGFA|GDNF
GO:0090189	0.014144	0.041898	2	5	559	14277	regulation of branching involved in ureteric bud morphogenesis	VEGFA|GDNF
GO:0048714	0.014144	0.041898	2	5	559	14277	positive regulation of oligodendrocyte differentiation	PPARG|OLIG2
GO:0014047	0.014144	0.041898	2	5	559	14277	glutamate secretion	BDNF|GRM2
GO:0048304	0.014144	0.041898	2	5	559	14277	positive regulation of isotype switching to IgG isotypes	IL4|IL2
GO:0048266	0.014144	0.041898	2	5	559	14277	behavioral response to pain	GRIN2B|HPCA
GO:0048172	0.014144	0.041898	2	5	559	14277	regulation of short-term neuronal synaptic plasticity	SYP|GRIK2
GO:0006537	0.014144	0.041898	2	5	559	14277	glutamate biosynthetic process	SLC1A3|PRODH
GO:0032623	0.014144	0.041898	2	5	559	14277	interleukin-2 production	IL18|PAWR
GO:0032691	0.014144	0.041898	2	5	559	14277	negative regulation of interleukin-1 beta production	APOA1|CHRNA7
GO:0045746	0.014144	0.041898	2	5	559	14277	negative regulation of Notch signaling pathway	HEY2|BMP7
GO:0045880	0.014144	0.041898	2	5	559	14277	positive regulation of smoothened signaling pathway	PRRX1|PRRX2
GO:0032352	0.014144	0.041898	2	5	559	14277	positive regulation of hormone metabolic process	HIF1A|ARNT
GO:0032430	0.014144	0.041898	2	5	559	14277	positive regulation of phospholipase A2 activity	AGTR1|PLA2G1B
GO:0045988	0.014144	0.041898	2	5	559	14277	negative regulation of striated muscle contraction	P2RX4|ADRBK1
GO:0046827	0.014144	0.041898	2	5	559	14277	positive regulation of protein export from nucleus	GSK3B|IL1B
GO:0007406	0.014144	0.041898	2	5	559	14277	negative regulation of neuroblast proliferation	BDNF|TP53
GO:0046886	0.014144	0.041898	2	5	559	14277	positive regulation of hormone biosynthetic process	HIF1A|ARNT
GO:0031338	0.014144	0.041898	2	5	559	14277	regulation of vesicle fusion	PLA2G4A|ANXA2
GO:0022614	0.014144	0.041898	2	5	559	14277	membrane to membrane docking	VCAM1|ICAM1
GO:0007199	0.014144	0.041898	2	5	559	14277	G-protein signaling, coupled to cGMP nucleotide second messenger	AGTR2|NOS2
GO:0008652	0.014175	0.041898	6	51	559	14277	cellular amino acid biosynthetic process	MTHFR|BHMT2|GLUL|SLC1A3|CBS|PRODH
GO:0051250	0.014175	0.041898	6	51	559	14277	negative regulation of lymphocyte activation	CASP3|ADORA2A|NDFIP1|PRDX2|PAWR|IL2
GO:0042108	0.014175	0.041898	6	51	559	14277	positive regulation of cytokine biosynthetic process	TNF|HMOX1|RELA|IL1B|TLR4|CD4
GO:0007588	0.014175	0.041898	6	51	559	14277	excretion	AQP9|ADORA2A|HMOX1|EDN1|AQP4|ADORA1
GO:0006140	0.014334	0.042338	19	280	559	14277	regulation of nucleotide metabolic process	ADORA3|ADORA2A|ADCYAP1R1|EDN1|ADNP|CNP|TNNI3|ADORA1|ADCYAP1|GRM4|GRM3|GRM2|PTK2B|APOE|NTRK1|PTH|NTRK2|GIT2|NOS3
GO:0048839	0.014775	0.043609	8	82	559	14277	inner ear development	HES1|BDNF|KCNK9|HES5|PRRX1|PRRX2|JAG1|SOD1
GO:0000038	0.01529	0.044996	4	25	559	14277	very long-chain fatty acid metabolic process	PLA2G4A|PTGS2|ALOX5AP|ALOX5
GO:0043542	0.01529	0.044996	4	25	559	14277	endothelial cell migration	APOA1|PTK2B|NOS3|FGF2
GO:0043488	0.01529	0.044996	4	25	559	14277	regulation of mRNA stability	VEGFA|CIRBP|MAPKAPK2|GDNF
GO:0051588	0.01529	0.044996	4	25	559	14277	regulation of neurotransmitter transport	EDN3|ADORA2A|HPCA|GDNF
GO:0031589	0.015459	0.045461	9	99	559	14277	cell-substrate adhesion	VWF|ADAMTS13|TRPM7|TNFRSF12A|PTK2B|BCL2|COL3A1|VTN|CDK5
GO:0046519	0.01551	0.045576	6	52	559	14277	sphingoid metabolic process	P2RX7|ST3GAL5|GLA|SPHK2|COL4A3BP|UGCG
GO:0002573	0.015602	0.04578	5	38	559	14277	myeloid leukocyte differentiation	CSF3|MMP9|PPARG|CASP8|JUNB
GO:0009190	0.015739	0.04578	3	14	559	14277	cyclic nucleotide biosynthetic process	ADM|ADORA2A|CNP
GO:0043567	0.015739	0.04578	3	14	559	14277	regulation of insulin-like growth factor receptor signaling pathway	GH1|IGFBP2|IGFBP5
GO:0060420	0.015739	0.04578	3	14	559	14277	regulation of heart growth	HEY2|NRG1|FGF2
GO:0008625	0.015739	0.04578	3	14	559	14277	induction of apoptosis via death domain receptors	CASP3|TNF|DIABLO
GO:0051602	0.015739	0.04578	3	14	559	14277	response to electrical stimulus	P2RX7|OXT|EPO
GO:0002209	0.015739	0.04578	3	14	559	14277	behavioral defense response	GRIN2B|GRIK2|BCL2
GO:0050869	0.015739	0.04578	3	14	559	14277	negative regulation of B cell activation	CASP3|NDFIP1|PAWR
GO:0042554	0.015739	0.04578	3	14	559	14277	superoxide anion generation	CYBB|SOD1|SOD2
GO:0034375	0.015739	0.04578	3	14	559	14277	high-density lipoprotein particle remodeling	APOA1|APOE|APOC3
GO:0042089	0.015739	0.04578	3	14	559	14277	cytokine biosynthetic process	IL4|IL18|PAWR
GO:0022409	0.015739	0.04578	3	14	559	14277	positive regulation of cell-cell adhesion	TNF|IL1B|CX3CL1
GO:0045773	0.015739	0.04578	3	14	559	14277	positive regulation of axon extension	TNFRSF12A|MAP1B|ADNP
GO:0032720	0.015739	0.04578	3	14	559	14277	negative regulation of tumor necrosis factor production	VIMP|TLR4|CHRNA7
GO:0002443	0.015811	0.045955	8	83	559	14277	leukocyte mediated immunity	ICAM1|IL6|C9|CRP|PLA2G1B|TLR4|TRPM2|MBP
GO:0017038	0.016473	0.047847	10	117	559	14277	protein import	AKT1|TSPO|TNF|JUN|F2|TP53|NDUFA13|JAK2|FGF2|F2R
GO:0044255	0.016584	0.048135	32	550	559	14277	cellular lipid metabolic process	PTGS2|EDN1|APOB|PTGIS|APOA1|ST3GAL5|APOE|PTGES|ALOX5AP|PLA2G12A|COL4A3BP|APOC3|APOA5|PLA2G1B|APOH|ALOX12B|CAT|PIK3R1|TBXAS1|SPHK2|UGCG|ADNP|SIRT1|P2RX7|PLA2G4A|NAPEPLD|PTGDS|GLA|PLA2G2A|PON1|PLA2G6|ALOX5
GO:0033189	0.016744	0.048562	7	68	559	14277	response to vitamin A	WNT3|DUSP1|OXT|MAP1B|PPARG|IGFBP2|EPO
GO:0051726	0.016758	0.048567	27	446	559	14277	regulation of cell cycle	EDN3|TNF|ZAK|PTGS2|AIF1|EDN1|CCNG1|SART1|ADCYAP1|AKT1|APP|CASP3|INS|BCL2|IL1B|TP53|CDK5|DDIT3|JUNB|NOTCH2|HDAC3|JUN|DGKZ|NGB|BMP7|GADD45B|DST
GO:0006909	0.01693	0.04903	6	53	559	14277	phagocytosis	P2RX7|ICAM5|ADORA2A|CRP|ADORA1|MBP
GO:0043933	0.017243	0.0499	40	723	559	14277	macromolecular complex subunit organization	OCLN|C9|GRIK2|IDE|GJA1|EIF2A|SART1|AGTR1|APOB|APOA1|FGA|APOE|PTK2B|ALOX5AP|HMOX1|APOA5|TEK|APOC3|CASP8|DLG4|HSPA4|ANGPT1|CAT|NRG1|NEFL|SLC1A1|SCUBE1|TP53|ANXA5|CDK5|SOD2|VWF|P2RX4|P2RX7|BAX|HPCA|PLA2G2A|MPO|CIRBP|MAP3K11
GO:0051701	0.017337	0.049994	5	39	559	14277	interaction with host	ICAM1|C9|TLR2|TLR4|CD4
GO:0002263	0.017337	0.049994	5	39	559	14277	cell activation involved in immune response	ICAM1|CX3CR1|TLR2|TP53|TLR4
GO:0002366	0.017337	0.049994	5	39	559	14277	leukocyte activation involved in immune response	ICAM1|CX3CR1|TLR2|TP53|TLR4
GO:0051147	0.017337	0.049994	5	39	559	14277	regulation of muscle cell differentiation	NOTCH1|BCL2|EDN1|NRG1|ZFHX3
GO:0048663	0.017337	0.049994	5	39	559	14277	neuron fate commitment	NOTCH3|HES1|NOTCH1|HES5|OLIG2

## Sheet: MF
GO-ID	p-value	corr p-value	x	n	X	N	Description	Genes in test set
GO:0005102	7.8066e-24	7.6427e-21	100	921	557	15408	receptor binding	EDN3|IL18|EDN1|TNFSF14|VTN|CNP|JAG1|GDNF|AGTR1|AGTR2|APP|BDNF|APOB|APOA1|WNT3|GRIN2B|CDNF|APOE|APOA5|PLA2G1B|IL1B|DAP|PDGFD|NUDT6|F7|ADAMTS8|HNF4A|PPBP|ARRB1|F2|VEGFA|STC1|DST|HMGB1|IL1R1|CCL2|PANX1|ADORA2A|GAST|ADRBK1|CX3CL1|MDK|MANF|ARNT|ADCYAP1|ACE|FGA|INS|APOC3|DNAJA1|ANGPTL1|NTF3|IL1RN|KAT5|GAS6|S100A12|P2RX4|GH1|P2RX7|S100B|ADM2|BMP7|UCHL1|PPARG|GJA1|MBP|ANGPT1|NRG1|ANGPT2|FGF2|PRL|ICAM1|AD…
GO:0005515	2.4345e-22	1.1917e-19	403	8107	557	15408	protein binding	PTGS2|AIF1|GRIN3A|REST|SYP|SHKBP1|AGTR1|AGTR2|APP|MAP3K5|KCNK9|GRIN2B|GRIN2C|SERPINE1|GIT2|ROS1|MAP2K7|LPHN1|ARC|GRIN2A|F8|F7|GLUL|ADAMTS8|HNF4A|F3|JUN|EIF2S1|BACE1|F2|IL1R1|GAST|CACNB3|BCL2L2|HSPA1A|BCL2L1|MANF|ADCYAP1|PEA15|INS|DIABLO|ODC1|SPHK2|NTF3|MAP2K4|IL1RN|ESRRG|TNNI3|GAS6|GH1|KCNJ8|RGS4|HPCA|MAP2|PARP1|PARP2|SLC9A1|RTN4|SH3RF1|HTATIP2|BNIP3|EIF2A|PDIA4|MAP1LC3A|ANGPT1|ANGPT2|FGF2|AIFM1|…
GO:0046983	1.6392e-20	5.3493e-18	72	579	557	15408	protein dimerization activity	GRIK2|ALG2|IDE|TLR2|BNIP3|CNP|GDNF|ADORA1|FOS|GSR|AGTR1|MAP3K5|APOB|KCNK9|GRIN2B|APOE|ATG7|HMOX1|SLC24A2|ATF6B|CHRNA7|OLIG2|NOS2|CAT|TERT|SCUBE1|TP53|NPAS4|NR0B2|FOSB|DDIT3|JUNB|HIF1A|HNF4A|JUN|VEGFA|TXNRD2|NFE2L2|MAP3K13|MAP3K11|XDH|PANX1|ADORA2A|BCL2L1|ITGAM|ARNT|MOAP1|XBP1|BCL2|ALOX5AP|ENO2|CD4|CSF1R|CREB1|EPHX2|TREX1|SOD1|STAT3|ATF6|NOTCH3|VWF|P2RX4|P2RX7|ATF4|CYBB|GLA|S100B|BAX|BNIP3L|NOTCH4…
GO:0008066	7.2104e-14	1.7647e-11	14	27	557	15408	glutamate receptor activity	GRIK1|GRIK2|GRIN2A|GRIN3A|GRIA4|GRM1|GRM5|GRM4|GRM3|GRM2|GRIN2B|GRIA2|GRIA1|GRIN2C
GO:0042802	2.4036e-12	4.7062e-10	64	685	557	15408	identical protein binding	ZAK|GRIK2|IDE|CLDN5|BNIP3|CNP|GRIN3A|PRDX3|GDNF|AKT1|SYP|GSR|MAP3K5|APP|APOA1|KCNK9|APOE|ATG7|HMOX1|CASP8|CHRNA7|OLIG2|CAT|NOS2|CASP2|TERT|ARC|SCUBE1|RELA|NR0B2|GLUL|HNF4A|VEGFA|HSPB1|TXNRD2|MAP3K13|MAP3K11|XDH|TNF|BCL2L1|APLP2|MOAP1|ALOX5AP|BCL2|ENO2|CD4|NEFL|CSF1R|EPHX2|TREX1|SOD1|SIRT1|VWF|P2RX4|P2RX7|S100B|GLA|BAX|BNIP3L|PON1|PON2|APAF1|PARP1|CBS
GO:0019899	6.376e-12	1.0403e-09	60	632	557	15408	enzyme binding	GRIK2|TLR4|FOXO3|GRIN3A|PRDX3|PAWR|AKT1|APOB|APOA1|HMOX1|APOA5|SLC2A1|SERPINE1|DLG4|CHRNA7|MAP2K7|CASP2|POLG|DFFB|RELA|CST3|TP53|PRKCH|PRKCE|HIF1A|ARRB1|F3|MAP3K13|MAP3K11|GLRX3|CSF3|NXT1|EID1|ADORA2A|HSPA1A|PTK2B|ALOX5AP|BCL2|SERPINC1|CD4|HSPA5|NEFL|PIK3R1|SPHK2|VIMP|TNNI3|SOD1|SIRT1|STAT3|ANXA2|VWF|HDAC3|YWHAG|DUSP1|GSK3B|JAK2|SELE|ZFHX3|GGA3|CBS
GO:0046982	5.0357e-11	7.0427e-09	31	216	557	15408	protein heterodimerization activity	PANX1|ADORA2A|ALG2|TLR2|BNIP3|BCL2L1|ADORA1|ITGAM|ARNT|FOS|AGTR1|APOB|KCNK9|GRIN2B|APOE|ALOX5AP|BCL2|ENO2|SCUBE1|TP53|NPAS4|NOTCH3|P2RX4|P2RX7|CYBB|HIF1A|JUN|BAX|BNIP3L|VEGFA|NOTCH4
GO:0005234	1.1862e-10	1.4516e-08	10	18	557	15408	extracellular-glutamate-gated ion channel activity	GRIA2|GRIK1|GRIN2B|GRIA1|GRIK2|GRIN2C|GRIN1|GRIN2A|GRIA4|GRIN3A
GO:0042803	3.0109e-10	3.2752e-08	41	377	557	15408	protein homodimerization activity	XDH|GRIK2|IDE|BNIP3|CNP|GDNF|GSR|MOAP1|MAP3K5|KCNK9|APOE|BCL2|ATG7|ALOX5AP|HMOX1|ENO2|CD4|CHRNA7|OLIG2|NOS2|CAT|TERT|CSF1R|EPHX2|TREX1|NR0B2|SOD1|VWF|P2RX4|P2RX7|GLA|HNF4A|S100B|BAX|BNIP3L|VEGFA|PON1|TXNRD2|MAP3K13|MAP3K11|CBS
GO:0005231	4.5712e-10	4.4752e-08	14	46	557	15408	excitatory extracellular ligand-gated ion channel activity	GRIK1|GRIK2|GRIN1|GRIN2A|GRIN3A|GRIA4|P2RX5|P2RX4|P2RX7|GRIN2B|GRIA2|GRIA1|GRIN2C|CHRNA7
GO:0015267	5.8339e-10	5.1384e-08	42	401	557	15408	channel activity	KCNK17|AQP9|GRIK1|PANX1|GRIK2|GJA1|AQP4|CACNB3|GRIN3A|KCNK13|KCNJ11|KCNK10|SLC1A4|SHKBP1|KCNK9|GRIN2B|GRIN2C|SLC24A2|CHRNA7|FGF2|SNAP25|GJD2|MLC1|CLCA1|TRPM7|GRIN1|ASIC2|GRIN2A|GRIA4|ASIC1|KCNK2|TRPM2|KCNK4|P2RX5|P2RX4|CYBB|P2RX7|GRIA2|GRIA1|KCNJ8|HPCA|SCN8A
GO:0022803	6.2983e-10	5.1384e-08	42	402	557	15408	passive transmembrane transporter activity	KCNK17|AQP9|GRIK1|PANX1|GRIK2|GJA1|AQP4|CACNB3|GRIN3A|KCNK13|KCNJ11|KCNK10|SLC1A4|SHKBP1|KCNK9|GRIN2B|GRIN2C|SLC24A2|CHRNA7|FGF2|SNAP25|GJD2|MLC1|CLCA1|TRPM7|GRIN1|ASIC2|GRIN2A|GRIA4|ASIC1|KCNK2|TRPM2|KCNK4|P2RX5|P2RX4|CYBB|P2RX7|GRIA2|GRIA1|KCNJ8|HPCA|SCN8A
GO:0004970	9.0226e-10	6.7947e-08	9	16	557	15408	ionotropic glutamate receptor activity	GRIA2|GRIK1|GRIN2B|GRIA1|GRIK2|GRIN2C|GRIN2A|GRIA4|GRIN3A
GO:0008201	2.5848e-09	1.8075e-07	20	111	557	15408	heparin binding	SELP|CCL2|VTN|PF4|MDK|ITGAM|MBP|APP|APOB|ADAMTS8|APOE|VEGFA|APOA5|APOH|SERPINC1|MPO|SERPIND1|BMP7|THBS2|FGF2
GO:0005539	3.3741e-09	2.2022e-07	23	148	557	15408	glycosaminoglycan binding	SELP|CCL2|TLR2|BCAN|VTN|PF4|MDK|ITGAM|MBP|APP|APOB|ADAMTS8|APOE|VEGFA|APOA5|APOH|SERPINC1|MPO|SERPIND1|BMP7|NCAN|THBS2|FGF2
GO:0022838	6.7881e-09	4.1046e-07	39	386	557	15408	substrate-specific channel activity	KCNK17|AQP9|GRIK1|GRIK2|AQP4|CACNB3|GRIN3A|KCNK13|KCNJ11|KCNK10|SHKBP1|SLC1A4|KCNK9|GRIN2B|GRIN2C|SLC24A2|CHRNA7|FGF2|SNAP25|MLC1|CLCA1|TRPM7|GRIN1|ASIC2|GRIN2A|GRIA4|ASIC1|KCNK2|TRPM2|KCNK4|P2RX5|P2RX4|CYBB|P2RX7|GRIA2|GRIA1|KCNJ8|HPCA|SCN8A
GO:0016209	7.1275e-09	4.1046e-07	13	47	557	15408	antioxidant activity	PTGS2|VIMP|PRDX2|PRDX3|SOD1|SOD2|GSR|APOE|TXNRD2|MPO|CYGB|CAT|EPO
GO:0020037	1.4053e-08	7.6433e-07	20	122	557	15408	heme binding	SUOX|TBXAS1|NOS1|PTGS2|CYP2B6|CYP11B2|CYCS|CYB5B|CYBB|PTGIS|PVALB|HMOX1|MPO|CYGB|NOS3|NGB|CAT|NOS2|EPO|CBS
GO:0022891	2.0784e-08	1.0029e-06	62	815	557	15408	substrate-specific transmembrane transporter activity	SLC8A3|KCNK17|GRIK1|AQP9|GRIK2|GJA1|AQP4|GRIN3A|KCNK13|KCNJ11|KCNK10|SHKBP1|SLC1A4|ATP2B1|SLC1A2|KCNK9|SLC1A3|GRIN2B|GRIN2C|SLC2A3|SLC24A2|SLC1A6|SLC24A1|SLC2A1|CHRNA7|FGF2|SLC1A1|ATP5J|CLCA1|TRPM7|GRIN2A|COX4I1|TRPM2|ADAMTS8|PPBP|CACNB3|ATP5G2|SLC32A1|SNAP25|ODC1|SLC8A1|MLC1|SLC8A2|SLC12A2|GRIN1|SLC12A5|ASIC2|GRIA4|ASIC1|KCNK2|KCNK4|P2RX5|P2RX4|P2RX7|CYBB|GRIA2|GRIA1|KCNJ8|HPCA|SCN8A|ABCC8|SLC9A1
GO:0030247	2.2291e-08	1.0029e-06	23	163	557	15408	polysaccharide binding	SELP|CCL2|TLR2|BCAN|VTN|PF4|MDK|ITGAM|MBP|APP|APOB|ADAMTS8|APOE|VEGFA|APOA5|APOH|SERPINC1|MPO|SERPIND1|BMP7|NCAN|THBS2|FGF2
GO:0001871	2.2291e-08	1.0029e-06	23	163	557	15408	pattern binding	SELP|CCL2|TLR2|BCAN|VTN|PF4|MDK|ITGAM|MBP|APP|APOB|ADAMTS8|APOE|VEGFA|APOA5|APOH|SERPINC1|MPO|SERPIND1|BMP7|NCAN|THBS2|FGF2
GO:0022892	2.2538e-08	1.0029e-06	69	953	557	15408	substrate-specific transporter activity	SLC8A3|KCNK17|AQP9|GRIK1|GRIK2|GJA1|AQP4|GRIN3A|KCNK13|KCNJ11|KCNK10|ATP2B1|SHKBP1|SLC1A4|APOB|SLC1A2|KCNK9|APOA1|SLC1A3|GRIN2B|APOE|GRIN2C|PVALB|SLC2A3|SLC24A2|SLC1A6|SLC24A1|SLC2A1|CHRNA7|CYGB|FGF2|SLC1A1|ATP5J|CLCA1|TRPM7|GRIN2A|COX4I1|TRPM2|NDUFA11|ADAMTS8|PPBP|NGB|CACNB3|ATP5G2|SLC32A1|SNAP25|ODC1|SLC8A1|MLC1|SLC8A2|SLC12A2|GRIN1|SLC12A5|ASIC2|GRIA4|ASIC1|KCNK2|KCNK4|P2RX5|P2RX4|CYBB|P2RX7|G…
GO:0015075	2.9701e-08	1.2642e-06	56	709	557	15408	ion transmembrane transporter activity	SLC8A3|KCNK17|GRIK1|GRIK2|GJA1|GRIN3A|KCNK13|KCNJ11|KCNK10|SHKBP1|SLC1A4|ATP2B1|SLC1A2|KCNK9|SLC1A3|GRIN2B|GRIN2C|SLC1A6|SLC24A2|SLC24A1|CHRNA7|FGF2|SLC1A1|ATP5J|CLCA1|TRPM7|GRIN2A|COX4I1|TRPM2|ADAMTS8|CACNB3|ATP5G2|SLC32A1|SNAP25|SLC8A1|SLC8A2|MLC1|SLC12A2|GRIN1|SLC12A5|ASIC2|GRIA4|ASIC1|KCNK2|KCNK4|P2RX5|P2RX4|P2RX7|CYBB|GRIA2|GRIA1|KCNJ8|HPCA|SCN8A|ABCC8|SLC9A1
GO:0005216	3.5967e-08	1.4671e-06	37	377	557	15408	ion channel activity	KCNK17|GRIK1|GRIK2|CACNB3|GRIN3A|KCNK13|KCNJ11|KCNK10|SHKBP1|SLC1A4|KCNK9|GRIN2B|GRIN2C|SLC24A2|CHRNA7|FGF2|SNAP25|MLC1|CLCA1|TRPM7|GRIN1|ASIC2|GRIN2A|GRIA4|ASIC1|KCNK2|TRPM2|KCNK4|P2RX5|P2RX4|CYBB|P2RX7|GRIA2|GRIA1|KCNJ8|HPCA|SCN8A
GO:0046906	4.2549e-08	1.6662e-06	20	130	557	15408	tetrapyrrole binding	SUOX|TBXAS1|NOS1|PTGS2|CYP2B6|CYP11B2|CYCS|CYB5B|CYBB|PTGIS|PVALB|HMOX1|MPO|CYGB|NOS3|NGB|CAT|NOS2|EPO|CBS
GO:0022857	4.7368e-08	1.7836e-06	65	892	557	15408	transmembrane transporter activity	SLC8A3|KCNK17|GRIK1|AQP9|GRIK2|GJA1|AQP4|GRIN3A|KCNK13|KCNJ11|KCNK10|SHKBP1|SLC1A4|ATP2B1|SLC1A2|KCNK9|SLC1A3|GRIN2B|GRIN2C|SLC2A3|SLC24A2|SLC1A6|SLC24A1|SLC2A1|CHRNA7|FGF2|SLC1A1|ATP5J|GJD2|CLCA1|TRPM7|GRIN2A|COX4I1|TRPM2|ADAMTS8|PPBP|PANX1|CACNB3|ATP5G2|SLC32A1|SNAP25|ODC1|SLC8A1|MLC1|SLC8A2|SLC12A2|GRIN1|SLC12A5|ASIC2|GRIA4|ASIC1|KCNK2|KCNK4|P2RX5|P2RX4|P2RX7|CYBB|GRIA2|GRIA1|KCNJ8|HPCA|SCN8A|…
GO:0008083	6.4581e-08	2.3416e-06	22	159	557	15408	growth factor activity	CSF3|IL4|IL6|NTF3|NUDT6|JAG1|GDNF|MDK|MANF|GH1|BDNF|DKK1|PPBP|CDNF|VEGFA|F2|IL1B|PDGFD|BMP7|NRG1|FGF2|IL2
GO:0043498	1.4717e-07	5.1458e-06	11	41	557	15408	cell surface binding	SELP|FGA|F3|CRP|VEGFA|TLR2|APOH|PLA2G1B|ANXA5|PLG|MBP
GO:0005230	1.9944e-07	6.5737e-06	14	71	557	15408	extracellular ligand-gated ion channel activity	GRIK1|GRIK2|GRIN1|GRIN2A|GRIN3A|GRIA4|P2RX5|P2RX4|P2RX7|GRIN2B|GRIA2|GRIA1|GRIN2C|CHRNA7
GO:0022836	2.0144e-07	6.5737e-06	31	304	557	15408	gated channel activity	KCNK17|GRIK1|GRIK2|CACNB3|GRIN3A|KCNK13|KCNJ11|KCNK10|SHKBP1|KCNK9|GRIN2B|GRIN2C|CHRNA7|FGF2|SNAP25|GRIN1|GRIN2A|ASIC2|GRIA4|ASIC1|KCNK2|KCNK4|P2RX5|P2RX4|CYBB|P2RX7|GRIA2|GRIA1|KCNJ8|HPCA|SCN8A
GO:0005215	2.2685e-07	7.164e-06	76	1156	557	15408	transporter activity	SLC8A3|KCNK17|AQP9|GRIK1|GRIK2|GJA1|AQP4|GRIN3A|KCNK13|KCNJ11|KCNK10|ATP2B1|SHKBP1|SYP|SLC1A4|APOB|SLC1A2|KCNK9|APOA1|SLC1A3|GRIN2B|APOE|GRIN2C|PVALB|SLC2A3|SLC24A2|SLC1A6|SLC24A1|SLC2A1|CHRNA7|CYGB|FGF2|SLC1A1|ATP5J|GJD2|CLCA1|TRPM7|GRIN2A|COX4I1|TRPM2|NDUFA11|ADAMTS8|PTGDS|PPBP|NGB|PANX1|CACNB3|ATP5G2|SLC32A1|SYN1|SNAP25|ODC1|SLC8A1|MLC1|SLC8A2|SLC12A2|SLC12A5|GRIN1|ASIC2|GRIA4|ASIC1|KCNK2|KCNK…
GO:0008324	4.1661e-07	1.2746e-05	44	540	557	15408	cation transmembrane transporter activity	KCNK17|SLC8A3|ATP5G2|GRIN3A|KCNK13|KCNJ11|KCNK10|SLC32A1|ATP2B1|SHKBP1|SLC1A4|SLC1A2|SLC1A3|KCNK9|GRIN2B|GRIN2C|SLC24A2|SLC1A6|SLC24A1|CHRNA7|SLC1A1|FGF2|SNAP25|ATP5J|SLC8A1|SLC8A2|SLC12A2|TRPM7|SLC12A5|ASIC2|GRIN2A|COX4I1|ASIC1|KCNK2|TRPM2|KCNK4|P2RX5|P2RX4|P2RX7|KCNJ8|HPCA|SCN8A|ABCC8|SLC9A1
GO:0015276	4.9254e-07	1.4182e-05	18	124	557	15408	ligand-gated ion channel activity	GRIK1|GRIK2|GRIN1|GRIN2A|ASIC2|GRIA4|GRIN3A|ASIC1|KCNJ11|P2RX5|P2RX4|P2RX7|GRIA2|GRIN2B|GRIA1|GRIN2C|KCNJ8|CHRNA7
GO:0022834	4.9254e-07	1.4182e-05	18	124	557	15408	ligand-gated channel activity	GRIK1|GRIK2|GRIN1|GRIN2A|ASIC2|GRIA4|GRIN3A|ASIC1|KCNJ11|P2RX5|P2RX4|P2RX7|GRIA2|GRIN2B|GRIA1|GRIN2C|KCNJ8|CHRNA7
GO:0032403	5.6686e-07	1.5856e-05	26	239	557	15408	protein complex binding	RTN4|TXN2|ADAMTS13|COL3A1|VTN|REST|ADORA1|VCAM1|SYP|PTK2B|INS|PIK3R1|ICAM1|ADAM11|LGALS3|RELA|LGALS2|MAP1B|TREX1|NR0B2|CD63|VWF|ADAMTS8|CTSB|RBPJ|DST
GO:0070325	6.691e-07	1.8144e-05	7	16	557	15408	lipoprotein receptor binding	APOB|DKK1|APOA1|APOE|APOC3|APOA5|DNAJA1
GO:0005488	6.8571e-07	1.8144e-05	489	12341	557	15408	binding	LDHC|PTGS2|AIF1|GRIN3A|REST|SYP|SHKBP1|AGTR1|LPHN3|AGTR2|APP|MAP3K5|KCNK9|GRIN2B|GRIN2C|SERPINE1|GIT2|ROS1|MAP2K7|LPHN1|ARC|TTC7B|GRIN2A|F8|F7|GLUL|ADAMTS8|NAPEPLD|F5|HNF4A|F3|JUN|EIF2S1|BACE1|F2|IL1R1|CYP2B6|GAST|CACNB3|BCL2L2|HSPA1A|BCL2L1|MANF|ADCYAP1|HSPA1L|PEA15|INS|DIABLO|ODC1|NTF3|SPHK2|IL1RN|MAP2K4|ESRRG|TNNI3|GAS6|GH1|HSPA12B|KCNJ8|RGS4|HPCA|MAP2|PARP1|PARP2|SLC9A1|RTN4|SH3RF1|HTATIP2|BN…
GO:0016667	1.1196e-06	2.8844e-05	10	40	557	15408	oxidoreductase activity, acting on sulfur group of donors	GLRX3|SUOX|GSR|GLRX5|TXN2|TXNRD2|ERO1L|PRDX3|GLRX|GLRX2
GO:0005179	1.6062e-06	3.9693e-05	16	108	557	15408	hormone activity	EDN3|OXT|EDN1|GAST|CNP|ADCYAP1|GCG|GH1|ADM|INS|PTH|ADM2|STC1|DAP|PRL|EPO
GO:0005506	1.6218e-06	3.9693e-05	23	206	557	15408	iron ion binding	XDH|SUOX|TBXAS1|NOS1|PTGS2|CYP2B6|CYP11B2|CYCS|CYB5B|CYBB|PTGIS|PVALB|HMOX1|MPO|ALOX12B|CYGB|NOS3|ALOX5|NOS2|NGB|CAT|EPO|CBS
GO:0005261	3.7153e-06	8.8715e-05	26	264	557	15408	cation channel activity	KCNK17|GRIN3A|KCNK13|KCNJ11|KCNK10|SHKBP1|KCNK9|GRIN2B|GRIN2C|SLC24A2|CHRNA7|FGF2|SNAP25|TRPM7|GRIN2A|ASIC2|ASIC1|KCNK2|TRPM2|KCNK4|P2RX5|P2RX4|P2RX7|KCNJ8|HPCA|SCN8A
GO:0002020	4.5448e-06	0.00010594	8	28	557	15408	protease binding	VWF|POLG|BCL2|F3|SERPINE1|CST3|SERPINC1|TP53
GO:0001664	7.4485e-06	0.00016958	17	135	557	15408	G-protein-coupled receptor binding	EDN3|CCL2|ADORA2A|OXT|UCHL1|EDN1|PF4|ADRBK1|CX3CL1|AGTR1|ACE|WNT3|GRIN2B|PPBP|ARRB1|PTH|IL2
GO:0004972	8.2079e-06	0.00018263	4	5	557	15408	N-methyl-D-aspartate selective glutamate receptor activity	GRIN2B|GRIN2C|GRIN2A|GRIN3A
GO:0043028	1.0481e-05	0.00022802	8	31	557	15408	caspase regulator activity	MAP3K5|XIAP|TNFSF14|APAF1|HSPA5|PRDX3|BCL2L1|CASP1
GO:0004871	1.1123e-05	0.00023169	113	2126	557	15408	signal transducer activity	TSPO|ADORA3|ZAK|GRIK1|GRIK2|IL18|IDE|CSPG4|TLR2|VTN|TLR4|GRIN3A|ADORA1|AGTR1|LPHN3|PTGIR|AGTR2|MAP3K5|GP6|WNT3|GRIN2B|GRIN2C|CHRNA7|ROS1|LPHN1|GRIN2A|NR0B2|THBD|HIF1A|HNF4A|LILRB3|F2|CX3CR1|C3AR1|IL1R1|CCL2|CYSLTR1|ADORA2A|TNFRSF12A|CYSLTR2|ADCYAP1R1|ADRBK1|BDKRB1|MAPKAPK2|ITGAM|ARNT|ADCYAP1|PROCR|CNR1|TEK|BAI1|BAI2|BAI3|CSF1R|VIMP|IL1RL2|GRIN1|IL1RN|ESRRG|NDFIP1|P2RX5|NOTCH3|ITGA9|P2RX4|NOTCH2|P…
GO:0060089	1.1123e-05	0.00023169	113	2126	557	15408	molecular transducer activity	TSPO|ADORA3|ZAK|GRIK1|GRIK2|IL18|IDE|CSPG4|TLR2|VTN|TLR4|GRIN3A|ADORA1|AGTR1|LPHN3|PTGIR|AGTR2|MAP3K5|GP6|WNT3|GRIN2B|GRIN2C|CHRNA7|ROS1|LPHN1|GRIN2A|NR0B2|THBD|HIF1A|HNF4A|LILRB3|F2|CX3CR1|C3AR1|IL1R1|CCL2|CYSLTR1|ADORA2A|TNFRSF12A|CYSLTR2|ADCYAP1R1|ADRBK1|BDKRB1|MAPKAPK2|ITGAM|ARNT|ADCYAP1|PROCR|CNR1|TEK|BAI1|BAI2|BAI3|CSF1R|VIMP|IL1RL2|GRIN1|IL1RN|ESRRG|NDFIP1|P2RX5|NOTCH3|ITGA9|P2RX4|NOTCH2|P…
GO:0005310	1.2764e-05	0.00026033	6	16	557	15408	dicarboxylic acid transmembrane transporter activity	SLC1A4|ODC1|SLC1A2|SLC1A3|SLC1A6|SLC1A1
GO:0017153	1.3143e-05	0.00026258	5	10	557	15408	sodium:dicarboxylate symporter activity	SLC1A4|SLC1A2|SLC1A3|SLC1A6|SLC1A1
GO:0004175	1.4954e-05	0.00029279	31	373	557	15408	endopeptidase activity	ADAMTS13|MMP9|UCHL1|IDE|MMP3|MMP2|CASP3|CASP9|HTRA2|HTRA1|PROZ|CASP8|CASP1|CASP2|PLAT|CFLAR|F12|ADAM11|CFB|F7|KLK1|CAPN2|PLG|MMP10|ADAMTS8|PSMA6|CASP14|BACE1|F2|CTSB|PLAU
GO:0008289	1.6237e-05	0.00031169	33	411	557	15408	lipid binding	TSPO|C9|PTGS2|PPARG|ATP5G2|CALB1|AKT1|SYP|APOB|APOA1|MAP1LC3A|APOE|ALOX5AP|APOC3|APOA5|PLA2G1B|APOH|PIK3R1|SELP|MAP1B|ANXA5|ANXA2|PTGDS|HNF4A|F3|BAX|PLA2G7|PLA2G2A|PON1|NR5A2|FABP7|PTAFR|IL2
GO:0030246	2.2816e-05	0.00042955	30	363	557	15408	carbohydrate binding	CCL2|TLR2|BCAN|VTN|PF4|MDK|ITGAM|MBP|LPHN3|APP|APOB|FCN3|APOE|APOA5|SERPINC1|APOH|FGF2|THBS2|LPHN1|SELP|LGALS3|LGALS2|ADAMTS8|VEGFA|MPO|SERPIND1|NCAN|BMP7|SELE|IL2
GO:0015277	2.3917e-05	0.00043361	4	6	557	15408	kainate selective glutamate receptor activity	GRIA2|GRIK1|GRIA1|GRIK2
GO:0015368	2.3917e-05	0.00043361	4	6	557	15408	calcium:cation antiporter activity	SLC8A3|SLC8A1|SLC8A2|SLC24A1
GO:0009055	2.5286e-05	0.00045009	18	163	557	15408	electron carrier activity	GLRX3|XDH|SUOX|GLRX5|TBXAS1|CYP2B6|AIFM1|TXN2|CYP11B2|CYCS|KMO|GLRX2|HMOX2|GSR|PTGIS|NDUFS3|GLRX|ETFA
GO:0030234	2.6842e-05	0.00046926	55	860	557	15408	enzyme regulator activity	CAST|TNFSF14|PRDX3|AKT1|AGTR1|MAP3K5|APP|CASP3|APOA1|CASP9|PPP1R1B|APOE|APOA5|SERPINE1|GIT2|APOH|NOS2|NRG1|CASP1|FGF2|ARHGEF3|TP53|WNK1|CST3|CYB5B|PRKCE|ARHGEF10|SH2D3C|ARRB1|JUN|HSPB2|TFPI|EID1|XIAP|ROPN1|BCL2L1|APLP2|ALOX5AP|APOC3|SERPINC1|HSPA5|PIK3R1|EPO|SERPINI1|ANXA5|ANXA2|HSPBP1|P2RX7|YWHAG|RGS4|DGKZ|SERPIND1|APAF1|SYNGAP1|IL2
GO:0004857	2.9015e-05	0.00049834	25	279	557	15408	enzyme inhibitor activity	CAST|XIAP|TNFSF14|BCL2L1|PRDX3|APLP2|APP|CASP3|PPP1R1B|APOC3|SERPINE1|SERPINC1|HSPA5|EPO|WNK1|CST3|SERPINI1|ANXA5|ANXA2|HSPBP1|YWHAG|ARRB1|TFPI|DGKZ|SERPIND1
GO:0043027	3.8886e-05	0.00064525	5	12	557	15408	caspase inhibitor activity	XIAP|TNFSF14|HSPA5|PRDX3|BCL2L1
GO:0050750	3.8886e-05	0.00064525	5	12	557	15408	low-density lipoprotein receptor binding	APOB|DKK1|APOE|APOA5|DNAJA1
GO:0016491	4.0575e-05	0.00066205	46	686	557	15408	oxidoreductase activity	GLRX3|LDHC|XDH|GLRX5|C9|HTATIP2|PTGS2|CYP2B6|TXN2|CYP11B2|KMO|PRDX2|PRDX3|GLRX2|GSR|HMOX2|MTHFR|PTGIS|ALOX5AP|HMOX1|ALOX12B|CYGB|NOS3|ERO1L|NOS2|CAT|NDUFS3|GLRX|EPO|ETFA|SUOX|TBXAS1|NOS1|AIFM1|F8|COX4I1|NDUFA13|SOD1|PARK7|SOD2|CYBB|F5|MPO|TXNRD2|ALOX5|PRODH
GO:0005126	4.5255e-05	0.00070784	19	186	557	15408	cytokine receptor binding	CSF3|IL4|IL6|TNF|CCL2|TNFSF4|NTF3|IL1RN|TNFSF14|PF4|CX3CL1|GH1|PPBP|VEGFA|IL1B|JAK2|PRL|EPO|IL2
GO:0004517	4.6997e-05	0.00070784	3	3	557	15408	nitric-oxide synthase activity	NOS1|NOS3|NOS2
GO:0015038	4.6997e-05	0.00070784	3	3	557	15408	glutathione disulfide oxidoreductase activity	GSR|GLRX|GLRX2
GO:0016527	4.6997e-05	0.00070784	3	3	557	15408	brain-specific angiogenesis inhibitor activity	BAI1|BAI2|BAI3
GO:0034617	4.6997e-05	0.00070784	3	3	557	15408	tetrahydrobiopterin binding	NOS1|NOS3|NOS2
GO:0070011	5.1976e-05	0.00074835	39	552	557	15408	peptidase activity, acting on L-amino acid peptides	METAP1|METAP2|CNDP1|ADAMTS13|MMP9|UCHL1|IDE|MMP3|MMP2|CASP3|ACE|CASP9|HTRA2|HTRA1|PROZ|CASP8|DAP|CASP1|CASP2|PLAT|CFLAR|F12|ADAM11|CFB|F7|KLK1|CAPN2|PLG|MMP10|FOLH1|ADAMTS8|PSMA6|CASP14|MAP2|BACE1|F2|CTSB|CPB2|PLAU
GO:0035326	5.1979e-05	0.00074835	8	38	557	15408	enhancer binding	HIF1A|CREB1|RELA|JUN|POU3F3|OLIG2|NR5A2|ZFHX3
GO:0003705	5.1979e-05	0.00074835	8	38	557	15408	RNA polymerase II transcription factor activity, enhancer binding	HIF1A|CREB1|RELA|JUN|POU3F3|OLIG2|NR5A2|ZFHX3
GO:0016595	5.4208e-05	0.00076353	4	7	557	15408	glutamate binding	SLC1A3|GRIN1|GRIN2A|SLC1A1
GO:0015036	5.4593e-05	0.00076353	6	20	557	15408	disulfide oxidoreductase activity	GLRX3|GSR|GLRX5|TXN2|GLRX|GLRX2
GO:0050660	5.8148e-05	0.00080179	11	73	557	15408	FAD binding	XDH|GSR|CYBB|NOS1|AIFM1|TXNRD2|KMO|NOS3|ERO1L|NOS2|ETFA
GO:0001530	6.1314e-05	0.0008337	5	13	557	15408	lipopolysaccharide binding	SELP|P2RX7|TLR2|TLR4|PTAFR
GO:0019900	6.3547e-05	0.00085223	20	207	557	15408	kinase binding	GLRX3|RELA|TP53|TLR4|FOXO3|PRDX3|TNNI3|STAT3|YWHAG|DUSP1|PTK2B|GSK3B|SLC2A1|DLG4|CD4|JAK2|CHRNA7|MAP3K13|MAP2K7|MAP3K11
GO:0061134	8.1348e-05	0.0010762	18	178	557	15408	peptidase regulator activity	CAST|XIAP|CST3|TNFSF14|BCL2L1|PRDX3|SERPINI1|APLP2|MAP3K5|APP|SERPINE1|TFPI|SERPINC1|APAF1|SERPIND1|HSPA5|CASP1|EPO
GO:0047485	8.4867e-05	0.0011078	11	76	557	15408	protein N-terminus binding	VWF|GRIN2C|EIF3E|ALG2|RELA|ALOX5AP|TP53|HSPA1A|PARP1|SNAP25|GLRX
GO:0005509	9.0141e-05	0.0011612	42	627	557	15408	calcium ion binding	AIF1|ADAMTS13|PCDHA4|JAG1|MMP3|EDEM2|CALB1|CALB2|SYP|PVALB|CNR1|PLA2G12A|PROZ|PLA2G1B|HSPA5|THBS2|SCUBE1|GRIN1|FBN1|STIM2|F7|CAPN2|ANXA5|STAT3|PLG|GAS6|ANXA2|S100A12|NOTCH3|SCGN|NOTCH2|MMP10|NOTCH1|THBD|S100B|NOTCH4|HPCA|F2|PON1|PLA2G2A|NCAN|DST
GO:0004601	9.5885e-05	0.0012035	7	31	557	15408	peroxidase activity	PTGS2|MPO|PRDX2|CYGB|CAT|PRDX3|EPO
GO:0016684	9.5885e-05	0.0012035	7	31	557	15408	oxidoreductase activity, acting on peroxide as acceptor	PTGS2|MPO|PRDX2|CYGB|CAT|PRDX3|EPO
GO:0047498	0.00010531	0.0013051	4	8	557	15408	calcium-dependent phospholipase A2 activity	PLA2G4A|PLA2G12A|PLA2G2A|PLA2G1B
GO:0008233	0.00010711	0.0013107	39	571	557	15408	peptidase activity	METAP1|METAP2|CNDP1|ADAMTS13|MMP9|UCHL1|IDE|MMP3|MMP2|CASP3|ACE|CASP9|HTRA2|HTRA1|PROZ|CASP8|DAP|CASP1|CASP2|PLAT|CFLAR|F12|ADAM11|CFB|F7|KLK1|CAPN2|PLG|MMP10|FOLH1|ADAMTS8|PSMA6|CASP14|MAP2|BACE1|F2|CTSB|CPB2|PLAU
GO:0015296	0.00011894	0.0014376	7	32	557	15408	anion:cation symporter activity	SLC1A4|SLC1A2|SLC1A3|SLC12A2|SLC1A6|SLC12A5|SLC1A1
GO:0015035	0.00013471	0.0015889	5	15	557	15408	protein disulfide oxidoreductase activity	GLRX3|GLRX5|TXN2|GLRX|GLRX2
GO:0043499	0.00013471	0.0015889	5	15	557	15408	eukaryotic cell surface binding	SELP|FGA|APOH|ANXA5|MBP
GO:0008238	0.00017068	0.0019892	11	82	557	15408	exopeptidase activity	F12|METAP1|ACE|FOLH1|METAP2|CNDP1|UCHL1|MAP2|BACE1|DAP|CPB2
GO:0015037	0.00018292	0.002035	3	4	557	15408	peptide disulfide oxidoreductase activity	GSR|GLRX|GLRX2
GO:0043125	0.00018292	0.002035	3	4	557	15408	ErbB-3 class receptor binding	NRG1|CDK5|PIK3R1
GO:0005432	0.00018292	0.002035	3	4	557	15408	calcium:sodium antiporter activity	SLC8A3|SLC8A1|SLC8A2
GO:0034618	0.00018292	0.002035	3	4	557	15408	arginine binding	NOS1|NOS3|NOS2
GO:0016597	0.00021652	0.0023818	9	58	557	15408	amino acid binding	NOS1|SLC1A3|GRIN2B|GRIN1|GRIN2A|NOS3|NOS2|GRIN3A|SLC1A1
GO:0015491	0.00026139	0.0028319	5	17	557	15408	cation:cation antiporter activity	SLC8A3|SLC8A1|SLC8A2|SLC24A1|SLC9A1
GO:0004866	0.00026323	0.0028319	15	146	557	15408	endopeptidase inhibitor activity	CAST|XIAP|CST3|TNFSF14|BCL2L1|PRDX3|SERPINI1|APLP2|APP|SERPINE1|TFPI|SERPINC1|SERPIND1|HSPA5|EPO
GO:0004197	0.00028136	0.0029855	10	73	557	15408	cysteine-type endopeptidase activity	CFLAR|CASP3|CASP9|CASP14|CASP8|UCHL1|CTSB|CASP1|CAPN2|CASP2
GO:0061135	0.00028361	0.0029855	15	147	557	15408	endopeptidase regulator activity	CAST|XIAP|CST3|TNFSF14|BCL2L1|PRDX3|SERPINI1|APLP2|APP|SERPINE1|TFPI|SERPINC1|SERPIND1|HSPA5|EPO
GO:0005125	0.00029273	0.0030488	18	197	557	15408	cytokine activity	CSF3|IL4|HMGB1|IL6|TNF|TNFSF4|CCL2|IL18|IL1RN|TNFSF14|PF4|CX3CL1|PPBP|VEGFA|IL1B|BMP7|NRG1|IL2
GO:0030971	0.00029815	0.0030725	4	10	557	15408	receptor tyrosine kinase binding	ANGPT1|ANXA5|NRG1|ANGPT2
GO:0016502	0.00031109	0.0031398	7	37	557	15408	nucleotide receptor activity	P2RX5|P2RX4|P2RX7|ADORA3|ADORA2A|GPR17|ADORA1
GO:0001614	0.00031109	0.0031398	7	37	557	15408	purinergic nucleotide receptor activity	P2RX5|P2RX4|P2RX7|ADORA3|ADORA2A|GPR17|ADORA1
GO:0004869	0.0003696	0.0036922	7	38	557	15408	cysteine-type endopeptidase inhibitor activity	CAST|XIAP|CST3|TNFSF14|HSPA5|PRDX3|BCL2L1
GO:0005178	0.00041007	0.0040551	9	63	557	15408	integrin binding	VCAM1|VWF|ICAM1|ADAM11|ADAMTS8|ADAMTS13|COL3A1|VTN|DST
GO:0051400	0.00044498	0.0042295	3	5	557	15408	BH domain binding	BCL2|BAX|BCL2L1
GO:0001609	0.00044498	0.0042295	3	5	557	15408	adenosine receptor activity, G-protein coupled	ADORA3|ADORA2A|ADORA1
GO:0001875	0.00044498	0.0042295	3	5	557	15408	lipopolysaccharide receptor activity	TLR2|TLR4|PTAFR
GO:0051787	0.00044498	0.0042295	3	5	557	15408	misfolded protein binding	F12|HSPA5|TRPM2
GO:0005543	0.00045328	0.0042438	17	187	557	15408	phospholipid binding	MAP1B|ANXA5|ANXA2|AKT1|APOB|APOA1|MAP1LC3A|APOE|F3|APOA5|APOC3|PLA2G7|APOH|PLA2G2A|PON1|PIK3R1|PTAFR
GO:0005313	0.00045516	0.0042438	4	11	557	15408	L-glutamate transmembrane transporter activity	SLC1A2|SLC1A3|SLC1A6|SLC1A1
GO:0030414	0.00050153	0.004632	15	155	557	15408	peptidase inhibitor activity	CAST|XIAP|CST3|TNFSF14|BCL2L1|PRDX3|SERPINI1|APLP2|APP|SERPINE1|TFPI|SERPINC1|SERPIND1|HSPA5|EPO
GO:0015298	0.00050718	0.0046404	6	29	557	15408	solute:cation antiporter activity	SLC32A1|SLC8A3|SLC8A1|SLC8A2|SLC24A1|SLC9A1
GO:0005057	0.00057431	0.0052061	15	157	557	15408	receptor signaling protein activity	ZAK|IL1RN|CSPG4|MAPK11|MAPK10|CDK5|STAT3|ADCYAP1|MAP3K5|AGTR2|PLK3|JAK2|NRG1|MAP3K13|MAP3K11
GO:0005516	0.00059085	0.0053068	14	141	557	15408	calmodulin binding	SLC8A3|SLC8A1|NOS1|SLC8A2|MYH15|GRIN1|ATP2B1|RGS4|HPCA|MAP2|NOS3|NRGN|NOS2|GAP43
GO:0001948	0.00059953	0.0053358	7	41	557	15408	glycoprotein binding	VWF|SELP|MAP2|APOH|CD4|F7|ITGAM
GO:0019901	0.00062035	0.0054714	16	175	557	15408	protein kinase binding	GLRX3|RELA|TP53|FOXO3|PRDX3|TNNI3|STAT3|YWHAG|PTK2B|GSK3B|DLG4|CD4|CHRNA7|MAP2K7|MAP3K13|MAP3K11
GO:0015172	0.0006633	0.0057682	4	12	557	15408	acidic amino acid transmembrane transporter activity	SLC1A2|SLC1A3|SLC1A6|SLC1A1
GO:0005507	0.00066578	0.0057682	8	54	557	15408	copper ion binding	P2RX4|P2RX7|RNF7|F5|TP53|ADNP|F8|SOD1
GO:0070851	0.00072486	0.0062002	10	82	557	15408	growth factor receptor binding	IL4|CSF3|IL6|IL1R1|VEGFA|IL1RN|IL1B|JAK2|FGF2|IL2
GO:0043176	0.00072832	0.0062002	12	112	557	15408	amine binding	NOS1|SLC1A3|GRIN2B|CRP|GRIN1|APOA5|GRIN2A|NOS3|CHRNA7|NOS2|GRIN3A|SLC1A1
GO:0019207	0.00081254	0.0068575	11	98	557	15408	kinase regulator activity	YWHAG|CASP3|P2RX7|PPP1R1B|WNK1|ROPN1|NOS2|NRG1|FGF2|PIK3R1|IL2
GO:0070513	0.00086604	0.0071852	3	6	557	15408	death domain binding	BCL2|BAX|DAP
GO:0030151	0.00086604	0.0071852	3	6	557	15408	molybdenum ion binding	XDH|SUOX|MOCS1
GO:0050662	0.00089372	0.0073525	16	181	557	15408	coenzyme binding	XDH|SUOX|HTATIP2|NOS1|AIFM1|KMO|SIRT1|GSR|CYBB|TXNRD2|NOS3|CAT|NOS2|ERO1L|PARP1|ETFA
GO:0031406	0.00095575	0.0077973	14	148	557	15408	carboxylic acid binding	NOS1|C9|GRIN1|PPARG|GRIN2A|GRIN3A|SLC1A3|GRIN2B|HNF4A|ALOX5AP|PLA2G1B|NOS3|NOS2|SLC1A1
GO:0008237	0.0010051	0.0081319	16	183	557	15408	metallopeptidase activity	METAP1|ADAM11|METAP2|CNDP1|ADAMTS13|MMP9|IDE|MMP3|MMP2|MMP10|FOLH1|ACE|ADAMTS8|MAP2|DAP|CPB2
GO:0004620	0.0011543	0.0092629	10	87	557	15408	phospholipase activity	C3AR1|PLA2G4A|NAPEPLD|HMOX1|PLA2G12A|PLA2G2A|PLA2G1B|ASPG|MGLL|PLA2G6
GO:0005159	0.0012662	0.0096755	4	14	557	15408	insulin-like growth factor receptor binding	YWHAG|ARRB1|INS|PIK3R1
GO:0004392	0.0013046	0.0096755	2	2	557	15408	heme oxygenase (decyclizing) activity	HMOX2|HMOX1
GO:0070492	0.0013046	0.0096755	2	2	557	15408	oligosaccharide binding	SELP|SELE
GO:0043546	0.0013046	0.0096755	2	2	557	15408	molybdopterin cofactor binding	XDH|SUOX
GO:0004909	0.0013046	0.0096755	2	2	557	15408	interleukin-1, Type I, activating receptor activity	IL1R1|IL1RL2
GO:0031711	0.0013046	0.0096755	2	2	557	15408	bradykinin receptor binding	AGTR1|ACE
GO:0005314	0.0013046	0.0096755	2	2	557	15408	high-affinity glutamate transmembrane transporter activity	SLC1A2|SLC1A3
GO:0051434	0.0013046	0.0096755	2	2	557	15408	BH3 domain binding	BCL2|BAX
GO:0001641	0.0013046	0.0096755	2	2	557	15408	group II metabotropic glutamate receptor activity	GRM3|GRM2
GO:0004051	0.0013046	0.0096755	2	2	557	15408	arachidonate 5-lipoxygenase activity	ALOX5AP|ALOX5
GO:0042277	0.0013432	0.0098871	17	206	557	15408	peptide binding	C3AR1|IDE|ADNP|TLR2|BDKRB1|SIGMAR1|PPIF|GSR|AGTR1|AGTR2|ACE|CX3CR1|PPIC|CTSB|GPR17|PIK3R1|F2R
GO:0022832	0.0014122	0.010241	16	189	557	15408	voltage-gated channel activity	KCNK17|GRIN2A|CACNB3|KCNK13|KCNJ11|KCNK2|KCNK4|KCNK10|SHKBP1|CYBB|KCNK9|KCNJ8|HPCA|SCN8A|FGF2|SNAP25
GO:0005244	0.0014122	0.010241	16	189	557	15408	voltage-gated ion channel activity	KCNK17|GRIN2A|CACNB3|KCNK13|KCNJ11|KCNK2|KCNK4|KCNK10|SHKBP1|CYBB|KCNK9|KCNJ8|HPCA|SCN8A|FGF2|SNAP25
GO:0015179	0.0014422	0.010314	6	35	557	15408	L-amino acid transmembrane transporter activity	SLC32A1|SLC1A4|SLC1A2|SLC1A3|SLC1A6|SLC1A1
GO:0004931	0.0014749	0.010314	3	7	557	15408	extracellular ATP-gated cation channel activity	P2RX5|P2RX4|P2RX7
GO:0050786	0.0014749	0.010314	3	7	557	15408	RAGE receptor binding	HMGB1|S100B|S100A12
GO:0035381	0.0014749	0.010314	3	7	557	15408	ATP-gated ion channel activity	P2RX5|P2RX4|P2RX7
GO:0051920	0.0014749	0.010314	3	7	557	15408	peroxiredoxin activity	PRDX2|PRDX3|PARK7
GO:0019838	0.0015565	0.010807	11	106	557	15408	growth factor binding	IL1R1|COL4A1|NTF3|HTRA1|NTRK1|IL1RL2|COL3A1|NTRK2|IGFBP1|IGFBP2|IGFBP5
GO:0050661	0.0019433	0.013398	6	37	557	15408	NADP or NADPH binding	GSR|NOS1|TXNRD2|NOS3|NOS2|CAT
GO:0005343	0.0021232	0.014536	5	26	557	15408	organic acid:sodium symporter activity	SLC1A4|SLC1A2|SLC1A3|SLC1A6|SLC1A1
GO:0005246	0.0021734	0.014776	4	16	557	15408	calcium channel regulator activity	GRM3|GRM2|STIM2|TNNI3
GO:0043121	0.0022967	0.015507	3	8	557	15408	neurotrophin binding	NTF3|NTRK1|NTRK2
GO:0004623	0.0025294	0.016961	5	27	557	15408	phospholipase A2 activity	PLA2G4A|PLA2G12A|PLA2G2A|PLA2G1B|PLA2G6
GO:0016860	0.002566	0.017089	6	39	557	15408	intramolecular oxidoreductase activity	PTGIS|TBXAS1|PTGDS|PTGES|PDIA4|SIGMAR1
GO:0010843	0.0025971	0.017179	11	113	557	15408	promoter binding	FOS|TNF|HNF4A|ARRB1|RELA|JUN|PPARG|TP53|NFKB1|NR5A2|ZFHX3
GO:0022829	0.0027617	0.018146	4	17	557	15408	wide pore channel activity	GJD2|AQP9|PANX1|GJA1
GO:0008144	0.0030438	0.019839	8	68	557	15408	drug binding	PPIF|P2RX4|ACE|CNR1|PPIC|PPARG|CHRNA7|SIGMAR1
GO:0004091	0.00306	0.019839	10	99	557	15408	carboxylesterase activity	PLA2G4A|PLA2G12A|PLA2G7|PON1|PLA2G2A|PLA2G1B|ASPG|MGLL|PLA2G6|PON2
GO:0004955	0.003353	0.021315	3	9	557	15408	prostaglandin receptor activity	PTGER2|PTGER3|PPARG
GO:0016668	0.003353	0.021315	3	9	557	15408	oxidoreductase activity, acting on sulfur group of donors, NAD or NADP as acceptor	GSR|TXNRD2|PRDX3
GO:0017127	0.003353	0.021315	3	9	557	15408	cholesterol transporter activity	APOB|APOA1|APOE
GO:0044212	0.0034075	0.021522	11	117	557	15408	DNA regulatory region binding	FOS|TNF|HNF4A|ARRB1|RELA|JUN|PPARG|TP53|NFKB1|NR5A2|ZFHX3
GO:0015485	0.0034505	0.021654	4	18	557	15408	cholesterol binding	SYP|TSPO|APOA1|APOC3
GO:0008047	0.0037803	0.021841	23	346	557	15408	enzyme activator activity	CYB5B|PRKCE|AGTR1|P2RX7|MAP3K5|APP|APOA1|CASP9|APOE|ARRB1|JUN|RGS4|ALOX5AP|APOA5|APOH|GIT2|HSPB2|APAF1|CASP1|NRG1|SYNGAP1|FGF2|IL2
GO:0016298	0.0038014	0.021841	10	102	557	15408	lipase activity	C3AR1|PLA2G4A|NAPEPLD|HMOX1|PLA2G12A|PLA2G2A|PLA2G1B|ASPG|MGLL|PLA2G6
GO:0015272	0.0038197	0.021841	2	3	557	15408	ATP-activated inward rectifier potassium channel activity	KCNJ8|KCNJ11
GO:0070653	0.0038197	0.021841	2	3	557	15408	high-density lipoprotein receptor binding	APOA1|APOC3
GO:0004351	0.0038197	0.021841	2	3	557	15408	glutamate decarboxylase activity	GLUL|GAD1
GO:0008242	0.0038197	0.021841	2	3	557	15408	omega peptidase activity	UCHL1|BACE1
GO:0004971	0.0038197	0.021841	2	3	557	15408	alpha-amino-3-hydroxy-5-methyl-4-isoxazole propionate selective glutamate receptor activity	GRIA2|GRIA4
GO:0033691	0.0038197	0.021841	2	3	557	15408	sialic acid binding	SELP|SELE
GO:0004784	0.0038197	0.021841	2	3	557	15408	superoxide dismutase activity	SOD1|SOD2
GO:0060230	0.0038197	0.021841	2	3	557	15408	lipoprotein lipase activator activity	APOA5|APOH
GO:0031708	0.0038197	0.021841	2	3	557	15408	endothelin B receptor binding	EDN3|EDN1
GO:0031705	0.0038197	0.021841	2	3	557	15408	bombesin receptor binding	EDN3|EDN1
GO:0005148	0.0038197	0.021841	2	3	557	15408	prolactin receptor binding	GH1|PRL
GO:0016721	0.0038197	0.021841	2	3	557	15408	oxidoreductase activity, acting on superoxide radicals as acceptor	SOD1|SOD2
GO:0004063	0.0038197	0.021841	2	3	557	15408	aryldialkylphosphatase activity	PON1|PON2
GO:0016705	0.0038372	0.021841	12	136	557	15408	oxidoreductase activity, acting on paired donors, with incorporation or reduction of molecular oxygen	HMOX2|NOS1|PTGS2|CYP2B6|CYP11B2|HMOX1|KMO|NOS3|PRDX2|NOS2|PRDX3|PARK7
GO:0019904	0.0038966	0.022051	25	388	557	15408	protein domain specific binding	GRIK2|GJA1|PAWR|BCL2L1|CCNG1|SYP|GRIN2C|BCL2|DLG3|IL1B|DAP|CASP2|NEFL|CASKIN1|ESRRG|NDFIP1|NR0B2|TNNI3|SIRT1|YWHAG|TJP1|BAX|JAK2|NFE2L2|SYNGAP1
GO:0019887	0.0041412	0.0233	9	87	557	15408	protein kinase regulator activity	YWHAG|CASP3|P2RX7|PPP1R1B|WNK1|ROPN1|NOS2|NRG1|FGF2
GO:0004709	0.0042472	0.023625	4	19	557	15408	MAP kinase kinase kinase activity	MAP3K5|ZAK|MAP3K13|MAP3K11
GO:0001540	0.0042472	0.023625	4	19	557	15408	beta-amyloid binding	APOA1|APOE|CST3|CHRNA7
GO:0004872	0.0043739	0.024192	81	1684	557	15408	receptor activity	TSPO|ADORA3|GRIK1|GRIK2|PPARG|TLR2|VTN|TLR4|GRIN3A|ADORA1|LPHN3|AGTR1|PTGIR|AGTR2|GP6|GRIN2B|GRIN2C|CHRNA7|ROS1|LPHN1|ICAM1|PTGER2|PTGER3|GRIN2A|NR0B2|SIGMAR1|GRM1|GRM5|GRM4|GRM3|GRM2|THBD|HNF4A|LILRB3|F2|CX3CR1|GPR17|PTAFR|C3AR1|IL1R1|CYSLTR1|ADORA2A|TNFRSF12A|CYSLTR2|ADCYAP1R1|BDKRB1|ITGAM|APLNR|PROCR|CNR1|TEK|BAI1|BAI2|BAI3|CD4|CSF1R|VIMP|PTPRZ1|IL1RL2|GRIN1|RTN4R|ESRRG|GRIA4|P2RX5|NOTCH3|ITGA…
GO:0004954	0.0046622	0.025357	3	10	557	15408	prostanoid receptor activity	PTGER2|PTGER3|PPARG
GO:0004953	0.0046622	0.025357	3	10	557	15408	icosanoid receptor activity	PTGER2|PTGER3|PPARG
GO:0016594	0.0046622	0.025357	3	10	557	15408	glycine binding	GRIN2B|GRIN1|GRIN3A
GO:0005262	0.0047324	0.025597	8	73	557	15408	calcium channel activity	GRIN2B|TRPM7|SLC24A2|HPCA|GRIN2A|GRIN3A|FGF2|TRPM2
GO:0048037	0.0049464	0.026607	18	253	557	15408	cofactor binding	XDH|SUOX|HTATIP2|NOS1|AIFM1|KMO|SIRT1|GSR|CYBB|TXNRD2|NOS3|ERO1L|CAT|NOS2|PARP1|GAD1|ETFA|CBS
GO:0004702	0.0052041	0.027841	7	59	557	15408	receptor signaling protein serine/threonine kinase activity	MAP3K5|PLK3|ZAK|MAPK11|MAPK10|MAP3K13|MAP3K11
GO:0004888	0.0052788	0.028087	63	1261	557	15408	transmembrane receptor activity	ADORA3|GRIK1|GRIK2|PPARG|TLR2|VTN|TLR4|GRIN3A|ADORA1|LPHN3|AGTR1|PTGIR|AGTR2|GP6|GRIN2B|GRIN2C|CHRNA7|ROS1|LPHN1|ICAM1|PTGER2|PTGER3|GRIN2A|SIGMAR1|GRM1|GRM5|GRM4|GRM3|THBD|GRM2|LILRB3|CX3CR1|GPR17|PTAFR|C3AR1|IL1R1|CYSLTR1|ADORA2A|CYSLTR2|ADCYAP1R1|BDKRB1|APLNR|CNR1|TEK|BAI1|BAI2|BAI3|CD4|CSF1R|PTPRZ1|IL1RL2|GRIA4|P2RX5|P2RX4|P2RX7|GRIA2|GRIA1|NTRK1|NTRK2|EPOR|ABCC8|SELE|F2R
GO:0004177	0.0054398	0.028632	5	32	557	15408	aminopeptidase activity	F12|METAP1|METAP2|MAP2|DAP
GO:0048306	0.0054398	0.028632	5	32	557	15408	calcium-dependent protein binding	SELP|S100B|ALG2|TNNI3|MBP
GO:0015248	0.0062398	0.032321	3	11	557	15408	sterol transporter activity	APOB|APOA1|APOE
GO:0035035	0.0062398	0.032321	3	11	557	15408	histone acetyltransferase binding	EID1|HIF1A|TP53
GO:0005243	0.0062398	0.032321	3	11	557	15408	gap junction channel activity	GJD2|PANX1|GJA1
GO:0033130	0.0074565	0.036683	2	4	557	15408	acetylcholine receptor binding	APP|JAK2
GO:0050544	0.0074565	0.036683	2	4	557	15408	arachidonic acid binding	ALOX5AP|PPARG
GO:0004157	0.0074565	0.036683	2	4	557	15408	dihydropyrimidinase activity	DPYSL3|DPYSL2
GO:0050321	0.0074565	0.036683	2	4	557	15408	tau-protein kinase activity	GSK3B|CDK5
GO:0004945	0.0074565	0.036683	2	4	557	15408	angiotensin type II receptor activity	AGTR1|AGTR2
GO:0004974	0.0074565	0.036683	2	4	557	15408	leukotriene receptor activity	CYSLTR1|CYSLTR2
GO:0051637	0.0074565	0.036683	2	4	557	15408	Gram-positive bacterial cell surface binding	CRP|TLR2
GO:0001595	0.0074565	0.036683	2	4	557	15408	angiotensin receptor activity	AGTR1|AGTR2
GO:0004064	0.0074565	0.036683	2	4	557	15408	arylesterase activity	PON1|PON2
GO:0004067	0.0074565	0.036683	2	4	557	15408	asparaginase activity	ASPG|ASRGL1
GO:0010181	0.0080986	0.039376	3	12	557	15408	FMN binding	NOS1|NOS3|NOS2
GO:0015297	0.0081238	0.039376	7	64	557	15408	antiporter activity	SLC32A1|SLC8A3|SLC8A1|SLC8A2|SLC24A2|SLC24A1|SLC9A1
GO:0003824	0.0081245	0.039376	211	5092	557	15408	catalytic activity	LDHC|PTGS2|PNKD|RNF213|ATP2B1|MAP3K5|HTRA2|HTRA1|COL4A3BP|PLA2G1B|ROS1|MAP2K7|F12|POLG|UGCG|F8|WNK1|UBR3|F7|GLUL|NAPEPLD|ADAMTS8|F5|BACE1|F2|PLA2G2A|PRODH|CYP2B6|TXN2|TDRD9|ADRBK1|ACE|GAD1|MOCS1|PLAT|ODC1|BHMT2|SPHK2|CFB|MAP2K4|TREX1|PLA2G4A|RNF7|NTRK1|MAP2|NTRK2|PON1|PON2|PARP1|RBPJ|PARP2|PLAU|SH3RF1|HTATIP2|PDIA4|CKB|PTGES|ALOX12B|NOS3|NOS2|DYNC1H1|ADAM11|AIFM1|ADNP|NDUFA13|SIGMAR1|MMP10|PTGDS|…
GO:0008134	0.0084993	0.040989	30	522	557	15408	transcription factor binding	HMGB1|EID1|HTATIP2|PPARG|PRRX1|PAWR|ARNT|BCL2|MKL1|NRG1|RELA|CREB1|GMEB1|TP53|FOSB|NR0B2|KAT5|SIRT1|DDIT3|JUNB|STAT3|ATF6|HDAC3|HIF1A|ARRB1|GSK3B|JUN|PARP1|NFIA|SLC9A1
GO:0030545	0.0086565	0.041543	4	23	557	15408	receptor regulator activity	AGTR2|IL1RN|NRG1|CDK5
GO:0005496	0.0095773	0.045737	7	66	557	15408	steroid binding	SYP|TSPO|APOA1|C9|APOC3|PLA2G1B|CALB1
GO:0015300	0.009845	0.046562	6	51	557	15408	solute:solute antiporter activity	SLC32A1|SLC8A3|SLC8A1|SLC8A2|SLC24A1|SLC9A1
GO:0015370	0.009845	0.046562	6	51	557	15408	solute:sodium symporter activity	SLC32A1|SLC1A4|SLC1A2|SLC1A3|SLC1A6|SLC1A1
GO:0005520	0.010097	0.047107	4	24	557	15408	insulin-like growth factor binding	HTRA1|IGFBP1|IGFBP2|IGFBP5
GO:0016504	0.010097	0.047107	4	24	557	15408	peptidase activator activity	APP|MAP3K5|APAF1|CASP1
GO:0016564	0.010111	0.047107	21	334	557	15408	transcription repressor activity	EID1|TNF|RELA|ARID5A|PPARG|PRRX1|NR0B2|REST|PAWR|KAT5|SIRT1|JUNB|DDIT3|HES1|HDAC3|PHB2|JUN|POU3F3|DAP|SCMH1|ZFHX3
GO:0070491	0.010249	0.047107	3	13	557	15408	transcription repressor binding	HMGB1|RELA|KAT5
GO:0004622	0.010249	0.047107	3	13	557	15408	lysophospholipase activity	PLA2G4A|ASPG|MGLL
GO:0005344	0.010249	0.047107	3	13	557	15408	oxygen transporter activity	PVALB|CYGB|NGB
GO:0004879	0.010799	0.049401	6	52	557	15408	ligand-dependent nuclear receptor activity	PTGER3|HNF4A|PPARG|ESRRG|NR0B2|NR5A2
GO:0015291	0.010978	0.049988	14	194	557	15408	secondary active transmembrane transporter activity	SLC8A3|SLC8A1|SLC8A2|SLC12A2|SLC12A5|SLC1A4|SLC32A1|SLC1A2|SLC1A3|SLC1A6|SLC24A2|SLC24A1|SLC1A1|SLC9A1

## Sheet: CC
GO-ID	p-value	corr p-value	x	n	X	N	Description	Genes in test set
GO:0005615	2.9353e-26	1.3385e-23	90	746	560	16347	extracellular space	EDN3|MMP9|IL18|CRP|EDN1|IDE|TNFSF14|CNP|VTN|MMP3|MMP2|MBP|APOB|METRN|WNT3|APOA1|HTRA1|APOE|HMOX1|SERPINE1|APOA5|APOH|PLA2G1B|IL1B|ANGPT1|NRG1|FGF2|ANGPT2|ICAM1|F12|CLCA1|SCUBE1|CST3|ADNP|F8|F7|TRPM2|MMP10|THBD|ADM|PPBP|F3|VEGFA|F2|PLA2G7|PLA2G2A|TFPI|STC1|CTSB|CSF3|HMGB1|TNF|CCL2|ADAMTS13|OXT|COL3A1|PF4|CX3CL1|VCAM1|ACE|FGA|INS|FCN3|PTH|APOC3|SERPINC1|ANGPTL1|EPO|PLAT|IL4|SELP|IL6|TNFSF4|VIMP|IL1…
GO:0044421	4.4699e-25	1.0191e-22	103	984	560	16347	extracellular region part	EDN3|IL18|MMP9|IDE|EDN1|TNFSF14|VTN|CNP|MMP3|MMP2|APOB|APOA1|WNT3|GRIN2B|APOE|HTRA1|APOA5|SERPINE1|PLA2G1B|APOH|IL1B|F12|CLCA1|SCUBE1|F8|CST3|F7|THBD|ADAMTS8|PPBP|F3|F2|VEGFA|TFPI|PLA2G2A|STC1|DST|HMGB1|CCL2|CX3CL1|ACE|FGA|INS|APOC3|ANGPTL1|PLAT|VIMP|LGALS3|IL1RN|LGALS2|GAS6|GH1|PON1|BMP7|CPB2|PLAU|CRP|BCAN|MBP|METRN|SLC1A3|HMOX1|ANGPT1|NRG1|ANGPT2|FGF2|ICAM1|ADNP|TRPM2|MMP10|ADM|PLA2G7|CTSB|NCAN…
GO:0000267	5.3588e-22	8.1454e-20	103	1078	560	16347	cell fraction	CAST|EDN3|PTGS2|AQP9|GRIK2|IDE|CNP|FOXO3|SYP|APP|APOB|KCNK9|WNT3|GRIN2B|SLC2A1|SERPINE1|CHRNA7|DAP|ROS1|UGCG|GRIN2A|WNK1|PDE4D|F7|ARRB1|F3|BACE1|F2|HSPB2|HSPB1|CYSLTR1|ADORA2A|CYP2B6|ADRBK1|BDKRB1|ADCYAP1|ACE|CD68|CNR1|ERO1L|MLC1|SPHK2|GRIN1|EPHX2|S100A12|PPIF|P2RX7|PLA2G4A|KCNJ8|RGS4|MAP2|PON1|SCN8A|SLC9A1|ALG2|KCNJ11|AKT1|FOS|HMOX2|GSR|SLC1A2|SLC1A3|PTGES|SLC1A6|HMOX1|SLC24A2|SLC24A1|DLG4|NOS3|…
GO:0044459	2.4436e-20	2.7858e-18	147	1996	560	16347	plasma membrane part	CAST|OCLN|ADORA3|GRIK1|PTGS2|AQP9|GRIK2|CSPG4|TLR2|AQP4|VTN|TLR4|JAG1|GRIN3A|ADORA1|CALB2|SYP|SHKBP1|ATP2B1|AGTR1|PTGIR|AGTR2|APP|GP6|ST3GAL5|GRIN2B|GRIN2C|APOE|SLC2A1|CHRNA7|ROS1|GJD2|ARC|CLCA1|SCUBE1|GRIN2A|THBD|F3|LILRB3|BACE1|CX3CR1|DST|C3AR1|IL1R1|CYSLTR1|PANX1|ADORA2A|PANX2|ADCYAP1R1|NINJ2|CACNB3|ADRBK1|BDKRB1|ITGAM|ACE|FGA|PROCR|CNR1|TEK|BAI1|ENTPD1|CSF1R|MLC1|IL1RL2|GRIN1|CD63|KCNK2|P2RX5…
GO:0043005	7.2755e-19	6.6353e-17	53	372	560	16347	neuron projection	RTN4|CAST|GRIK2|BNIP3|GRIN3A|ADORA1|MBP|APP|SLC1A2|SLC1A3|GRIN2B|PVALB|APOE|CYGB|CHRNA7|ARC|GRIN2A|ADNP|SIGMAR1|CDK5|GRM1|GRM2|BACE1|GAP43|ADORA2A|OXT|ADRBK1|BDKRB1|CCNG1|PTK2B|SNAP25|GAD1|NEFL|NOS1|MAP1B|GRIN1|SLC12A5|NFASC|DPYSL5|DPYSL3|DPYSL2|GRIA4|SOD1|PARK7|P2RX4|P2RX7|PLK3|AIDA|HPCA|MAP2|TMOD2|ALOX5|SCN8A
GO:0005576	1.0722e-17	8.1487e-16	142	2024	560	16347	extracellular region	EDN3|CNDP1|MMP9|IL18|IDE|EDN1|TNFSF14|FSTL4|CNP|VTN|JAG1|MMP3|GDNF|MMP2|APP|BDNF|APOB|WNT3|APOA1|GRIN2B|CDNF|APOE|HTRA1|APOA5|SERPINE1|PLA2G1B|APOH|IL1B|PDGFD|DAP|F12|CLCA1|SCUBE1|CST3|F8|WNK1|F7|ADAMTS8|THBD|F5|PPBP|F3|F2|VEGFA|TFPI|PLA2G2A|STC1|DST|XDH|HMGB1|CCL2|GAST|CX3CL1|MDK|MANF|ADCYAP1|F13B|ACE|FGA|INS|APOC3|ANGPTL1|PLAT|LGALS3|VIMP|NTF3|CFB|LY6G5B|LGALS2|IL1RN|NDFIP1|SERPINI1|GAS6|GH1|PO…
GO:0005626	2.0832e-17	1.357e-15	80	827	560	16347	insoluble fraction	CAST|AQP9|PTGS2|GRIK2|ALG2|CNP|FOXO3|KCNJ11|SYP|FOS|HMOX2|APOB|APP|SLC1A2|WNT3|KCNK9|SLC1A3|GRIN2B|PTGES|SLC24A2|HMOX1|SLC1A6|SLC24A1|SLC2A1|DLG4|CHRNA7|ROS1|SLC1A1|DLG2|AIFM1|UGCG|WNK1|TP53|GRIN2A|PRKCG|PDE4D|CYB5B|F7|GRM1|FOLH1|ARRB1|F3|BACE1|HSPB1|CA4|MAP3K13|CYSLTR1|CYP2B6|ADORA2A|BDKRB1|CD68|ACE|CNR1|BCL2|ENO2|ERO1L|MTMR7|SNAP25|SELP|SLC8A1|MLC1|SPHK2|SLC12A2|GRIN1|DPYSL2|CAPN2|PLG|S100A12|P…
GO:0005887	9.037e-17	5.1147e-15	98	1177	560	16347	integral to plasma membrane	ADORA3|GRIK1|AQP9|GRIK2|TLR2|CSPG4|AQP4|TLR4|GRIN3A|JAG1|ADORA1|SHKBP1|ATP2B1|AGTR1|AGTR2|APP|PTGIR|GP6|GRIN2B|ST3GAL5|GRIN2C|CHRNA7|ROS1|CLCA1|GRIN2A|THBD|LILRB3|BACE1|CX3CR1|C3AR1|IL1R1|CYSLTR1|ADORA2A|ADCYAP1R1|NINJ2|BDKRB1|ITGAM|PROCR|CNR1|TEK|BAI1|ENTPD1|CSF1R|IL1RL2|GRIN1|CD63|KCNK2|P2RX5|NOTCH3|P2RX4|NOTCH2|ITGA9|P2RX7|KCNJ8|NTRK1|NOTCH4|NTRK2|SCN8A|PCDHA4|GJA1|KCNJ11|SLC1A4|SLC1A6|SLC24A1…
GO:0031226	1.0095e-16	5.1147e-15	99	1198	560	16347	intrinsic to plasma membrane	ADORA3|GRIK1|AQP9|GRIK2|TLR2|CSPG4|AQP4|TLR4|GRIN3A|JAG1|ADORA1|SHKBP1|ATP2B1|AGTR1|AGTR2|APP|PTGIR|GP6|GRIN2B|ST3GAL5|GRIN2C|CHRNA7|ROS1|CLCA1|GRIN2A|THBD|F3|LILRB3|BACE1|CX3CR1|C3AR1|IL1R1|CYSLTR1|ADORA2A|ADCYAP1R1|NINJ2|BDKRB1|ITGAM|PROCR|CNR1|TEK|BAI1|ENTPD1|CSF1R|IL1RL2|GRIN1|CD63|KCNK2|P2RX5|NOTCH3|P2RX4|NOTCH2|ITGA9|P2RX7|KCNJ8|NTRK1|NOTCH4|NTRK2|SCN8A|PCDHA4|GJA1|KCNJ11|SLC1A4|SLC1A6|SLC2…
GO:0005886	2.2666e-16	1.0336e-14	212	3726	560	16347	plasma membrane	ADORA3|PTGS2|AQP9|AIF1|AQP4|GRIN3A|ADORA1|SHKBP1|SYP|ATP2B1|LPHN3|AGTR1|APP|AGTR2|APOB|KCNK9|GRIN2B|GRIN2C|APOE|SERPINE1|CHRNA7|ROS1|LPHN1|GJD2|ARC|CLCA1|F8|GRIN2A|F7|F5|F3|LILRB3|BACE1|F2|CX3CR1|TFPI|IL1R1|CACNB3|ADRBK1|BDKRB1|ACE|CD68|PROCR|BAI1|BAI2|BAI3|MLC1|NTF3|LGALS3|CFB|IL1RL2|LGALS2|CD63|KCNK2|S100A12|NOTCH3|NOTCH2|NOTCH1|AIDA|KCNJ8|NTRK1|HPCA|NOTCH4|NTRK2|PON2|PLAU|SLC9A1|RTN4|PCDHA4|GJ…
GO:0009986	2.8784e-16	1.1932e-14	47	341	560	16347	cell surface	HMGB1|IL1R1|TNF|TNFRSF12A|ADAMTS13|IDE|CSPG4|TLR2|AQP4|TLR4|CX3CL1|ITGAM|VCAM1|GSR|RGMA|ACE|APP|SLC1A3|FGA|HSPA2|APOE|TEK|APOH|DLG3|CHRNA7|CD4|HSPA5|DLG2|HSPA8|PLAT|ICAM1|SELP|TNFSF4|SCUBE1|PLG|NOTCH3|VWF|NOTCH2|P2RX7|THBD|F3|NOTCH4|VEGFA|BACE1|HSPB1|CTSB|PLAU
GO:0005624	9.9658e-16	3.787e-14	75	796	560	16347	membrane fraction	CAST|PTGS2|AQP9|GRIK2|ALG2|CNP|FOXO3|KCNJ11|SYP|FOS|HMOX2|APP|SLC1A2|APOB|WNT3|KCNK9|SLC1A3|GRIN2B|PTGES|SLC24A2|HMOX1|SLC1A6|SLC24A1|SLC2A1|DLG4|CHRNA7|ROS1|SLC1A1|DLG2|AIFM1|UGCG|GRIN2A|WNK1|PRKCG|CYB5B|F7|GRM1|FOLH1|ARRB1|F3|BACE1|CA4|MAP3K13|CYSLTR1|CYP2B6|ADORA2A|BDKRB1|CD68|ACE|CNR1|BCL2|ENO2|ERO1L|MTMR7|SNAP25|SELP|SLC8A1|MLC1|SPHK2|SLC12A2|GRIN1|DPYSL2|PLG|PPIF|PLA2G4A|P2RX7|GRIA1|KCNJ8|R…
GO:0042995	9.8462e-14	3.4537e-12	69	760	560	16347	cell projection	CAST|RTN4|SH3RF1|AQP9|GRIK2|AIF1|CSPG4|BNIP3|GRIN3A|ADORA1|MBP|AKT1|APP|SLC1A2|SLC1A3|GRIN2B|PVALB|APOE|CYGB|ANGPT1|CHRNA7|ANGPT2|ARC|TRPM7|ADNP|GRIN2A|SIGMAR1|GRM1|CDK5|GRM2|ARRB1|BACE1|GAP43|PANX1|TNFRSF12A|ADORA2A|OXT|BDKRB1|ADRBK1|CCNG1|DNAH8|VCAM1|PTK2B|TEK|NEFL|GAD1|SNAP25|NOS1|MAP1B|GRIN1|SLC12A5|NFASC|DPYSL5|DPYSL3|GRIA4|DPYSL2|SOD1|PARK7|P2RX4|P2RX7|PLK3|AIDA|S100B|HPCA|MAP2|TMOD2|DGKZ|A…
GO:0030425	2.6558e-13	8.6502e-12	31	187	560	16347	dendrite	ADORA2A|GRIK2|BNIP3|ADRBK1|CCNG1|ADORA1|APP|SLC1A2|SLC1A3|GRIN2B|APOE|CHRNA7|ARC|NOS1|MAP1B|GRIN1|ADNP|GRIN2A|DPYSL5|GRIA4|DPYSL2|SOD1|GRM1|CDK5|P2RX4|PLK3|AIDA|MAP2|HPCA|ALOX5|SCN8A
GO:0005737	4.7614e-13	1.4475e-11	345	7641	560	16347	cytoplasm	LDHC|PTGS2|AQP9|AIF1|PNKD|EDN1|AQP4|REST|ADORA1|SART1|SYP|APP|BDNF|APOB|KCNK9|GRIN2B|HTRA2|PPP1R1B|APOE|COL4A3BP|PLA2G1B|CHRNA7|MAP2K7|OXR1|ARC|CLCA1|POLG|UGCG|WNK1|F8|HES1|WDR83|GLUL|PPBP|F5|HNF4A|F3|JUN|EIF2S1|VEGFA|BACE1|PLA2G2A|PRODH|TXN2|CYP2B6|TDRD9|BDKRB1|ADRBK1|HSPA1A|BCL2L2|CACNB3|BCL2L1|SLC32A1|HSPA1L|PEA15|CD68|ACE|PROCR|DIABLO|GAD1|PLAT|PHYHIPL|ODC1|BHMT2|MLC1|LGALS3|VIMP|NTF3|SPHK2|B…
GO:0045202	1.4026e-12	3.9975e-11	43	365	560	16347	synapse	CAST|GRIK1|GRIK2|ADORA2A|BCAN|ADRBK1|GRIN3A|ADORA1|SLC32A1|SYP|APP|SLC1A2|KCNK9|SLC1A3|SYN1|GRIN2B|PTK2B|GRIN2C|DLG4|CHRNA7|GAD1|SNAP25|DLG2|LPHN1|PLAT|ARC|MAP1B|GRIN1|GRIN2A|GRIA4|GRM1|CDK5|P2RX4|GRM3|P2RX7|GRM2|GRIA2|AIDA|GRIA1|SIAH1|FAIM2|GAP43|F2R
GO:0014069	2.3723e-12	6.3632e-11	20	81	560	16347	postsynaptic density	ARC|ADORA2A|MAP1B|GRIN1|GRIN2A|GRIA4|GRIN3A|GRM1|ADORA1|P2RX4|GRM3|GRIN2B|AIDA|GRIA1|GRIN2C|PTK2B|DLG4|CHRNA7|DLG2|LPHN1
GO:0044444	3.3195e-12	8.4095e-11	253	5144	560	16347	cytoplasmic part	PTGS2|PNKD|ADORA1|SART1|SYP|APP|BDNF|APOB|KCNK9|GRIN2B|HTRA2|PPP1R1B|APOE|COL4A3BP|PLA2G1B|OXR1|ARC|CLCA1|POLG|UGCG|F8|HES1|GLUL|F5|PPBP|JUN|EIF2S1|BACE1|VEGFA|PLA2G2A|PRODH|CYP2B6|TXN2|TDRD9|CACNB3|BCL2L2|HSPA1A|ADRBK1|BDKRB1|BCL2L1|HSPA1L|SLC32A1|ACE|CD68|PROCR|DIABLO|GAD1|PHYHIPL|PLAT|ODC1|MLC1|NTF3|SPHK2|VIMP|LGALS3|BECN1|LGALS2|NDFIP1|TNNI3|CD63|S100A12|HYOU1|PLA2G4A|NOTCH1|KCNJ8|RGS4|NTRK1|…
GO:0031982	3.9141e-11	9.3938e-10	61	714	560	16347	vesicle	BCAN|GJA1|CNP|PDIA4|MBP|SLC1A4|SYP|APP|BDNF|APOB|APOA1|KCNK9|GRIN2B|MAP1LC3A|SLC2A1|DLG4|PLA2G1B|IL1B|ARC|CLCA1|F8|GRM4|F5|PPBP|ARRB1|BACE1|VEGFA|PLA2G2A|SIAH1|CTSB|DST|OXT|PF4|SLC32A1|APLNR|NPTX1|SYN1|FGA|HSPA5|GAD1|THBS2|HSPA8|PLAT|SELP|NTF3|BECN1|GRIN1|GRIA4|CD63|SOD1|ANXA2|VWF|SCGN|PLA2G4A|NOTCH1|GRIA2|GRIA1|MPO|SCN8A|IGFBP2|BMP7
GO:0044297	4.7517e-11	1.0127e-09	28	187	560	16347	cell body	RTN4|CCL2|ADORA2A|GRIK2|GRIN3A|CCNG1|ADORA1|MBP|SLC1A3|APOE|ENO2|CYGB|CHRNA7|DAP|EEF1A2|MAP1B|SLC12A5|ADNP|DPYSL5|DPYSL2|GRIA4|SOD1|CDK5|P2RX4|P2RX7|MAP2|HPCA|SCN8A
GO:0043025	4.7517e-11	1.0127e-09	28	187	560	16347	neuronal cell body	RTN4|CCL2|ADORA2A|GRIK2|GRIN3A|CCNG1|ADORA1|MBP|SLC1A3|APOE|ENO2|CYGB|CHRNA7|DAP|EEF1A2|MAP1B|SLC12A5|ADNP|DPYSL5|DPYSL2|GRIA4|SOD1|CDK5|P2RX4|P2RX7|MAP2|HPCA|SCN8A
GO:0044456	4.8858e-11	1.0127e-09	34	269	560	16347	synapse part	CAST|GRIK1|ADORA2A|GRIK2|BCAN|GRIN3A|ADORA1|SYP|SLC32A1|SLC1A2|KCNK9|SYN1|GRIN2B|PTK2B|GRIN2C|DLG4|CHRNA7|DLG2|LPHN1|ARC|MAP1B|GRIN1|GRIN2A|GRIA4|GRM1|P2RX4|GRM3|GRM2|GRIA2|AIDA|GRIA1|SIAH1|FAIM2|F2R
GO:0031410	6.0868e-11	1.2068e-09	59	685	560	16347	cytoplasmic vesicle	BCAN|GJA1|CNP|PDIA4|MBP|SLC1A4|SYP|APP|BDNF|APOB|APOA1|KCNK9|GRIN2B|MAP1LC3A|SLC2A1|DLG4|PLA2G1B|IL1B|ARC|CLCA1|F8|GRM4|F5|PPBP|ARRB1|BACE1|VEGFA|PLA2G2A|SIAH1|CTSB|DST|OXT|PF4|SLC32A1|APLNR|NPTX1|SYN1|FGA|HSPA5|THBS2|HSPA8|PLAT|SELP|NTF3|BECN1|GRIN1|GRIA4|CD63|SOD1|ANXA2|VWF|SCGN|PLA2G4A|NOTCH1|GRIA2|GRIA1|MPO|SCN8A|IGFBP2
GO:0044463	1.0395e-10	1.975e-09	39	352	560	16347	cell projection part	CAST|AQP9|ADORA2A|GRIK2|OXT|CSPG4|ADRBK1|DNAH8|ADORA1|MBP|APP|SLC1A2|SLC1A3|GRIN2B|PTK2B|CHRNA7|NEFL|SNAP25|ARC|NOS1|MAP1B|GRIN1|SLC12A5|NFASC|GRIN2A|DPYSL3|GRIA4|DPYSL2|SOD1|SIGMAR1|GRM1|CDK5|P2RX4|P2RX7|AIDA|MAP2|TMOD2|SCN8A|GAP43
GO:0031988	1.2658e-09	2.3089e-08	55	665	560	16347	membrane-bounded vesicle	GJA1|BCAN|CNP|PDIA4|MBP|SLC1A4|SYP|APP|BDNF|APOB|KCNK9|APOA1|GRIN2B|SLC2A1|DLG4|PLA2G1B|IL1B|ARC|CLCA1|F8|F5|PPBP|ARRB1|VEGFA|PLA2G2A|SIAH1|CTSB|DST|OXT|PF4|SLC32A1|NPTX1|SYN1|FGA|HSPA5|GAD1|THBS2|HSPA8|PLAT|SELP|NTF3|BECN1|GRIN1|GRIA4|CD63|ANXA2|VWF|SCGN|PLA2G4A|NOTCH1|GRIA2|GRIA1|MPO|SCN8A|BMP7
GO:0008328	1.9969e-09	3.4786e-08	8	13	560	16347	ionotropic glutamate receptor complex	GRIN2B|GRIA1|GRIK2|GRIN2C|GRIN1|GRIN2A|GRIA4|GRIN3A
GO:0030424	2.0597e-09	3.4786e-08	25	178	560	16347	axon	ADORA2A|GRIK2|OXT|ADRBK1|ADORA1|MBP|APP|PVALB|PTK2B|CHRNA7|GAD1|NEFL|MAP1B|ADNP|NFASC|DPYSL2|GRIA4|CDK5|GRM1|PARK7|P2RX4|P2RX7|GRM2|BACE1|SCN8A
GO:0016023	3.6071e-09	5.8745e-08	53	647	560	16347	cytoplasmic membrane-bounded vesicle	GJA1|BCAN|CNP|PDIA4|MBP|SLC1A4|SYP|APP|BDNF|APOB|KCNK9|APOA1|GRIN2B|SLC2A1|DLG4|PLA2G1B|IL1B|ARC|CLCA1|F8|F5|PPBP|ARRB1|VEGFA|PLA2G2A|SIAH1|CTSB|DST|OXT|PF4|SLC32A1|NPTX1|SYN1|FGA|HSPA5|THBS2|HSPA8|PLAT|SELP|NTF3|BECN1|GRIN1|GRIA4|CD63|ANXA2|VWF|SCGN|PLA2G4A|NOTCH1|GRIA2|GRIA1|MPO|SCN8A
GO:0045121	6.5968e-09	1.0373e-07	22	148	560	16347	membrane raft	SLC8A1|TNF|PTGS2|GJA1|TLR4|ADRBK1|P2RX7|PTK2B|HMOX1|SLC2A1|TEK|CASP8|NOS3|CHRNA7|JAK2|ANGPT1|CD4|CTSB|SNAP25|SELE|F2R|SLC9A1
GO:0042734	9.6683e-09	1.4696e-07	11	34	560	16347	presynaptic membrane	CAST|SYP|SLC1A2|GRM2|GRIN2B|ADORA2A|GRIK2|GRIN2A|CHRNA7|GRM1|ADORA1
GO:0044309	2.378e-08	3.3887e-07	12	45	560	16347	neuron spine	P2RX4|SLC1A2|ARC|APP|NOS1|SLC1A3|AIDA|GRIN2B|GRIN2A|ADRBK1|CHRNA7|GRM1
GO:0043197	2.378e-08	3.3887e-07	12	45	560	16347	dendritic spine	P2RX4|SLC1A2|ARC|APP|NOS1|SLC1A3|AIDA|GRIN2B|GRIN2A|ADRBK1|CHRNA7|GRM1
GO:0031975	3.5817e-08	4.9493e-07	52	673	560	16347	envelope	RTN4|TSPO|HTATIP2|CYP11B2|BNIP3|GJA1|GRIN3A|SLC1A3|GRIN2B|HTRA2|GRIN2C|PTGES|CASP8|CAT|NDUFS3|ATP5J|SUOX|PTGER3|AIFM1|CYCS|GRIN2A|NDUFA13|COX4I1|CYB5B|SIGMAR1|NDUFA11|PTGDS|PRODH|NXT1|FKBP8|BCL2L2|ATP5G2|KMO|BCL2L1|ALOX5AP|BCL2|ODC1|LGALS3|GRIN1|LGALS2|TREX1|SIRT1|SOD2|ATF6|PPIF|P2RX7|UCP2|PHB2|BAX|BNIP3L|ALOX5|PARP1
GO:0009897	4.3876e-08	5.8846e-07	20	137	560	16347	external side of plasma membrane	SELP|ICAM1|TNF|SCUBE1|TLR2|AQP4|TLR4|ITGAM|PLG|VCAM1|VWF|GSR|P2RX7|ACE|FGA|APOE|F3|CD4|CHRNA7|CTSB
GO:0005625	6.0255e-08	7.8503e-07	32	320	560	16347	soluble fraction	EDN3|IDE|ADRBK1|ADCYAP1|AKT1|GSR|SERPINE1|ENO2|NOS3|DAP|SELP|AIFM1|MAP1B|EPHX2|WNK1|PDE4D|MAPK11|DPYSL2|CAPN2|ANXA2|SOD2|GCG|DUSP1|ADM|ARRB1|F2|HSPB2|HSPB1|ALOX5|CTSB|APAF1|MAP3K11
GO:0005829	7.5075e-08	9.5095e-07	82	1317	560	16347	cytosol	PPARG|IDE|GJA1|NFKB1|EIF2A|FOXO3|CALB1|SART1|CKB|AKT1|GSR|CASP3|MAP1LC3A|CASP9|HTRA2|PPP1R1B|PCP4|HMOX1|COL4A3BP|CASP8|NOS3|NOS2|CAT|DYNC1H1|CASP2|SUOX|ARHGEF3|ARC|AIFM1|DFFB|RELA|CYCS|TP53|PRKCG|PDE4D|KIDINS220|CDK5|EIF4G1|GLUL|ADK|EIF2S1|JUN|HSPB2|NFE2L2|NGB|C9|XIAP|KMO|CACNB3|ADRBK1|BCL2L1|MAPKAPK2|MTHFR|AKT1S1|EIF3E|BCL2|ENO2|DIABLO|NEFL|MTMR7|PIK3R1|GLRX|ODC1|SPTBN5|SPHK2|MAP1B|EPHX2|MAPK11|…
GO:0030141	4.2411e-07	5.2269e-06	22	186	560	16347	stored secretory granule	PLAT|SELP|ARC|CLCA1|OXT|F8|PF4|CD63|VWF|NOTCH1|PLA2G4A|APP|APOA1|F5|FGA|PPBP|VEGFA|PLA2G2A|PLA2G1B|MPO|IL1B|THBS2
GO:0045211	7.3923e-07	8.8708e-06	19	148	560	16347	postsynaptic membrane	ARC|GRIK1|GRIK2|ADORA2A|GRIN1|GRIN2A|GRIA4|GRIN3A|ADORA1|GRIA2|GRIN2B|AIDA|GRIA1|GRIN2C|DLG4|CHRNA7|FAIM2|DLG2|F2R
GO:0032994	1.4855e-06	1.6678e-05	9	34	560	16347	protein-lipid complex	APOB|APOA1|VIMP|APOE|APOC3|APOA5|PON1|APOH|TRPM2
GO:0034358	1.4855e-06	1.6678e-05	9	34	560	16347	plasma lipoprotein particle	APOB|APOA1|VIMP|APOE|APOC3|APOA5|PON1|APOH|TRPM2
GO:0030426	1.4996e-06	1.6678e-05	12	64	560	16347	growth cone	CAST|PTK2B|MAP1B|GRIN1|TMOD2|CHRNA7|DPYSL3|DPYSL2|SIGMAR1|CDK5|SNAP25|GAP43
GO:0031967	1.7244e-06	1.8722e-05	47	660	560	16347	organelle envelope	NXT1|RTN4|TSPO|FKBP8|HTATIP2|CYP11B2|GJA1|BNIP3|KMO|BCL2L2|ATP5G2|BCL2L1|SLC1A3|HTRA2|PTGES|BCL2|ALOX5AP|CASP8|CAT|NDUFS3|ATP5J|SUOX|ODC1|PTGER3|LGALS3|AIFM1|LGALS2|CYCS|COX4I1|TREX1|NDUFA13|CYB5B|SIGMAR1|SIRT1|SOD2|NDUFA11|PPIF|ATF6|P2RX7|PTGDS|UCP2|PHB2|BAX|BNIP3L|ALOX5|PARP1|PRODH
GO:0030427	1.7826e-06	1.8904e-05	12	65	560	16347	site of polarized growth	CAST|PTK2B|MAP1B|GRIN1|TMOD2|CHRNA7|DPYSL3|DPYSL2|SIGMAR1|CDK5|SNAP25|GAP43
GO:0017146	2.3826e-06	2.4692e-05	5	8	560	16347	N-methyl-D-aspartate selective glutamate receptor complex	GRIN2B|GRIN2C|GRIN1|GRIN2A|GRIN3A
GO:0034385	2.8029e-06	2.7786e-05	7	20	560	16347	triglyceride-rich lipoprotein particle	APOB|APOA1|VIMP|APOE|APOC3|APOA5|APOH
GO:0034361	2.8029e-06	2.7786e-05	7	20	560	16347	very-low-density lipoprotein particle	APOB|APOA1|VIMP|APOE|APOC3|APOA5|APOH
GO:0031983	4.0849e-06	3.9456e-05	9	38	560	16347	vesicle lumen	APOB|APP|PPBP|FGA|F5|VEGFA|F8|PF4|THBS2
GO:0005901	4.1533e-06	3.9456e-05	10	48	560	16347	caveola	SLC8A1|PTGS2|HMOX1|SLC2A1|NOS3|ADRBK1|JAK2|CTSB|SELE|F2R
GO:0043235	4.531e-06	4.2166e-05	15	109	560	16347	receptor complex	IL6|GRIK2|GRIN1|GRIN2A|TLR4|GRIN3A|GRIA4|ITGAM|ITGA9|GRIN2B|GRIN2C|GRIA1|CD4|CHRNA7|CSF1R
GO:0033267	6.3411e-06	5.7831e-05	12	73	560	16347	axon part	P2RX4|P2RX7|ADORA2A|GRIK2|OXT|NFASC|GRIA4|DPYSL2|SCN8A|NEFL|ADORA1|MBP
GO:0016020	7.1797e-06	6.4195e-05	299	7245	560	16347	membrane	ADORA3|PTGS2|AQP9|AIF1|PNKD|AQP4|GRIN3A|ADORA1|SHKBP1|SYP|ATP2B1|LPHN3|AGTR1|APP|AGTR2|APOB|KCNK9|GRIN2B|HTRA2|GRIN2C|APOE|COL4A3BP|SERPINE1|CHRNA7|ROS1|LPHN1|GJD2|ARC|CLCA1|UGCG|F8|GRIN2A|UBR3|F7|NAPEPLD|F5|F3|LILRB3|F2|BACE1|VEGFA|CX3CR1|TFPI|PLA2G2A|PRODH|IL1R1|CYP2B6|BCL2L2|CACNB3|ADRBK1|BDKRB1|BCL2L1|SLC32A1|ACE|CD68|PROCR|BAI1|BAI2|BAI3|FAM162A|GAD1|ODC1|MLC1|NTF3|VIMP|LGALS3|BECN1|CFB|IL1R…
GO:0031091	7.3976e-06	6.4872e-05	10	51	560	16347	platelet alpha granule	VWF|SELP|APP|PPBP|FGA|F5|VEGFA|F8|PF4|THBS2
GO:0042597	1.0125e-05	8.55e-05	5	10	560	16347	periplasmic space	GRIN2B|GRIN2C|GRIN1|GRIN2A|GRIN3A
GO:0030288	1.0125e-05	8.55e-05	5	10	560	16347	outer membrane-bounded periplasmic space	GRIN2B|GRIN2C|GRIN1|GRIN2A|GRIN3A
GO:0034364	1.1105e-05	9.2073e-05	7	24	560	16347	high-density lipoprotein particle	APOA1|APOE|APOC3|APOA5|PON1|APOH|TRPM2
GO:0019717	1.4565e-05	0.0001186	13	92	560	16347	synaptosome	CAST|GRIN1|GRIN2A|PRKCG|DPYSL2|SYP|FOS|APP|P2RX7|GRIN2B|DLG4|ENO2|SNAP25
GO:0005739	1.5519e-05	0.00012415	72	1272	560	16347	mitochondrion	TSPO|CYP11B2|PNKD|IDE|BNIP3|GJA1|PRDX2|PRDX3|KCNJ11|CKB|GSR|CASP3|SLC1A3|HTRA2|COL4A3BP|CASP8|CAT|NDUFS3|ATP5J|OXR1|SUOX|AIFM1|POLG|NUDT6|CYCS|TP53|COX4I1|NDUFA13|CYB5B|TRPM2|NDUFA11|HES1|GLUL|PSMA6|PLA2G2A|TXNRD2|CTSB|PRODH|GLRX5|FKBP8|TXN2|KMO|HSPA1A|BCL2L2|ATP5G2|BCL2L1|GLRX2|HSPA2|BCL2|DIABLO|XAF1|GAD1|ETFA|PHYHIPL|ODC1|LGALS3|CREB1|LGALS2|MAPK10|DPYSL2|SOD1|PARK7|SOD2|PPIF|CYBB|UCP2|KCNJ8|EN…
GO:0031012	1.8601e-05	0.00014484	28	341	560	16347	extracellular matrix	ADAMTS13|MMP9|COL3A1|BCAN|VTN|MMP3|MMP2|SLC1A3|WNT3|GRIN2B|SERPINE1|EPO|COL4A2|COL4A1|LGALS3|PTPRZ1|FBN1|LGALS2|SOD1|ANXA2|VWF|MMP10|ADAMTS8|F3|VEGFA|NCAN|BMP7|DST
GO:0031093	1.874e-05	0.00014484	8	35	560	16347	platelet alpha granule lumen	APP|PPBP|FGA|F5|VEGFA|F8|PF4|THBS2
GO:0005740	1.9412e-05	0.00014753	33	437	560	16347	mitochondrial envelope	TSPO|FKBP8|CYP11B2|BNIP3|GJA1|KMO|BCL2L2|ATP5G2|BCL2L1|SLC1A3|HTRA2|BCL2|CASP8|CAT|NDUFS3|ATP5J|SUOX|ODC1|LGALS3|AIFM1|CYCS|LGALS2|COX4I1|NDUFA13|CYB5B|NDUFA11|SOD2|PPIF|UCP2|PHB2|BAX|BNIP3L|PRODH
GO:0043195	1.9885e-05	0.00014865	7	26	560	16347	terminal button	P2RX4|P2RX7|GRIK2|OXT|GRIA4|DPYSL2|ADORA1
GO:0060205	2.3378e-05	0.00017194	8	36	560	16347	cytoplasmic membrane-bounded vesicle lumen	APP|PPBP|FGA|F5|VEGFA|F8|PF4|THBS2
GO:0030054	2.379e-05	0.0001722	37	521	560	16347	cell junction	CAST|OCLN|PANX1|GRIK1|AQP9|GRIK2|PANX2|CLDN5|GJA1|GRIN3A|CALB2|SYP|SYN1|GRIN2B|PTK2B|GRIN2C|SLC2A1|BAI1|DLG4|CHRNA7|SNAP25|DLG2|GJD2|ARC|GRIN1|GRIN2A|GRIA4|SIGMAR1|P2RX4|TJP1|P2RX7|GRIA2|AIDA|GRIA1|DST|FAIM2|GAP43
GO:0042627	3.0054e-05	0.00021413	5	12	560	16347	chylomicron	APOB|APOE|APOC3|APOA5|APOH
GO:0030313	4.7463e-05	0.00032792	5	13	560	16347	cell envelope	GRIN2B|GRIN2C|GRIN1|GRIN2A|GRIN3A
GO:0044462	4.7463e-05	0.00032792	5	13	560	16347	external encapsulating structure part	GRIN2B|GRIN2C|GRIN1|GRIN2A|GRIN3A
GO:0030312	7.1754e-05	0.00048836	5	14	560	16347	external encapsulating structure	GRIN2B|GRIN2C|GRIN1|GRIN2A|GRIN3A
GO:0034366	8.5456e-05	0.00057306	4	8	560	16347	spherical high-density lipoprotein particle	APOA1|APOC3|PON1|TRPM2
GO:0034363	0.00015589	0.0010302	3	4	560	16347	intermediate-density lipoprotein particle	APOB|APOE|APOC3
GO:0043679	0.00026708	0.0017153	7	38	560	16347	axon terminus	P2RX4|P2RX7|GRIK2|OXT|GRIA4|DPYSL2|ADORA1
GO:0044306	0.00026708	0.0017153	7	38	560	16347	neuron projection terminus	P2RX4|P2RX7|GRIK2|OXT|GRIA4|DPYSL2|ADORA1
GO:0043198	0.00027404	0.0017356	5	18	560	16347	dendritic shaft	SLC1A2|APP|MAP2|ADRBK1|CHRNA7
GO:0042383	0.00031829	0.0019882	10	78	560	16347	sarcolemma	VCAM1|SLC8A1|NOS1|SGCG|KCNJ8|CA4|ALOX5|CTSB|KCNJ11|ANXA2
GO:0031970	0.00037186	0.0022915	7	40	560	16347	organelle envelope lumen	SUOX|HTRA2|PTGES|AIFM1|CYCS|ALOX5|CAT
GO:0042598	0.00039927	0.0024276	20	250	560	16347	vesicular fraction	PTGS2|AQP9|CYP2B6|AIFM1|WNK1|CYB5B|F7|GRM1|KCNJ11|PLG|HMOX2|APOB|PTGES|KCNJ8|CNR1|BCL2|HMOX1|MAP2|PON1|ERO1L
GO:0044433	0.00042076	0.0025245	21	270	560	16347	cytoplasmic vesicle part	SELP|F8|BCAN|GJA1|PF4|GRIA4|CD63|SYP|SLC32A1|SCGN|APP|APOB|SYN1|GRIA2|F5|FGA|PPBP|GRIA1|VEGFA|DLG4|THBS2
GO:0031966	0.00048767	0.002888	28	413	560	16347	mitochondrial membrane	FKBP8|TSPO|CYP11B2|BNIP3|GJA1|ATP5G2|BCL2L2|KMO|BCL2L1|SLC1A3|HTRA2|BCL2|CASP8|NDUFS3|ATP5J|ODC1|LGALS3|LGALS2|COX4I1|NDUFA13|CYB5B|NDUFA11|SOD2|PPIF|UCP2|PHB2|BAX|PRODH
GO:0005578	0.00051043	0.002984	23	313	560	16347	proteinaceous extracellular matrix	COL4A2|COL4A1|LGALS3|PTPRZ1|ADAMTS13|MMP9|FBN1|LGALS2|COL3A1|BCAN|VTN|MMP3|MMP2|ANXA2|VWF|MMP10|WNT3|ADAMTS8|SLC1A3|VEGFA|NCAN|DST|EPO
GO:0048786	0.00074021	0.0042726	3	6	560	16347	presynaptic active zone	SYN1|ADORA2A|ADORA1
GO:0048471	0.00078639	0.0044824	23	323	560	16347	perinuclear region of cytoplasm	SH3RF1|NOS1|ALG2|MAP1B|NDFIP1|TLR4|HSPA1A|KAT5|CCNG1|TRPM2|ANXA2|P2RX4|PLA2G4A|APP|PTGDS|S100B|PTK2B|CTSB|NOS2|NGB|HSPA5|SNAP25|SELE
GO:0005635	0.00093892	0.0052858	18	229	560	16347	nuclear envelope	NXT1|RTN4|HTATIP2|PTGER3|BNIP3|TREX1|BCL2L1|SIGMAR1|SIRT1|ATF6|P2RX7|PTGDS|PTGES|BCL2|ALOX5AP|BNIP3L|ALOX5|PARP1
GO:0044304	0.0011469	0.0063597	5	24	560	16347	main axon	ADORA2A|NFASC|SCN8A|ADORA1|MBP
GO:0044429	0.0011643	0.0063597	36	612	560	16347	mitochondrial part	TSPO|FKBP8|CYP11B2|BNIP3|GJA1|KMO|BCL2L2|ATP5G2|BCL2L1|SLC1A3|HTRA2|BCL2|CASP8|CAT|NDUFS3|ETFA|ATP5J|SUOX|ODC1|LGALS3|AIFM1|POLG|CYCS|LGALS2|COX4I1|NDUFA13|CYB5B|SOD1|SOD2|NDUFA11|PPIF|UCP2|PHB2|BAX|BNIP3L|PRODH
GO:0032281	0.0011715	0.0063597	2	2	560	16347	alpha-amino-3-hydroxy-5-methyl-4-isoxazolepropionic acid selective glutamate receptor complex	GRIA1|GRIA4
GO:0005788	0.0013567	0.0072781	9	78	560	16347	endoplasmic reticulum lumen	HYOU1|APOB|PTGIS|APOA1|PTGS2|CD4|HSPA5|PDIA4|EDEM2
GO:0005792	0.0018326	0.0097171	18	243	560	16347	microsome	PTGS2|AQP9|CYP2B6|AIFM1|CYB5B|GRM1|KCNJ11|PLG|HMOX2|APOB|KCNJ8|PTGES|CNR1|BCL2|HMOX1|MAP2|PON1|ERO1L
GO:0019867	0.0019714	0.010333	11	115	560	16347	outer membrane	TSPO|BCL2|BAX|SLC24A1|CASP8|GJA1|BNIP3|KMO|CYB5B|BCL2L1|SIGMAR1
GO:0005921	0.0032469	0.016825	5	30	560	16347	gap junction	GJD2|PANX1|PANX2|GJA1|CALB2
GO:0032059	0.0034346	0.017402	2	3	560	16347	bleb	P2RX7|PANX1
GO:0008282	0.0034346	0.017402	2	3	560	16347	ATP-sensitive potassium channel complex	KCNJ8|KCNJ11
GO:0005741	0.0036629	0.018355	9	90	560	16347	mitochondrial outer membrane	TSPO|BCL2|BAX|CASP8|GJA1|BNIP3|KMO|CYB5B|BCL2L1
GO:0032279	0.0040075	0.019863	3	10	560	16347	asymmetric synapse	ADORA2A|CHRNA7|ADORA1
GO:0031968	0.0044872	0.022002	10	110	560	16347	organelle outer membrane	TSPO|BCL2|BAX|CASP8|GJA1|BNIP3|KMO|CYB5B|BCL2L1|SIGMAR1
GO:0045177	0.005203	0.02524	15	207	560	16347	apical part of cell	PLAT|SLC12A2|CSPG4|CACNB3|VCAM1|P2RX4|APP|TEK|CA4|CHRNA7|NOS3|CTSB|IGFBP2|NRG1|ABCC6
GO:0043204	0.0056669	0.026918	5	34	560	16347	perikaryon	GRIK2|MAP1B|SLC12A5|HPCA|ENO2
GO:0005758	0.0056669	0.026918	5	34	560	16347	mitochondrial intermembrane space	SUOX|HTRA2|AIFM1|CYCS|CAT
GO:0030666	0.0064289	0.030223	5	35	560	16347	endocytic vesicle membrane	APOB|GRIA2|GRIA1|DLG4|GRIA4
GO:0005850	0.0067133	0.031237	2	4	560	16347	eukaryotic translation initiation factor 2 complex	EIF2S1|EIF2A
GO:0034362	0.0069811	0.032156	3	12	560	16347	low-density lipoprotein particle	APOB|VIMP|APOE
GO:0031974	0.0079291	0.036157	77	1715	560	16347	membrane-enclosed lumen	CAST|PTGS2|ZMAT3|IDE|BNIP3|NFKB1|PDIA4|SART1|AKT1|FOS|APP|CASP3|APOB|PTGIS|APOA1|HTRA2|PTGES|HMOX1|CASP8|GIT2|NOS3|CAT|TERT|OXR1|SUOX|ARC|AIFM1|POLG|DFFB|RELA|CYCS|TP53|F8|NDUFA13|NPAS4|HIF1A|PPBP|F5|JUN|VEGFA|NGB|ARL4D|ARL4A|PRODH|HMGB1|HSPA1A|PF4|EDEM2|ARNT|FGA|EIF3E|CD4|HSPA5|THBS2|ETFA|CREB1|MAPK11|MAPK10|KAT5|SOD1|SIRT1|SOD2|PPIF|ATF6|HYOU1|HDAC3|ATF4|AIDA|CIRBP|JAK2|ALOX5|DNAJB1|RBPJ|PARP1|…
GO:0008021	0.0080319	0.036263	8	84	560	16347	synaptic vesicle	SLC32A1|SYP|KCNK9|SYN1|GRIN2B|GRIN1|BCAN|SIAH1
GO:0031594	0.008392	0.037517	4	24	560	16347	neuromuscular junction	P2RX7|APP|CDK5|F2R
GO:0019866	0.0094534	0.041852	20	328	560	16347	organelle inner membrane	ODC1|LGALS3|CYP11B2|LGALS2|COX4I1|NDUFA13|KMO|ATP5G2|CYB5B|SIGMAR1|SOD2|NDUFA11|PPIF|P2RX7|SLC1A3|UCP2|PHB2|NDUFS3|PRODH|ATP5J
GO:0005783	0.010217	0.044797	49	1019	560	16347	endoplasmic reticulum	RTN4|PTGS2|GJA1|PDIA4|ADORA1|KCNJ11|HMOX2|APOB|APOA1|PTGIS|HTRA2|HMOX1|COL4A3BP|ATF6B|CAT|UGCG|STIM2|TP53|SIGMAR1|PRKCE|PTGDS|BACE1|PLA2G2A|CA4|SERP1|SYVN1|CYP2B6|HSPA1A|BDKRB1|EDEM2|ARNT|RGMA|PLA2G12A|ALOX5AP|BCL2|CD4|HSPA5|ERO1L|NOS1|VIMP|RTN4R|ATF6|HYOU1|VWF|PLA2G4A|GRIA1|BAX|BNIP3L|POFUT1
GO:0033268	0.010936	0.046604	2	5	560	16347	node of Ranvier	NFASC|SCN8A
GO:0031088	0.010936	0.046604	2	5	560	16347	platelet dense granule membrane	SELP|CD63
GO:0030877	0.010936	0.046604	2	5	560	16347	beta-catenin destruction complex	GSK3B|SIAH1
