# Supplementary material for: Network-Based Approach to Identify Potential Targets and Drugs that Promote Neuroprotection and Neurorepair in Acute Ischemic Stroke
Source: Sci Rep. 2017 Jan 5;7:40137. doi: 10.1038/srep40137 (PMC5215297; doi:10.1038/srep40137)
Supplement: Supplementary Dataset 4 [file srep40137-s4.xls]

## Sheet: BP
GO-ID	p-value	corr p-value	x	n	X	N	Description	Genes in test set
7186	7.1747e-26	1.8138e-22	41	499	148	14299	G-protein coupled receptor protein signaling pathway	OPRM1|ADORA2A|GABRB2|OPRK1|ABCA1|CACNB4|ADORA1|CXCL12|ADRB3|AGTR1|HRH1|APOE|ADRA2A|ADRA2C|ADRA2B|NOS2|GABRG2|GABRE|AR|GABRG3|GABRA2|GABRA1|SLC12A2|GABRA3|GABRA5|P2RY12|GABRR2|GABRR3|ADRB2|CHRM5|CHRM4|ADRB1|GABRR1|CHRM3|CHRM2|CHRM1|ADRA1B|ADRA1A|ADRA1D|CALM1|OPRD1
32501	3.9458e-24	4.0379e-21	105	4375	148	14299	multicellular organismal process	PTGS2|GABRB3|HMGCR|GABRB2|MMP9|PTGS1|TLR4|AQP1|MMP2|ADORA1|CXCL12|AGTR1|APOE|SERPINE1|F10|AHR|PLAUR|GABRR2|GABRR3|GABRR1|THBD|JUN|F2|VEGFA|PDE5A|TFPI|ADORA2A|CACNB2|PAH|ABCA1|ITGB3|CACNB4|CALR|ADA|MUT|ACE|FGA|ADRA2A|ADRA2C|ADRA2B|PLAT|GABRA2|GABRA3|GABRA5|ITGA4|CACNA1S|HDAC2|MTR|CACNA1G|ADRA1B|ADRA1A|CACNA1H|FABP2|CACNA1F|PLAU|ADRA1D|OPRM1|PPARG|FOS|SAA1|SERPINA5|NOS2|KCNQ1|AKR1C1|KCNMA1|GABRG3|A…
3008	4.7918e-24	4.0379e-21	63	1506	148	14299	system process	OPRM1|GABRB3|PTGS2|GABRB2|PTGS1|PPARG|TLR4|AQP1|CXCL12|ADORA1|AGTR1|FOS|APOE|NOS2|KCNQ1|AKR1C1|KCNMA1|GABRG3|CACNG1|GABRR2|GABRR3|CHRM5|ADRB2|GABRR1|ADRB1|JUN|CHRM1|PDE5A|VEGFA|CA4|ADORA2A|OPRK1|CACNB2|PAH|CACNB4|MTHFR|HRH1|ACE|PDE1B|BCL2|KCNE1|ADRA2A|SCNN1G|ADRA2B|SCNN1B|SCNN1A|SCNN1D|PLAT|GABRA2|SLC12A2|GABRA3|SLC12A5|GABRA5|ATP1A1|CACNA1S|ACE2|CACNA1G|ADRA1B|ADRA1A|CACNA1H|FABP2|CACNA1F|CALM1
6811	8.8058e-23	5.5653e-20	45	750	148	14299	ion transport	FXYD2|TSPO|GABRB3|GABRB2|GABRB1|CACNB1|CACNB2|CACNB3|CACNB4|AQP1|KCNE1|SCNN1G|SCNN1B|SCNN1A|KCNQ1|SCNN1D|KCNMA1|GABRG2|GABRE|GABRG3|GABRA2|CACNA2D1|SLC12A1|GABRA1|SLC12A2|SLC12A3|GABRA3|SLC12A5|GABRA5|CACNA1I|ATP1A1|CFTR|CACNG1|CACNA2D2|CACNA1S|GABRR2|GABRR3|GABRR1|CACNA1G|ADRA1A|CACNA1H|CACNA1F|CACNA1C|CACNA1D|SLC9A1
42221	2.8138e-22	1.4227e-19	60	1464	148	14299	response to chemical stimulus	OPRM1|PTGS2|PTGS1|PPARG|TLR4|AQP1|CXCL12|MMP2|AGTR1|FOS|APOE|SAA1|PDE4A|SERPINE1|VKORC1|NOS2|KCNQ1|AKR1C1|DPP4|KCNMA1|GABRG3|AR|ESR1|CFTR|AHR|PLAUR|THBD|CHRM4|CA9|JUN|PDE5A|VEGFA|CA4|CA3|CA2|ADORA2A|ITGB2|ADA|ACE|FGA|BCL2|SERPINC1|ADRA2A|SCNN1G|SCNN1B|PLAT|SELP|GABRE|CES1|CREB1|PDE3A|ATP1A1|HDAC2|CACNA1G|ADRA1B|ADRA1A|PLAU|CALM1|OPRD1|SLC9A1
7214	6.665e-22	2.8082e-19	13	20	148	14299	gamma-aminobutyric acid signaling pathway	GABRE|GABRG2|GABRA2|GABRG3|GABRA1|SLC12A2|GABRB2|GABRA3|GABRA5|CACNB4|GABRR2|GABRR3|GABRR1
51239	1.5884e-21	5.7363e-19	51	1067	148	14299	regulation of multicellular organismal process	OPRM1|PTGS2|PTGS1|PPARG|TLR4|AQP1|ADORA1|AGTR1|APOE|SAA1|SERPINE1|VKORC1|NOS2|KCNQ1|KCNMA1|AR|ESR1|CFTR|ADRB2|THBD|ADRB1|CHRM3|CHRM2|JUN|F2|VEGFA|PDE5A|CA2|ADORA2A|ITGB3|CALR|ADA|ACE|BCL2|ADRA2A|KCNE1|ADRA2C|ADRA2B|PLAT|SELP|CREB1|ATP1A1|PLG|ANXA2|HDAC2|ACE2|ADRA1B|ADRA1A|CACNA1H|PLAU|OPRD1
65008	3.8564e-21	1.2186e-18	60	1541	148	14299	regulation of biological quality	OPRM1|PTGS2|PTGS1|PPARG|TLR4|AQP1|CXCL12|ADORA1|AGTR1|APOE|SAA1|SERPINE1|NOS2|KCNQ1|AKR1C1|KCNMA1|AR|F10|ESR1|PLAUR|ADRB2|THBD|ADRB1|JUN|PDE5A|VEGFA|F2|TFPI|ADORA2A|PAH|ITGB2|ABCA1|ITGB3|CACNB4|CALR|ADA|ACE|FGA|BCL2|SERPINC1|KCNE1|ADRA2A|ADRA2B|PLAT|GABRA2|SLC12A2|CREB1|SLC12A5|ATP1A1|PLG|ANXA2|P2RY12|ACE2|CACNA1G|ADRA1B|ADRA1A|CACNA1F|CACNA1C|PLAU|SLC9A1
32101	9.3101e-21	2.6151e-18	25	191	148	14299	regulation of response to external stimulus	OPRM1|PTGS2|ADORA2A|PPARG|TLR4|ADORA1|CXCL12|ADA|AGTR1|APOE|SAA1|SERPINE1|VKORC1|SERPINC1|NT5E|SELP|PLG|ANXA2|ADRB2|THBD|PDE5A|VEGFA|F2|ACE2|PLAU
3013	4.326e-20	9.942e-18	24	181	148	14299	circulatory system process	KCNMA1|PTGS2|ADORA2A|PPARG|PTGS1|ATP1A1|AQP1|CXCL12|ADORA1|AGTR1|MTHFR|ADRB2|ACE|ADRB1|APOE|VEGFA|PDE5A|ACE2|KCNE1|ADRA1B|CACNA1G|NOS2|ADRA2B|KCNQ1
8015	4.326e-20	9.942e-18	24	181	148	14299	blood circulation	KCNMA1|PTGS2|ADORA2A|PPARG|PTGS1|ATP1A1|AQP1|CXCL12|ADORA1|AGTR1|MTHFR|ADRB2|ACE|ADRB1|APOE|VEGFA|PDE5A|ACE2|KCNE1|ADRA1B|CACNA1G|NOS2|ADRA2B|KCNQ1
32879	1.0852e-19	2.2861e-17	41	727	148	14299	regulation of localization	TSPO|PTGS2|ADORA2A|MMP9|PPARG|PTGS1|NFKB1|TLR4|CACNB4|ITGB3|ABCA1|AQP1|CALR|ADORA1|CXCL12|ADA|AGTR1|ACE|SAA1|APOE|BCL2|SERPINE1|ADRA2A|ADRA2C|NOS2|ADRA2B|SCNN1B|KCNQ1|SELP|CACNA2D1|F10|CREB1|ANXA2|P2RY12|ADRB2|F2|VEGFA|CACNA1G|PLAU|CALM1|OPRD1
7166	1.3532e-19	2.6315e-17	53	1280	148	14299	cell surface receptor linked signaling pathway	OPRM1|GABRB2|CXCL12|ADORA1|AGTR1|FOS|APOE|NOS2|GABRG2|GABRG3|AR|GABRR2|GABRR3|CHRM5|ADRB2|GABRR1|ADRB1|CHRM4|CHRM3|CHRM2|JUN|CHRM1|F2|VEGFA|ITGA2B|ITGAL|ADORA2A|OPRK1|CACNB3|ITGB2|ABCA1|ITGB3|CACNB4|ADRB3|HRH1|ADRA2A|ADRA2C|ADRA2B|PLAT|GABRE|GABRA2|GABRA1|SLC12A2|GABRA3|CREB1|GABRA5|ITGA4|P2RY12|ADRA1B|ADRA1A|ADRA1D|CALM1|OPRD1
51240	6.3269e-19	1.1425e-16	27	278	148	14299	positive regulation of multicellular organismal process	PTGS2|ADORA2A|PTGS1|TLR4|AQP1|ADA|SAA1|BCL2|SERPINE1|ADRA2A|VKORC1|ADRA2B|CREB1|ATP1A1|CFTR|PLG|ADRB2|THBD|HDAC2|ADRB1|CHRM3|PDE5A|VEGFA|F2|ADRA1B|ADRA1A|CA2
44057	1.1978e-18	2.0186e-16	28	313	148	14299	regulation of system process	OPRM1|PTGS2|ADORA2A|PTGS1|AQP1|ADORA1|ADA|AGTR1|ACE|APOE|KCNE1|ADRA2B|NOS2|KCNQ1|PLAT|KCNMA1|ATP1A1|CFTR|ADRB2|ADRB1|CHRM3|CHRM2|PDE5A|ACE2|ADRA1B|ADRA1A|CACNA1H|OPRD1
51049	1.9121e-18	3.0212e-16	34	513	148	14299	regulation of transport	TSPO|PTGS2|ADORA2A|PTGS1|PPARG|TLR4|NFKB1|ITGB3|CACNB4|ABCA1|AQP1|CALR|ADORA1|ADA|AGTR1|APOE|SAA1|BCL2|SERPINE1|ADRA2A|ADRA2C|ADRA2B|NOS2|SCNN1B|KCNQ1|CACNA2D1|CREB1|ANXA2|P2RY12|ADRB2|F2|CACNA1G|CALM1|OPRD1
23060	3.1534e-17	4.4287e-15	65	2157	148	14299	signal transmission	OPRM1|GABRB3|GABRB2|GABRB1|PPARG|TLR4|NFKB1|CXCL12|ADORA1|AGTR1|FOS|APOE|PDE4A|PDE4B|NOS2|KCNMA1|GABRG3|AR|ESR1|PDE10A|PLAUR|GABRR2|GABRR3|ADRB2|CHRM5|CHRM4|ADRB1|GABRR1|CHRM3|CHRM2|CHRM1|JUN|PDE5A|F2|ITGAL|ADORA2A|OPRK1|NR3C2|CACNB2|PAH|ABCA1|CACNB4|ADRB3|HRH1|PDE1B|FGA|PDE1A|ADRA2A|ADRA2C|ADRA2B|PLAT|GABRA2|GABRA3|CREB1|SLC12A5|GABRA5|CACNA1I|PDE3A|P2RY12|ADRA1B|ADRA1A|PLAU|ADRA1D|OPRD1|SLC9A1
23046	3.1534e-17	4.4287e-15	65	2157	148	14299	signaling process	OPRM1|GABRB3|GABRB2|GABRB1|PPARG|TLR4|NFKB1|CXCL12|ADORA1|AGTR1|FOS|APOE|PDE4A|PDE4B|NOS2|KCNMA1|GABRG3|AR|ESR1|PDE10A|PLAUR|GABRR2|GABRR3|ADRB2|CHRM5|CHRM4|ADRB1|GABRR1|CHRM3|CHRM2|CHRM1|JUN|PDE5A|F2|ITGAL|ADORA2A|OPRK1|NR3C2|CACNB2|PAH|ABCA1|CACNB4|ADRB3|HRH1|PDE1B|FGA|PDE1A|ADRA2A|ADRA2C|ADRA2B|PLAT|GABRA2|GABRA3|CREB1|SLC12A5|GABRA5|CACNA1I|PDE3A|P2RY12|ADRA1B|ADRA1A|PLAU|ADRA1D|OPRD1|SLC9A1
30001	3.8396e-17	5.1087e-15	30	422	148	14299	metal ion transport	FXYD2|CACNB1|CACNB2|CACNB3|CACNB4|AQP1|KCNE1|SCNN1G|SCNN1B|KCNQ1|SCNN1A|SCNN1D|KCNMA1|CACNA2D1|SLC12A1|SLC12A2|SLC12A3|SLC12A5|CACNA1I|ATP1A1|CACNG1|CACNA1S|CACNA2D2|CACNA1G|CACNA1H|ADRA1A|CACNA1F|CACNA1C|CACNA1D|SLC9A1
51179	1.7111e-16	2.1628e-14	76	2983	148	14299	localization	TSPO|GABRB3|GABRB2|HMGCR|GABRB1|PPARG|AQP1|ADORA1|CANX|AGTR1|APOE|SAA1|KCNQ1|DPP4|AKR1C1|KCNMA1|GABRG2|AR|GABRG3|CFTR|CACNG1|GABRR2|GABRR3|ADRB2|CHRM5|GABRR1|CA9|JUN|VEGFA|F2|CA2|FXYD2|ADORA2A|CACNB1|CACNB2|CACNB3|ITGB2|ABCA1|ITGB3|CACNB4|CALR|ACE|BCL2|KCNE1|SCNN1G|SCNN1B|SCNN1A|SCNN1D|PLAT|SELP|GABRE|GABRA2|CACNA2D1|SLC12A1|GABRA1|SLC12A2|SLC12A3|GABRA3|SLC12A5|GABRA5|CACNA1I|ATP1A1|ITGA4|CACNA2…
50896	3.9075e-16	4.5452e-14	84	3631	148	14299	response to stimulus	OPRM1|PTGS2|PTGS1|PPARG|TLR4|NFKB1|AQP1|CXCL12|ADORA1|MMP2|AGTR1|FOS|APOE|SAA1|PDE4A|SERPINE1|VKORC1|NOS2|KCNQ1|DPP4|AKR1C1|KCNMA1|AR|GABRG3|F10|ESR1|CFTR|AHR|PLAUR|ADRB2|CHRM4|ADRB1|THBD|CA9|CHRM2|JUN|PDE5A|VEGFA|F2|SERPINB2|TFPI|CA4|CA3|CA2|ITGAL|ADORA2A|OPRK1|ITGB2|ITGB3|CACNB4|ADA|ADRB3|HRH1|ACE|PDE1B|FGA|BCL2|SERPINC1|ADRA2A|SCNN1G|SCNN1B|SCNN1A|SCNN1D|PLAT|SELP|GABRE|CES1|SLC12A2|CREB1|GABR…
7188	3.9555e-16	4.5452e-14	16	86	148	14299	G-protein signaling, coupled to cAMP nucleotide second messenger	OPRM1|ADORA2A|OPRK1|ADORA1|P2RY12|ADRB3|CHRM5|ADRB2|ADRB1|CHRM4|CHRM2|ADRA2A|ADRA1B|ADRA1A|ADRA1D|OPRD1
23052	7.0143e-16	7.7097e-14	77	3130	148	14299	signaling	OPRM1|GABRB3|GABRB2|GABRB1|PPARG|NFKB1|TLR4|CXCL12|ADORA1|FOS|AGTR1|APOE|PDE4A|PDE4B|NOS2|KCNMA1|GABRG2|AR|GABRG3|ESR1|PDE10A|PLAUR|GABRR2|GABRR3|ADRB2|CHRM5|CHRM4|ADRB1|GABRR1|CHRM3|CHRM2|CHRM1|JUN|PDE5A|VEGFA|F2|ITGA2B|ITGAL|ADORA2A|OPRK1|NR3C2|CACNB2|CACNB3|PAH|ITGB2|CACNB4|ITGB3|ABCA1|CALR|ADRB3|HRH1|PDE1B|FGA|PDE1A|ADRA2A|ADRA2C|ADRA2B|PLAT|GABRE|GABRA2|GABRA1|SLC12A2|GABRA3|CREB1|SLC12A5|GA…
19935	1.2379e-15	1.3039e-13	18	130	148	14299	cyclic-nucleotide-mediated signaling	OPRM1|ADORA2A|OPRK1|ADORA1|P2RY12|ADRB3|CHRM5|ADRB2|CHRM4|ADRB1|CHRM2|APOE|ADRA2A|ADRA1B|ADRA1A|NOS2|ADRA1D|OPRD1
19933	1.7508e-15	1.7704e-13	16	94	148	14299	cAMP-mediated signaling	OPRM1|ADORA2A|OPRK1|ADORA1|P2RY12|ADRB3|CHRM5|ADRB2|ADRB1|CHRM4|CHRM2|ADRA2A|ADRA1B|ADRA1A|ADRA1D|OPRD1
48583	1.8472e-15	1.796e-13	31	524	148	14299	regulation of response to stimulus	OPRM1|PTGS2|ADORA2A|PPARG|CACNB3|TLR4|CACNB4|ADORA1|CXCL12|ADA|AGTR1|APOE|SAA1|SERPINE1|SERPINC1|ADRA2A|VKORC1|NOS2|NT5E|DPP4|SELP|PLG|ANXA2|AMBP|ADRB2|THBD|PDE5A|VEGFA|F2|ACE2|PLAU
7187	3.4891e-15	3.2669e-13	17	117	148	14299	G-protein signaling, coupled to cyclic nucleotide second messenger	OPRM1|ADORA2A|OPRK1|ADORA1|P2RY12|ADRB3|CHRM5|ADRB2|ADRB1|CHRM4|CHRM2|ADRA2A|ADRA1B|ADRA1A|NOS2|ADRA1D|OPRD1
6812	7.2935e-15	6.585e-13	30	512	148	14299	cation transport	FXYD2|CACNB1|CACNB2|CACNB3|CACNB4|AQP1|KCNE1|SCNN1G|SCNN1B|KCNQ1|SCNN1A|SCNN1D|KCNMA1|CACNA2D1|SLC12A1|SLC12A2|SLC12A3|SLC12A5|CACNA1I|ATP1A1|CACNG1|CACNA1S|CACNA2D2|CACNA1G|CACNA1H|ADRA1A|CACNA1F|CACNA1C|CACNA1D|SLC9A1
6950	8.8693e-15	7.7316e-13	55	1772	148	14299	response to stress	OPRM1|PTGS2|PTGS1|PPARG|TLR4|NFKB1|AQP1|ADORA1|MMP2|FOS|APOE|SAA1|SERPINE1|NOS2|DPP4|KCNMA1|AR|F10|AHR|PLAUR|ADRB2|THBD|ADRB1|CA9|JUN|PDE5A|VEGFA|F2|TFPI|SERPINB2|CA3|CA2|ITGAL|ADORA2A|ITGB2|ITGB3|ADA|ADRB3|ACE|HRH1|FGA|BCL2|ADRA2A|SERPINC1|SCNN1G|SCNN1B|PLAT|SELP|SLC12A2|GABRA5|PLG|P2RY12|HDAC2|ADRA1A|PLAU
48878	1.7369e-14	1.4636e-12	30	529	148	14299	chemical homeostasis	OPRM1|ADORA2A|PPARG|ABCA1|CACNB4|CALR|AQP1|ADORA1|CXCL12|AGTR1|APOE|SAA1|BCL2|SERPINE1|KCNE1|ADRA2A|KCNQ1|AKR1C1|KCNMA1|SLC12A5|ATP1A1|JUN|VEGFA|F2|CACNA1G|ADRA1B|ADRA1A|CACNA1F|CACNA1C|SLC9A1
50727	1.922e-14	1.5674e-12	15	90	148	14299	regulation of inflammatory response	PTGS2|ADORA2A|PPARG|TLR4|ADORA1|ADA|AGTR1|ADRB2|APOE|SAA1|SERPINE1|PDE5A|ACE2|SERPINC1|NT5E
80134	2.2001e-14	1.738e-12	24	319	148	14299	regulation of response to stress	SELP|PTGS2|ADORA2A|PPARG|TLR4|ADORA1|PLG|ADA|ANXA2|AMBP|AGTR1|ADRB2|THBD|SAA1|APOE|SERPINE1|F2|PDE5A|ACE2|SERPINC1|VKORC1|ADRA2A|NT5E|PLAU
19932	2.8181e-14	2.1588e-12	21	232	148	14299	second-messenger-mediated signaling	OPRM1|ADORA2A|OPRK1|ADORA1|P2RY12|AGTR1|ADRB3|HRH1|CHRM5|ADRB2|CHRM4|ADRB1|CHRM2|APOE|CHRM1|ADRA2A|ADRA1B|ADRA1A|NOS2|ADRA1D|OPRD1
51234	2.9635e-14	2.2034e-12	67	2610	148	14299	establishment of localization	TSPO|GABRB3|GABRB2|GABRB1|PPARG|AQP1|ADORA1|CANX|APOE|KCNQ1|AKR1C1|DPP4|KCNMA1|GABRG2|GABRG3|AR|CFTR|CACNG1|GABRR2|GABRR3|ADRB2|CHRM5|GABRR1|CA9|JUN|F2|CA2|FXYD2|ADORA2A|CACNB1|CACNB2|CACNB3|ABCA1|CACNB4|CALR|ACE|BCL2|KCNE1|SCNN1G|SCNN1B|SCNN1A|SCNN1D|GABRE|CACNA2D1|GABRA2|SLC12A1|GABRA1|SLC12A2|SLC12A3|GABRA3|SLC12A5|GABRA5|CACNA1I|ATP1A1|CACNA2D2|CACNA1S|ANXA2|MMAA|CACNA1G|ADRA1A|CACNA1H|CACNA1…
48518	3.1612e-14	2.2833e-12	61	2207	148	14299	positive regulation of biological process	OPRM1|PTGS2|MMP9|PTGS1|PPARG|TLR4|NFKB1|AQP1|CXCL12|ADORA1|AGTR1|FOS|APOE|SAA1|SERPINE1|VKORC1|NOS2|DPP4|KCNMA1|AR|F10|ESR1|CFTR|AHR|ADRB2|THBD|ADRB1|CHRM3|CHRM1|JUN|PDE5A|VEGFA|F2|CA2|ADORA2A|CACNB3|ABCA1|ITGB3|CACNB4|CALR|ADA|ADRB3|HRH1|BCL2|ADRA2A|ADRA2C|ADRA2B|SELP|CREB1|NID1|ATP1A1|PLG|ANXA2|P2RY12|HDAC2|CACNA1G|ADRA1B|ADRA1A|ADRA1D|CALM1|SLC9A1
6810	5.8633e-14	4.1173e-12	66	2576	148	14299	transport	TSPO|GABRB3|GABRB2|GABRB1|PPARG|AQP1|ADORA1|CANX|APOE|KCNQ1|AKR1C1|KCNMA1|GABRG2|GABRG3|AR|CFTR|CACNG1|GABRR2|GABRR3|ADRB2|CHRM5|GABRR1|CA9|JUN|F2|CA2|FXYD2|ADORA2A|CACNB1|CACNB2|CACNB3|ABCA1|CACNB4|CALR|ACE|BCL2|KCNE1|SCNN1G|SCNN1B|SCNN1A|SCNN1D|GABRE|CACNA2D1|GABRA2|SLC12A1|GABRA1|SLC12A2|SLC12A3|GABRA3|SLC12A5|GABRA5|CACNA1I|ATP1A1|CACNA2D2|CACNA1S|ANXA2|MMAA|CACNA1G|ADRA1A|CACNA1H|CACNA1F|LRP…
42592	7.1561e-14	4.8893e-12	35	774	148	14299	homeostatic process	OPRM1|ADORA2A|PPARG|TLR4|ABCA1|CACNB4|AQP1|CALR|ADORA1|CXCL12|AGTR1|APOE|SAA1|BCL2|SERPINE1|KCNE1|ADRA2A|KCNQ1|AKR1C1|KCNMA1|SLC12A2|SLC12A5|ATP1A1|PLG|ADRB2|ADRB1|JUN|VEGFA|F2|CACNA1G|ADRA1B|ADRA1A|CACNA1F|CACNA1C|SLC9A1
50878	1.5037e-13	1.0004e-11	17	146	148	14299	regulation of body fluid levels	PLAT|KCNMA1|F10|ADORA2A|ITGB3|AQP1|PLG|ANXA2|PLAUR|P2RY12|THBD|FGA|SAA1|F2|SERPINC1|TFPI|PLAU
42060	1.9798e-13	1.2833e-11	19	199	148	14299	wound healing	PLAT|OPRM1|F10|ADORA2A|ITGB3|PLG|PLAUR|P2RY12|THBD|FGA|SAA1|SERPINE1|F2|SERPINC1|SERPINB2|TFPI|SCNN1G|SCNN1B|PLAU
9611	2.125e-13	1.3338e-11	29	541	148	14299	response to wounding	OPRM1|ITGAL|ADORA2A|ITGB2|TLR4|NFKB1|ITGB3|ADORA1|FOS|HRH1|FGA|APOE|SAA1|BCL2|SERPINE1|SERPINC1|SCNN1G|SCNN1B|PLAT|SELP|F10|PLG|PLAUR|P2RY12|THBD|F2|TFPI|SERPINB2|PLAU
7268	2.1647e-13	1.3338e-11	22	288	148	14299	synaptic transmission	KCNMA1|OPRM1|PLAT|GABRG3|GABRA2|GABRB3|GABRA3|GABRB2|ADORA2A|OPRK1|SLC12A5|GABRA5|CACNB2|PAH|CACNB4|ADORA1|GABRR2|GABRR3|HRH1|GABRR1|APOE|CHRM1
51241	2.216e-13	1.3338e-11	18	174	148	14299	negative regulation of multicellular organismal process	KCNMA1|PTGS2|PPARG|ATP1A1|TLR4|ADORA1|PLG|ADA|ANXA2|ADRB2|ADRB1|THBD|APOE|SERPINE1|F2|VEGFA|ADRA1A|PLAU
61041	4.3447e-13	2.5543e-11	11	43	148	14299	regulation of wound healing	SELP|THBD|APOE|F2|SERPINE1|VKORC1|ADRA2A|TLR4|PLG|PLAU|ANXA2
23033	7.6069e-13	4.3705e-11	57	2099	148	14299	signaling pathway	OPRM1|GABRB2|TLR4|CXCL12|ADORA1|AGTR1|FOS|APOE|NOS2|GABRG2|GABRG3|AR|ESR1|GABRR2|GABRR3|CHRM5|ADRB2|GABRR1|ADRB1|CHRM4|CHRM3|CHRM2|CHRM1|JUN|F2|VEGFA|ITGA2B|ITGAL|ADORA2A|OPRK1|CACNB3|ITGB2|ABCA1|ITGB3|CACNB4|CALR|ADRB3|HRH1|ADRA2A|ADRA2C|ADRA2B|PLAT|GABRE|GABRA2|GABRA1|SLC12A2|GABRA3|CREB1|GABRA5|ITGA4|P2RY12|ADRA1B|ADRA1A|ADRA1D|CALM1|OPRD1|SLC9A1
19226	8.57e-13	4.8145e-11	23	342	148	14299	transmission of nerve impulse	KCNMA1|OPRM1|PLAT|GABRG3|GABRA2|GABRB3|GABRA3|GABRB2|ADORA2A|OPRK1|SLC12A5|GABRA5|CACNB2|PAH|CACNB4|ADORA1|GABRR2|GABRR3|HRH1|CHRM5|GABRR1|APOE|CHRM1
8217	1.1639e-12	6.3966e-11	14	97	148	14299	regulation of blood pressure	PTGS2|PTGS1|PPARG|ATP1A1|AQP1|ADORA1|AGTR1|ACE|ADRB2|ADRB1|ACE2|ADRA1B|ADRA2B|NOS2
7267	1.5719e-12	8.4546e-11	29	586	148	14299	cell-cell signaling	OPRM1|GABRB3|ADORA2A|GABRB2|OPRK1|CACNB2|PAH|ITGB2|CACNB4|ADORA1|HRH1|APOE|ADRA2C|ADRA2B|PLAT|KCNMA1|GABRA2|GABRG3|AR|GABRA3|SLC12A5|GABRA5|GABRR2|GABRR3|GABRR1|CHRM1|ADRA1B|ADRA1A|ADRA1D
7165	1.6254e-12	8.5605e-11	53	1878	148	14299	signal transduction	OPRM1|GABRB3|GABRB1|PPARG|TLR4|NFKB1|CXCL12|ADORA1|AGTR1|FOS|APOE|PDE4A|PDE4B|NOS2|AR|ESR1|PDE10A|PLAUR|GABRR2|CHRM5|ADRB2|ADRB1|CHRM4|CHRM3|CHRM2|JUN|CHRM1|PDE5A|F2|ITGAL|ADORA2A|OPRK1|NR3C2|ABCA1|ADRB3|HRH1|FGA|PDE1B|PDE1A|ADRA2A|ADRA2C|ADRA2B|CREB1|CACNA1I|GABRA5|PDE3A|P2RY12|ADRA1B|ADRA1A|PLAU|ADRA1D|OPRD1|SLC9A1
8016	2.22e-12	1.1453e-10	13	82	148	14299	regulation of heart contraction	ATP1A1|ADORA1|ADA|ADRB2|ADRB1|CHRM2|PDE5A|ADRA1B|KCNE1|ADRA1A|CACNA1H|NOS2|KCNQ1
50817	2.7164e-12	1.3465e-10	14	103	148	14299	coagulation	PLAT|F10|ADORA2A|ITGB3|PLG|PLAUR|P2RY12|THBD|FGA|SAA1|F2|TFPI|SERPINC1|PLAU
7596	2.7164e-12	1.3465e-10	14	103	148	14299	blood coagulation	PLAT|F10|ADORA2A|ITGB3|PLG|PLAUR|P2RY12|THBD|FGA|SAA1|F2|TFPI|SERPINC1|PLAU
1666	2.8832e-12	1.4017e-10	16	149	148	14299	response to hypoxia	PLAT|KCNMA1|TLR4|AQP1|MMP2|ADA|ACE|CA9|BCL2|VEGFA|PDE5A|SCNN1G|NOS2|SCNN1B|PLAU|DPP4
43269	4.0642e-12	1.9385e-10	14	106	148	14299	regulation of ion transport	CACNA2D1|PTGS2|ADORA2A|CACNB4|ADORA1|P2RY12|ADRB2|BCL2|F2|ADRA2A|CACNA1G|SCNN1B|CALM1|OPRD1
30193	5.1073e-12	2.391e-10	10	39	148	14299	regulation of blood coagulation	SELP|THBD|APOE|F2|SERPINE1|VKORC1|TLR4|PLG|PLAU|ANXA2
7599	6.0033e-12	2.7593e-10	14	109	148	14299	hemostasis	PLAT|F10|ADORA2A|ITGB3|PLG|PLAUR|P2RY12|THBD|FGA|SAA1|F2|TFPI|SERPINC1|PLAU
10959	6.5776e-12	2.9693e-10	13	89	148	14299	regulation of metal ion transport	CACNA2D1|PTGS2|ADORA2A|CACNB4|ADORA1|ADRB2|BCL2|F2|ADRA2A|CACNA1G|SCNN1B|OPRD1|CALM1
6816	6.9817e-12	3.0964e-10	15	133	148	14299	calcium ion transport	CACNA2D1|CACNA1I|CACNB1|CACNB2|CACNB3|CACNB4|CACNG1|CACNA2D2|CACNA1S|CACNA1G|ADRA1A|CACNA1H|CACNA1F|CACNA1C|CACNA1D
70482	7.1527e-12	3.1176e-10	16	158	148	14299	response to oxygen levels	PLAT|KCNMA1|TLR4|AQP1|MMP2|ADA|ACE|CA9|BCL2|VEGFA|PDE5A|SCNN1G|NOS2|SCNN1B|PLAU|DPP4
7154	7.7032e-12	3.3006e-10	33	811	148	14299	cell communication	OPRM1|GABRB3|ADORA2A|GABRB2|OPRK1|CACNB2|PAH|ITGB2|CACNB4|AQP1|ADORA1|FOS|HRH1|APOE|ADRA2C|ADRA2B|KCNMA1|PLAT|AR|GABRG3|GABRA2|GABRA3|SLC12A5|GABRA5|GABRR2|GABRR3|CHRM5|GABRR1|CHRM1|JUN|ADRA1B|ADRA1A|ADRA1D
70838	1.4785e-11	6.1623e-10	15	140	148	14299	divalent metal ion transport	CACNA2D1|CACNA1I|CACNB1|CACNB2|CACNB3|CACNB4|CACNG1|CACNA2D2|CACNA1S|CACNA1G|ADRA1A|CACNA1H|CACNA1F|CACNA1C|CACNA1D
50818	1.4869e-11	6.1623e-10	10	43	148	14299	regulation of coagulation	SELP|THBD|APOE|F2|SERPINE1|VKORC1|TLR4|PLG|PLAU|ANXA2
50728	2.4439e-11	9.9649e-10	9	32	148	14299	negative regulation of inflammatory response	ADRB2|SAA1|ADORA2A|APOE|PPARG|SERPINC1|NT5E|ADORA1|ADA
10033	4.8773e-11	1.9571e-09	33	869	148	14299	response to organic substance	OPRM1|PTGS2|ADORA2A|PTGS1|PPARG|TLR4|AQP1|FOS|APOE|BCL2|SERPINE1|ADRA2A|VKORC1|PLAT|SELP|AR|CREB1|ESR1|PDE3A|CFTR|HDAC2|THBD|CHRM4|CA9|JUN|PDE5A|CACNA1G|ADRA1B|CA4|ADRA1A|CA2|OPRD1|SLC9A1
19725	7.4365e-11	2.8922e-09	24	466	148	14299	cellular homeostasis	KCNMA1|OPRM1|SLC12A2|ADORA2A|SLC12A5|ATP1A1|CACNB4|AQP1|CALR|CXCL12|ADORA1|PLG|AGTR1|SAA1|APOE|BCL2|JUN|F2|KCNE1|CACNA1G|ADRA1A|CACNA1F|CACNA1C|KCNQ1
7610	7.4365e-11	2.8922e-09	24	466	148	14299	behavior	KCNMA1|OPRM1|PTGS2|ADORA2A|OPRK1|GABRA5|ITGB2|CACNB4|CXCL12|ADA|PLAUR|FOS|AGTR1|ADRB3|PDE1B|SAA1|BCL2|JUN|VEGFA|PDE5A|ACE2|ADRA1B|PLAU|OPRD1
50877	7.7825e-11	2.9809e-09	39	1208	148	14299	neurological system process	OPRM1|PTGS2|GABRB3|ADORA2A|GABRB2|OPRK1|CACNB2|PAH|CACNB4|ADORA1|FOS|HRH1|PDE1B|APOE|KCNE1|SCNN1G|SCNN1B|SCNN1A|KCNQ1|SCNN1D|PLAT|KCNMA1|GABRA2|GABRG3|SLC12A2|GABRA3|SLC12A5|GABRA5|GABRR2|GABRR3|CHRM5|GABRR1|CHRM1|JUN|PDE5A|ACE2|ADRA1B|CA4|CACNA1F
19229	7.9195e-11	2.9881e-09	9	36	148	14299	regulation of vasoconstriction	AGTR1|ACE|CHRM3|PTGS2|PDE5A|PTGS1|ACE2|ADRA1A|ADRA2B
3018	9.2347e-11	3.4331e-09	10	51	148	14299	vascular process in circulatory system	KCNMA1|AGTR1|ADRB2|ADRB1|ADORA2A|APOE|PDE5A|VEGFA|ADRA1B|CACNA1G
31347	1.1104e-10	4.0681e-09	15	161	148	14299	regulation of defense response	PTGS2|ADORA2A|PPARG|TLR4|ADORA1|ADA|AGTR1|ADRB2|APOE|SAA1|SERPINE1|PDE5A|ACE2|SERPINC1|NT5E
42493	1.5233e-10	5.5013e-09	18	256	148	14299	response to drug	GABRE|GABRG3|PTGS2|CREB1|PPARG|PDE3A|ATP1A1|CFTR|AQP1|FOS|HDAC2|CA9|BCL2|PDE4A|JUN|CA4|ADRA1A|SLC9A1
50801	1.9084e-10	6.7951e-09	22	406	148	14299	ion homeostasis	KCNMA1|OPRM1|ADORA2A|SLC12A5|ATP1A1|CACNB4|CALR|CXCL12|ADORA1|AGTR1|SAA1|APOE|BCL2|JUN|F2|KCNE1|CACNA1G|ADRA1A|CACNA1F|CACNA1C|KCNQ1|SLC9A1
6873	2.2037e-10	7.7374e-09	21	370	148	14299	cellular ion homeostasis	KCNMA1|OPRM1|ADORA2A|SLC12A5|ATP1A1|CACNB4|CALR|CXCL12|ADORA1|AGTR1|SAA1|APOE|BCL2|JUN|F2|KCNE1|CACNA1G|ADRA1A|CACNA1F|CACNA1C|KCNQ1
32102	2.4624e-10	8.5275e-09	10	56	148	14299	negative regulation of response to external stimulus	ADRB2|SAA1|ADORA2A|APOE|PPARG|SERPINE1|SERPINC1|NT5E|ADORA1|ADA
32502	2.6582e-10	9.0808e-09	68	3234	148	14299	developmental process	PTGS2|HMGCR|MMP9|PTGS1|PPARG|AQP1|ADORA1|MMP2|CANX|AGTR1|FOS|APOE|SERPINE1|NOS2|KCNMA1|AR|ESR1|CFTR|AHR|PLAUR|ADRB2|ADRB1|THBD|CHRM3|CA9|CHRM2|CHRM1|JUN|PDE5A|VEGFA|F2|CA4|CA2|ADORA2A|CACNB2|ITGB3|CACNB4|CALR|ADA|ADRB3|ACE|MUT|BCL2|KCNE1|ADRA2C|ADRA2B|PLAT|SELP|CREB1|GABRA5|PDE3A|NID1|ITGA4|CACNA1S|PLG|ANXA2|HDAC2|CLEC3B|MTR|CACNA1G|ADRA1B|ADRA1A|CACNA1H|CACNA1F|LRP2|PLAU|ADRA1D|SLC9A1
35150	2.8205e-10	9.3818e-09	9	41	148	14299	regulation of tube size	KCNMA1|AGTR1|ADRB2|ADRB1|ADORA2A|APOE|PDE5A|ADRA1B|CACNA1G
50880	2.8205e-10	9.3818e-09	9	41	148	14299	regulation of blood vessel size	KCNMA1|AGTR1|ADRB2|ADRB1|ADORA2A|APOE|PDE5A|ADRA1B|CACNA1G
55082	2.9604e-10	9.7194e-09	21	376	148	14299	cellular chemical homeostasis	KCNMA1|OPRM1|ADORA2A|SLC12A5|ATP1A1|CACNB4|CALR|CXCL12|ADORA1|AGTR1|SAA1|APOE|BCL2|JUN|F2|KCNE1|CACNA1G|ADRA1A|CACNA1F|CACNA1C|KCNQ1
30802	3.461e-10	1.1075e-08	13	121	148	14299	regulation of cyclic nucleotide biosynthetic process	OPRM1|ADORA2A|OPRK1|ABCA1|ADORA1|ADRB3|CHRM5|ADRB2|ADRB1|CHRM4|APOE|ADRA2A|OPRD1
30808	3.461e-10	1.1075e-08	13	121	148	14299	regulation of nucleotide biosynthetic process	OPRM1|ADORA2A|OPRK1|ABCA1|ADORA1|ADRB3|CHRM5|ADRB2|ADRB1|CHRM4|APOE|ADRA2A|OPRD1
31348	3.5583e-10	1.1244e-08	9	42	148	14299	negative regulation of defense response	ADRB2|SAA1|ADORA2A|APOE|PPARG|SERPINC1|NT5E|ADORA1|ADA
48856	3.6775e-10	1.1477e-08	60	2656	148	14299	anatomical structure development	PTGS2|HMGCR|MMP9|PPARG|AQP1|ADORA1|MMP2|AGTR1|FOS|APOE|SERPINE1|NOS2|KCNMA1|AR|ESR1|CFTR|AHR|PLAUR|ADRB2|ADRB1|CA9|CHRM3|CHRM2|JUN|CHRM1|PDE5A|VEGFA|F2|CA4|CA2|ADORA2A|CACNB2|ITGB3|CACNB4|CALR|ADA|ACE|BCL2|KCNE1|ADRA2C|ADRA2B|PLAT|SELP|CREB1|GABRA5|PDE3A|NID1|ITGA4|CACNA1S|PLG|ANXA2|HDAC2|CLEC3B|MTR|CACNA1G|ADRA1B|CACNA1H|CACNA1F|LRP2|PLAU
51924	3.7382e-10	1.1525e-08	11	77	148	14299	regulation of calcium ion transport	ADRB2|CACNA2D1|PTGS2|ADORA2A|BCL2|F2|CACNA1G|ADRA2A|CACNB4|CALM1|OPRD1
15674	3.9267e-10	1.196e-08	15	176	148	14299	di-, tri-valent inorganic cation transport	CACNA2D1|CACNA1I|CACNB1|CACNB2|CACNB3|CACNB4|CACNG1|CACNA2D2|CACNA1S|CACNA1G|ADRA1A|CACNA1H|CACNA1F|CACNA1C|CACNA1D
9123	4.2316e-10	1.2735e-08	10	59	148	14299	nucleoside monophosphate metabolic process	PDE1B|ADORA2A|PDE4A|PDE5A|PDE4B|PDE3A|CACNB4|AQP1|NT5E|ADA
30799	4.7124e-10	1.4015e-08	13	124	148	14299	regulation of cyclic nucleotide metabolic process	OPRM1|ADORA2A|OPRK1|ABCA1|ADORA1|ADRB3|CHRM5|ADRB2|ADRB1|CHRM4|APOE|ADRA2A|OPRD1
40012	4.8528e-10	1.4265e-08	17	241	148	14299	regulation of locomotion	SELP|F10|PTGS2|ADORA2A|MMP9|ITGB3|CXCL12|ADORA1|ADA|ACE|APOE|BCL2|CHRM1|SERPINE1|VEGFA|ADRA2A|PLAU
9187	5.2573e-10	1.5276e-08	8	30	148	14299	cyclic nucleotide metabolic process	PDE1B|ADORA2A|PDE4A|PDE5A|PDE4B|PDE3A|CACNB4|AQP1
48731	8.5054e-10	2.4434e-08	56	2422	148	14299	system development	PTGS2|HMGCR|MMP9|PPARG|AQP1|ADORA1|MMP2|AGTR1|FOS|APOE|SERPINE1|NOS2|KCNMA1|AR|ESR1|CFTR|AHR|PLAUR|CA9|CHRM3|CHRM2|JUN|CHRM1|PDE5A|VEGFA|F2|CA4|CA2|ADORA2A|CACNB2|ITGB3|CACNB4|CALR|ADA|ACE|BCL2|KCNE1|ADRA2C|ADRA2B|PLAT|SELP|CREB1|GABRA5|NID1|ITGA4|CACNA1S|PLG|ANXA2|HDAC2|CLEC3B|MTR|ADRA1B|CACNA1H|CACNA1F|LRP2|PLAU
9125	9.7502e-10	2.7695e-08	6	12	148	14299	nucleoside monophosphate catabolic process	PDE1B|PDE4A|PDE5A|PDE4B|PDE3A|NT5E
51051	1.1933e-09	3.3518e-08	14	161	148	14299	negative regulation of transport	PTGS2|PTGS1|NFKB1|ITGB3|ADORA1|ADA|ADRB2|BCL2|ADRA2A|ADRA2C|ADRA2B|KCNQ1|CALM1|OPRD1
48545	1.443e-09	4.0073e-08	16	225	148	14299	response to steroid hormone stimulus	PLAT|PTGS2|PTGS1|PPARG|ESR1|TLR4|CFTR|AQP1|FOS|CA9|BCL2|SERPINE1|PDE5A|CACNA1G|CA4|CA2
7275	1.4583e-09	4.0073e-08	63	2972	148	14299	multicellular organismal development	PTGS2|HMGCR|MMP9|PPARG|AQP1|ADORA1|MMP2|AGTR1|FOS|APOE|SERPINE1|NOS2|KCNMA1|AR|ESR1|CFTR|AHR|PLAUR|ADRB2|THBD|ADRB1|CHRM3|CA9|CHRM2|CHRM1|JUN|PDE5A|VEGFA|F2|CA4|CA2|ADORA2A|CACNB2|ITGB3|CACNB4|CALR|ADA|MUT|ACE|BCL2|KCNE1|ADRA2C|ADRA2B|PLAT|SELP|CREB1|GABRA5|NID1|ITGA4|CACNA1S|PLG|ANXA2|HDAC2|CLEC3B|MTR|CACNA1G|ADRA1B|ADRA1A|CACNA1H|CACNA1F|LRP2|PLAU|ADRA1D
30817	1.946e-09	5.2897e-08	12	113	148	14299	regulation of cAMP biosynthetic process	OPRM1|ADRB3|ADRB2|CHRM5|CHRM4|ADRB1|ADORA2A|OPRK1|ADRA2A|ABCA1|ADORA1|OPRD1
42127	2.3415e-09	6.2672e-08	30	848	148	14299	regulation of cell proliferation	OPRM1|PTGS2|ADORA2A|PTGS1|PPARG|TLR4|ITGB3|CALR|AQP1|ADORA1|ADA|AGTR1|APOE|BCL2|SERPINE1|ADRA2A|NOS2|DPP4|AR|ESR1|PLG|ADRB2|HDAC2|CHRM1|JUN|VEGFA|ACE2|ADRA1A|PLAU|ADRA1D
45933	2.3552e-09	6.2672e-08	7	23	148	14299	positive regulation of muscle contraction	CHRM3|PTGS2|PTGS1|ADRA1A|ATP1A1|ADRA2B|ADA
30814	2.3858e-09	6.2826e-08	12	115	148	14299	regulation of cAMP metabolic process	OPRM1|ADRB3|ADRB2|CHRM5|CHRM4|ADRB1|ADORA2A|OPRK1|ADRA2A|ABCA1|ADORA1|OPRD1
51050	2.7662e-09	7.2092e-08	17	270	148	14299	positive regulation of transport	ADORA2A|CREB1|TLR4|ABCA1|AQP1|CALR|ADORA1|ANXA2|P2RY12|ADRB2|APOE|SAA1|SERPINE1|F2|ADRA2A|CACNA1G|CALM1
30195	3.2963e-09	8.503e-08	7	24	148	14299	negative regulation of blood coagulation	THBD|APOE|F2|SERPINE1|PLG|PLAU|ANXA2
6940	4.0962e-09	1.046e-07	8	38	148	14299	regulation of smooth muscle contraction	KCNMA1|ADRB2|CHRM3|PTGS2|CHRM2|PTGS1|ADRA2B|ADA
6937	4.2395e-09	1.0717e-07	10	74	148	14299	regulation of muscle contraction	KCNMA1|ADRB2|CHRM3|PTGS2|CHRM2|PTGS1|ADRA1A|ATP1A1|ADRA2B|ADA
45761	4.6643e-09	1.1675e-07	11	97	148	14299	regulation of adenylate cyclase activity	OPRM1|ADRB3|ADRB2|CHRM5|CHRM4|ADRB1|ADORA2A|OPRK1|ADRA2A|ADORA1|OPRD1
51925	5.1477e-09	1.2758e-07	6	15	148	14299	regulation of calcium ion transport via voltage-gated calcium channel activity	ADRB2|ADORA2A|CACNA1G|ADRA2A|CACNB4|OPRD1
9653	5.4857e-09	1.3464e-07	36	1218	148	14299	anatomical structure morphogenesis	ADORA2A|PPARG|ITGB3|AQP1|MMP2|ADA|AGTR1|ACE|APOE|BCL2|SERPINE1|ADRA2B|NOS2|PLAT|KCNMA1|SELP|AR|CREB1|ESR1|ITGA4|CACNA1S|PLG|ANXA2|PLAUR|ADRB2|ADRB1|CA9|JUN|PDE5A|VEGFA|CACNA1G|ADRA1B|CACNA1H|CA2|CACNA1F|PLAU
31279	5.8074e-09	1.4116e-07	11	99	148	14299	regulation of cyclase activity	OPRM1|ADRB3|ADRB2|CHRM5|CHRM4|ADRB1|ADORA2A|OPRK1|ADRA2A|ADORA1|OPRD1
6195	6.1573e-09	1.4685e-07	7	26	148	14299	purine nucleotide catabolic process	PDE1B|PDE4A|PDE5A|PDE4B|PDE3A|NT5E|ADA
50819	6.1573e-09	1.4685e-07	7	26	148	14299	negative regulation of coagulation	THBD|APOE|F2|SERPINE1|PLG|PLAU|ANXA2
30334	6.6924e-09	1.5812e-07	15	216	148	14299	regulation of cell migration	SELP|F10|PTGS2|MMP9|ITGB3|CXCL12|ADORA1|ADA|ACE|APOE|BCL2|SERPINE1|VEGFA|ADRA2A|PLAU
9719	7.1417e-09	1.6686e-07	22	493	148	14299	response to endogenous stimulus	PLAT|AR|PTGS2|ADORA2A|PTGS1|PPARG|ESR1|CFTR|TLR4|AQP1|FOS|CA9|BCL2|SERPINE1|PDE5A|VKORC1|ADRA2A|CACNA1G|ADRA1B|CA4|ADRA1A|CA2
51339	7.1946e-09	1.6686e-07	11	101	148	14299	regulation of lyase activity	OPRM1|ADRB3|ADRB2|CHRM5|CHRM4|ADRB1|ADORA2A|OPRK1|ADRA2A|ADORA1|OPRD1
48522	7.8407e-09	1.8019e-07	48	2003	148	14299	positive regulation of cellular process	PTGS2|ADORA2A|MMP9|PPARG|NFKB1|TLR4|ITGB3|ABCA1|AQP1|CALR|ADORA1|CXCL12|ADA|FOS|AGTR1|ADRB3|HRH1|SAA1|APOE|BCL2|SERPINE1|ADRA2A|ADRA2C|ADRA2B|DPP4|KCNMA1|SELP|AR|F10|CREB1|ESR1|NID1|PLG|AHR|ANXA2|ADRB2|ADRB1|HDAC2|CHRM1|JUN|F2|VEGFA|PDE5A|ADRA1B|CACNA1G|ADRA1A|CA2|ADRA1D
46058	8.1663e-09	1.8557e-07	6	16	148	14299	cAMP metabolic process	PDE1B|ADORA2A|PDE4A|PDE4B|PDE3A|CACNB4
65009	8.2216e-09	1.8557e-07	33	1062	148	14299	regulation of molecular function	OPRM1|ADORA2A|OPRK1|PPARG|TLR4|NFKB1|ITGB3|CACNB4|ADORA1|ADRB3|AGTR1|HRH1|APOE|BCL2|SERPINE1|ADRA2A|ADRA2C|ADRA2B|AR|CHRM5|ADRB2|CHRM4|HDAC2|ADRB1|CHRM2|CHRM1|JUN|F2|CACNA1G|ADRA1A|PLAU|CALM1|OPRD1
32409	9.547e-09	2.1358e-07	8	42	148	14299	regulation of transporter activity	ADRB2|ADORA2A|PPARG|CACNA1G|ADRA2A|CACNB4|CALM1|OPRD1
42311	1.2513e-08	2.7749e-07	6	17	148	14299	vasodilation	KCNMA1|ADRB2|ADRB1|ADORA2A|APOE|PDE5A
9214	1.3529e-08	2.9741e-07	5	9	148	14299	cyclic nucleotide catabolic process	PDE1B|PDE4A|PDE5A|PDE4B|PDE3A
90257	1.4919e-08	3.2514e-07	10	84	148	14299	regulation of muscle system process	KCNMA1|ADRB2|CHRM3|PTGS2|CHRM2|PTGS1|ADRA1A|ATP1A1|ADRA2B|ADA
65007	2.2903e-08	4.9486e-07	105	6940	148	14299	biological regulation	TSPO|PTGS2|GABRB3|MMP9|GABRB1|PTGS1|TLR4|AQP1|ADORA1|CXCL12|AGTR1|APOE|PDE4A|SERPINE1|PDE4B|F10|AHR|PLAUR|GABRR2|THBD|JUN|F2|VEGFA|PDE5A|TFPI|ITGAL|ADORA2A|CACNB3|PAH|ITGB2|ABCA1|ITGB3|CACNB4|CALR|ADA|ADRB3|ACE|FGA|ADRA2A|ADRA2C|ADRA2B|PLAT|CACNA2D1|GABRA2|CACNA1I|GABRA5|HDAC2|ADRA1B|CACNA1G|ADRA1A|CACNA1H|CACNA1F|CACNA1C|PLAU|ADRA1D|SLC9A1|OPRM1|PPARG|NFKB1|FOS|SAA1|SERPINA5|VKORC1|NOS2|NT5E|KCN…
32412	2.3571e-08	5.0499e-07	7	31	148	14299	regulation of ion transmembrane transporter activity	ADRB2|ADORA2A|CACNA1G|ADRA2A|CACNB4|CALM1|OPRD1
51270	2.6175e-08	5.5606e-07	15	239	148	14299	regulation of cellular component movement	SELP|F10|PTGS2|MMP9|ITGB3|CXCL12|ADORA1|ADA|ACE|APOE|BCL2|SERPINE1|VEGFA|ADRA2A|PLAU
48519	3.078e-08	6.4844e-07	47	2020	148	14299	negative regulation of biological process	OPRM1|PTGS2|ADORA2A|PPARG|PTGS1|NFKB1|TLR4|ITGB3|ABCA1|AQP1|CALR|ADORA1|ADA|SAA1|APOE|BCL2|SERPINA5|SERPINE1|SERPINC1|ADRA2A|ADRA2C|ADRA2B|KCNQ1|NT5E|DPP4|KCNMA1|PLAT|AR|ESR1|PDE3A|ATP1A1|PLG|ANXA2|AMBP|ADRB2|ADRB1|THBD|HDAC2|JUN|VEGFA|F2|SERPINB2|ADRA1B|ADRA1A|PLAU|CALM1|OPRD1
6814	3.7277e-08	7.7881e-07	11	118	148	14299	sodium ion transport	FXYD2|SLC12A1|SLC12A2|SLC12A3|SLC12A5|ATP1A1|SCNN1G|SCNN1B|SCNN1A|SCNN1D|SLC9A1
22898	3.7637e-08	7.799e-07	7	33	148	14299	regulation of transmembrane transporter activity	ADRB2|ADORA2A|CACNA1G|ADRA2A|CACNB4|CALM1|OPRD1
55080	4.2011e-08	8.6345e-07	16	285	148	14299	cation homeostasis	KCNMA1|SLC12A5|ATP1A1|CACNB4|CALR|CXCL12|AGTR1|APOE|SAA1|BCL2|F2|CACNA1G|ADRA1A|CACNA1F|CACNA1C|SLC9A1
14070	4.5449e-08	9.2658e-07	12	149	148	14299	response to organic cyclic substance	OPRM1|SELP|FOS|HDAC2|PTGS2|ADORA2A|BCL2|JUN|PPARG|VKORC1|ADRA1B|SLC9A1
10543	4.8784e-08	9.866e-07	5	11	148	14299	regulation of platelet activation	SELP|THBD|APOE|F2|TLR4
30003	5.0183e-08	1.0068e-06	15	251	148	14299	cellular cation homeostasis	KCNMA1|SLC12A5|ATP1A1|CACNB4|CALR|CXCL12|AGTR1|APOE|SAA1|BCL2|F2|CACNA1G|ADRA1A|CACNA1F|CACNA1C
32811	5.4666e-08	1.0796e-06	4	5	148	14299	negative regulation of epinephrine secretion	PTGS1|ADRA2A|ADRA2C|ADRA2B
10700	5.4666e-08	1.0796e-06	4	5	148	14299	negative regulation of norepinephrine secretion	PTGS1|ADRA2A|ADRA2C|ADRA2B
34765	5.8228e-08	1.1411e-06	7	35	148	14299	regulation of ion transmembrane transport	ADRB2|ADORA2A|CACNA1G|ADRA2A|CACNB4|CALM1|OPRD1
48513	6.2731e-08	1.2199e-06	43	1792	148	14299	organ development	PTGS2|HMGCR|MMP9|PPARG|CACNB2|CACNB4|ITGB3|AQP1|MMP2|ADA|AGTR1|ACE|APOE|BCL2|SERPINE1|KCNE1|NOS2|ADRA2B|KCNMA1|PLAT|SELP|AR|CREB1|GABRA5|ESR1|NID1|CFTR|ITGA4|CACNA1S|PLG|AHR|ANXA2|PLAUR|HDAC2|CA9|JUN|VEGFA|ADRA1B|CA4|CACNA1H|CA2|LRP2|PLAU
48514	6.5782e-08	1.2695e-06	14	220	148	14299	blood vessel morphogenesis	PLAT|SELP|ITGB3|ITGA4|MMP2|ANXA2|ACE|APOE|JUN|VEGFA|ADRA1B|ADRA2B|NOS2|PLAU
42312	7.2287e-08	1.3844e-06	6	22	148	14299	regulation of vasodilation	AGTR1|ADRB2|ACE|ACE2|CFTR|ADORA1
48585	7.3755e-08	1.4019e-06	11	126	148	14299	negative regulation of response to stimulus	AMBP|ADRB2|SAA1|ADORA2A|APOE|PPARG|SERPINE1|SERPINC1|NT5E|ADORA1|ADA
35295	7.4421e-08	1.404e-06	16	297	148	14299	tube development	KCNMA1|AR|ADORA2A|ESR1|CFTR|ITGB3|ADA|AGTR1|ADRB2|ADRB1|APOE|BCL2|VEGFA|PDE5A|CACNA1G|ADRA1B
14061	8.2933e-08	1.553e-06	5	12	148	14299	regulation of norepinephrine secretion	ADORA2A|PTGS1|ADRA2A|ADRA2C|ADRA2B
1568	1.0244e-07	1.9028e-06	15	265	148	14299	blood vessel development	PLAT|SELP|ITGB3|ITGA4|MMP2|PLG|ANXA2|ACE|APOE|JUN|VEGFA|ADRA1B|ADRA2B|NOS2|PLAU
35556	1.0312e-07	1.9028e-06	27	833	148	14299	intracellular signal transduction	OPRM1|ADORA2A|OPRK1|TLR4|ABCA1|ADORA1|ADRB3|AGTR1|HRH1|APOE|ADRA2A|ADRA2C|ADRA2B|NOS2|P2RY12|CHRM5|ADRB2|ADRB1|CHRM4|CHRM2|CHRM1|F2|ADRA1B|ADRA1A|ADRA1D|OPRD1|SLC9A1
3073	1.0648e-07	1.9506e-06	7	38	148	14299	regulation of systemic arterial blood pressure	AGTR1|ADRB2|ACE|ADRB1|ACE2|ADRA1B|AQP1
6875	1.1538e-07	2.0984e-06	13	195	148	14299	cellular metal ion homeostasis	KCNMA1|CACNB4|CALR|CXCL12|AGTR1|APOE|SAA1|BCL2|F2|CACNA1G|ADRA1A|CACNA1F|CACNA1C
34762	1.2865e-07	2.3231e-06	7	39	148	14299	regulation of transmembrane transport	ADRB2|ADORA2A|CACNA1G|ADRA2A|CACNB4|CALM1|OPRD1
9725	1.4453e-07	2.5912e-06	19	441	148	14299	response to hormone stimulus	PLAT|AR|PTGS2|PTGS1|PPARG|ESR1|CFTR|TLR4|AQP1|FOS|CA9|BCL2|SERPINE1|PDE5A|ADRA2A|CACNA1G|CA4|ADRA1A|CA2
1944	1.5093e-07	2.687e-06	15	273	148	14299	vasculature development	PLAT|SELP|ITGB3|ITGA4|MMP2|PLG|ANXA2|ACE|APOE|JUN|VEGFA|ADRA1B|ADRA2B|NOS2|PLAU
7193	1.546e-07	2.7331e-06	7	40	148	14299	inhibition of adenylate cyclase activity by G-protein signaling pathway	OPRM1|CHRM5|CHRM4|OPRK1|ADRA2A|ADORA1|OPRD1
14060	1.6268e-07	2.8559e-06	4	6	148	14299	regulation of epinephrine secretion	PTGS1|ADRA2A|ADRA2C|ADRA2B
35239	1.6429e-07	2.8643e-06	13	201	148	14299	tube morphogenesis	KCNMA1|AR|ADORA2A|ESR1|AGTR1|ADRB2|ADRB1|APOE|BCL2|VEGFA|PDE5A|CACNA1G|ADRA1B
15672	1.7392e-07	3.0115e-06	15	276	148	14299	monovalent inorganic cation transport	KCNMA1|FXYD2|SLC12A1|SLC12A2|SLC12A3|SLC12A5|ATP1A1|AQP1|KCNE1|SCNN1G|SCNN1B|KCNQ1|SCNN1A|SCNN1D|SLC9A1
9628	1.9261e-07	3.3124e-06	18	404	148	14299	response to abiotic stimulus	KCNMA1|SLC12A2|PPARG|AQP1|ADRB3|FOS|ADRB2|ADRB1|THBD|HDAC2|PDE1B|BCL2|JUN|VEGFA|ADRA1B|CA2|CACNA1F|SLC9A1
51046	2.0331e-07	3.4728e-06	14	241	148	14299	regulation of secretion	ADORA2A|CREB1|PTGS1|AQP1|ADORA1|ADA|AGTR1|SAA1|ADRA2A|CACNA1G|ADRA2C|ADRA2B|NOS2|KCNQ1
55065	2.0651e-07	3.5038e-06	13	205	148	14299	metal ion homeostasis	KCNMA1|CACNB4|CALR|CXCL12|AGTR1|APOE|SAA1|BCL2|F2|CACNA1G|ADRA1A|CACNA1F|CACNA1C
3044	2.748e-07	4.6007e-06	6	27	148	14299	regulation of systemic arterial blood pressure mediated by a chemical signal	AGTR1|ADRB2|ACE|ADRB1|ACE2|ADRA1B
3014	2.748e-07	4.6007e-06	6	27	148	14299	renal system process	KCNMA1|AGTR1|ADORA2A|BCL2|AQP1|ADORA1
7568	3.1057e-07	5.1652e-06	11	145	148	14299	aging	FOS|ADRB3|BCL2|JUN|SERPINE1|PTGS1|ADRA1A|NOS2|CALR|CANX|ADA
9409	3.4678e-07	5.7009e-06	6	28	148	14299	response to cold	FOS|ADRB3|ADRB2|ADRB1|PPARG|VEGFA
44281	3.4728e-07	5.7009e-06	35	1369	148	14299	small molecule metabolic process	PTGS2|ADORA2A|HMGCR|PTGS1|PAH|CACNB4|ABCA1|AQP1|ADA|FOS|MTHFR|PDE1B|APOE|PDE4A|PDE4B|VKORC1|NOS2|NT5E|AKR1C1|PDXK|CA12|PDE3A|ATP1A1|CFTR|MTRR|CA9|CA7|PDE5A|MTR|CA4|CA3|CA2|FABP2|LRP2|CA1
9166	3.6039e-07	5.8779e-06	7	45	148	14299	nucleotide catabolic process	PDE1B|PDE4A|PDE5A|PDE4B|PDE3A|NT5E|ADA
6198	3.7652e-07	6.0627e-06	4	7	148	14299	cAMP catabolic process	PDE1B|PDE4A|PDE4B|PDE3A
33604	3.7652e-07	6.0627e-06	4	7	148	14299	negative regulation of catecholamine secretion	PTGS1|ADRA2A|ADRA2C|ADRA2B
46483	3.988e-07	6.3808e-06	16	336	148	14299	heterocycle metabolic process	TSPO|PDXK|ADORA2A|PDE3A|ATP1A1|PAH|CACNB4|AQP1|ADA|AMBP|PDE1B|PDE4A|PDE4B|PDE5A|MTR|NT5E
7586	4.0682e-07	6.4682e-06	9	91	148	14299	digestion	KCNMA1|ACE|CHRM3|ACE2|ADRA2A|TLR4|FABP2|AQP1|AKR1C1
44270	4.2417e-07	6.7019e-06	8	67	148	14299	cellular nitrogen compound catabolic process	AMBP|PDE1B|PDE4A|PDE5A|PDE4B|PDE3A|NT5E|ADA
45823	4.4235e-07	6.9457e-06	5	16	148	14299	positive regulation of heart contraction	ADRB2|ADRB1|ADRA1B|ATP1A1|ADA
6979	4.5836e-07	7.1088e-06	12	184	148	14299	response to oxidative stress	SELP|FOS|PTGS2|APOE|BCL2|JUN|SERPINE1|PTGS1|CA3|TLR4|AQP1|ADA
6874	4.5836e-07	7.1088e-06	12	184	148	14299	cellular calcium ion homeostasis	AGTR1|SAA1|APOE|BCL2|F2|CACNA1G|ADRA1A|CACNA1F|CACNB4|CACNA1C|CALR|CXCL12
50790	5.6279e-07	8.6752e-06	27	907	148	14299	regulation of catalytic activity	OPRM1|ADORA2A|OPRK1|PPARG|TLR4|NFKB1|ITGB3|ADORA1|ADRB3|AGTR1|HRH1|APOE|BCL2|SERPINE1|ADRA2A|ADRA2C|ADRA2B|AR|CHRM5|ADRB2|ADRB1|CHRM4|CHRM2|CHRM1|F2|ADRA1A|OPRD1
51926	6.2144e-07	9.4639e-06	5	17	148	14299	negative regulation of calcium ion transport	ADRB2|PTGS2|BCL2|ADRA2A|OPRD1
50820	6.2144e-07	9.4639e-06	5	17	148	14299	positive regulation of coagulation	THBD|F2|SERPINE1|VKORC1|PLG
44093	6.5605e-07	9.9312e-06	22	638	148	14299	positive regulation of molecular function	OPRM1|ADORA2A|PPARG|TLR4|ITGB3|ADORA1|AGTR1|ADRB3|HRH1|ADRB2|ADRB1|CHRM2|APOE|BCL2|CHRM1|F2|ADRA2A|CACNA1G|ADRA1A|ADRA2C|ADRA2B|CALM1
55074	6.8374e-07	1.0289e-05	12	191	148	14299	calcium ion homeostasis	AGTR1|SAA1|APOE|BCL2|F2|CACNA1G|ADRA1A|CACNA1F|CACNB4|CACNA1C|CALR|CXCL12
30335	8.3204e-07	1.2446e-05	10	128	148	14299	positive regulation of cell migration	SELP|F10|PTGS2|BCL2|MMP9|VEGFA|SERPINE1|ADRA2A|ITGB3|CXCL12
45987	8.533e-07	1.2689e-05	5	18	148	14299	positive regulation of smooth muscle contraction	CHRM3|PTGS2|PTGS1|ADRA2B|ADA
7626	9.1902e-07	1.3553e-05	14	273	148	14299	locomotory behavior	OPRM1|KCNMA1|ADORA2A|ITGB2|CACNB4|CXCL12|PLAUR|AGTR1|PDE1B|SAA1|VEGFA|ADRA1B|PLAU|OPRD1
46700	9.2213e-07	1.3553e-05	8	74	148	14299	heterocycle catabolic process	AMBP|PDE1B|PDE4A|PDE5A|PDE4B|PDE3A|NT5E|ADA
50789	9.428e-07	1.3777e-05	97	6552	148	14299	regulation of biological process	TSPO|PTGS2|GABRB3|MMP9|GABRB1|PTGS1|TLR4|AQP1|ADORA1|CXCL12|AGTR1|APOE|PDE4A|SERPINE1|PDE4B|F10|AHR|PLAUR|GABRR2|THBD|JUN|F2|VEGFA|PDE5A|ITGAL|ADORA2A|CACNB3|ITGB2|ABCA1|ITGB3|CACNB4|CALR|ADA|ADRB3|ACE|FGA|ADRA2A|ADRA2C|ADRA2B|PLAT|CACNA2D1|CACNA1I|GABRA5|HDAC2|ADRA1B|CACNA1G|CACNA1H|ADRA1A|PLAU|ADRA1D|SLC9A1|OPRM1|PPARG|NFKB1|FOS|SAA1|SERPINA5|VKORC1|NOS2|NT5E|KCNQ1|DPP4|KCNMA1|AR|ESR1|CFTR|PDE1…
9605	1.0136e-06	1.4696e-05	20	551	148	14299	response to external stimulus	KCNMA1|OPRM1|SLC12A2|PTGS2|ADORA2A|PPARG|TLR4|ITGB2|AQP1|CXCL12|PLAUR|FOS|AGTR1|SAA1|BCL2|JUN|VEGFA|SERPINC1|CACNA1F|PLAU
90066	1.0174e-06	1.4696e-05	15	317	148	14299	regulation of anatomical structure size	KCNMA1|AR|ADORA2A|CREB1|PPARG|CXCL12|AGTR1|ADRB2|ADRB1|APOE|BCL2|PDE5A|CACNA1G|ADRA1B|SLC9A1
43085	1.0722e-06	1.5401e-05	20	553	148	14299	positive regulation of catalytic activity	OPRM1|ADORA2A|PPARG|TLR4|ITGB3|ADORA1|AGTR1|ADRB3|HRH1|ADRB2|ADRB1|CHRM2|APOE|BCL2|CHRM1|F2|ADRA2A|ADRA1A|ADRA2C|ADRA2B
42391	1.105e-06	1.5782e-05	10	132	148	14299	regulation of membrane potential	KCNMA1|OPRM1|ADORA2A|BCL2|JUN|KCNE1|ADRA1A|CACNB4|KCNQ1|ADORA1
51899	1.1762e-06	1.6705e-05	6	34	148	14299	membrane depolarization	OPRM1|ADORA2A|JUN|KCNE1|KCNQ1|ADORA1
19216	1.1844e-06	1.6727e-05	10	133	148	14299	regulation of lipid metabolic process	KCNMA1|AGTR1|CHRM5|PTGS2|APOE|PPARG|ADRA2A|ATP1A1|NFKB1|ADORA1
48771	1.3013e-06	1.7781e-05	7	54	148	14299	tissue remodeling	ADRB2|ACE|VEGFA|ADRA1B|NOS2|ITGA4|PLG
51350	1.3013e-06	1.7781e-05	7	54	148	14299	negative regulation of lyase activity	OPRM1|CHRM5|CHRM4|OPRK1|ADRA2A|ADORA1|OPRD1
31280	1.3013e-06	1.7781e-05	7	54	148	14299	negative regulation of cyclase activity	OPRM1|CHRM5|CHRM4|OPRK1|ADRA2A|ADORA1|OPRD1
7194	1.3013e-06	1.7781e-05	7	54	148	14299	negative regulation of adenylate cyclase activity	OPRM1|CHRM5|CHRM4|OPRK1|ADRA2A|ADORA1|OPRD1
34656	1.3013e-06	1.7781e-05	7	54	148	14299	nucleobase, nucleoside and nucleotide catabolic process	PDE1B|PDE4A|PDE5A|PDE4B|PDE3A|NT5E|ADA
34655	1.3013e-06	1.7781e-05	7	54	148	14299	nucleobase, nucleoside, nucleotide and nucleic acid catabolic process	PDE1B|PDE4A|PDE5A|PDE4B|PDE3A|NT5E|ADA
40017	1.5538e-06	2.1005e-05	10	137	148	14299	positive regulation of locomotion	SELP|F10|PTGS2|BCL2|MMP9|VEGFA|SERPINE1|ADRA2A|ITGB3|CXCL12
51272	1.5538e-06	2.1005e-05	10	137	148	14299	positive regulation of cellular component movement	SELP|F10|PTGS2|BCL2|MMP9|VEGFA|SERPINE1|ADRA2A|ITGB3|CXCL12
6163	1.6094e-06	2.1641e-05	11	171	148	14299	purine nucleotide metabolic process	PDE1B|ADORA2A|PDE4A|PDE5A|PDE4B|PDE3A|ATP1A1|CACNB4|AQP1|NT5E|ADA
44092	1.6439e-06	2.1989e-05	16	374	148	14299	negative regulation of molecular function	OPRM1|ADORA2A|OPRK1|PPARG|NFKB1|ADORA1|CHRM5|ADRB2|HDAC2|CHRM4|APOE|JUN|SERPINE1|ADRA2A|CALM1|OPRD1
50793	1.8883e-06	2.5125e-05	24	791	148	14299	regulation of developmental process	AR|PTGS2|PPARG|ESR1|NFKB1|TLR4|ITGB2|ITGB3|ABCA1|AQP1|CALR|ADA|AGTR1|ADRB2|HDAC2|APOE|BCL2|JUN|SERPINE1|F2|VEGFA|ADRA2C|CA2|ADRA2B
22600	1.9819e-06	2.6231e-05	6	37	148	14299	digestive system process	KCNMA1|ADRA2A|TLR4|FABP2|AQP1|AKR1C1
51918	2.205e-06	2.8868e-05	4	10	148	14299	negative regulation of fibrinolysis	THBD|F2|SERPINE1|PLG
7213	2.205e-06	2.8868e-05	4	10	148	14299	muscarinic acetylcholine receptor signaling pathway	CHRM5|CHRM4|CHRM2|CHRM1
23034	2.2153e-06	2.8868e-05	30	1158	148	14299	intracellular signaling pathway	OPRM1|ADORA2A|OPRK1|TLR4|ABCA1|CALR|ADORA1|ADRB3|AGTR1|HRH1|APOE|ADRA2A|ADRA2C|ADRA2B|NOS2|AR|ESR1|P2RY12|CHRM5|ADRB2|ADRB1|CHRM4|CHRM2|CHRM1|F2|ADRA1B|ADRA1A|ADRA1D|OPRD1|SLC9A1
46903	2.2975e-06	2.9785e-05	14	295	148	14299	secretion	KCNMA1|ADORA2A|CACNB4|ABCA1|AQP1|ADORA1|CANX|ANXA2|ACE|CA9|CA2|SCNN1G|SCNN1B|SCNN1A
51246	2.3558e-06	3.0385e-05	21	635	148	14299	regulation of protein metabolic process	PLAT|NFKB1|TLR4|ITGB2|ITGB3|CALR|ADORA1|PLAUR|AGTR1|ACE|HDAC2|APOE|BCL2|SERPINA5|JUN|SERPINE1|F2|VEGFA|ACE2|ADRA2A|NOS2
1974	2.5365e-06	3.255e-05	5	22	148	14299	blood vessel remodeling	ACE|VEGFA|ADRA1B|NOS2|ITGA4
32368	2.7344e-06	3.4912e-05	6	39	148	14299	regulation of lipid transport	TSPO|APOE|PPARG|NFKB1|ABCA1|ITGB3
40011	3.0549e-06	3.8808e-05	17	440	148	14299	locomotion	PLAT|SELP|HMGCR|ATP1A1|ITGB2|ITGB3|ITGA4|CXCL12|PLAUR|AGTR1|SAA1|VEGFA|ACE2|SCNN1G|SCNN1B|PLAU|DPP4
32496	3.1784e-06	3.983e-05	9	116	148	14299	response to lipopolysaccharide	OPRM1|SELP|FOS|THBD|PTGS2|JUN|PDE5A|SERPINE1|TLR4
2685	3.1896e-06	3.983e-05	6	40	148	14299	regulation of leukocyte migration	SELP|VEGFA|SERPINE1|ADORA1|CXCL12|ADA
32103	3.1924e-06	3.983e-05	8	87	148	14299	positive regulation of response to external stimulus	OPRM1|AGTR1|PTGS2|PDE5A|VEGFA|SERPINE1|TLR4|CXCL12
32374	3.2142e-06	3.983e-05	5	23	148	14299	regulation of cholesterol transport	TSPO|APOE|PPARG|NFKB1|ABCA1
32371	3.2142e-06	3.983e-05	5	23	148	14299	regulation of sterol transport	TSPO|APOE|PPARG|NFKB1|ABCA1
33628	3.4371e-06	4.218e-05	4	11	148	14299	regulation of cell adhesion mediated by integrin	SERPINE1|DPP4|PLAU|ADA
50829	3.4371e-06	4.218e-05	4	11	148	14299	defense response to Gram-negative bacterium	SELP|SERPINE1|TLR4|NOS2
30005	3.8176e-06	4.6623e-05	12	225	148	14299	cellular di-, tri-valent inorganic cation homeostasis	AGTR1|SAA1|APOE|BCL2|F2|CACNA1G|ADRA1A|CACNA1F|CACNB4|CACNA1C|CALR|CXCL12
51953	5.1142e-06	6.186e-05	4	12	148	14299	negative regulation of amine transport	PTGS1|ADRA2A|ADRA2C|ADRA2B
32413	5.1142e-06	6.186e-05	4	12	148	14299	negative regulation of ion transmembrane transporter activity	ADRB2|ADRA2A|CALM1|OPRD1
30162	5.1591e-06	6.2106e-05	7	66	148	14299	regulation of proteolysis	PLAT|HDAC2|APOE|SERPINA5|F2|ADRA2A|PLAUR
6813	5.5153e-06	6.5913e-05	9	124	148	14299	potassium ion transport	KCNMA1|FXYD2|SLC12A1|SLC12A2|SLC12A5|KCNE1|ATP1A1|AQP1|KCNQ1
8284	5.5275e-06	6.5913e-05	17	460	148	14299	positive regulation of cell proliferation	PTGS2|ESR1|TLR4|ITGB3|AQP1|CALR|ADA|ADRB2|HDAC2|BCL2|CHRM1|JUN|VEGFA|ADRA2A|ADRA1A|ADRA1D|DPP4
43271	6.128e-06	7.2391e-05	5	26	148	14299	negative regulation of ion transport	ADRB2|PTGS2|BCL2|ADRA2A|OPRD1
10743	6.128e-06	7.2391e-05	5	26	148	14299	regulation of macrophage derived foam cell differentiation	AGTR1|PPARG|NFKB1|ABCA1|ITGB3
6730	6.2893e-06	7.395e-05	9	126	148	14299	one-carbon metabolic process	FOS|CA9|CA7|CA12|MTR|CA4|CA3|CA2|CA1
2237	6.71e-06	7.8531e-05	9	127	148	14299	response to molecule of bacterial origin	OPRM1|SELP|FOS|THBD|PTGS2|JUN|PDE5A|SERPINE1|TLR4
42981	6.7714e-06	7.8615e-05	24	852	148	14299	regulation of apoptosis	KCNMA1|PTGS2|ADORA2A|CREB1|MMP9|PPARG|ESR1|PDE3A|NFKB1|TLR4|AQP1|CALR|ADORA1|PLG|ADA|ADRB2|APOE|BCL2|JUN|SERPINE1|F2|VEGFA|PDE5A|SERPINB2
10035	6.7898e-06	7.8615e-05	12	238	148	14299	response to inorganic substance	KCNMA1|FOS|FGA|PTGS2|APOE|BCL2|JUN|SERPINE1|CA2|AQP1|ADA|CALM1
6140	6.8104e-06	7.8615e-05	13	280	148	14299	regulation of nucleotide metabolic process	OPRM1|ADORA2A|OPRK1|ABCA1|ADORA1|ADRB3|CHRM5|ADRB2|ADRB1|CHRM4|APOE|ADRA2A|OPRD1
51384	7.2372e-06	8.3162e-05	8	97	148	14299	response to glucocorticoid stimulus	PLAT|FOS|PTGS2|BCL2|SERPINE1|PTGS1|CACNA1G|AQP1
51917	7.3278e-06	8.3822e-05	4	13	148	14299	regulation of fibrinolysis	THBD|F2|SERPINE1|PLG
55066	7.3932e-06	8.4189e-05	12	240	148	14299	di-, tri-valent inorganic cation homeostasis	AGTR1|SAA1|APOE|BCL2|F2|CACNA1G|ADRA1A|CACNA1F|CACNB4|CACNA1C|CALR|CXCL12
50433	7.4583e-06	8.455e-05	5	27	148	14299	regulation of catecholamine secretion	ADORA2A|PTGS1|ADRA2A|ADRA2C|ADRA2B
51048	7.672e-06	8.6584e-05	7	70	148	14299	negative regulation of secretion	PTGS1|ADRA2A|ADRA2C|ADRA2B|KCNQ1|ADORA1|ADA
9266	7.8122e-06	8.7775e-05	8	98	148	14299	response to temperature stimulus	FOS|ADRB3|ADRB2|ADRB1|HDAC2|BCL2|PPARG|VEGFA
43067	7.9271e-06	8.8671e-05	24	860	148	14299	regulation of programmed cell death	KCNMA1|PTGS2|ADORA2A|CREB1|MMP9|PPARG|ESR1|PDE3A|NFKB1|TLR4|AQP1|CALR|ADORA1|PLG|ADA|ADRB2|APOE|BCL2|JUN|SERPINE1|F2|VEGFA|PDE5A|SERPINB2
6928	8.2052e-06	9.1378e-05	17	474	148	14299	cellular component movement	PLAT|SELP|ITGAL|PTGS2|HMGCR|ATP1A1|ITGB2|ITGB3|ITGA4|PLAUR|AGTR1|SAA1|VEGFA|ADRA2A|SCNN1G|SCNN1B|DPP4
10941	9.0829e-06	0.00010071	24	867	148	14299	regulation of cell death	KCNMA1|PTGS2|ADORA2A|CREB1|MMP9|PPARG|ESR1|PDE3A|NFKB1|TLR4|AQP1|CALR|ADORA1|PLG|ADA|ADRB2|APOE|BCL2|JUN|SERPINE1|F2|VEGFA|PDE5A|SERPINB2
32844	9.7756e-06	0.00010792	9	133	148	14299	regulation of homeostatic process	AGTR1|PTGS2|BCL2|VEGFA|F2|CA2|ITGB3|ADA|CALM1
30194	1.0176e-05	0.00011185	4	14	148	14299	positive regulation of blood coagulation	THBD|F2|SERPINE1|PLG
40007	1.0629e-05	0.00011579	11	208	148	14299	growth	AR|PTGS2|BCL2|VEGFA|SERPINE1|ESR1|ADRA1B|PLG|PLAU|SLC9A1|PLAUR
43268	1.0702e-05	0.00011579	3	5	148	14299	positive regulation of potassium ion transport	ADRB2|ADRA2A|ADORA1
1993	1.0702e-05	0.00011579	3	5	148	14299	regulation of systemic arterial blood pressure by norepinephrine-epinephrine	ADRB2|ADRB1|ADRA1B
43270	1.0763e-05	0.00011579	6	49	148	14299	positive regulation of ion transport	P2RY12|ADRB2|F2|CACNA1G|ADRA2A|ADORA1
51591	1.0763e-05	0.00011579	6	49	148	14299	response to cAMP	PLAT|FOS|THBD|JUN|PDE3A|AQP1
31960	1.2137e-05	0.00013	8	104	148	14299	response to corticosteroid stimulus	PLAT|FOS|PTGS2|BCL2|SERPINE1|PTGS1|CACNA1G|AQP1
44253	1.3766e-05	0.00014683	4	15	148	14299	positive regulation of multicellular organismal metabolic process	ADRB2|ADRB1|HDAC2|F2
51094	1.4768e-05	0.00015686	14	347	148	14299	positive regulation of developmental process	PTGS2|PPARG|NFKB1|AQP1|ADA|AGTR1|ADRB2|BCL2|JUN|SERPINE1|VEGFA|ADRA2C|ADRA2B|CA2
9893	1.5001e-05	0.00015867	26	1017	148	14299	positive regulation of metabolic process	PTGS2|ADORA2A|PPARG|TLR4|NFKB1|ABCA1|ITGB3|CALR|ADORA1|AGTR1|FOS|HRH1|APOE|BCL2|ADRA2A|AR|CREB1|ESR1|AHR|ADRB2|HDAC2|ADRB1|JUN|VEGFA|F2|ADRA1B
7588	1.5275e-05	0.0001609	6	52	148	14299	excretion	KCNMA1|ADORA2A|SCNN1G|SCNN1B|SCNN1A|ADORA1
1655	1.6582e-05	0.00017394	9	142	148	14299	urogenital system development	AGTR1|AR|ACE|BCL2|VEGFA|ESR1|NID1|CA2|AHR
60341	1.6992e-05	0.0001775	13	305	148	14299	regulation of cellular localization	ADORA2A|CREB1|PTGS1|TLR4|ADORA1|SAA1|ADRA2A|CACNA1G|ADRA2C|ADRA2B|NOS2|KCNQ1|CALM1
31099	1.7167e-05	0.00017859	7	79	148	14299	regeneration	APOE|BCL2|PPARG|SERPINE1|PLG|PLAU|PLAUR
31325	1.7964e-05	0.00018612	25	965	148	14299	positive regulation of cellular metabolic process	PTGS2|ADORA2A|PPARG|TLR4|NFKB1|ABCA1|ITGB3|CALR|ADORA1|AGTR1|FOS|HRH1|APOE|BCL2|ADRA2A|AR|CREB1|AHR|ADRB2|HDAC2|ADRB1|JUN|VEGFA|F2|ADRA1B
45907	1.8207e-05	0.00018786	4	16	148	14299	positive regulation of vasoconstriction	PTGS2|PDE5A|PTGS1|ADRA1A
48523	1.859e-05	0.00019035	38	1844	148	14299	negative regulation of cellular process	OPRM1|PTGS2|ADORA2A|PTGS1|PPARG|NFKB1|TLR4|ITGB3|ABCA1|AQP1|CALR|ADORA1|ADA|APOE|BCL2|SERPINA5|SERPINE1|ADRA2A|ADRA2C|ADRA2B|KCNQ1|DPP4|PLAT|AR|ESR1|PDE3A|ATP1A1|PLG|AMBP|ADRB2|THBD|HDAC2|JUN|VEGFA|F2|SERPINB2|ADRA1B|ADRA1A
51704	1.8598e-05	0.00019035	22	785	148	14299	multi-organism process	OPRM1|SELP|AR|PTGS2|CREB1|ESR1|TLR4|ITGB3|AQP1|CXCL12|AMBP|FOS|THBD|CHRM2|BCL2|JUN|KRT8|SERPINE1|PDE5A|ACE2|NOS2|PLAU
9987	2.0459e-05	0.00020855	120	9366	148	14299	cellular process	TSPO|PTGS2|GABRB3|HMGCR|GABRB2|MMP9|PTGS1|TLR4|AQP1|ADORA1|CXCL12|AGTR1|APOE|PDE4A|SERPINE1|PDE4B|PDXK|CA12|AHR|PLAUR|GABRR2|GABRR3|GABRR1|JUN|PDE5A|VEGFA|F2|ITGA2B|ITGAL|ADORA2A|CACNB1|CACNB2|PAH|ITGB2|ABCA1|ITGB3|CACNB4|CALR|ADA|ADRB3|ACE|FGA|ADRA2A|ADRA2C|ADRA2B|PLAT|GABRA2|GABRA3|GABRA5|CACNA1I|ITGA4|CACNA1S|MMAA|HDAC2|MTR|CACNA1G|ADRA1B|ADRA1A|CACNA1H|FABP2|CACNA1F|CACNA1C|CACNA1D|ADRA1D|SLC…
43279	2.1204e-05	0.00021394	6	55	148	14299	response to alkaloid	OPRM1|HDAC2|ADORA2A|BCL2|PPARG|ADRA1B
10544	2.1242e-05	0.00021394	3	6	148	14299	negative regulation of platelet activation	THBD|APOE|F2
15696	2.1242e-05	0.00021394	3	6	148	14299	ammonium transport	SLC12A2|SLC12A5|AQP1
48589	2.2296e-05	0.00022338	8	113	148	14299	developmental growth	AR|PTGS2|BCL2|SERPINE1|ESR1|PLG|PLAU|PLAUR
48584	2.2356e-05	0.00022338	12	268	148	14299	positive regulation of response to stimulus	OPRM1|AGTR1|PTGS2|PDE5A|VEGFA|SERPINE1|ADRA2A|CACNB3|TLR4|CACNB4|CXCL12|ADA
48870	2.3075e-05	0.00022792	13	314	148	14299	cell motility	PLAT|SELP|HMGCR|ITGB2|ATP1A1|ITGB3|ITGA4|AGTR1|SAA1|VEGFA|SCNN1G|SCNN1B|DPP4
51674	2.3075e-05	0.00022792	13	314	148	14299	localization of cell	PLAT|SELP|HMGCR|ITGB2|ATP1A1|ITGB3|ITGA4|AGTR1|SAA1|VEGFA|SCNN1G|SCNN1B|DPP4
30155	2.308e-05	0.00022792	9	148	148	14299	regulation of cell adhesion	SELP|SAA1|BCL2|SERPINE1|NID1|PLG|DPP4|PLAU|ADA
42596	2.3617e-05	0.00023231	4	17	148	14299	fear response	ADRB1|BCL2|GABRA5|ADRA2A
55085	2.3963e-05	0.0002348	18	569	148	14299	transmembrane transport	KCNMA1|SLC12A1|SLC12A2|SLC12A3|SLC12A5|CACNA1I|ATP1A1|CFTR|AQP1|CACNA1S|MMAA|CACNA1G|CACNA1H|CACNA1F|CACNA1C|CACNA1D|KCNQ1|SLC9A1
31644	2.435e-05	0.00023767	9	149	148	14299	regulation of neurological system process	OPRM1|PLAT|ADRB2|PTGS2|ADORA2A|APOE|ADRA1A|ADORA1|OPRD1
302	2.9959e-05	0.00029129	7	86	148	14299	response to reactive oxygen species	FOS|APOE|BCL2|JUN|SERPINE1|AQP1|ADA
32410	3.0121e-05	0.00029175	4	18	148	14299	negative regulation of transporter activity	ADRB2|ADRA2A|CALM1|OPRD1
6936	3.1627e-05	0.00030516	9	154	148	14299	muscle contraction	KCNMA1|KCNE1|CACNA1G|CACNA1H|ADRA1A|CACNG1|KCNQ1|CACNA1S|CALM1
2682	3.3772e-05	0.00032462	15	424	148	14299	regulation of immune system process	SELP|ADORA2A|TLR4|CACNB3|CACNB4|CXCL12|ADORA1|ADA|AMBP|JUN|SERPINE1|VEGFA|CA2|NOS2|DPP4
9117	3.4385e-05	0.00032802	12	280	148	14299	nucleotide metabolic process	PDE1B|ADORA2A|HMGCR|PDE4A|PDE5A|PDE4B|PDE3A|ATP1A1|CACNB4|AQP1|NT5E|ADA
6753	3.4385e-05	0.00032802	12	280	148	14299	nucleoside phosphate metabolic process	PDE1B|ADORA2A|HMGCR|PDE4A|PDE5A|PDE4B|PDE3A|ATP1A1|CACNB4|AQP1|NT5E|ADA
16477	3.5603e-05	0.00033836	12	281	148	14299	cell migration	PLAT|SELP|AGTR1|SAA1|HMGCR|VEGFA|ITGB2|SCNN1G|ITGA4|ITGB3|SCNN1B|DPP4
42730	3.6891e-05	0.00034798	3	7	148	14299	fibrinolysis	F2|PLAU|ANXA2
31000	3.6891e-05	0.00034798	3	7	148	14299	response to caffeine	ADORA2A|BCL2|PPARG
2026	3.7848e-05	0.00035568	4	19	148	14299	regulation of the force of heart contraction	ADRB1|PDE5A|ADRA1B|ATP1A1
32147	3.8798e-05	0.00036192	8	122	148	14299	activation of protein kinase activity	ADRB2|ADORA2A|CHRM1|ADRA2A|ADRA2C|ADRA2B|ITGB3|ADORA1
7565	3.8798e-05	0.00036192	8	122	148	14299	female pregnancy	AMBP|FOS|AR|THBD|PTGS2|BCL2|ESR1|PLAU
51952	4.2312e-05	0.00039326	5	38	148	14299	regulation of amine transport	ADORA2A|PTGS1|ADRA2A|ADRA2C|ADRA2B
8283	4.4109e-05	0.00040845	15	434	148	14299	cell proliferation	TSPO|AR|PDXK|ESR1|ACE|CHRM5|CHRM4|CHRM3|BCL2|CHRM1|ADRA1B|ADRA1A|NOS2|LRP2|ADRA1D
10863	4.6432e-05	0.00042683	6	63	148	14299	positive regulation of phospholipase C activity	AGTR1|HRH1|CHRM2|CHRM1|ADRA2A|ADRA1A
7202	4.6432e-05	0.00042683	6	63	148	14299	activation of phospholipase C activity	AGTR1|HRH1|CHRM2|CHRM1|ADRA2A|ADRA1A
44246	4.693e-05	0.0004283	4	20	148	14299	regulation of multicellular organismal metabolic process	ADRB2|ADRB1|HDAC2|F2
14910	4.693e-05	0.0004283	4	20	148	14299	regulation of smooth muscle cell migration	ACE|BCL2|SERPINE1|PLAU
45833	5.4553e-05	0.00049608	5	40	148	14299	negative regulation of lipid metabolic process	APOE|ADRA2A|ATP1A1|NFKB1|ADORA1
45595	5.851e-05	0.00052699	17	553	148	14299	regulation of cell differentiation	AR|PPARG|NFKB1|TLR4|ITGB3|ABCA1|CALR|ADA|AGTR1|HDAC2|APOE|BCL2|JUN|F2|ADRA2C|CA2|ADRA2B
2016	5.8577e-05	0.00052699	3	8	148	14299	regulation of blood volume by renin-angiotensin	AGTR1|ACE|ACE2
51927	5.8577e-05	0.00052699	3	8	148	14299	negative regulation of calcium ion transport via voltage-gated calcium channel activity	ADRB2|ADRA2A|OPRD1
10579	6.1615e-05	0.00054654	5	41	148	14299	positive regulation of adenylate cyclase activity by G-protein signaling pathway	OPRM1|ADRB3|ADRB2|ADRB1|ADORA2A
10578	6.1615e-05	0.00054654	5	41	148	14299	regulation of adenylate cyclase activity involved in G-protein signaling pathway	OPRM1|ADRB3|ADRB2|ADRB1|ADORA2A
50729	6.1615e-05	0.00054654	5	41	148	14299	positive regulation of inflammatory response	AGTR1|PTGS2|PDE5A|SERPINE1|TLR4
7189	6.1615e-05	0.00054654	5	41	148	14299	activation of adenylate cyclase activity by G-protein signaling pathway	OPRM1|ADRB3|ADRB2|ADRB1|ADORA2A
3012	6.2483e-05	0.0005523	9	168	148	14299	muscle system process	KCNMA1|KCNE1|CACNA1G|CACNA1H|ADRA1A|CACNG1|KCNQ1|CACNA1S|CALM1
10518	6.592e-05	0.00058065	6	67	148	14299	positive regulation of phospholipase activity	AGTR1|HRH1|CHRM2|CHRM1|ADRA2A|ADRA1A
32268	6.6839e-05	0.00058632	17	559	148	14299	regulation of cellular protein metabolic process	PLAT|NFKB1|TLR4|ITGB2|ITGB3|CALR|ADORA1|AGTR1|HDAC2|APOE|BCL2|SERPINA5|JUN|F2|VEGFA|ADRA2A|NOS2
43086	6.7028e-05	0.00058632	12	300	148	14299	negative regulation of catalytic activity	OPRM1|CHRM5|CHRM4|ADORA2A|APOE|OPRK1|PPARG|SERPINE1|ADRA2A|NFKB1|ADORA1|OPRD1
21700	6.9566e-05	0.00060643	7	98	148	14299	developmental maturation	KCNMA1|PTGS2|PPARG|VEGFA|KCNE1|PDE3A|MMP2
55086	7.6075e-05	0.00066089	12	304	148	14299	nucleobase, nucleoside and nucleotide metabolic process	PDE1B|ADORA2A|HMGCR|PDE4A|PDE5A|PDE4B|PDE3A|ATP1A1|CACNB4|AQP1|NT5E|ADA
51707	8.6297e-05	0.00074712	13	357	148	14299	response to other organism	OPRM1|SELP|PTGS2|TLR4|CXCL12|FOS|THBD|CHRM2|JUN|BCL2|SERPINE1|PDE5A|NOS2
19218	8.7092e-05	0.00075143	5	44	148	14299	regulation of steroid metabolic process	KCNMA1|AGTR1|APOE|ATP1A1|NFKB1
10517	9.1447e-05	0.00078632	6	71	148	14299	regulation of phospholipase activity	AGTR1|HRH1|CHRM2|CHRM1|ADRA2A|ADRA1A
40013	9.8918e-05	0.00084768	6	72	148	14299	negative regulation of locomotion	ADORA2A|APOE|BCL2|SERPINE1|ADORA1|ADA
70256	0.00010641	0.00089518	2	2	148	14299	negative regulation of mucus secretion	ADORA1|ADA
2025	0.00010641	0.00089518	2	2	148	14299	vasodilation by norepinephrine-epinephrine involved in regulation of systemic arterial blood pressure	ADRB2|ADRB1
2005	0.00010641	0.00089518	2	2	148	14299	angiotensin catabolic process in blood	ACE|ACE2
1997	0.00010641	0.00089518	2	2	148	14299	positive regulation of the force of heart contraction by epinephrine-norepinephrine	ADRB1|ADRA1B
7197	0.00010641	0.00089518	2	2	148	14299	inhibition of adenylate cyclase activity by muscarinic acetylcholine receptor signaling pathway	CHRM5|CHRM4
6954	0.00010659	0.00089518	12	315	148	14299	inflammatory response	OPRM1|SELP|FOS|ITGAL|HRH1|SAA1|ADORA2A|F2|NFKB1|ITGB2|TLR4|ADORA1
60193	0.00011531	0.00096528	6	74	148	14299	positive regulation of lipase activity	AGTR1|HRH1|CHRM2|CHRM1|ADRA2A|ADRA1A
45777	0.0001177	0.00098197	4	25	148	14299	positive regulation of blood pressure	ADRB1|ADRA1B|ADRA2B|ADORA1
70633	0.00012362	0.0010163	3	10	148	14299	transepithelial transport	SLC12A2|CFTR|AQP1
14074	0.00012362	0.0010163	3	10	148	14299	response to purine	ADORA2A|BCL2|PPARG
10869	0.00012362	0.0010163	3	10	148	14299	regulation of receptor biosynthetic process	HDAC2|PPARG|ITGB3
32148	0.00012362	0.0010163	3	10	148	14299	activation of protein kinase B activity	ADRA2A|ADRA2C|ADRA2B
50794	0.00012383	0.0010163	87	6222	148	14299	regulation of cellular process	OPRM1|GABRB3|PTGS2|GABRB1|MMP9|PTGS1|PPARG|NFKB1|TLR4|AQP1|CXCL12|ADORA1|FOS|AGTR1|SAA1|APOE|SERPINA5|PDE4A|PDE4B|SERPINE1|NOS2|KCNQ1|DPP4|KCNMA1|AR|F10|ESR1|PDE10A|AHR|PLAUR|AMBP|GABRR2|ADRB2|CHRM5|CHRM4|ADRB1|THBD|CHRM3|CHRM2|CHRM1|JUN|PDE5A|VEGFA|F2|SERPINB2|CA2|ITGAL|ADORA2A|OPRK1|NR3C2|ITGB2|CACNB4|ITGB3|ABCA1|CALR|ADA|ADRB3|HRH1|ACE|PDE1B|FGA|BCL2|PDE1A|ADRA2A|ADRA2C|ADRA2B|PLAT|SELP|CREB1|…
1775	0.00013581	0.0011111	11	275	148	14299	cell activation	P2RY12|ITGAL|FGA|SAA1|ADORA2A|BCL2|F2|TLR4|ITGA4|DPP4|ADA
9617	0.00014516	0.0011838	10	231	148	14299	response to bacterium	OPRM1|SELP|FOS|THBD|PTGS2|JUN|PDE5A|SERPINE1|TLR4|NOS2
51174	0.000156	0.001264	16	542	148	14299	regulation of phosphorus metabolic process	ADORA2A|TLR4|ITGB2|ITGB3|ADORA1|ADRB2|CHRM5|APOE|BCL2|CHRM1|JUN|F2|VEGFA|ADRA2A|ADRA2C|ADRA2B
19220	0.000156	0.001264	16	542	148	14299	regulation of phosphate metabolic process	ADORA2A|TLR4|ITGB2|ITGB3|ADORA1|ADRB2|CHRM5|APOE|BCL2|CHRM1|JUN|F2|VEGFA|ADRA2A|ADRA2C|ADRA2B
44243	0.00016068	0.0012895	4	27	148	14299	multicellular organismal catabolic process	ACE|MMP9|ACE2|MMP2
10883	0.00016068	0.0012895	4	27	148	14299	regulation of lipid storage	PPARG|NFKB1|ABCA1|ITGB3
7159	0.00016068	0.0012895	4	27	148	14299	leukocyte cell-cell adhesion	SELP|ITGAL|ITGB2|ITGA4
10460	0.00016869	0.0013496	3	11	148	14299	positive regulation of heart rate	ADRB1|ADRA1B|ADA
7611	0.00017071	0.0013614	7	113	148	14299	learning or memory	FOS|PDE1B|PTGS2|JUN|GABRA5|PDE5A|ADRA1B
9891	0.00019125	0.0015204	19	730	148	14299	positive regulation of biosynthetic process	AR|PTGS2|ADORA2A|CREB1|PPARG|TLR4|NFKB1|ABCA1|CALR|AHR|FOS|HRH1|ADRB2|ADRB1|HDAC2|APOE|JUN|F2|VEGFA
45981	0.00021399	0.0016748	4	29	148	14299	positive regulation of nucleotide metabolic process	ADRB1|ADORA2A|APOE|ABCA1
7270	0.00021399	0.0016748	4	29	148	14299	nerve-nerve synaptic transmission	PLAT|GABRB3|ADORA2A|CACNB4
30801	0.00021399	0.0016748	4	29	148	14299	positive regulation of cyclic nucleotide metabolic process	ADRB1|ADORA2A|APOE|ABCA1
30804	0.00021399	0.0016748	4	29	148	14299	positive regulation of cyclic nucleotide biosynthetic process	ADRB1|ADORA2A|APOE|ABCA1
30810	0.00021399	0.0016748	4	29	148	14299	positive regulation of nucleotide biosynthetic process	ADRB1|ADORA2A|APOE|ABCA1
51173	0.00021611	0.0016862	18	676	148	14299	positive regulation of nitrogen compound metabolic process	AR|PTGS2|ADORA2A|CREB1|PPARG|TLR4|NFKB1|ABCA1|CALR|AHR|FOS|HRH1|ADRB2|ADRB1|HDAC2|APOE|JUN|VEGFA
2021	0.00022322	0.0017204	3	12	148	14299	response to dietary excess	ADRB2|ADRB1|APOE
45939	0.00022322	0.0017204	3	12	148	14299	negative regulation of steroid metabolic process	APOE|ATP1A1|NFKB1
46068	0.00022322	0.0017204	3	12	148	14299	cGMP metabolic process	PDE1B|PDE5A|AQP1
3081	0.00022322	0.0017204	3	12	148	14299	regulation of systemic arterial blood pressure by renin-angiotensin	AGTR1|ACE|ACE2
6952	0.00023221	0.0017843	17	620	148	14299	defense response	OPRM1|SELP|ITGAL|ADORA2A|GABRA5|PPARG|TLR4|ITGB2|NFKB1|ADORA1|FOS|HRH1|SAA1|BCL2|SERPINE1|F2|NOS2
30168	0.00024494	0.0018707	4	30	148	14299	platelet activation	P2RY12|FGA|SAA1|F2
7589	0.00024494	0.0018707	4	30	148	14299	body fluid secretion	KCNMA1|ADORA2A|AQP1|ANXA2
48871	0.00024802	0.0018886	6	85	148	14299	multicellular organismal homeostasis	ADRB2|ADRB1|BCL2|VEGFA|TLR4|ADORA1
7612	0.00025463	0.0019331	5	55	148	14299	learning	FOS|PDE1B|JUN|GABRA5|ADRA1B
70887	0.0002588	0.0019588	13	399	148	14299	cellular response to chemical stimulus	PPARG|ITGB2|CFTR|AQP1|AGTR1|FOS|SAA1|SERPINE1|VEGFA|ADRA2A|CACNA1G|AKR1C1|OPRD1
7190	0.00027729	0.0020925	5	56	148	14299	activation of adenylate cyclase activity	OPRM1|ADRB3|ADRB2|ADRB1|ADORA2A
2687	0.00027897	0.0020927	4	31	148	14299	positive regulation of leukocyte migration	SELP|VEGFA|SERPINE1|CXCL12
42246	0.00027897	0.0020927	4	31	148	14299	tissue regeneration	SERPINE1|PLG|PLAU|PLAUR
60749	0.00028799	0.0021413	3	13	148	14299	mammary gland alveolus development	AR|VEGFA|ESR1
43266	0.00028799	0.0021413	3	13	148	14299	regulation of potassium ion transport	ADRB2|ADRA2A|ADORA1
10745	0.00028799	0.0021413	3	13	148	14299	negative regulation of macrophage derived foam cell differentiation	PPARG|ABCA1|ITGB3
48167	0.00030144	0.0022217	5	57	148	14299	regulation of synaptic plasticity	PLAT|PTGS2|ADORA2A|APOE|ADORA1
45762	0.00030144	0.0022217	5	57	148	14299	positive regulation of adenylate cyclase activity	OPRM1|ADRB3|ADRB2|ADRB1|ADORA2A
7229	0.00030144	0.0022217	5	57	148	14299	integrin-mediated signaling pathway	ITGAL|ITGB2|ITGA4|ITGB3|ITGA2B
42325	0.00031022	0.002239	15	518	148	14299	regulation of phosphorylation	ADORA2A|TLR4|ITGB2|ITGB3|ADORA1|ADRB2|APOE|BCL2|CHRM1|JUN|F2|VEGFA|ADRA2A|ADRA2C|ADRA2B
10646	0.00031625	0.002239	25	1154	148	14299	regulation of cell communication	PTGS2|ADORA2A|TLR4|ITGB3|CALR|ADORA1|ADA|ADRB3|APOE|SERPINE1|ADRA2A|ADRA2C|ADRA2B|NOS2|KCNQ1|PLAT|AR|F10|CREB1|ESR1|AMBP|ADRB2|VEGFA|ADRA1A|PLAU
33555	0.00031628	0.002239	4	32	148	14299	multicellular organismal response to stress	ADRB1|BCL2|GABRA5|ADRA2A
70255	0.00031707	0.002239	2	3	148	14299	regulation of mucus secretion	ADORA1|ADA
44254	0.00031707	0.002239	2	3	148	14299	multicellular organismal protein catabolic process	ACE|ACE2
44266	0.00031707	0.002239	2	3	148	14299	multicellular organismal macromolecule catabolic process	ACE|ACE2
44256	0.00031707	0.002239	2	3	148	14299	protein digestion	ACE|ACE2
2024	0.00031707	0.002239	2	3	148	14299	diet induced thermogenesis	ADRB2|ADRB1
1996	0.00031707	0.002239	2	3	148	14299	positive regulation of heart rate by epinephrine-norepinephrine	ADRB1|ADRA1B
46069	0.00031707	0.002239	2	3	148	14299	cGMP catabolic process	PDE1B|PDE5A
14909	0.00031707	0.002239	2	3	148	14299	smooth muscle cell migration	PLAT|ITGB3
3099	0.00031707	0.002239	2	3	148	14299	positive regulation of the force of heart contraction by chemical signal	ADRB1|ADRA1B
7207	0.00031707	0.002239	2	3	148	14299	activation of phospholipase C activity by muscarinic acetylcholine receptor signaling pathway	CHRM2|CHRM1
46085	0.00031707	0.002239	2	3	148	14299	adenosine metabolic process	NT5E|ADA
19371	0.00031707	0.002239	2	3	148	14299	cyclooxygenase pathway	PTGS2|PTGS1
31281	0.00032716	0.0023038	5	58	148	14299	positive regulation of cyclase activity	OPRM1|ADRB3|ADRB2|ADRB1|ADORA2A
60191	0.00033846	0.0023767	6	90	148	14299	regulation of lipase activity	AGTR1|HRH1|CHRM2|CHRM1|ADRA2A|ADRA1A
40014	0.0003545	0.0024825	5	59	148	14299	regulation of multicellular organism growth	ADRB2|ADRB1|APOE|CREB1|BCL2
8306	0.00035702	0.0024864	4	33	148	14299	associative learning	FOS|PDE1B|GABRA5|ADRA1B
44259	0.00035702	0.0024864	4	33	148	14299	multicellular organismal macromolecule metabolic process	ACE|MMP9|ACE2|MMP2
10647	0.00036049	0.0024989	13	413	148	14299	positive regulation of cell communication	AR|F10|PTGS2|ADORA2A|ESR1|TLR4|ITGB3|ADA|ADRB3|ADRB2|VEGFA|ADRA2A|ADRA1A
51930	0.00036376	0.0024989	3	14	148	14299	regulation of sensory perception of pain	OPRM1|ADRB2|OPRD1
51931	0.00036376	0.0024989	3	14	148	14299	regulation of sensory perception	OPRM1|ADRB2|OPRD1
10888	0.00036376	0.0024989	3	14	148	14299	negative regulation of lipid storage	PPARG|ABCA1|ITGB3
6884	0.00036376	0.0024989	3	14	148	14299	cell volume homeostasis	KCNMA1|SLC12A2|AQP1
51349	0.00038353	0.0026276	5	60	148	14299	positive regulation of lyase activity	OPRM1|ADRB3|ADRB2|ADRB1|ADORA2A
2684	0.00043641	0.0029817	10	265	148	14299	positive regulation of immune system process	SELP|VEGFA|SERPINE1|CACNB3|TLR4|NOS2|CACNB4|CXCL12|DPP4|ADA
48747	0.00044957	0.0030634	4	35	148	14299	muscle fiber development	VEGFA|CACNB2|CACNB4|CACNA1S
31328	0.0004544	0.003088	18	719	148	14299	positive regulation of cellular biosynthetic process	AR|PTGS2|ADORA2A|CREB1|PPARG|TLR4|NFKB1|ABCA1|CALR|AHR|FOS|HRH1|ADRB2|ADRB1|HDAC2|APOE|JUN|VEGFA
50890	0.00049755	0.0033721	21	918	148	14299	cognition	OPRM1|SLC12A2|PTGS2|ADORA2A|OPRK1|GABRA5|CACNB2|GABRR2|FOS|PDE1B|JUN|PDE5A|KCNE1|ADRA1B|CA4|SCNN1G|CACNA1F|SCNN1B|SCNN1A|KCNQ1|SCNN1D
43066	0.00053908	0.0036438	12	376	148	14299	negative regulation of apoptosis	ADORA2A|APOE|BCL2|VEGFA|SERPINE1|SERPINB2|ESR1|PDE3A|NFKB1|AQP1|ADORA1|ADA
45124	0.00055119	0.003696	3	16	148	14299	regulation of bone resorption	VEGFA|CA2|ITGB3
50892	0.00055119	0.003696	3	16	148	14299	intestinal absorption	ADRA2A|FABP2|AKR1C1
46850	0.00055119	0.003696	3	16	148	14299	regulation of bone remodeling	VEGFA|CA2|ITGB3
9636	0.00055653	0.003722	5	65	148	14299	response to toxin	FOS|CES1|BCL2|TLR4|AKR1C1
44271	0.00058177	0.0038805	11	326	148	14299	cellular nitrogen compound biosynthetic process	MTHFR|TSPO|ADORA2A|MTR|ATP1A1|PAH|NOS2|AQP1|NT5E|ADA|MTRR
1822	0.0005955	0.0039616	6	100	148	14299	kidney development	AGTR1|ACE|BCL2|VEGFA|NID1|CA2
43069	0.00060587	0.00402	12	381	148	14299	negative regulation of programmed cell death	ADORA2A|APOE|BCL2|VEGFA|SERPINE1|SERPINB2|ESR1|PDE3A|NFKB1|AQP1|ADORA1|ADA
71549	0.00062982	0.0040207	2	4	148	14299	cellular response to dexamethasone stimulus	CACNA1G|AQP1
71548	0.00062982	0.0040207	2	4	148	14299	response to dexamethasone stimulus	CACNA1G|AQP1
48643	0.00062982	0.0040207	2	4	148	14299	positive regulation of skeletal muscle tissue development	ADRB2|BCL2
44268	0.00062982	0.0040207	2	4	148	14299	multicellular organismal protein metabolic process	ACE|ACE2
90025	0.00062982	0.0040207	2	4	148	14299	regulation of monocyte chemotaxis	SERPINE1|CXCL12
90026	0.00062982	0.0040207	2	4	148	14299	positive regulation of monocyte chemotaxis	SERPINE1|CXCL12
32800	0.00062982	0.0040207	2	4	148	14299	receptor biosynthetic process	PPARG|ACE2
32488	0.00062982	0.0040207	2	4	148	14299	Cdc42 protein signal transduction	APOE|ABCA1
33632	0.00062982	0.0040207	2	4	148	14299	regulation of cell-cell adhesion mediated by integrin	DPP4|ADA
3056	0.00062982	0.0040207	2	4	148	14299	regulation of vascular smooth muscle contraction	CHRM3|ADRA2B
3057	0.00062982	0.0040207	2	4	148	14299	regulation of the force of heart contraction by chemical signal	ADRB1|ADRA1B
10572	0.00062982	0.0040207	2	4	148	14299	positive regulation of platelet activation	SELP|TLR4
3321	0.00062982	0.0040207	2	4	148	14299	positive regulation of blood pressure by epinephrine-norepinephrine	ADRB1|ADRA1B
31649	0.00062982	0.0040207	2	4	148	14299	heat generation	ADRB2|ADRB1
15670	0.00062982	0.0040207	2	4	148	14299	carbon dioxide transport	CA2|AQP1
30336	0.00064003	0.0040756	5	67	148	14299	negative regulation of cell migration	APOE|BCL2|SERPINE1|ADORA1|ADA
10604	0.00067718	0.0043009	21	940	148	14299	positive regulation of macromolecule metabolic process	AR|CREB1|PPARG|ESR1|NFKB1|TLR4|ITGB3|CALR|ADORA1|AHR|FOS|AGTR1|ADRB2|HDAC2|APOE|BCL2|JUN|F2|VEGFA|ADRA2A|ADRA1B
43065	0.00068276	0.0043009	13	442	148	14299	positive regulation of apoptosis	KCNMA1|PTGS2|ADORA2A|MMP9|PPARG|TLR4|ADORA1|PLG|ADRB2|APOE|JUN|BCL2|PDE5A
30301	0.00068393	0.0043009	4	39	148	14299	cholesterol transport	APOE|CFTR|ABCA1|AKR1C1
44236	0.00068393	0.0043009	4	39	148	14299	multicellular organismal metabolic process	ACE|MMP9|ACE2|MMP2
15918	0.00068393	0.0043009	4	39	148	14299	sterol transport	APOE|CFTR|ABCA1|AKR1C1
1819	0.00069643	0.0043578	6	103	148	14299	positive regulation of cytokine production	PTGS2|SAA1|CREB1|SERPINE1|ADRA2A|TLR4
72001	0.00069643	0.0043578	6	103	148	14299	renal system development	AGTR1|ACE|BCL2|VEGFA|NID1|CA2
43068	0.00072691	0.0045278	13	445	148	14299	positive regulation of programmed cell death	KCNMA1|PTGS2|ADORA2A|MMP9|PPARG|TLR4|ADORA1|PLG|ADRB2|APOE|JUN|BCL2|PDE5A
60548	0.00072716	0.0045278	12	389	148	14299	negative regulation of cell death	ADORA2A|APOE|BCL2|VEGFA|SERPINE1|SERPINB2|ESR1|PDE3A|NFKB1|AQP1|ADORA1|ADA
2376	0.00075525	0.0046911	21	948	148	14299	immune system process	OPRM1|SELP|ITGAL|OPRK1|MMP9|PPARG|TLR4|ITGB2|CACNB3|CACNB4|ITGA4|CALR|CXCL12|ADA|ACE|SAA1|BCL2|VEGFA|NOS2|DPP4|OPRD1
9607	0.00075766	0.0046945	13	447	148	14299	response to biotic stimulus	OPRM1|SELP|PTGS2|TLR4|CXCL12|FOS|THBD|CHRM2|JUN|BCL2|SERPINE1|PDE5A|NOS2
45860	0.00078377	0.0048422	9	236	148	14299	positive regulation of protein kinase activity	ADRB2|ADORA2A|CHRM1|ADRA2A|ADRA2C|TLR4|ADRA2B|ITGB3|ADORA1
10942	0.0007895	0.0048422	13	449	148	14299	positive regulation of cell death	KCNMA1|PTGS2|ADORA2A|MMP9|PPARG|TLR4|ADORA1|PLG|ADRB2|APOE|JUN|BCL2|PDE5A
51412	0.00079106	0.0048422	3	18	148	14299	response to corticosterone stimulus	FOS|BCL2|PTGS1
60079	0.00079106	0.0048422	3	18	148	14299	regulation of excitatory postsynaptic membrane potential	OPRM1|ADORA2A|ADORA1
7528	0.00079106	0.0048422	3	18	148	14299	neuromuscular junction development	CACNB2|CACNB4|CACNA1S
30154	0.00081462	0.0049743	31	1668	148	14299	cell differentiation	ADORA2A|MMP9|PPARG|CACNB2|CACNB4|CALR|ADA|ACE|APOE|BCL2|KCNE1|ADRA2C|ADRA2B|NOS2|KCNMA1|AR|CREB1|ESR1|PDE3A|ITGA4|CACNA1S|PLG|ADRB2|ADRB1|HDAC2|JUN|VEGFA|F2|CACNA1H|CACNA1F|SLC9A1
7266	0.0008287	0.0050481	4	41	148	14299	Rho protein signal transduction	AGTR1|APOE|ADRA2A|ABCA1
50865	0.00083905	0.0050988	8	191	148	14299	regulation of cell activation	SELP|THBD|ADORA2A|APOE|F2|TLR4|DPP4|ADA
34097	0.00085103	0.0051593	6	107	148	14299	response to cytokine stimulus	FOS|PTGS2|BCL2|JUN|SERPINE1|CFTR
32270	0.00087672	0.0053023	10	290	148	14299	positive regulation of cellular protein metabolic process	AGTR1|HDAC2|APOE|BCL2|VEGFA|F2|ADRA2A|TLR4|ITGB3|ADORA1
51271	0.0008897	0.0053679	5	72	148	14299	negative regulation of cellular component movement	APOE|BCL2|SERPINE1|ADORA1|ADA
10594	0.00090863	0.0054561	4	42	148	14299	regulation of endothelial cell migration	PTGS2|APOE|VEGFA|ITGB3
55067	0.00090863	0.0054561	4	42	148	14299	monovalent inorganic cation homeostasis	KCNMA1|SLC12A5|ATP1A1|SLC9A1
51966	0.00093229	0.0055586	3	19	148	14299	regulation of synaptic transmission, glutamatergic	PTGS2|ADORA2A|ADORA1
32228	0.00093229	0.0055586	3	19	148	14299	regulation of synaptic transmission, GABAergic	ADORA2A|ADRA1A|ADORA1
34103	0.00093229	0.0055586	3	19	148	14299	regulation of tissue remodeling	VEGFA|CA2|ITGB3
45766	0.00099384	0.0059116	4	43	148	14299	positive regulation of angiogenesis	PTGS2|VEGFA|SERPINE1|AQP1
33674	0.0010208	0.0060174	9	245	148	14299	positive regulation of kinase activity	ADRB2|ADORA2A|CHRM1|ADRA2A|ADRA2C|TLR4|ADRA2B|ITGB3|ADORA1
1525	0.0010231	0.0060174	7	152	148	14299	angiogenesis	JUN|VEGFA|ADRA2B|ITGB3|MMP2|PLAU|ANXA2
30321	0.0010426	0.0060174	2	5	148	14299	transepithelial chloride transport	SLC12A2|CFTR
71384	0.0010426	0.0060174	2	5	148	14299	cellular response to corticosteroid stimulus	CACNA1G|AQP1
71385	0.0010426	0.0060174	2	5	148	14299	cellular response to glucocorticoid stimulus	CACNA1G|AQP1
2002	0.0010426	0.0060174	2	5	148	14299	regulation of angiotensin levels in blood	ACE|ACE2
10871	0.0010426	0.0060174	2	5	148	14299	negative regulation of receptor biosynthetic process	PPARG|ITGB3
32847	0.0010426	0.0060174	2	5	148	14299	regulation of cellular pH reduction	BCL2|CA2
45989	0.0010426	0.0060174	2	5	148	14299	positive regulation of striated muscle contraction	ADRA1A|ATP1A1
45986	0.0010426	0.0060174	2	5	148	14299	negative regulation of smooth muscle contraction	KCNMA1|ADRB2
7598	0.0010426	0.0060174	2	5	148	14299	blood coagulation, extrinsic pathway	F10|TFPI
3085	0.0010426	0.0060174	2	5	148	14299	negative regulation of systemic arterial blood pressure	ADRB2|ADRB1
34380	0.0010426	0.0060174	2	5	148	14299	high-density lipoprotein particle assembly	APOE|ABCA1
51345	0.001059	0.0060982	8	198	148	14299	positive regulation of hydrolase activity	AGTR1|HRH1|CHRM2|CHRM1|PPARG|F2|ADRA2A|ADRA1A
10038	0.001063	0.0061075	7	153	148	14299	response to metal ion	KCNMA1|FGA|PTGS2|BCL2|CA2|AQP1|CALM1
50909	0.0010845	0.0062118	4	44	148	14299	sensory perception of taste	SCNN1G|SCNN1B|SCNN1A|SCNN1D
1659	0.0010885	0.0062118	3	20	148	14299	temperature homeostasis	ADRB2|ADRB1|ADORA1
7157	0.0010885	0.0062118	3	20	148	14299	heterophilic cell-cell adhesion	SELP|ITGAL|ITGA4
48469	0.0011366	0.0064715	5	76	148	14299	cell maturation	KCNMA1|PPARG|VEGFA|KCNE1|PDE3A
43627	0.0011839	0.0067255	6	114	148	14299	response to estrogen stimulus	PTGS2|BCL2|PPARG|ESR1|CFTR|CA2
1817	0.001204	0.006818	8	202	148	14299	regulation of cytokine production	PTGS2|SAA1|CREB1|PPARG|SERPINE1|ACE2|ADRA2A|TLR4
10243	0.0012056	0.006818	5	77	148	14299	response to organic nitrogen	PTGS2|ADORA2A|PTGS1|VKORC1|ADRA1B
45935	0.0012339	0.0069628	16	655	148	14299	positive regulation of nucleobase, nucleoside, nucleotide and nucleic acid metabolic process	AR|ADORA2A|CREB1|PPARG|TLR4|NFKB1|ABCA1|CALR|AHR|FOS|ADRB2|ADRB1|HDAC2|APOE|JUN|VEGFA
10469	0.0012604	0.0070963	3	21	148	14299	regulation of receptor activity	SERPINE1|ADRA2A|PLAU
48869	0.0012757	0.0071665	31	1714	148	14299	cellular developmental process	ADORA2A|MMP9|PPARG|CACNB2|CACNB4|CALR|ADA|ACE|APOE|BCL2|KCNE1|ADRA2C|ADRA2B|NOS2|KCNMA1|AR|CREB1|ESR1|PDE3A|ITGA4|CACNA1S|PLG|ADRB2|ADRB1|HDAC2|JUN|VEGFA|F2|CACNA1H|CACNA1F|SLC9A1
7200	0.001283	0.0071917	4	46	148	14299	activation of phospholipase C activity by G-protein coupled receptor protein signaling pathway coupled to IP3 second messenger	AGTR1|HRH1|CHRM2|CHRM1
42692	0.0012952	0.0072438	6	116	148	14299	muscle cell differentiation	VEGFA|CACNA1H|CACNB2|CACNB4|CACNA1S|PLG
51347	0.001313	0.0073275	9	254	148	14299	positive regulation of transferase activity	ADRB2|ADORA2A|CHRM1|ADRA2A|ADRA2C|TLR4|ADRA2B|ITGB3|ADORA1
51247	0.0013474	0.0074968	10	307	148	14299	positive regulation of protein metabolic process	AGTR1|HDAC2|APOE|BCL2|VEGFA|F2|ADRA2A|TLR4|ITGB3|ADORA1
45597	0.0013493	0.0074968	9	255	148	14299	positive regulation of cell differentiation	AGTR1|BCL2|JUN|PPARG|NFKB1|ADRA2C|CA2|ADRA2B|ADA
43062	0.001378	0.0076393	7	160	148	14299	extracellular structure organization	MMP9|CACNB2|NID1|CACNB4|CACNA1S|PLG|ANXA2
60326	0.0013912	0.0076957	4	47	148	14299	cell chemotaxis	AGTR1|SAA1|VEGFA|ITGB2
43535	0.0014484	0.0078404	3	22	148	14299	regulation of blood vessel endothelial cell migration	PTGS2|APOE|VEGFA
30004	0.0014484	0.0078404	3	22	148	14299	cellular monovalent inorganic cation homeostasis	KCNMA1|SLC12A5|ATP1A1
51385	0.0014484	0.0078404	3	22	148	14299	response to mineralocorticoid stimulus	FOS|BCL2|PTGS1
60078	0.0014484	0.0078404	3	22	148	14299	regulation of postsynaptic membrane potential	OPRM1|ADORA2A|ADORA1
14073	0.0014484	0.0078404	3	22	148	14299	response to tropane	OPRM1|HDAC2|ADRA1B
51817	0.0014484	0.0078404	3	22	148	14299	modification of morphology or physiology of other organism involved in symbiotic interaction	JUN|TLR4|AQP1
2027	0.0014484	0.0078404	3	22	148	14299	regulation of heart rate	ADRB1|ADRA1B|ADA
1990	0.0014484	0.0078404	3	22	148	14299	regulation of systemic arterial blood pressure by hormone	AGTR1|ACE|ACE2
15695	0.0014484	0.0078404	3	22	148	14299	organic cation transport	SLC12A2|SLC12A5|AQP1
42220	0.0014484	0.0078404	3	22	148	14299	response to cocaine	OPRM1|HDAC2|ADRA1B
50767	0.0014956	0.0080789	8	209	148	14299	regulation of neurogenesis	HDAC2|APOE|BCL2|PPARG|F2|ADRA2C|ADRA2B|CALR
55002	0.0015056	0.0081154	4	48	148	14299	striated muscle cell development	VEGFA|CACNB2|CACNB4|CACNA1S
60745	0.0015532	0.0081804	2	6	148	14299	mammary gland branching involved in pregnancy	AR|ESR1
71453	0.0015532	0.0081804	2	6	148	14299	cellular response to oxygen levels	VEGFA|AQP1
71456	0.0015532	0.0081804	2	6	148	14299	cellular response to hypoxia	VEGFA|AQP1
60177	0.0015532	0.0081804	2	6	148	14299	regulation of angiotensin metabolic process	ACE|ACE2
71636	0.0015532	0.0081804	2	6	148	14299	positive regulation of transforming growth factor-beta production	PTGS2|CREB1
48537	0.0015532	0.0081804	2	6	148	14299	mucosal-associated lymphoid tissue development	CACNB4|ADA
48541	0.0015532	0.0081804	2	6	148	14299	Peyer's patch development	CACNB4|ADA
48636	0.0015532	0.0081804	2	6	148	14299	positive regulation of muscle organ development	ADRB2|BCL2
10887	0.0015532	0.0081804	2	6	148	14299	negative regulation of cholesterol storage	PPARG|ABCA1
45844	0.0015532	0.0081804	2	6	148	14299	positive regulation of striated muscle tissue development	ADRB2|BCL2
14812	0.0015532	0.0081804	2	6	148	14299	muscle cell migration	PLAT|ITGB3
51248	0.0016366	0.0086015	8	212	148	14299	negative regulation of protein metabolic process	PLAT|SERPINA5|JUN|F2|SERPINE1|NFKB1|ITGB3|CALR
2690	0.0016531	0.00867	3	23	148	14299	positive regulation of leukocyte chemotaxis	VEGFA|SERPINE1|CXCL12
51480	0.0016775	0.0087798	6	122	148	14299	cytosolic calcium ion homeostasis	AGTR1|SAA1|F2|CACNA1G|ADRA1A|CACNA1C
43410	0.001686	0.0087883	5	83	148	14299	positive regulation of MAPKKK cascade	ADRB3|ADRB2|AR|ADRA1A|TLR4
31349	0.001686	0.0087883	5	83	148	14299	positive regulation of defense response	AGTR1|PTGS2|PDE5A|SERPINE1|TLR4
7399	0.0017544	0.0091258	23	1155	148	14299	nervous system development	KCNMA1|ADORA2A|CREB1|PPARG|GABRA5|AQP1|CALR|ADORA1|FOS|HDAC2|CHRM3|CHRM2|APOE|BCL2|CHRM1|F2|VEGFA|PDE5A|MTR|ADRA2C|CACNA1F|ADRA2B|LRP2
44282	0.0017582	0.009127	9	265	148	14299	small molecule catabolic process	PDE1B|PDE4A|PDE5A|PDE4B|PDE3A|PAH|NOS2|NT5E|ADA
46883	0.001778	0.0092108	5	84	148	14299	regulation of hormone secretion	CREB1|ADRA2A|NOS2|KCNQ1|ADORA1
48646	0.0018055	0.0093337	11	375	148	14299	anatomical structure formation involved in morphogenesis	AR|JUN|VEGFA|CACNA1H|ADRA2B|ITGB3|CACNA1S|MMP2|PLAU|ADA|ANXA2
7160	0.0018737	0.0095642	5	85	148	14299	cell-matrix adhesion	BCL2|NID1|ITGB2|ITGB3|ITGA2B
96	0.001875	0.0095642	3	24	148	14299	sulfur amino acid metabolic process	MTHFR|MTR|MTRR
45861	0.001875	0.0095642	3	24	148	14299	negative regulation of proteolysis	PLAT|SERPINA5|F2
50805	0.001875	0.0095642	3	24	148	14299	negative regulation of synaptic transmission	PTGS2|ADRA1A|ADORA1
6935	0.0018852	0.0095642	7	169	148	14299	chemotaxis	AGTR1|SAA1|VEGFA|ITGB2|CXCL12|PLAU|PLAUR
42330	0.0018852	0.0095642	7	169	148	14299	taxis	AGTR1|SAA1|VEGFA|ITGB2|CXCL12|PLAU|PLAUR
8652	0.0018879	0.0095642	4	51	148	14299	cellular amino acid biosynthetic process	MTHFR|MTR|PAH|MTRR
45834	0.0018879	0.0095642	4	51	148	14299	positive regulation of lipid metabolic process	AGTR1|PTGS2|APOE|PPARG
33500	0.0018879	0.0095642	4	51	148	14299	carbohydrate homeostasis	PPARG|SERPINE1|ADRA1B|ADRA2A
42593	0.0018879	0.0095642	4	51	148	14299	glucose homeostasis	PPARG|SERPINE1|ADRA1B|ADRA2A
9888	0.0019405	0.0098113	17	750	148	14299	tissue development	AR|PTGS2|PPARG|ESR1|CACNB2|CACNB4|CACNA1S|PLG|PLAUR|CA9|BCL2|JUN|SERPINE1|VEGFA|KCNE1|CA2|PLAU
8285	0.0019621	0.0099005	11	379	148	14299	negative regulation of cell proliferation	OPRM1|AR|PTGS2|ADORA2A|APOE|BCL2|JUN|PPARG|ADRA1A|ADORA1|PLG
51146	0.001973	0.0099358	5	86	148	14299	striated muscle cell differentiation	VEGFA|CACNA1H|CACNB2|CACNB4|CACNA1S
35468	0.0020029	0.010066	11	380	148	14299	positive regulation of signaling pathway	ADRB3|ADRB2|AR|F10|VEGFA|ESR1|ADRA2A|ADRA1A|TLR4|ITGB3|ADA
1890	0.0020761	0.010414	5	87	148	14299	placenta development	PTGS2|PPARG|ITGA4|PLG|ADA
45429	0.0021146	0.0105	3	25	148	14299	positive regulation of nitric oxide biosynthetic process	HRH1|PTGS2|TLR4
50873	0.0021146	0.0105	3	25	148	14299	brown fat cell differentiation	ADRB2|ADRB1|PPARG
10595	0.0021146	0.0105	3	25	148	14299	positive regulation of endothelial cell migration	PTGS2|VEGFA|ITGB3
30816	0.0021146	0.0105	3	25	148	14299	positive regulation of cAMP metabolic process	ADRB1|ADORA2A|ABCA1
30819	0.0021146	0.0105	3	25	148	14299	positive regulation of cAMP biosynthetic process	ADRB1|ADORA2A|ABCA1
35313	0.0021598	0.0105	2	7	148	14299	wound healing, spreading of epidermal cells	SCNN1G|SCNN1B
30147	0.0021598	0.0105	2	7	148	14299	natriuresis	ADORA2A|ADORA1
40015	0.0021598	0.0105	2	7	148	14299	negative regulation of multicellular organism growth	ADRB2|ADRB1
71383	0.0021598	0.0105	2	7	148	14299	cellular response to steroid hormone stimulus	CACNA1G|AQP1
51414	0.0021598	0.0105	2	7	148	14299	response to cortisol stimulus	CACNA1G|AQP1
51968	0.0021598	0.0105	2	7	148	14299	positive regulation of synaptic transmission, glutamatergic	PTGS2|ADORA2A
44319	0.0021598	0.0105	2	7	148	14299	wound healing, spreading of epithelial cells	SCNN1G|SCNN1B
10894	0.0021598	0.0105	2	7	148	14299	negative regulation of steroid biosynthetic process	ATP1A1|NFKB1
10873	0.0021598	0.0105	2	7	148	14299	positive regulation of cholesterol esterification	AGTR1|APOE
32229	0.0021598	0.0105	2	7	148	14299	negative regulation of synaptic transmission, GABAergic	ADRA1A|ADORA1
2686	0.0021598	0.0105	2	7	148	14299	negative regulation of leukocyte migration	ADORA1|ADA
50804	0.0022256	0.010799	6	129	148	14299	regulation of synaptic transmission	PLAT|PTGS2|ADORA2A|APOE|ADRA1A|ADORA1
44283	0.0022376	0.010837	12	444	148	14299	small molecule biosynthetic process	MTHFR|PDXK|PTGS2|ADORA2A|MTR|PTGS1|ATP1A1|PAH|AQP1|NT5E|ADA|MTRR
50886	0.0023724	0.011468	3	26	148	14299	endocrine process	AGTR1|ACE|ACE2
55001	0.0024956	0.01204	4	55	148	14299	muscle cell development	VEGFA|CACNB2|CACNB4|CACNA1S
51960	0.0025073	0.012073	8	227	148	14299	regulation of nervous system development	HDAC2|APOE|BCL2|PPARG|F2|ADRA2C|ADRA2B|CALR
48741	0.0026489	0.012731	3	27	148	14299	skeletal muscle fiber development	CACNB2|CACNB4|CACNA1S
44403	0.0026663	0.012742	4	56	148	14299	symbiosis, encompassing mutualism through parasitism	JUN|ACE2|TLR4|AQP1
46890	0.0026663	0.012742	4	56	148	14299	regulation of lipid biosynthetic process	PTGS2|APOE|ATP1A1|NFKB1
42440	0.0026663	0.012742	4	56	148	14299	pigment metabolic process	AMBP|TSPO|BCL2|ADA
45937	0.002693	0.012797	6	134	148	14299	positive regulation of phosphate metabolic process	BCL2|VEGFA|F2|TLR4|ITGB3|ADORA1
51047	0.002693	0.012797	6	134	148	14299	positive regulation of secretion	SAA1|ADORA2A|CREB1|CACNA1G|AQP1|ADORA1
10562	0.002693	0.012797	6	134	148	14299	positive regulation of phosphorus metabolic process	BCL2|VEGFA|F2|TLR4|ITGB3|ADORA1
48385	0.0028602	0.013462	2	8	148	14299	regulation of retinoic acid receptor signaling pathway	ESR1|CALR
1991	0.0028602	0.013462	2	8	148	14299	regulation of systemic arterial blood pressure by circulatory renin-angiotensin	ACE|ACE2
10872	0.0028602	0.013462	2	8	148	14299	regulation of cholesterol esterification	AGTR1|APOE
10875	0.0028602	0.013462	2	8	148	14299	positive regulation of cholesterol efflux	APOE|ABCA1
3071	0.0028602	0.013462	2	8	148	14299	renal system process involved in regulation of systemic arterial blood pressure	AGTR1|AQP1
51338	0.0028649	0.013462	11	398	148	14299	regulation of transferase activity	ADRB2|ADORA2A|APOE|CHRM1|PPARG|ADRA2A|ADRA2C|TLR4|ADRA2B|ITGB3|ADORA1
60688	0.0029445	0.013708	3	28	148	14299	regulation of morphogenesis of a branching structure	AR|VEGFA|ESR1
51970	0.0029445	0.013708	3	28	148	14299	negative regulation of transmission of nerve impulse	PTGS2|ADRA1A|ADORA1
2688	0.0029445	0.013708	3	28	148	14299	regulation of leukocyte chemotaxis	VEGFA|SERPINE1|CXCL12
6939	0.0029445	0.013708	3	28	148	14299	smooth muscle contraction	KCNMA1|CACNA1G|ADRA1A
50810	0.0029445	0.013708	3	28	148	14299	regulation of steroid biosynthetic process	APOE|ATP1A1|NFKB1
51093	0.0031512	0.014644	9	289	148	14299	negative regulation of developmental process	ADRB2|BCL2|PPARG|F2|SERPINE1|TLR4|ABCA1|ITGB3|CALR
51969	0.0032305	0.014957	6	139	148	14299	regulation of transmission of nerve impulse	PLAT|PTGS2|ADORA2A|APOE|ADRA1A|ADORA1
6869	0.0032305	0.014957	6	139	148	14299	lipid transport	ACE|APOE|PPARG|CFTR|ABCA1|AKR1C1
48661	0.0032595	0.015064	3	29	148	14299	positive regulation of smooth muscle cell proliferation	PTGS2|JUN|VEGFA
9612	0.0034289	0.015818	4	60	148	14299	response to mechanical stimulus	FOS|SLC12A2|JUN|AQP1
10522	0.0035945	0.01643	3	30	148	14299	regulation of calcium ion transport into cytosol	BCL2|F2|CALM1
90087	0.0036405	0.01643	4	61	148	14299	regulation of peptide transport	ADRA2A|NOS2|KCNQ1|ADORA1
2791	0.0036405	0.01643	4	61	148	14299	regulation of peptide secretion	ADRA2A|NOS2|KCNQ1|ADORA1
31589	0.0036411	0.01643	5	99	148	14299	cell-substrate adhesion	BCL2|NID1|ITGB2|ITGB3|ITGA2B
9163	0.0036524	0.01643	2	9	148	14299	nucleoside biosynthetic process	NT5E|ADA
40020	0.0036524	0.01643	2	9	148	14299	regulation of meiosis	PDE3A|CALR
1976	0.0036524	0.01643	2	9	148	14299	neurological system process involved in regulation of systemic arterial blood pressure	ACE2|ADRA1B
10874	0.0036524	0.01643	2	9	148	14299	regulation of cholesterol efflux	APOE|ABCA1
32376	0.0036524	0.01643	2	9	148	14299	positive regulation of cholesterol transport	APOE|ABCA1
32373	0.0036524	0.01643	2	9	148	14299	positive regulation of sterol transport	APOE|ABCA1
19934	0.0036524	0.01643	2	9	148	14299	cGMP-mediated signaling	APOE|NOS2
46129	0.0036524	0.01643	2	9	148	14299	purine ribonucleoside biosynthetic process	NT5E|ADA
42455	0.0036524	0.01643	2	9	148	14299	ribonucleoside biosynthetic process	NT5E|ADA
42451	0.0036524	0.01643	2	9	148	14299	purine nucleoside biosynthetic process	NT5E|ADA
9416	0.0038442	0.017244	6	144	148	14299	response to light stimulus	FOS|PDE1B|BCL2|ADRA1B|CACNA1F|AQP1
50900	0.0038607	0.017244	4	62	148	14299	leukocyte migration	SELP|SAA1|VEGFA|ITGB2
50866	0.0038607	0.017244	4	62	148	14299	negative regulation of cell activation	THBD|ADORA2A|APOE|F2
55088	0.0038607	0.017244	4	62	148	14299	lipid homeostasis	APOE|PPARG|ABCA1|AKR1C1
60	0.0039497	0.017456	3	31	148	14299	protein import into nucleus, translocation	JUN|F2|OPRD1
45428	0.0039497	0.017456	3	31	148	14299	regulation of nitric oxide biosynthetic process	HRH1|PTGS2|TLR4
31645	0.0039497	0.017456	3	31	148	14299	negative regulation of neurological system process	PTGS2|ADRA1A|ADORA1
46888	0.0039497	0.017456	3	31	148	14299	negative regulation of hormone secretion	ADRA2A|KCNQ1|ADORA1
46128	0.0039497	0.017456	3	31	148	14299	purine ribonucleoside metabolic process	HMGCR|NT5E|ADA
42278	0.0039497	0.017456	3	31	148	14299	purine nucleoside metabolic process	HMGCR|NT5E|ADA
10552	0.0039667	0.017501	5	101	148	14299	positive regulation of gene-specific transcription from RNA polymerase II promoter	AR|HDAC2|CREB1|PPARG|TLR4
1894	0.0040898	0.018012	4	63	148	14299	tissue homeostasis	ADRB2|BCL2|VEGFA|TLR4
22603	0.0041164	0.018085	9	301	148	14299	regulation of anatomical structure morphogenesis	AR|PTGS2|APOE|BCL2|VEGFA|SERPINE1|ESR1|ITGB2|AQP1
22414	0.0041206	0.018085	17	807	148	14299	reproductive process	AR|PTGS2|HMGCR|CREB1|OPRK1|ESR1|PDE3A|AHR|AMBP|FOS|THBD|BCL2|SERPINA5|VEGFA|ACE2|NOS2|PLAU
3	0.0042764	0.018736	17	810	148	14299	reproduction	AR|PTGS2|HMGCR|CREB1|OPRK1|ESR1|PDE3A|AHR|AMBP|FOS|THBD|BCL2|SERPINA5|VEGFA|ACE2|NOS2|PLAU
60284	0.0045042	0.019562	8	250	148	14299	regulation of cell development	HDAC2|APOE|BCL2|PPARG|F2|ADRA2C|ADRA2B|CALR
9086	0.0045346	0.019562	2	10	148	14299	methionine biosynthetic process	MTHFR|MTRR
60736	0.0045346	0.019562	2	10	148	14299	prostate gland growth	AR|ESR1
32757	0.0045346	0.019562	2	10	148	14299	positive regulation of interleukin-8 production	SERPINE1|TLR4
32835	0.0045346	0.019562	2	10	148	14299	glomerulus development	BCL2|NID1
51044	0.0045346	0.019562	2	10	148	14299	positive regulation of membrane protein ectodomain proteolysis	APOE|ADRA2A
33700	0.0045346	0.019562	2	10	148	14299	phospholipid efflux	APOE|ABCA1
45346	0.0045346	0.019562	2	10	148	14299	regulation of MHC class II biosynthetic process	HDAC2|TLR4
42088	0.0045346	0.019562	2	10	148	14299	T-helper 1 type immune response	VEGFA|TLR4
6800	0.0045752	0.019637	4	65	148	14299	oxygen and reactive oxygen species metabolic process	AGTR1|BCL2|ACE2|NOS2
7631	0.0045752	0.019637	4	65	148	14299	feeding behavior	FOS|ADRB3|ADORA2A|ACE2
42542	0.0045752	0.019637	4	65	148	14299	response to hydrogen peroxide	BCL2|JUN|AQP1|ADA
23014	0.0046051	0.019698	10	364	148	14299	signal transmission via phosphorylation event	P2RY12|F2|ADRA1B|ADRA1A|ADRA2C|TLR4|NOS2|ADRA2B|ADORA1|SLC9A1
7243	0.0046051	0.019698	10	364	148	14299	intracellular protein kinase cascade	P2RY12|F2|ADRA1B|ADRA1A|ADRA2C|TLR4|NOS2|ADRA2B|ADORA1|SLC9A1
32269	0.004672	0.019951	7	199	148	14299	negative regulation of cellular protein metabolic process	PLAT|SERPINA5|JUN|F2|NFKB1|ITGB3|CALR
45740	0.0047224	0.020132	3	33	148	14299	positive regulation of DNA replication	AR|JUN|CALR
10876	0.0048437	0.020614	6	151	148	14299	lipid localization	ACE|APOE|PPARG|CFTR|ABCA1|AKR1C1
48511	0.0050007	0.021247	6	152	148	14299	rhythmic process	KCNMA1|BCL2|JUN|VEGFA|ESR1|ADA
45859	0.0050618	0.021461	10	369	148	14299	regulation of protein kinase activity	ADRB2|ADORA2A|APOE|CHRM1|ADRA2A|ADRA2C|TLR4|ADRA2B|ITGB3|ADORA1
60249	0.0050682	0.021461	5	107	148	14299	anatomical structure homeostasis	ADRB2|BCL2|VEGFA|TLR4|PLG
6885	0.0051406	0.021731	3	34	148	14299	regulation of pH	SLC12A5|ATP1A1|SLC9A1
10551	0.0053259	0.022477	6	154	148	14299	regulation of gene-specific transcription from RNA polymerase II promoter	AR|HDAC2|CREB1|PPARG|NFKB1|TLR4
43403	0.0055049	0.022889	2	11	148	14299	skeletal muscle tissue regeneration	PLAU|PLAUR
71634	0.0055049	0.022889	2	11	148	14299	regulation of transforming growth factor-beta production	PTGS2|CREB1
51445	0.0055049	0.022889	2	11	148	14299	regulation of meiotic cell cycle	PDE3A|CALR
51881	0.0055049	0.022889	2	11	148	14299	regulation of mitochondrial membrane potential	ADORA2A|BCL2
45932	0.0055049	0.022889	2	11	148	14299	negative regulation of muscle contraction	KCNMA1|ADRB2
32414	0.0055049	0.022889	2	11	148	14299	positive regulation of ion transmembrane transporter activity	CACNA1G|CALM1
7520	0.0055049	0.022889	2	11	148	14299	myoblast fusion	CACNA1H|CACNA1S
15669	0.0055049	0.022889	2	11	148	14299	gas transport	CA2|AQP1
19369	0.0055049	0.022889	2	11	148	14299	arachidonic acid metabolic process	PTGS2|PTGS1
48534	0.0055546	0.023058	8	259	148	14299	hemopoietic or lymphoid organ development	ACE|BCL2|MMP9|PPARG|VEGFA|ITGA4|CACNB4|ADA
51336	0.0056562	0.023416	10	375	148	14299	regulation of hydrolase activity	AGTR1|HRH1|CHRM2|ADORA2A|CHRM1|PPARG|F2|SERPINE1|ADRA2A|ADRA1A
50795	0.0056595	0.023416	4	69	148	14299	regulation of behavior	VEGFA|SERPINE1|CXCL12|ADA
8202	0.0059265	0.024442	7	208	148	14299	steroid metabolic process	TSPO|APOE|HMGCR|ESR1|CFTR|ABCA1|AKR1C1
48468	0.0059268	0.024442	14	632	148	14299	cell development	KCNMA1|ADORA2A|CREB1|PPARG|ESR1|CACNB2|PDE3A|CACNB4|CACNA1S|APOE|BCL2|VEGFA|KCNE1|CACNA1F
6970	0.006042	0.024877	3	36	148	14299	response to osmotic stress	KCNMA1|SLC12A2|AQP1
7204	0.006139	0.025235	5	112	148	14299	elevation of cytosolic calcium ion concentration	AGTR1|SAA1|CACNA1G|ADRA1A|CACNA1C
9991	0.0062139	0.025501	8	264	148	14299	response to extracellular stimulus	OPRM1|FOS|PTGS2|BCL2|JUN|PPARG|SERPINC1|AQP1
45862	0.0065259	0.026328	3	37	148	14299	positive regulation of proteolysis	HDAC2|APOE|ADRA2A
30850	0.0065259	0.026328	3	37	148	14299	prostate gland development	AR|ESR1|AHR
43549	0.0065323	0.026328	10	383	148	14299	regulation of kinase activity	ADRB2|ADORA2A|APOE|CHRM1|ADRA2A|ADRA2C|TLR4|ADRA2B|ITGB3|ADORA1
768	0.0065612	0.026328	2	12	148	14299	syncytium formation by plasma membrane fusion	CACNA1H|CACNA1S
65005	0.0065612	0.026328	2	12	148	14299	protein-lipid complex assembly	APOE|ABCA1
10885	0.0065612	0.026328	2	12	148	14299	regulation of cholesterol storage	PPARG|ABCA1
45822	0.0065612	0.026328	2	12	148	14299	negative regulation of heart contraction	ATP1A1|ADORA1
32967	0.0065612	0.026328	2	12	148	14299	positive regulation of collagen biosynthetic process	HDAC2|F2
10714	0.0065612	0.026328	2	12	148	14299	positive regulation of collagen metabolic process	HDAC2|F2
50891	0.0065612	0.026328	2	12	148	14299	multicellular organismal water homeostasis	ADORA2A|AQP1
31103	0.0065612	0.026328	2	12	148	14299	axon regeneration	APOE|BCL2
42310	0.0065612	0.026328	2	12	148	14299	vasoconstriction	ADRA1B|CACNA1G
34377	0.0065612	0.026328	2	12	148	14299	plasma lipoprotein particle assembly	APOE|ABCA1
30949	0.0065612	0.026328	2	12	148	14299	positive regulation of vascular endothelial growth factor receptor signaling pathway	VEGFA|ITGB3
43408	0.0065869	0.026348	6	161	148	14299	regulation of MAPKKK cascade	AMBP|ADRB3|ADRB2|AR|ADRA1A|TLR4
32870	0.0065869	0.026348	6	161	148	14299	cellular response to hormone stimulus	FOS|PPARG|CACNA1G|ADRA2A|CFTR|AQP1
48608	0.0069839	0.027804	6	163	148	14299	reproductive structure development	AR|HMGCR|BCL2|VEGFA|ESR1|AHR
16053	0.0069839	0.027804	6	163	148	14299	organic acid biosynthetic process	MTHFR|PTGS2|MTR|PTGS1|PAH|MTRR
46394	0.0069839	0.027804	6	163	148	14299	carboxylic acid biosynthetic process	MTHFR|PTGS2|MTR|PTGS1|PAH|MTRR
45944	0.0071313	0.028346	10	388	148	14299	positive regulation of transcription from RNA polymerase II promoter	FOS|ADRB2|AR|HDAC2|CREB1|JUN|PPARG|VEGFA|TLR4|AHR
9314	0.0072396	0.028731	7	216	148	14299	response to radiation	FOS|THBD|PDE1B|BCL2|ADRA1B|CACNA1F|AQP1
1932	0.0074178	0.029392	7	217	148	14299	regulation of protein amino acid phosphorylation	BCL2|JUN|VEGFA|F2|ITGB2|TLR4|ITGB3
2263	0.0075613	0.029862	3	39	148	14299	cell activation involved in immune response	ITGAL|TLR4|ADA
2366	0.0075613	0.029862	3	39	148	14299	leukocyte activation involved in immune response	ITGAL|TLR4|ADA
35249	0.0077018	0.029862	2	13	148	14299	synaptic transmission, glutamatergic	PLAT|CACNB4
43536	0.0077018	0.029862	2	13	148	14299	positive regulation of blood vessel endothelial cell migration	PTGS2|VEGFA
43114	0.0077018	0.029862	2	13	148	14299	regulation of vascular permeability	ADORA2A|VEGFA
1516	0.0077018	0.029862	2	13	148	14299	prostaglandin biosynthetic process	PTGS2|PTGS1
1662	0.0077018	0.029862	2	13	148	14299	behavioral fear response	BCL2|GABRA5
51851	0.0077018	0.029862	2	13	148	14299	modification by host of symbiont morphology or physiology	JUN|AQP1
6555	0.0077018	0.029862	2	13	148	14299	methionine metabolic process	MTHFR|MTRR
32350	0.0077018	0.029862	2	13	148	14299	regulation of hormone metabolic process	KCNMA1|ATP1A1
32411	0.0077018	0.029862	2	13	148	14299	positive regulation of transporter activity	CACNA1G|CALM1
6833	0.0077018	0.029862	2	13	148	14299	water transport	CFTR|AQP1
10744	0.0077018	0.029862	2	13	148	14299	positive regulation of macrophage derived foam cell differentiation	AGTR1|NFKB1
46457	0.0077018	0.029862	2	13	148	14299	prostanoid biosynthetic process	PTGS2|PTGS1
2520	0.0078724	0.030477	8	275	148	14299	immune system development	ACE|BCL2|MMP9|PPARG|VEGFA|ITGA4|CACNB4|ADA
30534	0.0079459	0.030714	4	76	148	14299	adult behavior	KCNMA1|ADRA1B|CACNB4|OPRD1
9967	0.0080382	0.031024	8	276	148	14299	positive regulation of signal transduction	ADRB3|ADRB2|AR|F10|VEGFA|ADRA1A|TLR4|ADA
30855	0.0080521	0.03103	6	168	148	14299	epithelial cell differentiation	AR|JUN|PPARG|VEGFA|KCNE1|ESR1
9124	0.0081132	0.031218	3	40	148	14299	nucleoside monophosphate biosynthetic process	ADORA2A|AQP1|ADA
1934	0.0081687	0.031384	5	120	148	14299	positive regulation of protein amino acid phosphorylation	BCL2|VEGFA|F2|TLR4|ITGB3
71495	0.0082791	0.03176	6	169	148	14299	cellular response to endogenous stimulus	FOS|PPARG|CACNA1G|ADRA2A|CFTR|AQP1
30522	0.0083152	0.031802	4	77	148	14299	intracellular receptor mediated signaling pathway	AR|ESR1|NOS2|CALR
50730	0.0083152	0.031802	4	77	148	14299	regulation of peptidyl-tyrosine phosphorylation	VEGFA|ITGB2|TLR4|ITGB3
60429	0.0084428	0.032225	9	337	148	14299	epithelium development	AR|CA9|BCL2|JUN|PPARG|VEGFA|KCNE1|ESR1|CA2
60627	0.0084515	0.032225	5	121	148	14299	regulation of vesicle-mediated transport	SERPINE1|CACNA1G|ADRA2A|CALR|ANXA2
45664	0.0085107	0.032402	6	170	148	14299	regulation of neuron differentiation	HDAC2|APOE|BCL2|ADRA2C|ADRA2B|CALR
50921	0.0086883	0.033029	3	41	148	14299	positive regulation of chemotaxis	VEGFA|SERPINE1|CXCL12
48699	0.0087279	0.033129	13	594	148	14299	generation of neurons	KCNMA1|ADORA2A|CREB1|PPARG|CALR|HDAC2|APOE|BCL2|F2|VEGFA|ADRA2C|ADRA2B|CACNA1F
23056	0.0089071	0.033313	8	281	148	14299	positive regulation of signaling process	ADRB3|ADRB2|AR|F10|VEGFA|ADRA1A|TLR4|ADA
9190	0.0089248	0.033313	2	14	148	14299	cyclic nucleotide biosynthetic process	ADORA2A|AQP1
9268	0.0089248	0.033313	2	14	148	14299	response to pH	CA2|SLC9A1
2028	0.0089248	0.033313	2	14	148	14299	regulation of sodium ion transport	ADRB2|SCNN1B
2209	0.0089248	0.033313	2	14	148	14299	behavioral defense response	BCL2|GABRA5
45909	0.0089248	0.033313	2	14	148	14299	positive regulation of vasodilation	ADRB2|CFTR
51043	0.0089248	0.033313	2	14	148	14299	regulation of membrane protein ectodomain proteolysis	APOE|ADRA2A
6949	0.0089248	0.033313	2	14	148	14299	syncytium formation	CACNA1H|CACNA1S
6972	0.0089248	0.033313	2	14	148	14299	hyperosmotic response	SLC12A2|AQP1
31102	0.0089248	0.033313	2	14	148	14299	neuron projection regeneration	APOE|BCL2
42044	0.0089248	0.033313	2	14	148	14299	fluid transport	CFTR|AQP1
44237	0.0089345	0.033313	66	4990	148	14299	cellular metabolic process	TSPO|PTGS2|HMGCR|PTGS1|PPARG|TLR4|NFKB1|AQP1|ADORA1|CANX|AGTR1|FOS|APOE|PDE4A|PDE4B|VKORC1|NOS2|NT5E|KCNQ1|AKR1C1|AR|PDXK|CA12|ESR1|AHR|PLAUR|MTRR|AMBP|CA9|CHRM3|CHRM1|CA7|PDE5A|VEGFA|F2|CA4|CA3|CA2|CA1|ADORA2A|PAH|ABCA1|CACNB4|CALR|ADA|ADRB3|MTHFR|HRH1|ACE|PDE1B|BCL2|ADRA2C|ADRA2B|PLAT|CREB1|PDE3A|NID1|ATP1A1|PLG|HDAC2|MTR|ACE2|ADRA1A|FABP2|LRP2|ADRA1D
30595	0.0092868	0.033762	3	42	148	14299	leukocyte chemotaxis	SAA1|VEGFA|ITGB2
60444	0.010228	0.033762	2	15	148	14299	branching involved in mammary gland duct morphogenesis	AR|ESR1
14048	0.010228	0.033762	2	15	148	14299	regulation of glutamate secretion	ADORA2A|ADORA1
48512	0.010228	0.033762	2	15	148	14299	circadian behavior	KCNMA1|ADA
17158	0.010228	0.033762	2	15	148	14299	regulation of calcium ion-dependent exocytosis	CACNA1G|ADRA2A
32369	0.010228	0.033762	2	15	148	14299	negative regulation of lipid transport	NFKB1|ITGB3
33574	0.010228	0.033762	2	15	148	14299	response to testosterone stimulus	CA9|PDE5A
50995	0.010228	0.033762	2	15	148	14299	negative regulation of lipid catabolic process	ADRA2A|ADORA1
2521	0.010292	0.033762	5	127	148	14299	leukocyte differentiation	BCL2|MMP9|PPARG|ITGA4|ADA
70430	0.01035	0.033762	1	1	148	14299	positive regulation of nucleotide-binding oligomerization domain containing 1 signaling pathway	TLR4
70428	0.01035	0.033762	1	1	148	14299	regulation of nucleotide-binding oligomerization domain containing 1 signaling pathway	TLR4
70426	0.01035	0.033762	1	1	148	14299	positive regulation of nucleotide-binding oligomerization domain containing signaling pathway	TLR4
70424	0.01035	0.033762	1	1	148	14299	regulation of nucleotide-binding oligomerization domain containing signaling pathway	TLR4
70432	0.01035	0.033762	1	1	148	14299	regulation of nucleotide-binding oligomerization domain containing 2 signaling pathway	TLR4
70434	0.01035	0.033762	1	1	148	14299	positive regulation of nucleotide-binding oligomerization domain containing 2 signaling pathway	TLR4
9073	0.01035	0.033762	1	1	148	14299	aromatic amino acid family biosynthetic process	PAH
21747	0.01035	0.033762	1	1	148	14299	cochlear nucleus development	BCL2
61045	0.01035	0.033762	1	1	148	14299	negative regulation of wound healing	SERPINE1
61044	0.01035	0.033762	1	1	148	14299	negative regulation of vascular wound healing	SERPINE1
35026	0.01035	0.033762	1	1	148	14299	leading edge cell differentiation	JUN
9095	0.01035	0.033762	1	1	148	14299	aromatic amino acid family biosynthetic process, prephenate pathway	PAH
60729	0.01035	0.033762	1	1	148	14299	intestinal epithelial structure maintenance	TLR4
30007	0.01035	0.033762	1	1	148	14299	cellular potassium ion homeostasis	KCNMA1
43375	0.01035	0.033762	1	1	148	14299	CD8-positive, alpha-beta T cell lineage commitment	BCL2
43369	0.01035	0.033762	1	1	148	14299	CD4-positive or CD8-positive, alpha-beta T cell lineage commitment	BCL2
35491	0.01035	0.033762	1	1	148	14299	positive regulation of leukotriene production involved in inflammatory response	SERPINE1
35490	0.01035	0.033762	1	1	148	14299	regulation of leukotriene production involved in inflammatory response	SERPINE1
43173	0.01035	0.033762	1	1	148	14299	nucleotide salvage	ADA
60520	0.01035	0.033762	1	1	148	14299	activation of prostate induction by androgen receptor signaling pathway	AR
35378	0.01035	0.033762	1	1	148	14299	carbon dioxide transmembrane transport	AQP1
35377	0.01035	0.033762	1	1	148	14299	transepithelial water transport	AQP1
90271	0.01035	0.033762	1	1	148	14299	positive regulation of fibroblast growth factor production	PTGS2
90270	0.01035	0.033762	1	1	148	14299	regulation of fibroblast growth factor production	PTGS2
60215	0.01035	0.033762	1	1	148	14299	primitive hemopoiesis	VEGFA
60169	0.01035	0.033762	1	1	148	14299	negative regulation of adenosine receptor signaling pathway	ADA
60167	0.01035	0.033762	1	1	148	14299	regulation of adenosine receptor signaling pathway	ADA
71472	0.01035	0.033762	1	1	148	14299	cellular response to salt stress	AQP1
71474	0.01035	0.033762	1	1	148	14299	cellular hyperosmotic response	AQP1
60407	0.01035	0.033762	1	1	148	14299	negative regulation of penile erection	ADA
60304	0.01035	0.033762	1	1	148	14299	regulation of phosphoinositide dephosphorylation	CHRM5
48743	0.01035	0.033762	1	1	148	14299	positive regulation of skeletal muscle fiber development	BCL2
60316	0.01035	0.033762	1	1	148	14299	positive regulation of ryanodine-sensitive calcium-release channel activity	CALM1
60319	0.01035	0.033762	1	1	148	14299	primitive erythrocyte differentiation	VEGFA
60082	0.01035	0.033762	1	1	148	14299	eye blink reflex	KCNMA1
14042	0.01035	0.033762	1	1	148	14299	positive regulation of neuron maturation	BCL2
14041	0.01035	0.033762	1	1	148	14299	regulation of neuron maturation	BCL2
14057	0.01035	0.033762	1	1	148	14299	positive regulation of acetylcholine secretion	ADORA2A
52047	0.01035	0.033762	1	1	148	14299	interaction with other organism via secreted substance involved in symbiotic interaction	AQP1
52212	0.01035	0.033762	1	1	148	14299	modification of morphology or physiology of other organism via secreted substance involved in symbiotic interaction	AQP1
52213	0.01035	0.033762	1	1	148	14299	interaction with symbiont via secreted substance involved in symbiotic interaction	AQP1
52182	0.01035	0.033762	1	1	148	14299	modification by host of symbiont morphology or physiology via secreted substance	AQP1
1987	0.01035	0.033762	1	1	148	14299	vasoconstriction of artery involved in baroreceptor response to lowering of systemic arterial blood pressure	ADRA1B
6571	0.01035	0.033762	1	1	148	14299	tyrosine biosynthetic process	PAH
45794	0.01035	0.033762	1	1	148	14299	negative regulation of cell volume	KCNMA1
45795	0.01035	0.033762	1	1	148	14299	positive regulation of cell volume	SLC12A2
45819	0.01035	0.033762	1	1	148	14299	positive regulation of glycogen catabolic process	ADRA1B
32700	0.01035	0.033762	1	1	148	14299	negative regulation of interleukin-17 production	TLR4
32707	0.01035	0.033762	1	1	148	14299	negative regulation of interleukin-23 production	TLR4
45713	0.01035	0.033762	1	1	148	14299	low-density lipoprotein receptor biosynthetic process	PPARG
2438	0.01035	0.033762	1	1	148	14299	acute inflammatory response to antigenic stimulus	OPRM1
32261	0.01035	0.033762	1	1	148	14299	purine nucleotide salvage	ADA
32805	0.01035	0.033762	1	1	148	14299	positive regulation of low-density lipoprotein receptor catabolic process	APOE
2502	0.01035	0.033762	1	1	148	14299	peptide antigen assembly with MHC class I protein complex	CALR
2501	0.01035	0.033762	1	1	148	14299	peptide antigen assembly with MHC protein complex	CALR
32848	0.01035	0.033762	1	1	148	14299	negative regulation of cellular pH reduction	BCL2
2537	0.01035	0.033762	1	1	148	14299	production of nitric oxide involved in inflammatory response	TLR4
2314	0.01035	0.033762	1	1	148	14299	germinal center B cell differentiation	ADA
6154	0.01035	0.033762	1	1	148	14299	adenosine catabolic process	ADA
6157	0.01035	0.033762	1	1	148	14299	deoxyadenosine catabolic process	ADA
46061	0.01035	0.033762	1	1	148	14299	dATP catabolic process	ADA
2397	0.01035	0.033762	1	1	148	14299	MHC class I protein complex assembly	CALR
2396	0.01035	0.033762	1	1	148	14299	MHC protein complex assembly	CALR
85018	0.01035	0.033762	1	1	148	14299	maintenance of symbiont-containing vacuole via substance secreted by host	AQP1
2575	0.01035	0.033762	1	1	148	14299	basophil chemotaxis	VEGFA
32242	0.01035	0.033762	1	1	148	14299	regulation of nucleoside transport	ADORA1
32244	0.01035	0.033762	1	1	148	14299	positive regulation of nucleoside transport	ADORA1
6808	0.01035	0.033762	1	1	148	14299	regulation of nitrogen utilization	BCL2
3051	0.01035	0.033762	1	1	148	14299	angiotensin-mediated drinking behavior	ACE2
71731	0.01035	0.033762	1	1	148	14299	response to nitric oxide	AQP1
71732	0.01035	0.033762	1	1	148	14299	cellular response to nitric oxide	AQP1
31946	0.01035	0.033762	1	1	148	14299	regulation of glucocorticoid biosynthetic process	ATP1A1
31947	0.01035	0.033762	1	1	148	14299	negative regulation of glucocorticoid biosynthetic process	ATP1A1
31944	0.01035	0.033762	1	1	148	14299	negative regulation of glucocorticoid metabolic process	ATP1A1
42822	0.01035	0.033762	1	1	148	14299	pyridoxal phosphate metabolic process	PDXK
42823	0.01035	0.033762	1	1	148	14299	pyridoxal phosphate biosynthetic process	PDXK
31635	0.01035	0.033762	1	1	148	14299	inhibition of adenylate cyclase activity by opioid receptor signaling pathway	OPRM1
46122	0.01035	0.033762	1	1	148	14299	purine deoxyribonucleoside metabolic process	ADA
46124	0.01035	0.033762	1	1	148	14299	purine deoxyribonucleoside catabolic process	ADA
46086	0.01035	0.033762	1	1	148	14299	adenosine biosynthetic process	NT5E
46090	0.01035	0.033762	1	1	148	14299	deoxyadenosine metabolic process	ADA
46103	0.01035	0.033762	1	1	148	14299	inosine biosynthetic process	ADA
46111	0.01035	0.033762	1	1	148	14299	xanthine biosynthetic process	ADA
19102	0.01035	0.033762	1	1	148	14299	male somatic sex determination	AR
15705	0.01035	0.033762	1	1	148	14299	iodide transport	CFTR
46417	0.01035	0.033762	1	1	148	14299	chorismate metabolic process	PAH
30950	0.01035	0.033762	1	1	148	14299	establishment or maintenance of actin cytoskeleton polarity	AQP1
34465	0.01035	0.033762	1	1	148	14299	response to carbon monoxide	KCNMA1
30183	0.010554	0.034207	3	44	148	14299	B cell differentiation	BCL2|ITGA4|ADA
48660	0.010554	0.034207	3	44	148	14299	regulation of smooth muscle cell proliferation	PTGS2|JUN|VEGFA
51341	0.010554	0.034207	3	44	148	14299	regulation of oxidoreductase activity	AGTR1|APOE|NFKB1
55092	0.010554	0.034207	3	44	148	14299	sterol homeostasis	APOE|ABCA1|AKR1C1
42632	0.010554	0.034207	3	44	148	14299	cholesterol homeostasis	APOE|ABCA1|AKR1C1
8406	0.010623	0.034386	5	128	148	14299	gonad development	AR|HMGCR|BCL2|VEGFA|ESR1
30097	0.010731	0.034691	7	233	148	14299	hemopoiesis	ACE|BCL2|MMP9|PPARG|VEGFA|ITGA4|ADA
50776	0.01121	0.036172	7	235	148	14299	regulation of immune response	AMBP|CACNB3|TLR4|NOS2|CACNB4|DPP4|ADA
48015	0.011218	0.036172	4	84	148	14299	phosphoinositide-mediated signaling	AGTR1|HRH1|CHRM2|CHRM1
97	0.011611	0.036921	2	16	148	14299	sulfur amino acid biosynthetic process	MTHFR|MTRR
9067	0.011611	0.036921	2	16	148	14299	aspartate family amino acid biosynthetic process	MTHFR|MTRR
43278	0.011611	0.036921	2	16	148	14299	response to morphine	OPRM1|ADRA1B
48844	0.011611	0.036921	2	16	148	14299	artery morphogenesis	APOE|VEGFA
60395	0.011611	0.036921	2	16	148	14299	SMAD protein signal transduction	FOS|JUN
51279	0.011611	0.036921	2	16	148	14299	regulation of release of sequestered calcium ion into cytosol	F2|CALM1
14072	0.011611	0.036921	2	16	148	14299	response to isoquinoline alkaloid	OPRM1|ADRA1B
45940	0.011611	0.036921	2	16	148	14299	positive regulation of steroid metabolic process	AGTR1|APOE
32965	0.011611	0.036921	2	16	148	14299	regulation of collagen biosynthetic process	HDAC2|F2
46676	0.011611	0.036921	2	16	148	14299	negative regulation of insulin secretion	ADRA2A|KCNQ1
30947	0.011611	0.036921	2	16	148	14299	regulation of vascular endothelial growth factor receptor signaling pathway	VEGFA|ITGB3
42327	0.011661	0.037034	5	131	148	14299	positive regulation of phosphorylation	BCL2|VEGFA|F2|TLR4|ITGB3
3006	0.011715	0.037158	8	295	148	14299	reproductive developmental process	AR|PTGS2|HMGCR|BCL2|VEGFA|ESR1|PDE3A|AHR
1541	0.011918	0.037754	3	46	148	14299	ovarian follicle development	BCL2|VEGFA|ESR1
9309	0.012153	0.038451	4	86	148	14299	amine biosynthetic process	MTHFR|MTR|PAH|MTRR
71310	0.012215	0.038601	7	239	148	14299	cellular response to organic substance	FOS|PPARG|CACNA1G|ADRA2A|CFTR|AQP1|OPRD1
9895	0.012635	0.039591	3	47	148	14299	negative regulation of catabolic process	ADRA1B|ADRA2A|ADORA1
48520	0.012635	0.039591	3	47	148	14299	positive regulation of behavior	VEGFA|SERPINE1|CXCL12
1936	0.012635	0.039591	3	47	148	14299	regulation of endothelial cell proliferation	APOE|VEGFA|ITGB3
2761	0.012635	0.039591	3	47	148	14299	regulation of myeloid leukocyte differentiation	JUN|TLR4|CA2
15718	0.012635	0.039591	3	47	148	14299	monocarboxylic acid transport	ACE|PPARG|AKR1C1
45765	0.012638	0.039591	4	87	148	14299	regulation of angiogenesis	PTGS2|VEGFA|SERPINE1|AQP1
30879	0.012638	0.039591	4	87	148	14299	mammary gland development	AR|CREB1|VEGFA|ESR1
30641	0.01307	0.040197	2	17	148	14299	regulation of cellular pH	SLC12A5|ATP1A1
43691	0.01307	0.040197	2	17	148	14299	reverse cholesterol transport	APOE|ABCA1
30279	0.01307	0.040197	2	17	148	14299	negative regulation of ossification	ADRB2|BCL2
30104	0.01307	0.040197	2	17	148	14299	water homeostasis	ADORA2A|AQP1
18298	0.01307	0.040197	2	17	148	14299	protein-chromophore linkage	AMBP|NID1
90278	0.01307	0.040197	2	17	148	14299	negative regulation of peptide hormone secretion	ADRA2A|KCNQ1
60324	0.01307	0.040197	2	17	148	14299	face development	ITGA4|MMP2
71222	0.01307	0.040197	2	17	148	14299	cellular response to lipopolysaccharide	SERPINE1|TLR4
60135	0.01307	0.040197	2	17	148	14299	maternal process involved in female pregnancy	AR|ESR1
32732	0.01307	0.040197	2	17	148	14299	positive regulation of interleukin-1 production	SAA1|TLR4
10712	0.01307	0.040197	2	17	148	14299	regulation of collagen metabolic process	HDAC2|F2
71695	0.01307	0.040197	2	17	148	14299	anatomical structure maturation	PTGS2|MMP2
7622	0.01307	0.040197	2	17	148	14299	rhythmic behavior	KCNMA1|ADA
46688	0.01307	0.040197	2	17	148	14299	response to copper ion	BCL2|AQP1
7271	0.01307	0.040197	2	17	148	14299	synaptic transmission, cholinergic	ADORA2A|APOE
43434	0.013194	0.040527	6	187	148	14299	response to peptide hormone stimulus	PLAT|AR|BCL2|PPARG|CFTR|TLR4
31667	0.013284	0.040755	7	243	148	14299	response to nutrient levels	OPRM1|PTGS2|BCL2|JUN|PPARG|SERPINC1|AQP1
51716	0.013416	0.041111	18	987	148	14299	cellular response to stimulus	PPARG|CFTR|TLR4|ITGB2|AQP1|AGTR1|FOS|HDAC2|SAA1|APOE|BCL2|JUN|SERPINE1|VEGFA|ADRA2A|CACNA1G|AKR1C1|OPRD1
43193	0.01394	0.042611	5	137	148	14299	positive regulation of gene-specific transcription	AR|HDAC2|CREB1|PPARG|TLR4
6164	0.01394	0.042611	5	137	148	14299	purine nucleotide biosynthetic process	ADORA2A|ATP1A1|AQP1|NT5E|ADA
9966	0.014103	0.043057	15	773	148	14299	regulation of signal transduction	AR|F10|TLR4|ADA|AMBP|ADRB3|ADRB2|APOE|SERPINE1|VEGFA|ADRA2A|ADRA1A|ADRA2C|ADRA2B|PLAU
9119	0.014144	0.043078	3	49	148	14299	ribonucleoside metabolic process	HMGCR|NT5E|ADA
32846	0.014144	0.043078	3	49	148	14299	positive regulation of homeostatic process	PTGS2|F2|CA2
48754	0.014169	0.043104	4	90	148	14299	branching morphogenesis of a tube	AR|BCL2|VEGFA|ESR1
30593	0.014605	0.043955	2	18	148	14299	neutrophil chemotaxis	SAA1|ITGB2
35265	0.014605	0.043955	2	18	148	14299	organ growth	BCL2|ADRA1B
48008	0.014605	0.043955	2	18	148	14299	platelet-derived growth factor receptor signaling pathway	PLAT|VEGFA
60840	0.014605	0.043955	2	18	148	14299	artery development	APOE|VEGFA
51702	0.014605	0.043955	2	18	148	14299	interaction with symbiont	JUN|AQP1
14902	0.014605	0.043955	2	18	148	14299	myotube differentiation	CACNA1H|CACNA1S
2792	0.014605	0.043955	2	18	148	14299	negative regulation of peptide secretion	ADRA2A|KCNQ1
51055	0.014605	0.043955	2	18	148	14299	negative regulation of lipid biosynthetic process	ATP1A1|NFKB1
72006	0.014605	0.043955	2	18	148	14299	nephron development	BCL2|NID1
43523	0.014704	0.044095	4	91	148	14299	regulation of neuron apoptosis	ADORA2A|BCL2|JUN|ESR1
8203	0.014704	0.044095	4	91	148	14299	cholesterol metabolic process	APOE|HMGCR|CFTR|ABCA1
2683	0.014704	0.044095	4	91	148	14299	negative regulation of immune system process	AMBP|ADORA2A|ADORA1|ADA
46942	0.014761	0.0442	5	139	148	14299	carboxylic acid transport	ACE|PPARG|CACNB4|AKR1C1|MMAA
6915	0.014774	0.0442	12	567	148	14299	apoptosis	TSPO|PDE1B|ADORA2A|BCL2|JUN|PPARG|F2|ADRA1A|NFKB1|ITGB2|PLG|AHR
23051	0.014877	0.044455	15	778	148	14299	regulation of signaling process	AR|F10|TLR4|ADA|AMBP|ADRB3|ADRB2|APOE|SERPINE1|VEGFA|ADRA2A|ADRA1A|ADRA2C|ADRA2B|PLAU
8344	0.014934	0.044521	3	50	148	14299	adult locomotory behavior	KCNMA1|CACNB4|OPRD1
48638	0.014934	0.044521	3	50	148	14299	regulation of developmental growth	ADRB2|AR|APOE
22008	0.01497	0.044576	13	637	148	14299	neurogenesis	KCNMA1|ADORA2A|CREB1|PPARG|CALR|HDAC2|APOE|BCL2|F2|VEGFA|ADRA2C|ADRA2B|CACNA1F
15849	0.015184	0.045159	5	140	148	14299	organic acid transport	ACE|PPARG|CACNB4|AKR1C1|MMAA
48732	0.015209	0.045181	6	193	148	14299	gland development	AR|CREB1|BCL2|VEGFA|ESR1|AHR
50920	0.01575	0.046732	3	51	148	14299	regulation of chemotaxis	VEGFA|SERPINE1|CXCL12
9167	0.016214	0.047717	2	19	148	14299	purine ribonucleoside monophosphate metabolic process	NT5E|ADA
9126	0.016214	0.047717	2	19	148	14299	purine nucleoside monophosphate metabolic process	NT5E|ADA
60402	0.016214	0.047717	2	19	148	14299	calcium ion transport into cytosol	ADRA1A|CACNA1C
48536	0.016214	0.047717	2	19	148	14299	spleen development	BCL2|CACNB4
33143	0.016214	0.047717	2	19	148	14299	regulation of steroid hormone receptor signaling pathway	AR|CALR
2285	0.016214	0.047717	2	19	148	14299	lymphocyte activation involved in immune response	ITGAL|ADA
32370	0.016214	0.047717	2	19	148	14299	positive regulation of lipid transport	APOE|ABCA1
12501	0.01673	0.049178	12	577	148	14299	programmed cell death	TSPO|PDE1B|ADORA2A|BCL2|JUN|PPARG|F2|ADRA1A|NFKB1|ITGB2|PLG|AHR

## Sheet: MF
GO-ID	p-value	corr p-value	x	n	X	N	Description	Genes in test set
22836	4.0037e-29	2.0099e-26	36	306	149	15434	gated channel activity	GABRB3|GABRB2|GABRB1|CACNB1|CACNB2|CACNB3|CACNB4|AQP1|KCNE1|SCNN1G|SCNN1B|SCNN1A|KCNQ1|SCNN1D|KCNMA1|GABRG2|GABRE|GABRG3|GABRA2|CACNA2D1|GABRA1|GABRA3|GABRA5|CACNA1I|CFTR|CACNG1|CACNA2D2|CACNA1S|GABRR2|GABRR3|GABRR1|CACNA1G|CACNA1H|CACNA1F|CACNA1C|CACNA1D
5216	5.5723e-27	1.3986e-24	37	379	149	15434	ion channel activity	FXYD2|GABRB3|GABRB2|GABRB1|CACNB1|CACNB2|CACNB3|CACNB4|AQP1|KCNE1|SCNN1G|SCNN1B|SCNN1A|KCNQ1|SCNN1D|KCNMA1|GABRG2|GABRE|GABRG3|GABRA2|CACNA2D1|GABRA1|GABRA3|GABRA5|CACNA1I|CFTR|CACNG1|CACNA2D2|CACNA1S|GABRR2|GABRR3|GABRR1|CACNA1G|CACNA1H|CACNA1F|CACNA1C|CACNA1D
22838	1.4255e-26	2.3854e-24	37	389	149	15434	substrate-specific channel activity	FXYD2|GABRB3|GABRB2|GABRB1|CACNB1|CACNB2|CACNB3|CACNB4|AQP1|KCNE1|SCNN1G|SCNN1B|SCNN1A|KCNQ1|SCNN1D|KCNMA1|GABRG2|GABRE|GABRG3|GABRA2|CACNA2D1|GABRA1|GABRA3|GABRA5|CACNA1I|CFTR|CACNG1|CACNA2D2|CACNA1S|GABRR2|GABRR3|GABRR1|CACNA1G|CACNA1H|CACNA1F|CACNA1C|CACNA1D
15267	5.5474e-26	6.0852e-24	37	404	149	15434	channel activity	FXYD2|GABRB3|GABRB2|GABRB1|CACNB1|CACNB2|CACNB3|CACNB4|AQP1|KCNE1|SCNN1G|SCNN1B|SCNN1A|KCNQ1|SCNN1D|KCNMA1|GABRG2|GABRE|GABRG3|GABRA2|CACNA2D1|GABRA1|GABRA3|GABRA5|CACNA1I|CFTR|CACNG1|CACNA2D2|CACNA1S|GABRR2|GABRR3|GABRR1|CACNA1G|CACNA1H|CACNA1F|CACNA1C|CACNA1D
22803	6.0609e-26	6.0852e-24	37	405	149	15434	passive transmembrane transporter activity	FXYD2|GABRB3|GABRB2|GABRB1|CACNB1|CACNB2|CACNB3|CACNB4|AQP1|KCNE1|SCNN1G|SCNN1B|SCNN1A|KCNQ1|SCNN1D|KCNMA1|GABRG2|GABRE|GABRG3|GABRA2|CACNA2D1|GABRA1|GABRA3|GABRA5|CACNA1I|CFTR|CACNG1|CACNA2D2|CACNA1S|GABRR2|GABRR3|GABRR1|CACNA1G|CACNA1H|CACNA1F|CACNA1C|CACNA1D
15075	5.5538e-24	4.6467e-22	44	710	149	15434	ion transmembrane transporter activity	FXYD2|GABRB3|GABRB2|GABRB1|CACNB1|CACNB2|CACNB3|ABCA1|CACNB4|AQP1|KCNE1|SCNN1G|SCNN1B|SCNN1A|KCNQ1|SCNN1D|KCNMA1|GABRG2|GABRE|GABRG3|GABRA2|CACNA2D1|SLC12A1|GABRA1|SLC12A2|SLC12A3|GABRA3|SLC12A5|GABRA5|CACNA1I|ATP1A1|CFTR|CACNG1|CACNA2D2|CACNA1S|GABRR2|GABRR3|GABRR1|CACNA1G|CACNA1H|CACNA1F|CACNA1C|CACNA1D|SLC9A1
4890	9.5822e-23	6.8718e-21	13	19	149	15434	GABA-A receptor activity	GABRE|GABRG2|GABRA2|GABRG3|GABRA1|GABRB3|GABRB2|GABRA3|GABRB1|GABRA5|GABRR2|GABRR3|GABRR1
22891	1.8759e-22	1.1771e-20	45	817	149	15434	substrate-specific transmembrane transporter activity	FXYD2|GABRB3|GABRB2|GABRB1|CACNB1|CACNB2|CACNB3|ABCA1|CACNB4|AQP1|KCNE1|SCNN1G|SCNN1B|SCNN1A|KCNQ1|SCNN1D|KCNMA1|GABRG2|GABRE|GABRG3|GABRA2|CACNA2D1|SLC12A1|GABRA1|SLC12A2|SLC12A3|GABRA3|SLC12A5|GABRA5|CACNA1I|ATP1A1|CFTR|CACNG1|CACNA2D2|CACNA1S|MMAA|GABRR2|GABRR3|GABRR1|CACNA1G|CACNA1H|CACNA1F|CACNA1C|CACNA1D|SLC9A1
16917	1.7139e-21	9.484e-20	13	22	149	15434	GABA receptor activity	GABRE|GABRG2|GABRA2|GABRG3|GABRA1|GABRB3|GABRB2|GABRA3|GABRB1|GABRA5|GABRR2|GABRR3|GABRR1
22892	1.8892e-21	9.484e-20	47	955	149	15434	substrate-specific transporter activity	FXYD2|GABRB3|GABRB2|GABRB1|CACNB1|CACNB2|CACNB3|CACNB4|ABCA1|AQP1|APOE|KCNE1|SCNN1G|SCNN1B|SCNN1A|KCNQ1|SCNN1D|KCNMA1|GABRG2|GABRE|GABRG3|GABRA2|CACNA2D1|SLC12A1|GABRA1|SLC12A2|SLC12A3|GABRA3|SLC12A5|GABRA5|CACNA1I|ATP1A1|CFTR|CACNG1|CACNA2D2|CACNA1S|MMAA|GABRR2|GABRR3|GABRR1|CACNA1G|CACNA1H|CACNA1F|FABP2|CACNA1C|CACNA1D|SLC9A1
8227	5.9179e-21	2.7007e-19	15	39	149	15434	G-protein coupled amine receptor activity	ADRB3|HRH1|CHRM5|ADRB2|ADRB1|CHRM4|CHRM3|CHRM2|CHRM1|ADRA2A|ADRA1B|ADRA1A|ADRA2C|ADRA2B|ADRA1D
22857	7.3549e-21	3.0768e-19	45	895	149	15434	transmembrane transporter activity	FXYD2|GABRB3|GABRB2|GABRB1|CACNB1|CACNB2|CACNB3|ABCA1|CACNB4|AQP1|KCNE1|SCNN1G|SCNN1B|SCNN1A|KCNQ1|SCNN1D|KCNMA1|GABRG2|GABRE|GABRG3|GABRA2|CACNA2D1|SLC12A1|GABRA1|SLC12A2|SLC12A3|GABRA3|SLC12A5|GABRA5|CACNA1I|ATP1A1|CFTR|CACNG1|CACNA2D2|CACNA1S|MMAA|GABRR2|GABRR3|GABRR1|CACNA1G|CACNA1H|CACNA1F|CACNA1C|CACNA1D|SLC9A1
4935	5.7069e-19	2.2037e-17	9	9	149	15434	adrenoceptor activity	ADRB3|ADRB2|ADRB1|ADRA1B|ADRA2A|ADRA1A|ADRA2C|ADRA2B|ADRA1D
5215	8.3597e-19	2.9975e-17	48	1159	149	15434	transporter activity	FXYD2|GABRB3|GABRB2|GABRB1|CACNB1|CACNB2|CACNB3|CACNB4|ABCA1|AQP1|APOE|KCNE1|SCNN1G|SCNN1B|SCNN1A|KCNQ1|SCNN1D|KCNMA1|GABRG2|GABRE|GABRG3|GABRA2|CACNA2D1|SLC12A1|GABRA1|SLC12A2|SLC12A3|GABRA3|SLC12A5|GABRA5|CACNA1I|ATP1A1|CFTR|CACNG1|CACNA2D2|CACNA1S|MMAA|AMBP|GABRR2|GABRR3|GABRR1|CACNA1G|CACNA1H|CACNA1F|FABP2|CACNA1C|CACNA1D|SLC9A1
22834	1.0486e-17	3.2899e-16	19	126	149	15434	ligand-gated channel activity	GABRE|GABRG2|GABRG3|GABRA2|GABRA1|GABRB3|GABRB2|GABRA3|GABRB1|GABRA5|CFTR|AQP1|GABRR2|GABRR3|GABRR1|SCNN1G|SCNN1B|SCNN1A|SCNN1D
15276	1.0486e-17	3.2899e-16	19	126	149	15434	ligand-gated ion channel activity	GABRE|GABRG2|GABRG3|GABRA2|GABRA1|GABRB3|GABRB2|GABRA3|GABRB1|GABRA5|CFTR|AQP1|GABRR2|GABRR3|GABRR1|SCNN1G|SCNN1B|SCNN1A|SCNN1D
8509	1.3819e-16	4.0807e-15	19	144	149	15434	anion transmembrane transporter activity	GABRE|GABRG2|GABRG3|GABRA2|SLC12A1|GABRA1|SLC12A2|GABRB3|SLC12A3|GABRB2|GABRA3|GABRB1|SLC12A5|GABRA5|CFTR|ABCA1|GABRR2|GABRR3|GABRR1
4872	2.5123e-16	7.0065e-15	54	1686	149	15434	receptor activity	OPRM1|TSPO|GABRB3|GABRB2|GABRB1|PPARG|TLR4|ADORA1|AGTR1|DPP4|GABRG2|GABRG3|AR|ESR1|AHR|PLAUR|GABRR2|GABRR3|CHRM5|ADRB2|GABRR1|THBD|ADRB1|CHRM4|CHRM3|CHRM2|CHRM1|F2|ITGA2B|ITGAL|ADORA2A|OPRK1|NR3C2|ITGB2|ABCA1|ITGB3|ADRB3|HRH1|ADRA2A|ADRA2C|ADRA2B|GABRE|GABRA2|GABRA1|GABRA3|GABRA5|ITGA4|P2RY12|ACE2|ADRA1B|ADRA1A|LRP2|ADRA1D|OPRD1
5254	2.5884e-15	6.8388e-14	14	68	149	15434	chloride channel activity	GABRE|GABRG2|GABRA2|GABRG3|GABRA1|GABRB3|GABRB2|GABRA3|GABRB1|GABRA5|CFTR|GABRR2|GABRR3|GABRR1
5245	9.0536e-15	2.2725e-13	10	24	149	15434	voltage-gated calcium channel activity	CACNA1I|CACNA1G|CACNB1|CACNA1H|CACNB2|CACNA1F|CACNG1|CACNA1C|CACNA1D|CACNA1S
5253	1.1118e-14	2.6577e-13	14	75	149	15434	anion channel activity	GABRE|GABRG2|GABRA2|GABRG3|GABRA1|GABRB3|GABRB2|GABRA3|GABRB1|GABRA5|CFTR|GABRR2|GABRR3|GABRR1
5230	1.9539e-13	4.4584e-12	13	73	149	15434	extracellular ligand-gated ion channel activity	GABRE|GABRG2|GABRA2|GABRG3|GABRA1|GABRB3|GABRB2|GABRA3|GABRB1|GABRA5|GABRR2|GABRR3|GABRR1
15270	7.3181e-13	1.5307e-11	6	6	149	15434	dihydropyridine-sensitive calcium channel activity	CACNB1|CACNA1F|CACNG1|CACNA1C|CACNA1D|CACNA1S
4936	7.3181e-13	1.5307e-11	6	6	149	15434	alpha-adrenergic receptor activity	ADRA1B|ADRA2A|ADRA1A|ADRA2C|ADRA2B|ADRA1D
60089	1.1224e-12	2.1671e-11	55	2128	149	15434	molecular transducer activity	OPRM1|TSPO|GABRB3|GABRB2|GABRB1|PPARG|TLR4|CXCL12|ADORA1|AGTR1|DPP4|GABRG2|GABRG3|AR|ESR1|AHR|PLAUR|GABRR2|GABRR3|CHRM5|ADRB2|THBD|GABRR1|ADRB1|CHRM4|CHRM3|CHRM2|CHRM1|F2|ITGA2B|ITGAL|ADORA2A|OPRK1|NR3C2|ITGB2|ABCA1|ITGB3|ADRB3|HRH1|ADRA2A|ADRA2C|ADRA2B|GABRE|GABRA2|GABRA1|GABRA3|GABRA5|ITGA4|P2RY12|ACE2|ADRA1B|ADRA1A|LRP2|ADRA1D|OPRD1
4871	1.1224e-12	2.1671e-11	55	2128	149	15434	signal transducer activity	OPRM1|TSPO|GABRB3|GABRB2|GABRB1|PPARG|TLR4|CXCL12|ADORA1|AGTR1|DPP4|GABRG2|GABRG3|AR|ESR1|AHR|PLAUR|GABRR2|GABRR3|CHRM5|ADRB2|THBD|GABRR1|ADRB1|CHRM4|CHRM3|CHRM2|CHRM1|F2|ITGA2B|ITGAL|ADORA2A|OPRK1|NR3C2|ITGB2|ABCA1|ITGB3|ADRB3|HRH1|ADRA2A|ADRA2C|ADRA2B|GABRE|GABRA2|GABRA1|GABRA3|GABRA5|ITGA4|P2RY12|ACE2|ADRA1B|ADRA1A|LRP2|ADRA1D|OPRD1
22832	3.5515e-12	6.3673e-11	17	189	149	15434	voltage-gated channel activity	KCNMA1|CACNA2D1|CACNA1I|CACNB1|CACNB2|CACNB3|CACNB4|CACNG1|CACNA2D2|CACNA1S|KCNE1|CACNA1G|CACNA1H|CACNA1F|CACNA1C|KCNQ1|CACNA1D
5244	3.5515e-12	6.3673e-11	17	189	149	15434	voltage-gated ion channel activity	KCNMA1|CACNA2D1|CACNA1I|CACNB1|CACNB2|CACNB3|CACNB4|CACNG1|CACNA2D2|CACNA1S|KCNE1|CACNA1G|CACNA1H|CACNA1F|CACNA1C|KCNQ1|CACNA1D
43176	3.9793e-12	6.8882e-11	14	113	149	15434	amine binding	PAH|ADRB3|CHRM5|ADRB2|ADRB1|CHRM4|CHRM3|CHRM2|CHRM1|MTR|ADRA2A|ADRA2C|ADRA2B|NOS2
5261	9.9945e-12	1.6724e-10	19	265	149	15434	cation channel activity	KCNMA1|CACNA1I|CACNB1|CACNB2|CACNG1|AQP1|CACNA2D2|CACNA1S|KCNE1|CACNA1G|CACNA1H|SCNN1G|CACNA1F|SCNN1B|CACNA1C|SCNN1A|CACNA1D|KCNQ1|SCNN1D
8324	1.0731e-11	1.7377e-10	26	540	149	15434	cation transmembrane transporter activity	FXYD2|CACNB1|CACNB2|AQP1|KCNE1|SCNN1G|SCNN1B|KCNQ1|SCNN1A|SCNN1D|KCNMA1|SLC12A1|SLC12A2|SLC12A3|CACNA1I|SLC12A5|ATP1A1|CACNG1|CACNA1S|CACNA2D2|CACNA1G|CACNA1H|CACNA1F|CACNA1C|CACNA1D|SLC9A1
4089	4.0915e-11	6.4186e-10	7	15	149	15434	carbonate dehydratase activity	CA9|CA7|CA12|CA4|CA3|CA2|CA1
4981	7.8411e-11	1.1577e-09	5	5	149	15434	muscarinic acetylcholine receptor activity	CHRM5|CHRM4|CHRM3|CHRM2|CHRM1
16907	7.8411e-11	1.1577e-09	5	5	149	15434	G-protein coupled acetylcholine receptor activity	CHRM5|CHRM4|CHRM3|CHRM2|CHRM1
5262	9.9683e-11	1.4297e-09	11	73	149	15434	calcium channel activity	CACNA1I|CACNA1G|CACNB1|CACNA1H|CACNB2|CACNA1F|CACNG1|CACNA1C|CACNA1D|CACNA1S|CACNA2D2
4888	1.525e-10	2.1265e-09	38	1262	149	15434	transmembrane receptor activity	OPRM1|GABRB3|ADORA2A|GABRB2|OPRK1|GABRB1|PPARG|TLR4|ADORA1|ADRB3|AGTR1|HRH1|ADRA2A|ADRA2C|ADRA2B|GABRG2|GABRE|GABRG3|GABRA2|GABRA1|GABRA3|GABRA5|P2RY12|GABRR2|GABRR3|ADRB2|CHRM5|CHRM4|ADRB1|THBD|GABRR1|CHRM3|CHRM2|CHRM1|ADRA1B|ADRA1A|ADRA1D|OPRD1
22843	9.3603e-10	1.27e-08	13	140	149	15434	voltage-gated cation channel activity	KCNMA1|CACNA1I|CACNB1|CACNB2|CACNG1|CACNA1S|CACNA1G|KCNE1|CACNA1H|CACNA1F|CACNA1C|CACNA1D|KCNQ1
4114	2.0463e-09	2.7032e-08	7	24	149	15434	3',5'-cyclic-nucleotide phosphodiesterase activity	PDE1B|PDE4A|PDE1A|PDE5A|PDE4B|PDE3A|PDE10A
4112	2.8192e-09	3.6288e-08	7	25	149	15434	cyclic-nucleotide phosphodiesterase activity	PDE1B|PDE4A|PDE1A|PDE5A|PDE4B|PDE3A|PDE10A
51379	8.344e-09	1.0472e-07	4	4	149	15434	epinephrine binding	ADRB3|ADRA2A|ADRA2C|ADRA2B
30594	1.0014e-08	1.2261e-07	9	64	149	15434	neurotransmitter receptor activity	GABRG2|CHRM5|GABRA2|TSPO|CHRM4|CHRM3|CHRM2|GABRA3|CHRM1
8081	1.1002e-08	1.315e-07	10	87	149	15434	phosphoric diester hydrolase activity	CHRM5|PDE1B|CHRM3|CHRM1|PDE4A|PDE1A|PDE5A|PDE4B|PDE3A|PDE10A
46983	3.6536e-08	4.2654e-07	22	578	149	15434	protein dimerization activity	ITGAL|AR|PDXK|ADORA2A|CREB1|PAH|ADORA1|AMBP|FOS|AGTR1|ADRB3|ADRB2|ADRB1|GABRR1|APOE|BCL2|JUN|VEGFA|ADRA2A|ADRA2C|NOS2|DPP4
42165	4.6953e-08	5.3569e-07	9	76	149	15434	neurotransmitter binding	GABRG2|CHRM5|GABRA2|TSPO|CHRM4|CHRM3|CHRM2|GABRA3|CHRM1
16836	1.1588e-07	1.2927e-06	7	41	149	15434	hydro-lyase activity	CA9|CA7|CA12|CA4|CA3|CA2|CA1
8503	1.2329e-07	1.3454e-06	4	6	149	15434	benzodiazepine receptor activity	GABRG2|GABRA2|TSPO|GABRA3
46982	1.6356e-07	1.747e-06	13	215	149	15434	protein heterodimerization activity	ITGAL|ADORA2A|ADORA1|AGTR1|FOS|GABRR1|ADRB1|APOE|JUN|BCL2|VEGFA|ADRA2A|ADRA2C
8144	2.8308e-07	2.9606e-06	8	68	149	15434	drug binding	ADRB2|ACE|ADRB1|GABRA1|CHRM3|CHRM2|CHRM1|PPARG
15464	3.1433e-07	3.2203e-06	5	16	149	15434	acetylcholine receptor activity	CHRM5|CHRM4|CHRM3|CHRM2|CHRM1
43178	3.5891e-07	3.6035e-06	6	30	149	15434	alcohol binding	ADRB3|ADRB2|ADRB1|ADRA2A|ADRA2C|ADRA2B
15377	5.6672e-07	5.5783e-06	4	8	149	15434	cation:chloride symporter activity	SLC12A1|SLC12A2|SLC12A3|SLC12A5
16835	8.2199e-07	7.9055e-06	7	54	149	15434	carbon-oxygen lyase activity	CA9|CA7|CA12|CA4|CA3|CA2|CA1
4939	8.8189e-07	7.9055e-06	3	3	149	15434	beta-adrenergic receptor activity	ADRB3|ADRB2|ADRB1
4938	8.8189e-07	7.9055e-06	3	3	149	15434	alpha2-adrenergic receptor activity	ADRA2A|ADRA2C|ADRA2B
4937	8.8189e-07	7.9055e-06	3	3	149	15434	alpha1-adrenergic receptor activity	ADRA1B|ADRA1A|ADRA1D
8332	8.8189e-07	7.9055e-06	3	3	149	15434	low voltage-gated calcium channel activity	CACNA1I|CACNA1G|CACNA1H
15280	1.0124e-06	8.9165e-06	4	9	149	15434	amiloride-sensitive sodium channel activity	SCNN1G|SCNN1B|SCNN1A|SCNN1D
42166	1.4084e-06	1.219e-05	5	21	149	15434	acetylcholine binding	CHRM5|CHRM4|CHRM3|CHRM2|CHRM1
4115	1.6747e-06	1.4249e-05	4	10	149	15434	3',5'-cyclic-AMP phosphodiesterase activity	PDE1B|PDE4A|PDE4B|PDE3A
2020	6.4416e-06	5.3895e-05	5	28	149	15434	protease binding	BCL2|SERPINA5|SERPINE1|SERPINC1|DPP4
4930	7.4773e-06	6.1534e-05	23	855	149	15434	G-protein coupled receptor activity	OPRM1|ADORA2A|OPRK1|PPARG|ADORA1|P2RY12|AGTR1|ADRB3|HRH1|ADRB2|CHRM5|CHRM4|ADRB1|CHRM3|CHRM2|CHRM1|ADRA2A|ADRA1B|ADRA1A|ADRA2C|ADRA2B|ADRA1D|OPRD1
1609	8.6942e-06	7.0395e-05	3	5	149	15434	adenosine receptor activity, G-protein coupled	P2RY12|ADORA2A|ADORA1
51739	1.7265e-05	0.00013757	3	6	149	15434	ammonia transmembrane transporter activity	SLC12A2|SLC12A5|AQP1
19899	3.8608e-05	0.00030283	18	632	149	15434	enzyme binding	ADORA2A|TLR4|ITGB2|CFTR|ABCA1|CALR|ANXA2|PLAUR|ADRB2|HDAC2|BCL2|SERPINA5|SERPINE1|SERPINC1|ADRA2A|CACNA1C|DPP4|CALM1
5496	4.127e-05	0.00031873	6	66	149	15434	steroid binding	AR|TSPO|NR3C2|ESR1|ABCA1|AKR1C1
8289	4.4802e-05	0.00034077	14	411	149	15434	lipid binding	SELP|TSPO|AR|F10|PTGS2|PTGS1|PPARG|ESR1|NR3C2|ABCA1|ANXA2|APOE|FABP2|AKR1C1
31690	4.766e-05	0.00034674	3	8	149	15434	adrenergic receptor binding	ADRB1|ADRA2A|ADRA2C
31419	4.766e-05	0.00034674	3	8	149	15434	cobalamin binding	MUT|MMACHC|MTR
47555	4.766e-05	0.00034674	3	8	149	15434	3',5'-cyclic-GMP phosphodiesterase activity	PDE1B|PDE5A|PDE10A
1664	4.9237e-05	0.0003531	8	135	149	15434	G-protein-coupled receptor binding	AGTR1|ACE|ADRB1|SAA1|ADORA2A|ADRA2A|ADRA2C|CXCL12
4985	7.0983e-05	0.00050188	3	9	149	15434	opioid receptor activity	OPRM1|OPRK1|OPRD1
31711	9.258e-05	0.00061152	2	2	149	15434	bradykinin receptor binding	AGTR1|ACE
32795	9.258e-05	0.00061152	2	2	149	15434	heterotrimeric G-protein binding	ADRA2A|ADORA1
51380	9.258e-05	0.00061152	2	2	149	15434	norepinephrine binding	ADRB2|ADRA2A
4666	9.258e-05	0.00061152	2	2	149	15434	prostaglandin-endoperoxide synthase activity	PTGS2|PTGS1
8511	9.258e-05	0.00061152	2	2	149	15434	sodium:potassium:chloride symporter activity	SLC12A1|SLC12A2
42578	0.00010547	0.00068764	12	337	149	15434	phosphoric ester hydrolase activity	CHRM5|PDE1B|CHRM3|CHRM1|PDE4A|PDE1A|PDE5A|PDE4B|PDE3A|ATP1A1|PDE10A|NT5E
4879	0.0001414	0.00091002	5	52	149	15434	ligand-dependent nuclear receptor activity	AR|PPARG|NR3C2|ESR1|AHR
5515	0.00021555	0.0013697	100	8119	149	15434	protein binding	PTGS2|GABRB3|MMP9|TLR4|AQP1|MMP2|ADORA1|CXCL12|AGTR1|APOE|PDE4A|SERPINE1|PDXK|F10|AHR|PLAUR|GABRR2|GABRR1|THBD|JUN|F2|VEGFA|ITGA2B|ITGAL|ADORA2A|CACNB1|CACNB2|CACNB3|PAH|ITGB2|ABCA1|ITGB3|CACNB4|CALR|ADA|ADRB3|ACE|FGA|ADRA2A|ADRA2C|ADRA2B|PLAT|CACNA2D1|GABRA1|GABRA3|CACNA1I|ITGA4|HDAC2|MTR|CACNA1F|CACNA1C|SLC9A1|OPRM1|PPARG|NFKB1|CANX|FOS|SAA1|SERPINA5|NOS2|KCNQ1|DPP4|KCNMA1|GABRG2|AR|ESR1|CFTR|A…
15296	0.00024309	0.0015065	4	32	149	15434	anion:cation symporter activity	SLC12A1|SLC12A2|SLC12A3|SLC12A5
5272	0.00024309	0.0015065	4	32	149	15434	sodium channel activity	SCNN1G|SCNN1B|SCNN1A|SCNN1D
46906	0.00026631	0.0016299	7	130	149	15434	tetrapyrrole binding	AMBP|MUT|PTGS2|MMACHC|MTR|PTGS1|NOS2
4117	0.00027598	0.0016299	2	3	149	15434	calmodulin-dependent cyclic-nucleotide phosphodiesterase activity	PDE1B|PDE1A
8331	0.00027598	0.0016299	2	3	149	15434	high voltage-gated calcium channel activity	CACNB1|CACNA1S
43184	0.00027598	0.0016299	2	3	149	15434	vascular endothelial growth factor receptor 2 binding	VEGFA|ITGB3
4867	0.00027968	0.0016325	6	93	149	15434	serine-type endopeptidase inhibitor activity	AMBP|SERPINA5|SERPINE1|SERPINC1|SERPINB2|TFPI
42803	0.00029781	0.0017184	12	377	149	15434	protein homodimerization activity	AMBP|ADRB3|ADRB2|PDXK|APOE|BCL2|VEGFA|ADRA2A|ADRA2C|PAH|NOS2|DPP4
15079	0.00036847	0.0021019	3	15	149	15434	potassium ion transmembrane transporter activity	FXYD2|ATP1A1|AQP1
43498	0.00064	0.0036099	4	41	149	15434	cell surface binding	SELP|FGA|VEGFA|PLG
16829	0.00071069	0.0039641	7	153	149	15434	lyase activity	CA9|CA7|CA12|CA4|CA3|CA2|CA1
50699	0.0007628	0.0041873	3	19	149	15434	WW domain binding	SCNN1G|SCNN1B|SCNN1A
4252	0.0007674	0.0041873	7	155	149	15434	serine-type endopeptidase activity	PLAT|F10|F2|ST14|PLG|DPP4|PLAU
10843	0.00079186	0.0042744	6	113	149	15434	promoter binding	FOS|AR|JUN|PPARG|ESR1|NFKB1
31694	0.00090829	0.0048507	2	5	149	15434	alpha-2A adrenergic receptor binding	ADRB1|ADRA2C
44212	0.00094987	0.0050193	6	117	149	15434	DNA regulatory region binding	FOS|AR|JUN|PPARG|ESR1|NFKB1
3707	0.0012614	0.0065961	4	49	149	15434	steroid hormone receptor activity	AR|PPARG|NR3C2|ESR1
5172	0.0013538	0.0069348	2	6	149	15434	vascular endothelial growth factor receptor binding	VEGFA|ITGB3
31996	0.0013538	0.0069348	2	6	149	15434	thioesterase binding	ADRA2A|CALM1
8236	0.0016591	0.0084126	7	177	149	15434	serine-type peptidase activity	PLAT|F10|F2|ST14|PLG|DPP4|PLAU
17171	0.0018259	0.0091658	7	180	149	15434	serine hydrolase activity	PLAT|F10|F2|ST14|PLG|DPP4|PLAU
30551	0.0021761	0.010816	3	27	149	15434	cyclic nucleotide binding	PDE5A|PDE3A|PDE10A
4434	0.0024201	0.011795	3	28	149	15434	inositol or phosphatidylinositol phosphodiesterase activity	CHRM5|CHRM3|CHRM1
4435	0.0024201	0.011795	3	28	149	15434	phosphoinositide phospholipase C activity	CHRM5|CHRM3|CHRM1
42802	0.0025876	0.01249	15	685	149	15434	identical protein binding	PDXK|PAH|ITGB3|ITGA4|AMBP|ADRB3|ADRB2|APOE|BCL2|VEGFA|ADRA2A|ADRA2C|NOS2|DPP4|ITGA2B
4866	0.0029324	0.013746	6	146	149	15434	endopeptidase inhibitor activity	AMBP|SERPINA5|SERPINE1|SERPINC1|SERPINB2|TFPI
45028	0.0029574	0.013746	3	30	149	15434	purinergic nucleotide receptor activity, G-protein coupled	P2RY12|ADORA2A|ADORA1
1608	0.0029574	0.013746	3	30	149	15434	nucleotide receptor activity, G-protein coupled	P2RY12|ADORA2A|ADORA1
50840	0.0029574	0.013746	3	30	149	15434	extracellular matrix binding	VEGFA|NID1|ITGA2B
61135	0.0030334	0.01397	6	147	149	15434	endopeptidase regulator activity	AMBP|SERPINA5|SERPINE1|SERPINC1|SERPINB2|TFPI
31406	0.0031369	0.014162	6	148	149	15434	carboxylic acid binding	PPARG|MTR|PAH|NOS2|FABP2|AKR1C1
35240	0.0031879	0.014162	2	9	149	15434	dopamine binding	ADRB2|ADRB1
5391	0.0031879	0.014162	2	9	149	15434	sodium:potassium-exchanging ATPase activity	FXYD2|ATP1A1
17127	0.0031879	0.014162	2	9	149	15434	cholesterol transporter activity	APOE|ABCA1
5506	0.0038766	0.016986	7	206	149	15434	iron ion binding	AMBP|PTGS2|PTGS1|PAH|NOS2|NT5E|MTRR
4629	0.0038913	0.016986	3	33	149	15434	phospholipase C activity	CHRM5|CHRM3|CHRM1
30414	0.0039371	0.017038	6	155	149	15434	peptidase inhibitor activity	AMBP|SERPINA5|SERPINE1|SERPINC1|SERPINB2|TFPI
8201	0.0044277	0.018898	5	111	149	15434	heparin binding	SELP|APOE|SERPINA5|VEGFA|SERPINC1
19904	0.0044421	0.018898	10	388	149	15434	protein domain specific binding	AR|ADRB1|BCL2|CFTR|SCNN1G|LRP2|SCNN1B|CACNA1C|SCNN1A|CALM1
70412	0.004809	0.019627	2	11	149	15434	R-SMAD binding	FOS|JUN
15248	0.004809	0.019627	2	11	149	15434	sterol transporter activity	APOE|ABCA1
34185	0.004809	0.019627	2	11	149	15434	apolipoprotein binding	ABCA1|PLG
8556	0.004809	0.019627	2	11	149	15434	potassium-transporting ATPase activity	FXYD2|ATP1A1
1968	0.004809	0.019627	2	11	149	15434	fibronectin binding	VEGFA|ITGA4
50661	0.0053881	0.021467	3	37	149	15434	NADP or NADPH binding	HMGCR|NOS2|MTRR
16502	0.0053881	0.021467	3	37	149	15434	nucleotide receptor activity	P2RY12|ADORA2A|ADORA1
1614	0.0053881	0.021467	3	37	149	15434	purinergic nucleotide receptor activity	P2RY12|ADORA2A|ADORA1
30553	0.0057344	0.022144	2	12	149	15434	cGMP binding	PDE5A|PDE10A
5161	0.0057344	0.022144	2	12	149	15434	platelet-derived growth factor receptor binding	VEGFA|ITGB3
5251	0.0057344	0.022144	2	12	149	15434	delayed rectifier potassium channel activity	KCNE1|KCNQ1
10181	0.0057344	0.022144	2	12	149	15434	FMN binding	NOS2|MTRR
22804	0.0058937	0.022585	9	341	149	15434	active transmembrane transporter activity	FXYD2|SLC12A1|SLC12A2|SLC12A3|SLC12A5|ATP1A1|CFTR|SLC9A1|MMAA
1530	0.0067343	0.025229	2	13	149	15434	lipopolysaccharide binding	SELP|TLR4
19002	0.0067343	0.025229	2	13	149	15434	GMP binding	PDE5A|PDE10A
4033	0.0067343	0.025229	2	13	149	15434	aldo-keto reductase activity	AR|AKR1C1
1948	0.0071878	0.026728	3	41	149	15434	glycoprotein binding	SELP|ACE2|ITGB2
5102	0.007628	0.027226	17	921	149	15434	receptor binding	AR|ADORA2A|PPARG|ITGB3|CALR|CXCL12|AGTR1|ACE|ADRB1|FGA|SAA1|APOE|F2|VEGFA|ADRA2A|ADRA2C|DPP4
61134	0.007644	0.027226	6	178	149	15434	peptidase regulator activity	AMBP|SERPINA5|SERPINE1|SERPINC1|SERPINB2|TFPI
5217	0.0078072	0.027226	2	14	149	15434	intracellular ligand-gated ion channel activity	CFTR|AQP1
32403	0.008384	0.027226	7	238	149	15434	protein complex binding	AMBP|ADRB2|ESR1|ADRA2A|ITGB3|CALR|ADORA1
43499	0.0089517	0.027226	2	15	149	15434	eukaryotic cell surface binding	SELP|FGA
34056	0.009654	0.027226	1	1	149	15434	estrogen response element binding	ESR1
8705	0.009654	0.027226	1	1	149	15434	methionine synthase activity	MTR
4420	0.009654	0.027226	1	1	149	15434	hydroxymethylglutaryl-CoA reductase (NADPH) activity	HMGCR
31692	0.009654	0.027226	1	1	149	15434	alpha-1B adrenergic receptor binding	ADRA2A
4489	0.009654	0.027226	1	1	149	15434	methylenetetrahydrofolate reductase (NADPH) activity	MTHFR
4494	0.009654	0.027226	1	1	149	15434	methylmalonyl-CoA mutase activity	MUT
34188	0.009654	0.027226	1	1	149	15434	apolipoprotein A-I receptor activity	ABCA1
30586	0.009654	0.027226	1	1	149	15434	[methionine synthase] reductase activity	MTRR
5224	0.009654	0.027226	1	1	149	15434	ATP-binding and phosphorylation-dependent chloride channel activity	CFTR
15052	0.009654	0.027226	1	1	149	15434	beta3-adrenergic receptor activity	ADRB3
48101	0.009654	0.027226	1	1	149	15434	calcium- and calmodulin-regulated 3',5'-cyclic-GMP phosphodiesterase activity	PDE1B
46911	0.009654	0.027226	1	1	149	15434	metal chelating activity	APOE
30377	0.009654	0.027226	1	1	149	15434	U-plasminogen activator receptor activity	PLAUR
46904	0.009654	0.027226	1	1	149	15434	calcium oxalate binding	AMBP
30226	0.009654	0.027226	1	1	149	15434	apolipoprotein receptor activity	ABCA1
51372	0.009654	0.027226	1	1	149	15434	nonmuscle alpha-actinin binding	ADORA2A
47057	0.009654	0.027226	1	1	149	15434	vitamin-K-epoxide reductase (warfarin-sensitive) activity	VKORC1
47058	0.009654	0.027226	1	1	149	15434	vitamin-K-epoxide reductase (warfarin-insensitive) activity	VKORC1
60072	0.009654	0.027226	1	1	149	15434	large conductance calcium-activated potassium channel activity	KCNMA1
5260	0.009654	0.027226	1	1	149	15434	channel-conductance-controlling ATPase activity	CFTR
31403	0.009654	0.027226	1	1	149	15434	lithium ion binding	PDXK
1621	0.009654	0.027226	1	1	149	15434	platelet ADP receptor activity	P2RY12
1596	0.009654	0.027226	1	1	149	15434	angiotensin type I receptor activity	AGTR1
70974	0.009654	0.027226	1	1	149	15434	POU domain binding	AR
30184	0.009654	0.027226	1	1	149	15434	nitric oxide transmembrane transporter activity	AQP1
4941	0.009654	0.027226	1	1	149	15434	beta2-adrenergic receptor activity	ADRB2
4940	0.009654	0.027226	1	1	149	15434	beta1-adrenergic receptor activity	ADRB1
4986	0.009654	0.027226	1	1	149	15434	delta-opioid receptor activity	OPRD1
4987	0.009654	0.027226	1	1	149	15434	kappa-opioid receptor activity	OPRK1
4988	0.009654	0.027226	1	1	149	15434	mu-opioid receptor activity	OPRM1
16900	0.009654	0.027226	1	1	149	15434	oxidoreductase activity, acting on the CH-OH group of donors, disulfide as acceptor	VKORC1
31802	0.009654	0.027226	1	1	149	15434	type 5 metabotropic glutamate receptor binding	ADORA2A
8478	0.009654	0.027226	1	1	149	15434	pyridoxal kinase activity	PDXK
42084	0.009654	0.027226	1	1	149	15434	5-methyltetrahydrofolate-dependent methyltransferase activity	MTR
35379	0.009654	0.027226	1	1	149	15434	carbon dioxide transmembrane transporter activity	AQP1
15378	0.009654	0.027226	1	1	149	15434	sodium:chloride symporter activity	SLC12A3
31997	0.009654	0.027226	1	1	149	15434	N-terminal myristoylation domain binding	CALM1
3869	0.009654	0.027226	1	1	149	15434	4-nitrophenylphosphatase activity	ATP1A1
15294	0.0099995	0.028043	4	87	149	15434	solute:cation symporter activity	SLC12A1|SLC12A2|SLC12A3|SLC12A5
4175	0.010303	0.028735	9	373	149	15434	endopeptidase activity	PLAT|F10|MMP9|F2|ST14|MMP2|PLG|DPP4|PLAU
16209	0.010484	0.029077	3	47	149	15434	antioxidant activity	PTGS2|APOE|PTGS1
30552	0.011449	0.03158	2	17	149	15434	cAMP binding	PDE3A|PDE10A
46872	0.012326	0.033814	49	3777	149	15434	metal ion binding	PTGS2|MMP9|PPARG|PTGS1|CANX|MMP2|APOE|PDE4A|PDE4B|NOS2|NT5E|KCNMA1|AR|PDXK|F10|CA12|ESR1|PDE10A|MTRR|AMBP|THBD|CA9|CA7|F2|PDE5A|CA4|CA3|CA2|CA1|NR3C2|PAH|CALR|ADA|MUT|ACE|PDE1B|PDE1A|CACNA2D1|ATP1A1|NID1|PDE3A|CACNA2D2|PLG|ANXA2|MTR|ACE2|LRP2|CACNA1D|CALM1
15485	0.0128	0.03492	2	18	149	15434	cholesterol binding	TSPO|ABCA1
5539	0.014404	0.039085	5	148	149	15434	glycosaminoglycan binding	SELP|APOE|SERPINA5|VEGFA|SERPINC1
43169	0.014916	0.04013	49	3816	149	15434	cation binding	PTGS2|MMP9|PPARG|PTGS1|CANX|MMP2|APOE|PDE4A|PDE4B|NOS2|NT5E|KCNMA1|AR|PDXK|F10|CA12|ESR1|PDE10A|MTRR|AMBP|THBD|CA9|CA7|F2|PDE5A|CA4|CA3|CA2|CA1|NR3C2|PAH|CALR|ADA|MUT|ACE|PDE1B|PDE1A|CACNA2D1|ATP1A1|NID1|PDE3A|CACNA2D2|PLG|ANXA2|MTR|ACE2|LRP2|CACNA1D|CALM1
42277	0.014949	0.04013	6	206	149	15434	peptide binding	OPRM1|AGTR1|ACE|OPRK1|DPP4|OPRD1
43167	0.015648	0.041784	49	3826	149	15434	ion binding	PTGS2|MMP9|PPARG|PTGS1|CANX|MMP2|APOE|PDE4A|PDE4B|NOS2|NT5E|KCNMA1|AR|PDXK|F10|CA12|ESR1|PDE10A|MTRR|AMBP|THBD|CA9|CA7|F2|PDE5A|CA4|CA3|CA2|CA1|NR3C2|PAH|CALR|ADA|MUT|ACE|PDE1B|PDE1A|CACNA2D1|ATP1A1|NID1|PDE3A|CACNA2D2|PLG|ANXA2|MTR|ACE2|LRP2|CACNA1D|CALM1
16247	0.016833	0.044711	3	56	149	15434	channel regulator activity	AMBP|ADRB2|KCNE1
16788	0.017858	0.045934	13	699	149	15434	hydrolase activity, acting on ester bonds	CES1|PDE10A|ATP1A1|PDE3A|CHRM5|CHRM3|PDE1B|PDE4A|CHRM1|PDE4B|PDE5A|PDE1A|NT5E
70011	0.017921	0.045934	11	551	149	15434	peptidase activity, acting on L-amino acid peptides	PLAT|ACE|F10|MMP9|F2|ST14|ACE2|MMP2|PLG|DPP4|PLAU
16597	0.018479	0.045934	3	58	149	15434	amino acid binding	MTR|PAH|NOS2
4857	0.018711	0.045934	7	279	149	15434	enzyme inhibitor activity	AMBP|SERPINA5|SERPINE1|SERPINC1|SERPINB2|TFPI|ANXA2
35256	0.019215	0.045934	1	2	149	15434	metabotropic glutamate receptor binding	ADORA2A
70492	0.019215	0.045934	1	2	149	15434	oligosaccharide binding	SELP
31696	0.019215	0.045934	1	2	149	15434	alpha-2C adrenergic receptor binding	ADRA2A
47718	0.019215	0.045934	1	2	149	15434	indanol dehydrogenase activity	AKR1C1
5223	0.019215	0.045934	1	2	149	15434	intracellular cGMP activated cation channel activity	AQP1
30349	0.019215	0.045934	1	2	149	15434	syntaxin-13 binding	ABCA1
4119	0.019215	0.045934	1	2	149	15434	cGMP-inhibited cyclic-nucleotide phosphodiesterase activity	PDE3A
47006	0.019215	0.045934	1	2	149	15434	20-alpha-hydroxysteroid dehydrogenase activity	AKR1C1
30284	0.019215	0.045934	1	2	149	15434	estrogen receptor activity	ESR1
19862	0.019215	0.045934	1	2	149	15434	IgA binding	AMBP
47042	0.019215	0.045934	1	2	149	15434	3-alpha-hydroxysteroid dehydrogenase (B-specific) activity	AKR1C1
51434	0.019215	0.045934	1	2	149	15434	BH3 domain binding	BCL2
4882	0.019215	0.045934	1	2	149	15434	androgen receptor activity	AR
8241	0.019215	0.045934	1	2	149	15434	peptidyl-dipeptidase activity	ACE
10698	0.019215	0.045934	1	2	149	15434	acetyltransferase activator activity	AGTR1
44183	0.019215	0.045934	1	2	149	15434	protein binding involved in protein folding	CALR
43183	0.019215	0.045934	1	2	149	15434	vascular endothelial growth factor receptor 1 binding	VEGFA
33293	0.020211	0.048085	3	60	149	15434	monocarboxylic acid binding	PPARG|FABP2|AKR1C1
30247	0.020967	0.049415	5	163	149	15434	polysaccharide binding	SELP|APOE|SERPINA5|VEGFA|SERPINC1
1871	0.020967	0.049415	5	163	149	15434	pattern binding	SELP|APOE|SERPINA5|VEGFA|SERPINC1

## Sheet: CC
GO-ID	p-value	corr p-value	x	n	X	N	Description	Genes in test set
44459	8.1363e-42	2.1317e-39	87	1998	148	16370	plasma membrane part	OPRM1|GABRB3|PTGS2|GABRB2|GABRB1|TLR4|AQP1|ADORA1|AGTR1|APOE|PDE4A|KCNQ1|DPP4|KCNMA1|GABRG2|GABRG3|F10|ESR1|CFTR|CACNG1|GABRR2|GABRR3|ADRB2|CHRM5|CHRM4|ADRB1|THBD|GABRR1|CHRM3|CA9|CHRM2|CHRM1|ST14|CA4|CA2|ITGA2B|ITGAL|FXYD2|ADORA2A|OPRK1|CACNB1|CACNB2|CACNB3|ITGB2|CACNB4|ITGB3|ABCA1|CALR|ADA|ADRB3|HRH1|ACE|FGA|KCNE1|ADRA2A|ADRA2C|SCNN1G|ADRA2B|SCNN1B|SCNN1A|SELP|GABRE|GABRA2|CACNA2D1|SLC12A1|GABR…
5886	5.226e-33	6.846e-31	102	3731	148	16370	plasma membrane	PTGS2|GABRB3|GABRB2|GABRB1|PTGS1|TLR4|AQP1|MMP2|ADORA1|AGTR1|APOE|PDE4A|SERPINE1|F10|PLAUR|GABRR2|GABRR3|GABRR1|THBD|ST14|F2|TFPI|ITGA2B|FXYD2|ITGAL|ADORA2A|CACNB1|CACNB2|CACNB3|ITGB2|ABCA1|ITGB3|CACNB4|CALR|ADA|ADRB3|ACE|FGA|ADRA2A|ADRA2C|ADRA2B|GABRE|CACNA2D1|GABRA2|GABRA1|GABRA3|CACNA1I|GABRA5|ITGA4|CACNA1S|CACNA1G|ADRA1B|ADRA1A|CACNA1H|FABP2|CACNA1F|CACNA1C|CACNA1D|PLAU|ADRA1D|SLC9A1|OPRM1|NT…
34702	5.7676e-32	5.0371e-30	33	208	148	16370	ion channel complex	GABRB3|GABRB2|GABRB1|CACNB1|CACNB2|CACNB3|CACNB4|KCNE1|SCNN1G|SCNN1B|SCNN1A|KCNQ1|KCNMA1|GABRG2|GABRE|GABRG3|CACNA2D1|GABRA2|GABRA1|GABRA3|GABRA5|CACNA1I|CFTR|CACNG1|CACNA1S|GABRR2|GABRR3|GABRR1|CACNA1G|CACNA1H|CACNA1F|CACNA1C|CACNA1D
31226	1.0083e-22	6.6047e-21	52	1197	148	16370	intrinsic to plasma membrane	OPRM1|GABRB3|GABRB2|GABRB1|TLR4|AQP1|ADORA1|AGTR1|KCNQ1|KCNMA1|GABRG2|F10|GABRR2|CHRM5|ADRB2|GABRR1|THBD|ADRB1|CHRM4|CHRM3|CHRM2|CHRM1|ST14|ITGA2B|ITGAL|FXYD2|ADORA2A|OPRK1|CACNB2|ITGB2|ABCA1|ITGB3|ADRB3|HRH1|ADRA2A|KCNE1|ADRA2C|ADRA2B|SCNN1G|GABRE|SELP|GABRA1|SLC12A2|SLC12A3|GABRA3|GABRA5|ATP1A1|ITGA4|ADRA1B|ADRA1A|ADRA1D|OPRD1
5887	3.2405e-22	1.698e-20	51	1176	148	16370	integral to plasma membrane	OPRM1|GABRB3|GABRB2|GABRB1|TLR4|AQP1|ADORA1|AGTR1|KCNQ1|KCNMA1|GABRG2|GABRR2|CHRM5|ADRB2|GABRR1|THBD|ADRB1|CHRM4|CHRM3|CHRM2|CHRM1|ST14|ITGA2B|ITGAL|FXYD2|ADORA2A|OPRK1|CACNB2|ITGB2|ABCA1|ITGB3|ADRB3|HRH1|ADRA2A|KCNE1|ADRA2C|ADRA2B|SCNN1G|GABRE|SELP|GABRA1|SLC12A2|GABRA3|SLC12A3|GABRA5|ATP1A1|ITGA4|ADRA1B|ADRA1A|ADRA1D|OPRD1
5891	7.3093e-22	3.1917e-20	13	22	148	16370	voltage-gated calcium channel complex	CACNA2D1|CACNA1I|CACNB1|CACNB2|CACNB3|CACNB4|CACNG1|CACNA1S|CACNA1G|CACNA1H|CACNA1F|CACNA1C|CACNA1D
45211	1.0889e-20	4.0757e-19	22	150	148	16370	postsynaptic membrane	KCNMA1|GABRG2|GABRE|GABRG3|GABRA2|GABRA1|GABRB3|GABRB2|ADORA2A|GABRA3|GABRB1|GABRA5|ADORA1|GABRR2|GABRR3|CHRM5|CHRM4|GABRR1|CHRM3|CHRM2|CHRM1|OPRD1
34704	9.4493e-20	3.0946e-18	13	29	148	16370	calcium channel complex	CACNA2D1|CACNA1I|CACNB1|CACNB2|CACNB3|CACNB4|CACNG1|CACNA1S|CACNA1G|CACNA1H|CACNA1F|CACNA1C|CACNA1D
16020	4.008e-18	1.1668e-16	117	7252	148	16370	membrane	TSPO|PTGS2|GABRB3|HMGCR|GABRB2|GABRB1|PTGS1|TLR4|AQP1|MMP2|ADORA1|AGTR1|APOE|PDE4A|SERPINE1|F10|CA12|PLAUR|GABRR2|GABRR3|GABRR1|THBD|ST14|F2|VEGFA|TFPI|ITGA2B|ITGAL|FXYD2|ADORA2A|CACNB1|CACNB2|CACNB3|ITGB2|ABCA1|ITGB3|CACNB4|CALR|ADA|ADRB3|ACE|FGA|ADRA2A|ADRA2C|ADRA2B|GABRE|CACNA2D1|GABRA2|GABRA1|GABRA3|GABRA5|CACNA1I|ITGA4|CACNA2D2|CACNA1S|MMAA|CACNA1G|ADRA1B|ADRA1A|CACNA1H|FABP2|CACNA1F|CACNA1C…
34703	1.2099e-17	3.17e-16	19	135	148	16370	cation channel complex	KCNMA1|CACNA2D1|CACNA1I|CACNB1|CACNB2|CACNB3|CACNB4|CACNG1|CACNA1S|KCNE1|CACNA1G|CACNA1H|SCNN1G|CACNA1F|SCNN1B|CACNA1C|SCNN1A|CACNA1D|KCNQ1
34707	4.1301e-17	9.8371e-16	14	55	148	16370	chloride channel complex	GABRE|GABRG2|GABRA2|GABRG3|GABRA1|GABRB3|GABRB2|GABRA3|GABRB1|GABRA5|CFTR|GABRR2|GABRR3|GABRR1
5626	2.4257e-16	5.2962e-15	37	827	148	16370	insoluble fraction	OPRM1|PTGS2|ADORA2A|PTGS1|ABCA1|CALR|FOS|ACE|PDE4A|BCL2|PDE4B|VKORC1|SCNN1G|SCNN1B|SCNN1A|NT5E|DPP4|SELP|SLC12A1|F10|SLC12A2|SLC12A3|PDE3A|ATP1A1|PLG|AMBP|ADRB2|ADRB1|CHRM4|CHRM2|CHRM1|ADRA1B|CA4|LRP2|CACNA1C|OPRD1|SLC9A1
44425	3.424e-16	6.6162e-15	104	6113	148	16370	membrane part	TSPO|PTGS2|GABRB3|HMGCR|GABRB2|GABRB1|PTGS1|TLR4|AQP1|ADORA1|AGTR1|APOE|PDE4A|F10|CA12|PLAUR|GABRR2|GABRR3|GABRR1|THBD|ST14|ITGA2B|FXYD2|ITGAL|ADORA2A|CACNB1|CACNB2|CACNB3|ITGB2|ABCA1|ITGB3|CACNB4|CALR|ADA|ADRB3|ACE|FGA|ADRA2A|ADRA2C|ADRA2B|GABRE|CACNA2D1|GABRA2|GABRA1|GABRA3|CACNA1I|GABRA5|ITGA4|CACNA2D2|CACNA1S|MMAA|CACNA1G|ADRA1B|ADRA1A|CACNA1H|CACNA1F|CACNA1C|CACNA1D|ADRA1D|SLC9A1|OPRM1|CANX|…
44456	3.5354e-16	6.6162e-15	23	271	148	16370	synapse part	KCNMA1|GABRG2|GABRE|GABRG3|GABRA2|GABRA1|GABRB3|GABRB2|ADORA2A|GABRA3|GABRB1|GABRA5|ADORA1|GABRR2|GABRR3|CHRM5|CHRM4|GABRR1|CHRM3|CHRM2|CHRM1|CACNA1C|OPRD1
9986	4.8143e-16	8.4089e-15	25	340	148	16370	cell surface	ITGAL|TLR4|ITGB3|CALR|ADA|ACE|FGA|APOE|SCNN1G|SCNN1B|SCNN1A|DPP4|PLAT|KCNMA1|SELP|AR|F10|ITGA4|PLG|PLAUR|THBD|VEGFA|ACE2|PLAU|ITGA2B
267	1.1646e-15	1.9071e-14	41	1078	148	16370	cell fraction	OPRM1|PTGS2|ADORA2A|PTGS1|ABCA1|CALR|FOS|ACE|BCL2|PDE4A|PDE4B|SERPINE1|VKORC1|SCNN1G|SCNN1B|SCNN1A|NT5E|DPP4|SELP|SLC12A1|F10|SLC12A2|SLC12A3|PDE3A|ATP1A1|PLG|ANXA2|AMBP|ADRB2|ADRB1|CHRM4|CHRM2|CHRM1|MTR|F2|ADRA1B|CA4|LRP2|CACNA1C|OPRD1|SLC9A1
45202	2.8529e-15	4.3968e-14	25	367	148	16370	synapse	GABRB3|ADORA2A|GABRB2|GABRB1|CACNB4|ADORA1|PLAT|KCNMA1|GABRE|GABRG2|GABRA2|GABRG3|GABRA1|GABRA3|GABRA5|GABRR2|GABRR3|CHRM5|GABRR1|CHRM4|CHRM3|CHRM2|CHRM1|CACNA1C|OPRD1
5624	3.1212e-15	4.5431e-14	35	796	148	16370	membrane fraction	OPRM1|PTGS2|ADORA2A|PTGS1|ABCA1|CALR|FOS|ACE|PDE4A|BCL2|VKORC1|SCNN1G|SCNN1B|SCNN1A|NT5E|DPP4|SELP|SLC12A1|F10|SLC12A2|SLC12A3|ATP1A1|PLG|AMBP|ADRB2|ADRB1|CHRM4|CHRM2|CHRM1|ADRA1B|CA4|LRP2|CACNA1C|OPRD1|SLC9A1
42383	8.1384e-15	1.1222e-13	14	78	148	16370	sarcolemma	OPRM1|CACNA2D1|CACNB1|ESR1|CACNB2|ATP1A1|AQP1|CACNA1S|ANXA2|ADRB2|CHRM4|CA4|CACNA1C|KCNQ1
31224	5.92e-14	7.7552e-13	93	5374	148	16370	intrinsic to membrane	OPRM1|TSPO|GABRB3|GABRB2|HMGCR|GABRB1|TLR4|AQP1|CANX|ADORA1|AGTR1|VKORC1|KCNQ1|NT5E|DPP4|KCNMA1|GABRG2|AR|GABRG3|F10|CA12|CFTR|CACNG1|PLAUR|GABRR2|GABRR3|ADRB2|CHRM5|CHRM4|ADRB1|THBD|GABRR1|CHRM3|CA9|CHRM2|CHRM1|ST14|CA4|ITGA2B|ITGAL|FXYD2|ADORA2A|OPRK1|CACNB1|CACNB2|CACNB3|ITGB2|CACNB4|ITGB3|ABCA1|ADRB3|HRH1|ACE|BCL2|KCNE1|ADRA2A|ADRA2C|SCNN1G|ADRA2B|SCNN1B|SCNN1A|SCNN1D|SELP|GABRE|GABRA2|CACNA2…
9897	1.017e-13	1.2688e-12	16	137	148	16370	external side of plasma membrane	KCNMA1|SELP|F10|TLR4|ITGB3|ITGA4|CALR|PLG|ADA|ACE|FGA|APOE|SCNN1G|SCNN1B|SCNN1A|ITGA2B
45177	4.7438e-13	5.6494e-12	18	207	148	16370	apical part of cell	PLAT|KCNMA1|SLC12A1|SLC12A2|SLC12A3|CACNB3|CFTR|AQP1|ADRB2|KCNE1|CA4|FABP2|CA2|SCNN1G|LRP2|SCNN1B|SCNN1A|DPP4
16021	6.2455e-13	7.1145e-12	90	5265	148	16370	integral to membrane	OPRM1|TSPO|GABRB3|GABRB2|HMGCR|GABRB1|TLR4|AQP1|CANX|ADORA1|AGTR1|VKORC1|KCNQ1|DPP4|KCNMA1|GABRG2|AR|GABRG3|CA12|CFTR|CACNG1|PLAUR|GABRR2|GABRR3|ADRB2|CHRM5|CHRM4|ADRB1|THBD|GABRR1|CHRM3|CA9|CHRM2|CHRM1|ST14|ITGA2B|ITGAL|FXYD2|ADORA2A|OPRK1|CACNB1|CACNB2|CACNB3|ITGB2|CACNB4|ITGB3|ABCA1|ADRB3|HRH1|ACE|BCL2|KCNE1|ADRA2A|ADRA2C|SCNN1G|ADRA2B|SCNN1B|SCNN1A|SCNN1D|SELP|GABRE|GABRA2|CACNA2D1|SLC12A1|GA…
43234	1.7396e-12	1.8991e-11	59	2601	148	16370	protein complex	GABRB3|PTGS2|GABRB2|GABRB1|TLR4|NFKB1|FOS|SERPINA5|KCNQ1|KCNMA1|GABRG2|GABRG3|ESR1|CFTR|CACNG1|GABRR2|GABRR3|ADRB2|GABRR1|JUN|ITGA2B|FXYD2|ITGAL|ADORA2A|CACNB1|CACNB2|CACNB3|ITGB2|ITGB3|CACNB4|CALR|ADRB3|FGA|BCL2|KRT8|KCNE1|ADRA2A|SCNN1G|SCNN1B|SCNN1A|GABRE|GABRA2|CACNA2D1|GABRA1|GABRA3|CREB1|GABRA5|CACNA1I|ATP1A1|ITGA4|CACNA1S|ANXA2|HDAC2|CACNA1G|CACNA1H|CACNA1F|CACNA1C|CACNA1D|CALM1
43005	2.789e-12	2.9228e-11	22	373	148	16370	neuron projection	OPRM1|KCNMA1|AR|GABRB3|ADORA2A|SLC12A5|ESR1|ADORA1|CANX|ADA|ADRB2|CHRM4|CHRM3|CHRM2|APOE|CHRM1|CACNA1G|CACNA1H|ADRA2C|CA2|CACNA1C|OPRD1
16324	2.0526e-11	2.0684e-10	15	163	148	16370	apical plasma membrane	KCNMA1|SLC12A1|SLC12A2|SLC12A3|CACNB3|CFTR|AQP1|ADRB2|KCNE1|CA4|SCNN1G|LRP2|SCNN1B|SCNN1A|DPP4
42995	3.5945e-11	3.488e-10	29	761	148	16370	cell projection	OPRM1|GABRB3|ADORA2A|AQP1|ADORA1|CANX|ADA|APOE|PDE4A|ADRA2C|DPP4|KCNMA1|AR|SLC12A5|ESR1|CFTR|ADRB2|CHRM4|CA9|CHRM3|CHRM2|CHRM1|CACNA1G|CACNA1H|CA2|FABP2|LRP2|CACNA1C|OPRD1
44306	4.1184e-11	3.7208e-10	9	38	148	16370	neuron projection terminus	KCNMA1|CHRM4|CHRM3|GABRB3|CHRM2|CHRM1|ESR1|ADORA1|OPRD1
43679	4.1184e-11	3.7208e-10	9	38	148	16370	axon terminus	KCNMA1|CHRM4|CHRM3|GABRB3|CHRM2|CHRM1|ESR1|ADORA1|OPRD1
32991	6.3236e-11	5.5226e-10	63	3160	148	16370	macromolecular complex	GABRB3|PTGS2|GABRB2|GABRB1|TLR4|NFKB1|CANX|FOS|APOE|SAA1|SERPINA5|KCNQ1|KCNMA1|GABRG2|GABRG3|ESR1|CFTR|CACNG1|GABRR2|GABRR3|ADRB2|GABRR1|JUN|ITGA2B|FXYD2|ITGAL|ADORA2A|CACNB1|CACNB2|CACNB3|ITGB2|ITGB3|CACNB4|CALR|ADRB3|HRH1|FGA|BCL2|KRT8|KCNE1|ADRA2A|SCNN1G|SCNN1B|SCNN1A|GABRE|GABRA2|CACNA2D1|GABRA1|GABRA3|CREB1|GABRA5|CACNA1I|ATP1A1|ITGA4|CACNA1S|ANXA2|HDAC2|CACNA1G|CACNA1H|CACNA1F|CACNA1C|CACNA…
30424	7.2568e-11	6.1332e-10	15	178	148	16370	axon	KCNMA1|AR|GABRB3|ADORA2A|ESR1|ADORA1|CANX|ADRB2|CHRM4|CHRM3|CHRM2|CHRM1|ADRA2C|CA2|OPRD1
32279	1.0054e-10	8.232e-10	6	10	148	16370	asymmetric synapse	CHRM4|CHRM3|CHRM2|ADORA2A|CHRM1|ADORA1
33267	1.0259e-09	8.1453e-09	10	73	148	16370	axon part	KCNMA1|CHRM4|CHRM3|GABRB3|CHRM2|ADORA2A|CHRM1|ESR1|ADORA1|OPRD1
30425	1.5306e-09	1.1795e-08	14	187	148	16370	dendrite	OPRM1|AR|ADORA2A|ADORA1|CANX|ADA|ADRB2|CHRM3|APOE|CHRM2|CHRM1|CACNA1G|CACNA1H|CACNA1C
30054	1.7718e-09	1.3263e-08	22	522	148	16370	cell junction	OPRM1|GABRG2|GABRE|GABRG3|GABRA2|GABRA1|GABRB3|GABRB2|GABRA3|GABRB1|GABRA5|ADA|GABRR2|GABRR3|CHRM5|CHRM4|GABRR1|CHRM3|CHRM2|CHRM1|DPP4|ITGA2B
44463	3.0513e-09	2.2206e-08	18	352	148	16370	cell projection part	OPRM1|KCNMA1|GABRB3|ADORA2A|SLC12A5|ESR1|AQP1|ADORA1|CANX|ADA|CHRM4|CHRM3|CA9|CHRM2|CHRM1|PDE4A|DPP4|OPRD1
5615	1.3134e-08	9.3004e-08	25	746	148	16370	extracellular space	MMP9|CALR|MMP2|CXCL12|ADA|ACE|FGA|APOE|SAA1|SERPINE1|SERPINC1|PLAT|SELP|AR|PLG|THBD|CLEC3B|VEGFA|F2|ST14|TFPI|SERPINB2|ACE2|CA2|PLAU
44297	1.4772e-08	9.9238e-08	13	187	148	16370	cell body	OPRM1|ADORA2A|SLC12A5|ESR1|ADORA1|CANX|ADA|CHRM4|PDE1B|APOE|CHRM2|CACNA1G|CACNA1H
43025	1.4772e-08	9.9238e-08	13	187	148	16370	neuronal cell body	OPRM1|ADORA2A|SLC12A5|ESR1|ADORA1|CANX|ADA|CHRM4|PDE1B|APOE|CHRM2|CACNA1G|CACNA1H
32589	1.5759e-07	1.0322e-06	5	15	148	16370	neuron projection membrane	OPRM1|ADORA2A|SLC12A5|ADORA1|OPRD1
44421	1.9896e-07	1.2714e-06	27	984	148	16370	extracellular region part	MMP9|CALR|MMP2|CXCL12|ADA|ACE|FGA|APOE|SAA1|SERPINE1|SERPINC1|PLAT|SELP|AR|NID1|PLG|ANXA2|THBD|CLEC3B|VEGFA|F2|ST14|ACE2|TFPI|SERPINB2|CA2|PLAU
31256	2.677e-07	1.6699e-06	7	49	148	16370	leading edge membrane	OPRM1|ADORA2A|PDE4A|SLC12A5|ADORA1|DPP4|OPRD1
16323	4.1418e-07	2.5236e-06	12	208	148	16370	basolateral plasma membrane	OPRM1|CHRM3|CA9|ST14|ADRA2A|ATP1A1|CFTR|CA2|AQP1|ADORA1|SLC9A1|ITGA2B
30315	5.9265e-07	3.529e-06	5	19	148	16370	T-tubule	CACNA2D1|ESR1|CACNB1|CACNA1C|CACNA1S
43235	6.2516e-07	3.6398e-06	9	109	148	16370	receptor complex	ADRB3|ITGAL|ADRB2|ADRA2A|ITGB2|TLR4|ITGA4|ITGB3|ITGA2B
31253	6.7568e-07	3.8484e-06	9	110	148	16370	cell projection membrane	OPRM1|CA9|ADORA2A|PDE4A|SLC12A5|AQP1|ADORA1|DPP4|OPRD1
32590	2.8776e-06	1.6041e-05	3	4	148	16370	dendrite membrane	OPRM1|SLC12A5|OPRD1
8305	3.8816e-06	2.1187e-05	5	27	148	16370	integrin complex	ITGAL|ITGB2|ITGA4|ITGB3|ITGA2B
45121	7.9717e-06	4.2624e-05	9	148	148	16370	membrane raft	KCNMA1|OPRM1|PTGS2|ACE2|TLR4|ABCA1|DPP4|OPRD1|SLC9A1
5792	1.3154e-05	6.8925e-05	11	243	148	16370	microsome	AMBP|ADRB2|ADRB1|F10|PTGS2|BCL2|PTGS1|VKORC1|ATP1A1|CALR|PLG
42598	1.7146e-05	8.8082e-05	11	250	148	16370	vesicular fraction	AMBP|ADRB2|ADRB1|F10|PTGS2|BCL2|PTGS1|VKORC1|ATP1A1|CALR|PLG
44444	3.7907e-05	0.00019099	70	5149	148	16370	cytoplasmic part	OPRM1|TSPO|PTGS2|HMGCR|PTGS1|PPARG|TLR4|NFKB1|ADORA1|MMP2|CANX|APOE|PDE4A|PDE4B|VKORC1|NOS2|KCNQ1|AKR1C1|DPP4|KCNMA1|AR|PDXK|F10|CFTR|MTRR|ADRB2|JUN|PDE5A|VEGFA|CA4|CA2|ITGA2B|NR3C2|CACNB1|CACNB3|ABCA1|ITGB3|CACNB4|CALR|ADA|MTHFR|MUT|ACE|PDE1B|FGA|MMACHC|BCL2|PDE1A|KCNE1|ADRA2C|SCNN1A|PLAT|SELP|GABRA2|CACNA2D1|CES1|SLC12A3|CREB1|PDE3A|ATP1A1|CACNA1S|ANXA2|MMAA|P2RY12|MTR|CACNA1G|FABP2|LRP2|CACNA1…
32839	5.8451e-05	0.00028895	3	9	148	16370	dendrite cytoplasm	OPRM1|CANX|ADA
43195	8.2147e-05	0.00038808	4	26	148	16370	terminal button	KCNMA1|GABRB3|ESR1|ADORA1
31092	8.2948e-05	0.00038808	3	10	148	16370	platelet alpha granule membrane	SELP|ITGB3|ITGA2B
32838	8.2948e-05	0.00038808	3	10	148	16370	cell projection cytoplasm	OPRM1|CANX|ADA
31091	9.4866e-05	0.00043605	5	51	148	16370	platelet alpha granule	SELP|FGA|VEGFA|ITGB3|ITGA2B
43204	0.00024091	0.0010883	4	34	148	16370	perikaryon	OPRM1|SLC12A5|ESR1|CACNA1H
31982	0.00025172	0.0011178	17	714	148	16370	vesicle	PLAT|SELP|GABRA2|SLC12A3|ATP1A1|CFTR|ITGB3|ABCA1|CANX|ANXA2|FGA|VEGFA|LRP2|KCNQ1|DPP4|OPRD1|ITGA2B
34706	0.00030424	0.0013285	3	15	148	16370	sodium channel complex	SCNN1G|SCNN1B|SCNN1A
5576	0.0005013	0.0021531	33	2025	148	16370	extracellular region	MMP9|CALR|MMP2|CXCL12|ADA|ACE|FGA|APOE|SAA1|SERPINA5|SERPINE1|SERPINC1|DPP4|PLAT|SELP|AR|F10|NID1|PLG|ANXA2|PLAUR|AMBP|THBD|CLEC3B|VEGFA|F2|ST14|ACE2|TFPI|SERPINB2|CA2|PLAU|CALM1
16529	0.00060193	0.0025436	4	43	148	16370	sarcoplasmic reticulum	CACNA2D1|CACNB1|CA4|CACNA1S
16528	0.0006575	0.0027344	4	44	148	16370	sarcoplasm	CACNA2D1|CACNB1|CA4|CACNA1S
5829	0.00072391	0.0029448	24	1316	148	16370	cytosol	AR|PDXK|SLC12A3|PPARG|PDE3A|CACNB3|NFKB1|CACNB4|CALR|ADA|MTRR|MTHFR|PDE1B|BCL2|PDE4A|JUN|PDE1A|PDE4B|PDE5A|MTR|CA2|NOS2|AKR1C1|CALM1
31252	0.00073058	0.0029448	7	164	148	16370	cell leading edge	OPRM1|ADORA2A|PDE4A|SLC12A5|ADORA1|DPP4|OPRD1
16023	0.00077531	0.0030777	15	647	148	16370	cytoplasmic membrane-bounded vesicle	PLAT|SELP|GABRA2|CFTR|ATP1A1|ITGB3|ABCA1|CANX|ANXA2|FGA|VEGFA|LRP2|KCNQ1|DPP4|ITGA2B
14069	0.00083287	0.0032569	5	81	148	16370	postsynaptic density	CHRM4|ADORA2A|CHRM1|CACNA1C|ADORA1
5902	0.00099098	0.0038182	4	49	148	16370	microvillus	CA9|CFTR|CA2|FABP2
31988	0.0010227	0.0038835	15	665	148	16370	membrane-bounded vesicle	PLAT|SELP|GABRA2|CFTR|ATP1A1|ITGB3|ABCA1|CANX|ANXA2|FGA|VEGFA|LRP2|KCNQ1|DPP4|ITGA2B
48786	0.0011892	0.0043883	2	6	148	16370	presynaptic active zone	ADORA2A|ADORA1
31232	0.0011892	0.0043883	2	6	148	16370	extrinsic to external side of plasma membrane	APOE|PLG
31410	0.0013732	0.0049968	15	685	148	16370	cytoplasmic vesicle	PLAT|SELP|GABRA2|CFTR|ATP1A1|ITGB3|ABCA1|CANX|ANXA2|FGA|VEGFA|LRP2|KCNQ1|DPP4|ITGA2B
5890	0.001655	0.0059398	2	7	148	16370	sodium:potassium-exchanging ATPase complex	FXYD2|ATP1A1
30673	0.0021936	0.0077664	2	8	148	16370	axolemma	ADORA2A|ADORA1
5625	0.002543	0.0088834	9	320	148	16370	soluble fraction	SELP|PDE4A|MTR|F2|PDE4B|SERPINE1|PDE3A|DPP4|ANXA2
44433	0.0031933	0.011009	8	270	148	16370	cytoplasmic vesicle part	SELP|GABRA2|FGA|VEGFA|CFTR|ITGB3|KCNQ1|ITGA2B
5783	0.0048761	0.016592	18	1019	148	16370	endoplasmic reticulum	OPRM1|KCNMA1|CACNA2D1|CES1|PTGS2|HMGCR|PTGS1|NR3C2|CACNB1|CALR|ADORA1|CACNA1S|CANX|BCL2|VKORC1|CA4|LRP2|DPP4
30667	0.0052153	0.017518	3	39	148	16370	secretory granule membrane	SELP|ITGB3|ITGA2B
44464	0.0057423	0.018936	144	15041	148	16370	cell part	TSPO|PTGS2|GABRB3|HMGCR|GABRB2|GABRB1|PTGS1|TLR4|AQP1|MMP2|ADORA1|AGTR1|APOE|PDE4A|SERPINE1|PDE4B|PDXK|F10|CA12|AHR|PLAUR|GABRR2|GABRR3|GABRR1|THBD|JUN|PDE5A|VEGFA|F2|ST14|TFPI|ITGA2B|ITGAL|FXYD2|ADORA2A|CACNB1|CACNB2|CACNB3|ITGB2|ABCA1|ITGB3|CACNB4|CALR|ADA|ADRB3|MUT|ACE|FGA|ADRA2A|ADRA2C|ADRA2B|PLAT|GABRE|GABRA2|CACNA2D1|GABRA1|GABRA3|GABRA5|CACNA1I|ITGA4|CACNA2D2|CACNA1S|MMAA|HDAC2|MTR|CACNA1G…
5623	0.005782	0.018936	144	15042	148	16370	cell	TSPO|PTGS2|GABRB3|HMGCR|GABRB2|GABRB1|PTGS1|TLR4|AQP1|MMP2|ADORA1|AGTR1|APOE|PDE4A|SERPINE1|PDE4B|PDXK|F10|CA12|AHR|PLAUR|GABRR2|GABRR3|GABRR1|THBD|JUN|PDE5A|VEGFA|F2|ST14|TFPI|ITGA2B|ITGAL|FXYD2|ADORA2A|CACNB1|CACNB2|CACNB3|ITGB2|ABCA1|ITGB3|CACNB4|CALR|ADA|ADRB3|MUT|ACE|FGA|ADRA2A|ADRA2C|ADRA2B|PLAT|GABRE|GABRA2|CACNA2D1|GABRA1|GABRA3|GABRA5|CACNA1I|ITGA4|CACNA2D2|CACNA1S|MMAA|HDAC2|MTR|CACNA1G…
30141	0.0069198	0.022383	6	186	148	16370	stored secretory granule	PLAT|SELP|FGA|VEGFA|ITGB3|ITGA2B
19898	0.0089903	0.027867	4	90	148	16370	extrinsic to membrane	APOE|ST14|PLG|PLAUR
71438	0.0090409	0.027867	1	1	148	16370	invadopodium membrane	DPP4
71437	0.0090409	0.027867	1	1	148	16370	invadopodium	DPP4
32280	0.0090409	0.027867	1	1	148	16370	symmetric synapse	CHRM2
19897	0.012197	0.037159	3	53	148	16370	extrinsic to plasma membrane	APOE|ST14|PLG
71212	0.012671	0.038158	13	713	148	16370	subsynaptic reticulum	CACNA2D1|CES1|PTGS2|HMGCR|PTGS1|CACNB1|NR3C2|CALR|CACNA1S|CANX|BCL2|VKORC1|CA4
5737	0.013617	0.040542	83	7648	148	16370	cytoplasm	OPRM1|TSPO|PTGS2|HMGCR|PTGS1|PPARG|TLR4|NFKB1|AQP1|ADORA1|MMP2|CANX|APOE|PDE4A|PDE4B|VKORC1|NOS2|KCNQ1|DPP4|AKR1C1|KCNMA1|AR|PDXK|F10|ESR1|PDE10A|CFTR|AHR|MTRR|ADRB2|CA7|JUN|PDE5A|VEGFA|SERPINB2|CA4|CA3|CA2|CA1|ITGA2B|NR3C2|CACNB1|CACNB3|ABCA1|ITGB3|CACNB4|CALR|ADA|MTHFR|ACE|MUT|PDE1B|FGA|MMACHC|BCL2|PDE1A|KRT8|KCNE1|ADRA2A|ADRA2C|SCNN1A|PLAT|SELP|GABRA2|CACNA2D1|CES1|SLC12A3|CREB1|PDE3A|ATP1A1|C…
