# Supplementary material for: Network-Based Approach to Identify Potential Targets and Drugs that Promote Neuroprotection and Neurorepair in Acute Ischemic Stroke
Source: Sci Rep. 2017 Jan 5;7:40137. doi: 10.1038/srep40137 (PMC5215297; doi:10.1038/srep40137)
Supplement: Supplementary Dataset 5 [file srep40137-s5.zip]

Archive with 30 entries (29 files):
- srep40137-s5/srep40137-s5.xls
- srep40137-s5/srep40137-s6.xls
- srep40137-s5/srep40137-s7.xls
- srep40137-s5/srep40137-s9.xls
- srep40137-s5/srep40137-s8.xls
- srep40137-s5/srep40137-s10.xls
- srep40137-s5/srep40137-s11.xls
- srep40137-s5/srep40137-s12.xls
- srep40137-s5/srep40137-s13.xls
- srep40137-s5/srep40137-s14.xls
- srep40137-s5/srep40137-s15.xls
- srep40137-s5/srep40137-s16.xls
- srep40137-s5/srep40137-s17.xls
- srep40137-s5/srep40137-s18.xls
- srep40137-s5/srep40137-s19.xls
- srep40137-s5/srep40137-s20.xls
- srep40137-s5/srep40137-s21.xls
- srep40137-s5/srep40137-s22.xls
- srep40137-s5/srep40137-s23.xls
- srep40137-s5/srep40137-s24.xls
- srep40137-s5/srep40137-s25.xls
- srep40137-s5/srep40137-s26.xls
- srep40137-s5/srep40137-s27.xls
- srep40137-s5/srep40137-s28.xls
- srep40137-s5/srep40137-s29.xls
- srep40137-s5/srep40137-s30.xls
- srep40137-s5/srep40137-s31.xls
- srep40137-s5/srep40137-s32.xls
- srep40137-s5/srep40137-s33.xls
- srep40137-s5/
