# Supplementary material for: Network-Based Approach to Identify Potential Targets and Drugs that Promote Neuroprotection and Neurorepair in Acute Ischemic Stroke
Source: Sci Rep. 2017 Jan 5;7:40137. doi: 10.1038/srep40137 (PMC5215297; doi:10.1038/srep40137)
Supplement: Supplementary Dataset 5 [file srep40137-s5.zip › srep40137-s5/srep40137-s5.xls]

## Sheet: BP
GO-ID	p-value	corr p-value	x	n	X	N	Description	Genes in test set
44242	0.00049144	0.029763	2	83	6	14305	cellular lipid catabolic process	NAPEPLD|FAAH
6450	0.00083872	0.029763	1	2	6	14305	regulation of translational fidelity	GATC
44255	0.0010309	0.029763	3	549	6	14305	cellular lipid metabolic process	NAPEPLD|FAAH|FABP3
16042	0.0023097	0.029763	2	181	6	14305	lipid catabolic process	NAPEPLD|FAAH
44249	0.0023743	0.029763	4	1687	6	14305	cellular biosynthetic process	QRSL1|FAAH|FABP3|PET112
6644	0.0027292	0.029763	2	197	6	14305	phospholipid metabolic process	NAPEPLD|FABP3
6448	0.002933	0.029763	1	7	6	14305	regulation of translational elongation	GATC
9058	0.0030163	0.029763	4	1797	6	14305	biosynthetic process	QRSL1|FAAH|FABP3|PET112
6631	0.003037	0.029763	2	208	6	14305	fatty acid metabolic process	FAAH|FABP3
19637	0.003037	0.029763	2	208	6	14305	organophosphate metabolic process	NAPEPLD|FABP3
6629	0.0034453	0.030694	3	833	6	14305	lipid metabolic process	NAPEPLD|FAAH|FABP3
6656	0.0058587	0.04373	1	14	6	14305	phosphatidylcholine biosynthetic process	FABP3
6412	0.0058605	0.04373	2	291	6	14305	translation	QRSL1|PET112
32787	0.0063404	0.04373	2	303	6	14305	monocarboxylic acid metabolic process	FAAH|FABP3
70542	0.0066934	0.04373	1	16	6	14305	response to fatty acid	FABP3
8610	0.0079761	0.048854	2	341	6	14305	lipid biosynthetic process	FAAH|FABP3

## Sheet: MF
GO-ID	p-value	corr p-value	x	n	X	N	Description	Genes in test set
16884	3.0998e-12	1.3329e-10	4	10	7	15443	carbon-nitrogen ligase activity, with glutamine as amido-N-donor	QRSL1|FAAH|PET112|FAAH2
16879	2.4443e-06	5.2553e-05	4	255	7	15443	ligase activity, forming carbon-nitrogen bonds	QRSL1|FAAH|PET112|FAAH2
16874	1.7856e-05	0.00025594	4	421	7	15443	ligase activity	QRSL1|FAAH|PET112|FAAH2
17064	0.00045328	0.0048728	1	1	7	15443	fatty acid amide hydrolase activity	FAAH
5324	0.0018121	0.015584	1	4	7	15443	long-chain fatty acid transporter activity	FABP3
50542	0.002717	0.01669	1	6	7	15443	icosanoid binding	FABP3
50543	0.002717	0.01669	1	6	7	15443	icosatetraenoic acid binding	FABP3
15245	0.0040732	0.021893	1	9	7	15443	fatty acid transporter activity	FABP3

## Sheet: CC
GO-ID	p-value	corr p-value	x	n	X	N	Description	Genes in test set
