# Supplementary material for: Network-Based Approach to Identify Potential Targets and Drugs that Promote Neuroprotection and Neurorepair in Acute Ischemic Stroke
Source: Sci Rep. 2017 Jan 5;7:40137. doi: 10.1038/srep40137 (PMC5215297; doi:10.1038/srep40137)
Supplement: Supplementary Dataset 5 [file srep40137-s5.zip › srep40137-s5/srep40137-s6.xls]

## Sheet: BP
GO-ID	p-value	corr p-value	x	n	X	N	Description	Genes in test set
6451	3.5153e-06	0.00019334	2	5	9	14305	translational readthrough	SEPSECS|EEFSEC
1514	3.5153e-06	0.00019334	2	5	9	14305	selenocysteine incorporation	SEPSECS|EEFSEC
8152	0.00037582	0.010042	9	5958	9	14305	metabolic process	SEPHS2|SEPHS1|PSTK|SCLY|SEPSECS|TXNRD3|TXNRD2|DIO1|EEFSEC
16260	0.00062915	0.010042	1	1	9	14305	selenocysteine biosynthetic process	SEPHS2
16259	0.00062915	0.010042	1	1	9	14305	selenocysteine metabolic process	SEPHS2
1887	0.00062915	0.010042	1	1	9	14305	selenium metabolic process	SEPHS2
6412	0.00063905	0.010042	3	291	9	14305	translation	PSTK|SEPSECS|EEFSEC
45454	0.00073916	0.010164	2	66	9	14305	cell redox homeostasis	TXNRD3|TXNRD2
6519	0.0012343	0.014926	3	365	9	14305	cellular amino acid and derivative metabolic process	SEPHS2|SCLY|TXNRD3
44237	0.001357	0.014926	8	4990	9	14305	cellular metabolic process	SEPHS2|SEPHS1|PSTK|SCLY|SEPSECS|TXNRD3|DIO1|EEFSEC
6414	0.0015883	0.015711	2	97	9	14305	translational elongation	SEPSECS|EEFSEC
9308	0.001714	0.015711	3	409	9	14305	amine metabolic process	SEPHS2|SCLY|DIO1
44249	0.0018963	0.016045	5	1687	9	14305	cellular biosynthetic process	SEPHS2|PSTK|SEPSECS|DIO1|EEFSEC
44238	0.0021009	0.016507	8	5288	9	14305	primary metabolic process	SEPHS2|SEPHS1|PSTK|SCLY|SEPSECS|TXNRD3|DIO1|EEFSEC
9058	0.0025227	0.016706	5	1796	9	14305	biosynthetic process	SEPHS2|PSTK|SEPSECS|DIO1|EEFSEC
34645	0.0025375	0.016706	4	1033	9	14305	cellular macromolecule biosynthetic process	PSTK|SEPSECS|DIO1|EEFSEC
6790	0.0026197	0.016706	2	125	9	14305	sulfur metabolic process	SEPHS2|TXNRD3
9059	0.0027336	0.016706	4	1054	9	14305	macromolecule biosynthetic process	PSTK|SEPSECS|DIO1|EEFSEC
6417	0.0037466	0.020733	2	150	9	14305	regulation of translation	SEPSECS|EEFSEC
6590	0.0037696	0.020733	1	6	9	14305	thyroid hormone generation	DIO1
10269	0.0043967	0.02303	1	7	9	14305	response to selenium ion	TXNRD2
10467	0.0052887	0.026444	4	1262	9	14305	gene expression	PSTK|SEPSECS|DIO1|EEFSEC
42403	0.0056497	0.02702	1	9	9	14305	thyroid hormone metabolic process	DIO1
55114	0.0063038	0.028893	3	647	9	14305	oxidation reduction	TXNRD3|TXNRD2|DIO1
9070	0.0069013	0.029198	1	11	9	14305	serine family amino acid biosynthetic process	SEPHS2
305	0.0069013	0.029198	1	11	9	14305	response to oxygen radical	TXNRD2
6520	0.0086014	0.035043	2	230	9	14305	cellular amino acid metabolic process	SEPHS2|SCLY
10608	0.0094117	0.036975	2	241	9	14305	posttranscriptional regulation of gene expression	SEPSECS|EEFSEC
97	0.010024	0.038023	1	16	9	14305	sulfur amino acid biosynthetic process	SEPHS2

## Sheet: MF
GO-ID	p-value	corr p-value	x	n	X	N	Description	Genes in test set
16781	3.0192e-07	9.2087e-06	2	2	9	15443	phosphotransferase activity, paired acceptors	SEPHS2|SEPHS1
4756	3.0192e-07	9.2087e-06	2	2	9	15443	selenide, water dikinase activity	SEPHS2|SEPHS1
4791	3.0165e-06	6.1336e-05	2	5	9	15443	thioredoxin-disulfide reductase activity	TXNRD3|TXNRD2
16668	1.0846e-05	0.00016541	2	9	9	15443	oxidoreductase activity, acting on sulfur group of donors, NAD or NADP as acceptor	TXNRD3|TXNRD2
3824	4.6177e-05	0.00056336	9	5096	9	15443	catalytic activity	SEPHS2|SEPHS1|PSTK|SCLY|SEPSECS|TXNRD3|TXNRD2|DIO1|EEFSEC
49	8.2779e-05	0.00084158	2	24	9	15443	tRNA binding	SEPSECS|EEFSEC
50661	0.00019896	0.0015779	2	37	9	15443	NADP or NADPH binding	TXNRD3|TXNRD2
17076	0.00022538	0.0015779	6	1928	9	15443	purine nucleotide binding	SEPHS2|SEPHS1|PSTK|TXNRD3|TXNRD2|EEFSEC
16667	0.00023281	0.0015779	2	40	9	15443	oxidoreductase activity, acting on sulfur group of donors	TXNRD3|TXNRD2
16209	0.00032197	0.0018816	2	47	9	15443	antioxidant activity	TXNRD3|TXNRD2
48037	0.0003393	0.0018816	3	253	9	15443	cofactor binding	SCLY|TXNRD3|TXNRD2
166	0.00054198	0.0027346	6	2254	9	15443	nucleotide binding	SEPHS2|SEPHS1|PSTK|TXNRD3|TXNRD2|EEFSEC
9000	0.00058279	0.0027346	1	1	9	15443	selenocysteine lyase activity	SCLY
50660	0.0007766	0.0033838	2	73	9	15443	FAD binding	TXNRD3|TXNRD2
30554	0.00097721	0.0037295	5	1577	9	15443	adenyl nucleotide binding	SEPHS2|SEPHS1|PSTK|TXNRD3|TXNRD2
16651	0.0010026	0.0037295	2	83	9	15443	oxidoreductase activity, acting on NADH or NADPH	TXNRD3|TXNRD2
1883	0.0010849	0.0037295	5	1613	9	15443	purine nucleoside binding	SEPHS2|SEPHS1|PSTK|TXNRD3|TXNRD2
1882	0.0011164	0.0037295	5	1623	9	15443	nucleoside binding	SEPHS2|SEPHS1|PSTK|TXNRD3|TXNRD2
16740	0.0011616	0.0037295	5	1637	9	15443	transferase activity	SEPHS2|SEPHS1|PSTK|SCLY|SEPSECS
4800	0.0017475	0.0053298	1	3	9	15443	thyroxine 5'-deiodinase activity	DIO1
50662	0.0046591	0.013533	2	181	9	15443	coenzyme binding	TXNRD3|TXNRD2
16491	0.0059955	0.016624	3	686	9	15443	oxidoreductase activity	TXNRD3|TXNRD2|DIO1
16846	0.0069736	0.018495	1	12	9	15443	carbon-sulfur lyase activity	SCLY
16301	0.0074358	0.018899	3	741	9	15443	kinase activity	SEPHS2|SEPHS1|PSTK
8430	0.0081316	0.019841	1	14	9	15443	selenium binding	DIO1
15035	0.0087102	0.020435	1	15	9	15443	protein disulfide oxidoreductase activity	TXNRD3
3746	0.011599	0.024913	1	20	9	15443	translation elongation factor activity	EEFSEC
15036	0.011599	0.024913	1	20	9	15443	disulfide oxidoreductase activity	TXNRD3
16772	0.011844	0.024913	3	877	9	15443	transferase activity, transferring phosphorus-containing groups	SEPHS2|SEPHS1|PSTK
32555	0.015578	0.030653	4	1845	9	15443	purine ribonucleotide binding	SEPHS2|SEPHS1|PSTK|EEFSEC
32553	0.015578	0.030653	4	1845	9	15443	ribonucleotide binding	SEPHS2|SEPHS1|PSTK|EEFSEC
5525	0.018721	0.035656	2	373	9	15443	GTP binding	SEPHS1|EEFSEC
19001	0.019874	0.035656	2	385	9	15443	guanyl nucleotide binding	SEPHS1|EEFSEC
32561	0.019874	0.035656	2	385	9	15443	guanyl ribonucleotide binding	SEPHS1|EEFSEC

## Sheet: CC
GO-ID	p-value	corr p-value	x	n	X	N	Description	Genes in test set
