# Supplementary material for: Network-Based Approach to Identify Potential Targets and Drugs that Promote Neuroprotection and Neurorepair in Acute Ischemic Stroke
Source: Sci Rep. 2017 Jan 5;7:40137. doi: 10.1038/srep40137 (PMC5215297; doi:10.1038/srep40137)
Supplement: Supplementary Dataset 5 [file srep40137-s5.zip › srep40137-s5/srep40137-s7.xls]

## Sheet: BP
GO-ID	p-value	corr p-value	x	n	X	N	Description	Genes in test set
6555	2.8664e-11	2.3504e-09	4	13	8	14302	methionine metabolic process	MRI1|ENOPH1|APIP|SMS
9066	3.542e-10	8.7113e-09	4	23	8	14302	aspartate family amino acid metabolic process	MRI1|ENOPH1|APIP|SMS
9309	3.8586e-10	8.7113e-09	5	86	8	14302	amine biosynthetic process	MRI1|SRM|ENOPH1|APIP|SMS
96	4.2494e-10	8.7113e-09	4	24	8	14302	sulfur amino acid metabolic process	MRI1|ENOPH1|APIP|SMS
9086	1.376e-08	2.2567e-07	3	10	8	14302	methionine biosynthetic process	MRI1|ENOPH1|APIP
9067	6.4113e-08	7.5104e-07	3	16	8	14302	aspartate family amino acid biosynthetic process	MRI1|ENOPH1|APIP
97	6.4113e-08	7.5104e-07	3	16	8	14302	sulfur amino acid biosynthetic process	MRI1|ENOPH1|APIP
44106	2.4204e-07	2.481e-06	5	309	8	14302	cellular amine metabolic process	MRI1|SRM|ENOPH1|APIP|SMS
44271	3.208e-07	2.9228e-06	5	327	8	14302	cellular nitrogen compound biosynthetic process	MRI1|SRM|ENOPH1|APIP|SMS
6790	3.7887e-07	3.1068e-06	4	125	8	14302	sulfur metabolic process	MRI1|ENOPH1|APIP|SMS
6519	5.5387e-07	4.1289e-06	5	365	8	14302	cellular amino acid and derivative metabolic process	MRI1|SRM|ENOPH1|APIP|SMS
9308	9.7373e-07	6.6538e-06	5	409	8	14302	amine metabolic process	MRI1|SRM|ENOPH1|APIP|SMS
44283	1.478e-06	9.3231e-06	5	445	8	14302	small molecule biosynthetic process	MRI1|SRM|ENOPH1|APIP|SMS
8652	2.3624e-06	1.3837e-05	3	51	8	14302	cellular amino acid biosynthetic process	MRI1|ENOPH1|APIP
44272	2.6561e-06	1.452e-05	3	53	8	14302	sulfur compound biosynthetic process	MRI1|ENOPH1|APIP
6520	4.3364e-06	2.2224e-05	4	230	8	14302	cellular amino acid metabolic process	MRI1|ENOPH1|APIP|SMS
6596	7.6534e-06	3.6916e-05	2	8	8	14302	polyamine biosynthetic process	SRM|SMS
6595	1.2293e-05	5.6002e-05	2	10	8	14302	polyamine metabolic process	SRM|SMS
44281	1.8062e-05	7.795e-05	6	1370	8	14302	small molecule metabolic process	MRI1|SRM|MTAP|ENOPH1|APIP|SMS
46394	7.8043e-05	0.00030474	3	163	8	14302	carboxylic acid biosynthetic process	MRI1|ENOPH1|APIP
16053	7.8043e-05	0.00030474	3	163	8	14302	organic acid biosynthetic process	MRI1|ENOPH1|APIP
19752	0.00014655	0.00050906	4	563	8	14302	carboxylic acid metabolic process	MRI1|ENOPH1|APIP|SMS
43436	0.00014655	0.00050906	4	563	8	14302	oxoacid metabolic process	MRI1|ENOPH1|APIP|SMS
6082	0.00015375	0.00050906	4	570	8	14302	organic acid metabolic process	MRI1|ENOPH1|APIP|SMS
42180	0.00016121	0.00050906	4	577	8	14302	cellular ketone metabolic process	MRI1|ENOPH1|APIP|SMS
42401	0.00016141	0.00050906	2	35	8	14302	cellular biogenic amine biosynthetic process	SRM|SMS
34641	0.00020088	0.00061007	6	2078	8	14302	cellular nitrogen compound metabolic process	MRI1|SRM|MTAP|ENOPH1|APIP|SMS
6807	0.00027542	0.00080659	6	2196	8	14302	nitrogen compound metabolic process	MRI1|SRM|MTAP|ENOPH1|APIP|SMS
42398	0.00047681	0.0013482	2	60	8	14302	cellular amino acid derivative biosynthetic process	SRM|SMS
8152	0.00090456	0.0024135	8	5958	8	14302	metabolic process	MRI1|SAT1|SRM|SAT2|MTAP|ENOPH1|APIP|SMS
44249	0.00093434	0.0024135	5	1687	8	14302	cellular biosynthetic process	MRI1|SRM|ENOPH1|APIP|SMS
6865	0.000955	0.0024135	2	85	8	14302	amino acid transport	SAT1|SAT2
43102	0.0011185	0.0024135	1	2	8	14302	amino acid salvage	ENOPH1
71267	0.0011185	0.0024135	1	2	8	14302	L-methionine salvage	ENOPH1
71265	0.0011185	0.0024135	1	2	8	14302	L-methionine biosynthetic process	ENOPH1
8215	0.0011185	0.0024135	1	2	8	14302	spermine metabolic process	SMS
19509	0.0011185	0.0024135	1	2	8	14302	L-methionine salvage from methylthioadenosine	ENOPH1
6597	0.0011185	0.0024135	1	2	8	14302	spermine biosynthetic process	SMS
6576	0.0012161	0.0025569	2	96	8	14302	cellular biogenic amine metabolic process	SRM|SMS
9058	0.0012549	0.0025725	5	1797	8	14302	biosynthetic process	MRI1|SRM|ENOPH1|APIP|SMS
15837	0.0016213	0.0032425	2	111	8	14302	amine transport	SAT1|SAT2
8295	0.0016773	0.0032747	1	3	8	14302	spermidine biosynthetic process	SRM
6814	0.0018603	0.0035476	2	119	8	14302	sodium ion transport	SAT1|SAT2
8216	0.0022358	0.0041667	1	4	8	14302	spermidine metabolic process	SRM
46942	0.0025271	0.0045689	2	139	8	14302	carboxylic acid transport	SAT1|SAT2
15849	0.002563	0.0045689	2	140	8	14302	organic acid transport	SAT1|SAT2
6575	0.003927	0.0068514	2	174	8	14302	cellular amino acid derivative metabolic process	SRM|SMS
43094	0.0044672	0.0076315	1	8	8	14302	cellular metabolic compound salvage	ENOPH1
8272	0.0083617	0.013713	1	15	8	14302	sulfate transport	SAT1
15804	0.0083617	0.013713	1	15	8	14302	neutral amino acid transport	SAT1
15672	0.0096893	0.015579	2	277	8	14302	monovalent inorganic cation transport	SAT1|SAT2
30001	0.021713	0.03424	2	423	8	14302	metal ion transport	SAT1|SAT2
44237	0.024852	0.03845	6	4989	8	14302	cellular metabolic process	MRI1|SRM|MTAP|ENOPH1|APIP|SMS
15698	0.027635	0.041964	1	50	8	14302	inorganic anion transport	SAT1
6812	0.031148	0.046439	2	513	8	14302	cation transport	SAT1|SAT2
44238	0.033457	0.048991	6	5287	8	14302	primary metabolic process	MRI1|SRM|MTAP|ENOPH1|APIP|SMS
9116	0.03471	0.049933	1	63	8	14302	nucleoside metabolic process	MTAP

## Sheet: MF
GO-ID	p-value	corr p-value	x	n	X	N	Description	Genes in test set
4145	2.3495e-07	1.0103e-05	2	2	8	15439	diamine N-acetyltransferase activity	SAT1|SAT2
4766	2.3495e-07	1.0103e-05	2	2	8	15439	spermidine synthase activity	SRM|SMS
3824	0.00014015	0.0033811	8	5095	8	15439	catalytic activity	MRI1|SAT1|SRM|SAT2|MTAP|ENOPH1|APIP|SMS
16765	0.00027296	0.0033811	2	49	8	15439	transferase activity, transferring alkyl or aryl (other than methyl) groups	SRM|SMS
8080	0.00030753	0.0033811	2	52	8	15439	N-acetyltransferase activity	SAT1|SAT2
15171	0.00038278	0.0033811	2	58	8	15439	amino acid transmembrane transporter activity	SAT1|SAT2
16407	0.00046611	0.0033811	2	64	8	15439	acetyltransferase activity	SAT1|SAT2
16410	0.00049568	0.0033811	2	66	8	15439	N-acyltransferase activity	SAT1|SAT2
46523	0.00051817	0.0033811	1	1	8	15439	S-methyl-5-thioribose-1-phosphate isomerase activity	MRI1
43874	0.00051817	0.0033811	1	1	8	15439	acireductone synthase activity	ENOPH1
17061	0.00051817	0.0033811	1	1	8	15439	S-methyl-5-thioadenosine phosphorylase activity	MTAP
16768	0.00051817	0.0033811	1	1	8	15439	spermine synthase activity	SMS
43809	0.00051817	0.0033811	1	1	8	15439	methylthioribulose 1-phosphate dehydratase activity	APIP
16740	0.00056477	0.0033811	5	1636	8	15439	transferase activity	SAT1|SRM|SAT2|MTAP|SMS
5275	0.00058973	0.0033811	2	72	8	15439	amine transmembrane transporter activity	SAT1|SAT2
46943	0.00089954	0.0046528	2	89	8	15439	carboxylic acid transmembrane transporter activity	SAT1|SAT2
5342	0.00091975	0.0046528	2	90	8	15439	organic acid transmembrane transporter activity	SAT1|SAT2
19531	0.0015538	0.0074237	1	3	8	15439	oxalate transmembrane transporter activity	SAT1
15293	0.0019057	0.0086259	2	130	8	15439	symporter activity	SAT1|SAT2
4645	0.0020713	0.0089064	1	4	8	15439	phosphorylase activity	MTAP
15108	0.0025885	0.010119	1	5	8	15439	chloride transmembrane transporter activity	SAT1
8967	0.0025885	0.010119	1	5	8	15439	phosphoglycolate phosphatase activity	ENOPH1
8415	0.0036142	0.013234	2	180	8	15439	acyltransferase activity	SAT1|SAT2
16747	0.0036933	0.013234	2	182	8	15439	transferase activity, transferring acyl groups other than amino-acyl groups	SAT1|SAT2
16746	0.0040591	0.013842	2	191	8	15439	transferase activity, transferring acyl groups	SAT1|SAT2
15291	0.0041847	0.013842	2	194	8	15439	secondary active transmembrane transporter activity	SAT1|SAT2
5283	0.0046551	0.014827	1	9	8	15439	sodium:amino acid symporter activity	SAT1
8271	0.0051711	0.015335	1	10	8	15439	secondary active sulfate transmembrane transporter activity	SAT1
16861	0.0051711	0.015335	1	10	8	15439	intramolecular oxidoreductase activity, interconverting aldoses and ketoses	MRI1
5416	0.0056869	0.016303	1	11	8	15439	cation:amino acid symporter activity	SAT1
15116	0.0062025	0.017207	1	12	8	15439	sulfate transmembrane transporter activity	SAT1
5310	0.0082625	0.022206	1	16	8	15439	dicarboxylic acid transmembrane transporter activity	SAT1
15175	0.010319	0.026891	1	20	8	15439	neutral amino acid transmembrane transporter activity	SAT1
22804	0.012472	0.031546	2	341	8	15439	active transmembrane transporter activity	SAT1|SAT2
5343	0.013396	0.032917	1	26	8	15439	organic acid:sodium symporter activity	SAT1
15179	0.017997	0.042992	1	35	8	15439	L-amino acid transmembrane transporter activity	SAT1
15103	0.018507	0.043016	1	36	8	15439	inorganic anion transmembrane transporter activity	SAT1
16860	0.020035	0.04416	1	39	8	15439	intramolecular oxidoreductase activity	MRI1
4715	0.020544	0.04416	1	40	8	15439	non-membrane spanning protein tyrosine kinase activity	SRM
16836	0.021053	0.04416	1	41	8	15439	hydro-lyase activity	APIP
16763	0.021053	0.04416	1	41	8	15439	transferase activity, transferring pentosyl groups	MTAP

## Sheet: Sheet3
GO-ID	p-value	corr p-value	x	n	X	N	Description	Genes in test set
5737	0.002261	0.042959	8	7648	8	16374	cytoplasm	MRI1|SAT1|SRM|SAT2|MTAP|ENOPH1|APIP|SMS
