# Supplementary material for: Network-Based Approach to Identify Potential Targets and Drugs that Promote Neuroprotection and Neurorepair in Acute Ischemic Stroke
Source: Sci Rep. 2017 Jan 5;7:40137. doi: 10.1038/srep40137 (PMC5215297; doi:10.1038/srep40137)
Supplement: Supplementary Dataset 5 [file srep40137-s5.zip › srep40137-s5/srep40137-s9.xls]

## Sheet: BP
GO-ID	p-value	corr p-value	x	n	X	N	Description	Genes in test set
51189	5.8355e-08	2.4392e-06	3	7	18	14306	prosthetic group metabolic process	MOCOS|GPHN|MOCS2
19720	5.8355e-08	2.4392e-06	3	7	18	14306	Mo-molybdopterin cofactor metabolic process	MOCOS|GPHN|MOCS2
32324	5.8355e-08	2.4392e-06	3	7	18	14306	molybdopterin cofactor biosynthetic process	MOCOS|GPHN|MOCS2
43545	5.8355e-08	2.4392e-06	3	7	18	14306	molybdopterin cofactor metabolic process	MOCOS|GPHN|MOCS2
6777	5.8355e-08	2.4392e-06	3	7	18	14306	Mo-molybdopterin cofactor biosynthetic process	MOCOS|GPHN|MOCS2
42559	4.746e-07	1.6532e-05	3	13	18	14306	pteridine and derivative biosynthetic process	MOCOS|GPHN|MOCS2
6725	7.4312e-07	2.2187e-05	5	144	18	14306	cellular aromatic compound metabolic process	MOCOS|XDH|GPHN|MOCS2|TPMT
19438	1.1249e-06	2.629e-05	3	17	18	14306	aromatic compound biosynthetic process	MOCOS|GPHN|MOCS2
9108	1.1321e-06	2.629e-05	4	65	18	14306	coenzyme biosynthetic process	MOCOS|GPHN|MOCS2|PDXK
60012	1.4953e-06	3.1251e-05	2	2	18	14306	synaptic transmission, glycinergic	GLRB|GLRA1
46483	2.3886e-06	4.5383e-05	6	337	18	14306	heterocycle metabolic process	MOCOS|XDH|GPHN|MOCS2|PDXK|PNPO
42558	3.3298e-06	5.5107e-05	3	24	18	14306	pteridine and derivative metabolic process	MOCOS|GPHN|MOCS2
42816	4.4824e-06	5.5107e-05	2	3	18	14306	vitamin B6 metabolic process	PDXK|PNPO
42819	4.4824e-06	5.5107e-05	2	3	18	14306	vitamin B6 biosynthetic process	PDXK|PNPO
60013	4.4824e-06	5.5107e-05	2	3	18	14306	righting reflex	GLRB|GLRA1
8615	4.4824e-06	5.5107e-05	2	3	18	14306	pyridoxine biosynthetic process	PDXK|PNPO
8614	4.4824e-06	5.5107e-05	2	3	18	14306	pyridoxine metabolic process	PDXK|PNPO
51188	6.1288e-06	7.1162e-05	4	99	18	14306	cofactor biosynthetic process	MOCOS|GPHN|MOCS2|PDXK
6732	3.5134e-05	0.00038648	4	154	18	14306	coenzyme metabolic process	MOCOS|GPHN|MOCS2|PDXK
60004	4.168e-05	0.00043556	2	8	18	14306	reflex	GLRB|GLRA1
18130	6.0386e-05	0.00060098	3	62	18	14306	heterocycle biosynthetic process	MOCOS|GPHN|MOCS2
7340	9.7954e-05	0.00093056	2	12	18	14306	acrosome reaction	GLRB|GLRA1
51186	0.00010502	0.00095435	4	204	18	14306	cofactor metabolic process	MOCOS|GPHN|MOCS2|PDXK
1964	0.00013486	0.0011744	2	14	18	14306	startle response	GLRB|GLRA1
7218	0.00015487	0.0012947	3	85	18	14306	neuropeptide signaling pathway	GLRB|GLRA1|GLRA2
7628	0.00028031	0.0022533	2	20	18	14306	adult walking behavior	GLRB|GLRA1
17156	0.00034029	0.0026341	2	22	18	14306	calcium ion-dependent exocytosis	GLRB|GLRA1
42364	0.00037242	0.0027799	2	23	18	14306	water-soluble vitamin biosynthetic process	PDXK|PNPO
7268	0.00039387	0.0028386	4	288	18	14306	synaptic transmission	GLRB|GLRA1|GLRA3|NOVA1
9110	0.00055436	0.003862	2	28	18	14306	vitamin biosynthetic process	PDXK|PNPO
7270	0.00059497	0.0040113	2	29	18	14306	nerve-nerve synaptic transmission	GLRB|GLRA1
19226	0.00075303	0.0049182	4	342	18	14306	transmission of nerve impulse	GLRB|GLRA1|GLRA3|NOVA1
55114	0.00097622	0.0061828	5	647	18	14306	oxidation reduction	XDH|SQRDL|SUOX|AOX1|PNPO
6767	0.0011337	0.0069691	2	40	18	14306	water-soluble vitamin metabolic process	PDXK|PNPO
42822	0.0012582	0.0071072	1	1	18	14306	pyridoxal phosphate metabolic process	PDXK
42823	0.0012582	0.0071072	1	1	18	14306	pyridoxal phosphate biosynthetic process	PDXK
9115	0.0012582	0.0071072	1	1	18	14306	xanthine catabolic process	XDH
8344	0.0017673	0.0097203	2	50	18	14306	adult locomotory behavior	GLRB|GLRA1
50905	0.0020584	0.011031	2	54	18	14306	neuromuscular process	GLRB|GLRA1
46110	0.0025149	0.01282	1	2	18	14306	xanthine metabolic process	XDH
6145	0.0025149	0.01282	1	2	18	14306	purine base catabolic process	XDH
7338	0.0027039	0.013455	2	62	18	14306	single fertilization	GLRB|GLRA1
71318	0.0037702	0.018325	1	3	18	14306	cellular response to ATP	PDXP
30534	0.0040329	0.019156	2	76	18	14306	adult behavior	GLRB|GLRA1
9566	0.0042431	0.019707	2	78	18	14306	fertilization	GLRB|GLRA1
7626	0.0045356	0.020312	3	273	18	14306	locomotory behavior	GLRB|GLRA1|NOVA1
6766	0.0045678	0.020312	2	81	18	14306	vitamin metabolic process	PDXK|PNPO
46113	0.0050239	0.021875	1	4	18	14306	nucleobase catabolic process	XDH
7267	0.0054225	0.023129	4	587	18	14306	cell-cell signaling	GLRB|GLRA1|GLRA3|NOVA1
46500	0.0062761	0.026234	1	5	18	14306	S-adenosylmethionine metabolic process	TPMT
44271	0.0074839	0.029132	3	327	18	14306	cellular nitrogen compound biosynthetic process	MOCOS|GPHN|MOCS2
15884	0.0075269	0.029132	1	6	18	14306	folic acid transport	SLC19A1
46498	0.0075269	0.029132	1	6	18	14306	S-adenosylhomocysteine metabolic process	TPMT
60080	0.0075269	0.029132	1	6	18	14306	regulation of inhibitory postsynaptic membrane potential	GLRA1
6887	0.0084172	0.031985	2	111	18	14306	exocytosis	GLRB|GLRA1
2087	0.010024	0.036121	1	8	18	14306	regulation of respiratory gaseous exchange by neurological system process	GLRA1
50884	0.010024	0.036121	1	8	18	14306	neuromuscular process controlling posture	GLRA1
44065	0.010024	0.036121	1	8	18	14306	regulation of respiratory system process	GLRA1
6790	0.010575	0.03746	2	125	18	14306	sulfur metabolic process	MOCS2|TPMT
42391	0.011736	0.040881	2	132	18	14306	regulation of membrane potential	GLRB|GLRA1
6811	0.012781	0.043789	4	751	18	14306	ion transport	GLRB|GLRA1|GLRA3|GLRA2
60081	0.013758	0.045643	1	11	18	14306	membrane hyperpolarization	GLRA1
43576	0.013758	0.045643	1	11	18	14306	regulation of respiratory gaseous exchange	GLRA1

## Sheet: MF
GO-ID	p-value	corr p-value	x	n	X	N	Description	Genes in test set
16933	2.0447e-12	2.4128e-10	4	4	20	15444	extracellular-glycine-gated ion channel activity	GLRB|GLRA1|GLRA3|GLRA2
16934	1.8572e-09	1.0958e-07	3	3	20	15444	extracellular-glycine-gated chloride channel activity	GLRA1|GLRA3|GLRA2
5237	7.4227e-09	2.9196e-07	3	4	20	15444	inhibitory extracellular ligand-gated ion channel activity	GLRA1|GLRA3|GLRA2
30151	3.7052e-08	1.093e-06	3	6	20	15444	molybdenum ion binding	MOCOS|XDH|SUOX
5231	3.836e-07	9.0529e-06	4	48	20	15444	excitatory extracellular ligand-gated ion channel activity	GLRB|GLRA1|GLRA3|GLRA2
48037	5.8238e-07	1.1453e-05	6	253	20	15444	cofactor binding	MOCOS|XDH|SUOX|PDXK|AOX1|PNPO
33883	1.5933e-06	1.8801e-05	2	2	20	15444	pyridoxal phosphatase activity	PHOSPHO2|PDXP
16726	1.5933e-06	1.8801e-05	2	2	20	15444	oxidoreductase activity, acting on CH or CH2 groups, NAD or NADP as acceptor	XDH|AOX1
43546	1.5933e-06	1.8801e-05	2	2	20	15444	molybdopterin cofactor binding	XDH|SUOX
4854	1.5933e-06	1.8801e-05	2	2	20	15444	xanthine dehydrogenase activity	XDH|AOX1
5230	2.1017e-06	2.2545e-05	4	73	20	15444	extracellular ligand-gated ion channel activity	GLRB|GLRA1|GLRA3|GLRA2
22834	1.8494e-05	0.00016787	4	126	20	15444	ligand-gated channel activity	GLRB|GLRA1|GLRA3|GLRA2
15276	1.8494e-05	0.00016787	4	126	20	15444	ligand-gated ion channel activity	GLRB|GLRA1|GLRA3|GLRA2
16597	5.4761e-05	0.00046156	3	58	20	15444	amino acid binding	GLRA1|GLRA2|SLC19A1
16594	7.1253e-05	0.00052549	2	10	20	15444	glycine binding	GLRA1|GLRA2
16725	7.1253e-05	0.00052549	2	10	20	15444	oxidoreductase activity, acting on CH or CH2 groups	XDH|AOX1
50662	7.6346e-05	0.00052993	4	181	20	15444	coenzyme binding	XDH|SUOX|AOX1|PNPO
5254	8.8211e-05	0.00057827	3	68	20	15444	chloride channel activity	GLRA1|GLRA3|GLRA2
5253	0.00011817	0.00073388	3	75	20	15444	anion channel activity	GLRA1|GLRA3|GLRA2
51537	0.00026888	0.0015864	2	19	20	15444	2 iron, 2 sulfur cluster binding	XDH|AOX1
43176	0.00039708	0.0022312	3	113	20	15444	amine binding	GLRA1|GLRA2|SLC19A1
22836	0.00056975	0.0030559	4	306	20	15444	gated channel activity	GLRB|GLRA1|GLRA3|GLRA2
19842	0.00061179	0.0031388	3	131	20	15444	vitamin binding	MOCOS|PDXK|SLC19A1
8509	0.00080561	0.0039609	3	144	20	15444	anion transmembrane transporter activity	GLRA1|GLRA3|GLRA2
31406	0.00087224	0.004117	3	148	20	15444	carboxylic acid binding	GLRA1|GLRA2|SLC19A1
9055	0.0011531	0.00413	3	163	20	15444	electron carrier activity	XDH|SUOX|AOX1
5216	0.0012664	0.00413	4	379	20	15444	ion channel activity	GLRB|GLRA1|GLRA3|GLRA2
8265	0.001295	0.00413	1	1	20	15444	Mo-molybdopterin cofactor sulfurase activity	MOCOS
30366	0.001295	0.00413	1	1	20	15444	Mo-molybdopterin synthase activity	MOCS2
15350	0.001295	0.00413	1	1	20	15444	methotrexate transporter activity	SLC19A1
8478	0.001295	0.00413	1	1	20	15444	pyridoxal kinase activity	PDXK
8482	0.001295	0.00413	1	1	20	15444	sulfite oxidase activity	SUOX
8119	0.001295	0.00413	1	1	20	15444	thiopurine S-methyltransferase activity	TPMT
4733	0.001295	0.00413	1	1	20	15444	pyridoxamine-phosphate oxidase activity	PNPO
16727	0.001295	0.00413	1	1	20	15444	oxidoreductase activity, acting on CH or CH2 groups, oxygen as acceptor	XDH
31403	0.001295	0.00413	1	1	20	15444	lithium ion binding	PDXK
4855	0.001295	0.00413	1	1	20	15444	xanthine oxidase activity	XDH
22838	0.0013943	0.0043296	4	389	20	15444	substrate-specific channel activity	GLRB|GLRA1|GLRA3|GLRA2
16491	0.0015139	0.0045806	5	686	20	15444	oxidoreductase activity	XDH|SQRDL|SUOX|AOX1|PNPO
15267	0.0016028	0.0046551	4	404	20	15444	channel activity	GLRB|GLRA1|GLRA3|GLRA2
22803	0.0016175	0.0046551	4	405	20	15444	passive transmembrane transporter activity	GLRB|GLRA1|GLRA3|GLRA2
51536	0.0021103	0.005742	2	53	20	15444	iron-sulfur cluster binding	XDH|AOX1
51540	0.0021103	0.005742	2	53	20	15444	metal cluster binding	XDH|AOX1
30170	0.0021898	0.005742	2	54	20	15444	pyridoxal phosphate binding	MOCOS|PDXK
70279	0.0021898	0.005742	2	54	20	15444	vitamin B6 binding	MOCOS|PDXK
5506	0.0022551	0.0057848	3	206	20	15444	iron ion binding	XDH|SUOX|AOX1
4031	0.0025884	0.0062333	1	2	20	15444	aldehyde oxidase activity	AOX1
16623	0.0025884	0.0062333	1	2	20	15444	oxidoreductase activity, acting on the aldehyde or oxo group of donors, oxygen as acceptor	AOX1
30977	0.0025884	0.0062333	1	2	20	15444	taurine binding	GLRA1
3824	0.0033477	0.0079006	13	5096	20	15444	catalytic activity	XDH|MOCOS|SUOX|SQRDL|PDXK|MOCS2|ETHE1|PDXP|TPMT|GPHN|AOX1|PHOSPHO2|PNPO
50660	0.0039627	0.0091685	2	73	20	15444	FAD binding	XDH|AOX1
22857	0.0048516	0.011009	5	896	20	15444	transmembrane transporter activity	GLRB|GLRA1|GLRA3|GLRA2|SLC19A1
8517	0.0051705	0.011298	1	4	20	15444	folic acid transporter activity	SLC19A1
8518	0.0051705	0.011298	1	4	20	15444	reduced folate carrier activity	SLC19A1
31402	0.0064591	0.013858	1	5	20	15444	sodium ion binding	PDXK
8172	0.0077461	0.015759	1	6	20	15444	S-methyltransferase activity	TPMT
16670	0.0077461	0.015759	1	6	20	15444	oxidoreductase activity, acting on sulfur group of donors, oxygen as acceptor	SUOX
30955	0.0077461	0.015759	1	6	20	15444	potassium ion binding	PDXK
15075	0.011969	0.023938	4	711	20	15444	ion transmembrane transporter activity	GLRB|GLRA1|GLRA3|GLRA2
31420	0.012879	0.025328	1	10	20	15444	alkali metal ion binding	PDXK
5215	0.014193	0.027455	5	1160	20	15444	transporter activity	GLRB|GLRA1|GLRA3|GLRA2|SLC19A1
51184	0.015435	0.02891	1	12	20	15444	cofactor transporter activity	SLC19A1
10181	0.015435	0.02891	1	12	20	15444	FMN binding	PNPO
51183	0.016711	0.030811	1	13	20	15444	vitamin transporter activity	SLC19A1
16641	0.017986	0.032156	1	14	20	15444	oxidoreductase activity, acting on the CH-NH2 group of donors, oxygen as acceptor	PNPO
5542	0.017986	0.032156	1	14	20	15444	folic acid binding	SLC19A1
22891	0.019191	0.033799	4	818	20	15444	substrate-specific transmembrane transporter activity	GLRB|GLRA1|GLRA3|GLRA2
15238	0.02053	0.035625	1	16	20	15444	drug transmembrane transporter activity	SLC19A1
16638	0.023068	0.039449	1	18	20	15444	oxidoreductase activity, acting on the CH-NH2 group of donors	PNPO

## Sheet: CC
GO-ID	p-value	corr p-value	x	n	X	N	Description	Genes in test set
34707	3.3629e-07	1.4073e-05	4	55	18	16378	chloride channel complex	GLRB|GLRA1|GLRA3|GLRA2
45211	4.691e-07	1.4073e-05	5	150	18	16378	postsynaptic membrane	GPHN|GLRB|GLRA1|GLRA3|GLRA2
44456	8.5857e-06	0.00017171	5	271	18	16378	synapse part	GPHN|GLRB|GLRA1|GLRA3|GLRA2
45202	3.7035e-05	0.00055552	5	367	18	16378	synapse	GPHN|GLRB|GLRA1|GLRA3|GLRA2
34702	6.7257e-05	0.00080708	4	208	18	16378	ion channel complex	GLRB|GLRA1|GLRA3|GLRA2
30054	0.00019587	0.0019587	5	522	18	16378	cell junction	GPHN|GLRB|GLRA1|GLRA3|GLRA2
19008	0.0021969	0.018831	1	2	18	16378	molybdopterin synthase complex	MOCS2
44459	0.0037358	0.028018	7	1999	18	16378	plasma membrane part	GPHN|GLRB|GLRA1|GLRA3|BTN1A1|GLRA2|SLC19A1
5887	0.0073919	0.047765	5	1177	18	16378	integral to plasma membrane	GLRB|GLRA1|BTN1A1|GLRA2|SLC19A1
31226	0.0079608	0.047765	5	1198	18	16378	intrinsic to plasma membrane	GLRB|GLRA1|BTN1A1|GLRA2|SLC19A1
