# Supplementary material for: Network-Based Approach to Identify Potential Targets and Drugs that Promote Neuroprotection and Neurorepair in Acute Ischemic Stroke
Source: Sci Rep. 2017 Jan 5;7:40137. doi: 10.1038/srep40137 (PMC5215297; doi:10.1038/srep40137)
Supplement: Supplementary Dataset 5 [file srep40137-s5.zip › srep40137-s5/srep40137-s8.xls]

## Sheet: BP
GO-ID	p-value	corr p-value	x	n	X	N	Description	Genes in test set
6629	1.0388e-70	7.5005e-68	66	834	77	14305	lipid metabolic process	CYP2J2|PTGS1|EPT1|LTC4S|GPCPD1|ELOVL5|LCAT|ELOVL2|PLA2G1B|ALOX12B|PTDSS1|PTDSS2|PLD3|PLD2|PLD1|PLD6|PLD4|PISD|LYPLA1|LPCAT2|CHPT1|LPCAT4|PNPLA6|PNPLA7|ALOX15|ALOX15B|PLA2G7|PLA2G2A|PLA2G6|PLA2G2C|PLA2G3|PLA2G2E|PLA2G2D|PLA2G5|PLA2G2F|ALOX12|ENPP6|ENPP2|PAFAH2|HST16992|PLBD1|CEPT1|LPCAT1|ALOX5AP|PLA2G12A|PLA2G12B|PAFAH1B3|PEMT|PLA2G16|PLA2G15|PLA2G10|PLB1|FADS3|FADS2|CYP4A11|PLA2G4A|MBOAT7|LTA4H|C…
44255	6.2973e-54	2.2733e-51	51	550	77	14305	cellular lipid metabolic process	CYP2J2|PTGS1|EPT1|LTC4S|ELOVL5|LCAT|ELOVL2|PLA2G1B|ALOX12B|PTDSS1|PTDSS2|PLD2|PLD1|PISD|LYPLA1|LPCAT2|CHPT1|LPCAT4|PNPLA6|ALOX15|ALOX15B|PLA2G2A|PLA2G6|PLA2G2C|PLA2G3|PLA2G2E|PLA2G2D|PLA2G5|PLA2G2F|ALOX12|HST16992|CEPT1|LPCAT1|ALOX5AP|PLA2G12A|PEMT|PLA2G15|PLA2G10|FADS3|FADS2|CYP4A11|PLA2G4A|MBOAT7|CYP4F3|LTA4H|CYP4F2|ALOX5|C3F|PLA2G4C|PLA2G4B|PLA2G4E
6644	8.9639e-42	2.1573e-39	33	197	77	14305	phospholipid metabolic process	HST16992|EPT1|CEPT1|LPCAT1|LCAT|PLA2G12A|PLA2G1B|PEMT|PTDSS1|PTDSS2|PLD2|PLD1|PLA2G15|PLA2G10|PISD|LPCAT2|CHPT1|LPCAT4|PNPLA6|PLA2G4A|MBOAT7|PLA2G2A|PLA2G6|PLA2G2C|C3F|PLA2G4C|PLA2G3|PLA2G2E|PLA2G4B|PLA2G2D|PLA2G4E|PLA2G5|PLA2G2F
16042	3.6879e-41	6.6566e-39	32	182	77	14305	lipid catabolic process	ENPP6|ENPP2|PAFAH2|HST16992|PLBD1|PLA2G12A|PLA2G12B|PLA2G1B|PAFAH1B3|PLD3|PLD2|PLD1|PLA2G16|PLA2G15|PLA2G10|PLB1|PLD6|PLD4|PNPLA6|PLA2G4A|PLA2G2A|PLA2G7|PLA2G6|PLA2G2C|PLA2G4C|PLA2G2E|PLA2G3|PLA2G4B|PLA2G2D|PLA2G4E|PLA2G5|PLA2G2F
19637	6.1064e-41	8.8176e-39	33	208	77	14305	organophosphate metabolic process	HST16992|EPT1|CEPT1|LPCAT1|LCAT|PLA2G12A|PLA2G1B|PEMT|PTDSS1|PTDSS2|PLD2|PLD1|PLA2G15|PLA2G10|PISD|LPCAT2|CHPT1|LPCAT4|PNPLA6|PLA2G4A|MBOAT7|PLA2G2A|PLA2G6|PLA2G2C|C3F|PLA2G4C|PLA2G3|PLA2G2E|PLA2G4B|PLA2G2D|PLA2G4E|PLA2G5|PLA2G2F
33559	5.1723e-35	6.224e-33	21	54	77	14305	unsaturated fatty acid metabolic process	CYP2J2|PLA2G10|HST16992|PTGS1|FADS3|FADS2|LTC4S|PLA2G4A|ALOX15|ALOX15B|ALOX5AP|PLA2G1B|ALOX12B|LTA4H|CYP4F3|ALOX5|CYP4F2|PLA2G4C|PLA2G4B|PLA2G5|ALOX12
6690	2.9737e-31	3.0671e-29	19	51	77	14305	icosanoid metabolic process	CYP2J2|PLA2G10|HST16992|PTGS1|LTC4S|ALOX15|PLA2G4A|ALOX15B|ALOX5AP|PLA2G1B|ALOX12B|LTA4H|CYP4F3|ALOX5|CYP4F2|PLA2G4C|PLA2G4B|PLA2G5|ALOX12
8610	1.3796e-30	1.2451e-28	31	340	77	14305	lipid biosynthetic process	PTGS1|LTC4S|EPT1|CEPT1|ELOVL5|LPCAT1|LCAT|ALOX5AP|ELOVL2|PLA2G1B|PEMT|ALOX12B|PTDSS1|PTDSS2|PLD1|FADS3|FADS2|PISD|LPCAT2|CHPT1|LPCAT4|PLA2G4A|ALOX15|ALOX15B|MBOAT7|PLA2G6|LTA4H|C3F|ALOX5|PLA2G5|ALOX12
6631	5.4016e-29	4.3333e-27	26	210	77	14305	fatty acid metabolic process	CYP2J2|HST16992|PTGS1|LTC4S|ELOVL5|ALOX5AP|ELOVL2|PLA2G1B|ALOX12B|PLA2G15|PLA2G10|FADS3|FADS2|LYPLA1|CYP4A11|ALOX15|PLA2G4A|ALOX15B|CYP4F3|LTA4H|CYP4F2|ALOX5|PLA2G4C|PLA2G4B|PLA2G5|ALOX12
32787	1.0648e-24	7.6876e-23	26	305	77	14305	monocarboxylic acid metabolic process	CYP2J2|HST16992|PTGS1|LTC4S|ELOVL5|ALOX5AP|ELOVL2|PLA2G1B|ALOX12B|PLA2G15|PLA2G10|FADS3|FADS2|LYPLA1|CYP4A11|ALOX15|PLA2G4A|ALOX15B|CYP4F3|LTA4H|CYP4F2|ALOX5|PLA2G4C|PLA2G4B|PLA2G5|ALOX12
6691	3.1091e-22	2.0407e-20	12	23	77	14305	leukotriene metabolic process	ALOX15|ALOX15B|ALOX5AP|PLA2G1B|ALOX12B|LTA4H|CYP4F3|ALOX5|CYP4F2|LTC4S|PLA2G5|ALOX12
8152	4.632e-22	2.7869e-20	72	5959	77	14305	metabolic process	CYP2J2|PTGS1|EPT1|LTC4S|GPCPD1|PSKH1|ELOVL5|LCAT|ELOVL2|VKORC1|PLA2G1B|ALOX12B|PTDSS1|PTDSS2|PLD3|PLD2|PLD1|PLD6|PLD4|PISD|LYPLA1|LPCAT2|CHPT1|LPCAT4|PNPLA6|PNPLA7|ALOX15|ALOX15B|PLA2G7|PLA2G2A|PLA2G6|PLA2G2C|PLA2G3|PLA2G2E|PLA2G2D|PLA2G5|PLA2G2F|ALOX12|CYP2U1|ENPP6|ENPP2|PAFAH2|HST16992|PLBD1|CEPT1|CYP4A22|LPCAT1|ALOX5AP|PLA2G12A|PLA2G12B|PEMT|PAFAH1B3|CHDH|PLA2G16|PLA2G15|PLA2G10|PLB1|FADS3|FAD…
43449	6.1921e-22	3.439e-20	12	24	77	14305	cellular alkene metabolic process	ALOX15|ALOX15B|ALOX5AP|PLA2G1B|ALOX12B|LTA4H|CYP4F3|ALOX5|CYP4F2|LTC4S|PLA2G5|ALOX12
38	2.1929e-21	1.1069e-19	12	26	77	14305	very long-chain fatty acid metabolic process	PLA2G4A|ALOX15|CYP2J2|PLA2G10|ALOX5AP|HST16992|ELOVL2|PTGS1|ALOX5|CYP4F2|PLA2G4C|PLA2G4B
6636	2.2996e-21	1.1069e-19	13	36	77	14305	unsaturated fatty acid biosynthetic process	PTGS1|FADS3|FADS2|LTC4S|ALOX15|ALOX15B|ALOX5AP|PLA2G1B|ALOX12B|LTA4H|ALOX5|PLA2G5|ALOX12
42180	4.1708e-21	1.8821e-19	29	578	77	14305	cellular ketone metabolic process	CYP2J2|HST16992|PTGS1|LTC4S|ELOVL5|ALOX5AP|ELOVL2|PLA2G1B|VKORC1|ALOX12B|PLD1|PLA2G15|PLA2G10|FADS3|FADS2|LYPLA1|CYP4A11|ALOX15|PLA2G4A|ALOX15B|PLA2G2A|CYP4F3|LTA4H|ALOX5|CYP4F2|PLA2G4C|PLA2G4B|PLA2G5|ALOX12
8654	7.6771e-21	3.2605e-19	17	108	77	14305	phospholipid biosynthetic process	PLD1|PISD|EPT1|LPCAT2|CHPT1|LPCAT4|PLA2G4A|CEPT1|LPCAT1|MBOAT7|LCAT|PEMT|PLA2G6|C3F|PTDSS1|PLA2G5|PTDSS2
19752	3.2009e-20	1.2164e-18	28	564	77	14305	carboxylic acid metabolic process	CYP2J2|HST16992|PTGS1|LTC4S|ELOVL5|ALOX5AP|ELOVL2|PLA2G1B|ALOX12B|PLD1|PLA2G15|PLA2G10|FADS3|FADS2|LYPLA1|CYP4A11|ALOX15|PLA2G4A|ALOX15B|PLA2G2A|CYP4F3|LTA4H|ALOX5|CYP4F2|PLA2G4C|PLA2G4B|PLA2G5|ALOX12
43436	3.2009e-20	1.2164e-18	28	564	77	14305	oxoacid metabolic process	CYP2J2|HST16992|PTGS1|LTC4S|ELOVL5|ALOX5AP|ELOVL2|PLA2G1B|ALOX12B|PLD1|PLA2G15|PLA2G10|FADS3|FADS2|LYPLA1|CYP4A11|ALOX15|PLA2G4A|ALOX15B|PLA2G2A|CYP4F3|LTA4H|ALOX5|CYP4F2|PLA2G4C|PLA2G4B|PLA2G5|ALOX12
6082	4.4516e-20	1.607e-18	28	571	77	14305	organic acid metabolic process	CYP2J2|HST16992|PTGS1|LTC4S|ELOVL5|ALOX5AP|ELOVL2|PLA2G1B|ALOX12B|PLD1|PLA2G15|PLA2G10|FADS3|FADS2|LYPLA1|CYP4A11|ALOX15|PLA2G4A|ALOX15B|PLA2G2A|CYP4F3|LTA4H|ALOX5|CYP4F2|PLA2G4C|PLA2G4B|PLA2G5|ALOX12
6650	6.7661e-20	2.3263e-18	17	122	77	14305	glycerophospholipid metabolic process	PLD1|PLA2G15|HST16992|LPCAT2|CHPT1|PNPLA6|PLA2G4A|LCAT|PLA2G1B|PLA2G2A|PEMT|PLA2G6|PLA2G4C|PTDSS1|PLA2G4B|PLA2G5|PTDSS2
44238	1.0508e-19	3.4486e-18	67	5288	77	14305	primary metabolic process	CYP2J2|PTGS1|EPT1|LTC4S|GPCPD1|PSKH1|ELOVL5|LCAT|ELOVL2|PLA2G1B|ALOX12B|PTDSS1|PTDSS2|PLD3|PLD2|PLD1|PLD6|PLD4|PISD|LYPLA1|LPCAT2|CHPT1|LPCAT4|PNPLA6|PNPLA7|ALOX15|ALOX15B|PLA2G7|PLA2G2A|PLA2G6|PLA2G2C|PLA2G3|PLA2G2E|PLA2G2D|PLA2G5|PLA2G2F|ALOX12|ENPP6|ENPP2|PAFAH2|HST16992|PLBD1|CEPT1|LPCAT1|ALOX5AP|PLA2G12A|PLA2G12B|PAFAH1B3|PEMT|PLA2G16|PLA2G15|PLA2G10|PLB1|FADS3|FADS2|CYP4A11|PLA2G4A|MBOAT7|L…
6633	3.5248e-19	1.1065e-17	15	86	77	14305	fatty acid biosynthetic process	PTGS1|FADS3|FADS2|LTC4S|ALOX15|ELOVL5|ALOX15B|ALOX5AP|ELOVL2|PLA2G1B|ALOX12B|LTA4H|ALOX5|PLA2G5|ALOX12
44281	4.099e-19	1.2331e-17	38	1371	77	14305	small molecule metabolic process	ENPP6|CYP2J2|HST16992|PTGS1|LTC4S|GPCPD1|ELOVL5|LCAT|ALOX5AP|ELOVL2|PLA2G1B|VKORC1|PEMT|ALOX12B|CHDH|PLD1|PLA2G15|PLA2G10|FADS3|FADS2|LYPLA1|LPCAT2|CHPT1|PNPLA6|CYP4A11|PLA2G4A|ALOX15|ALOX15B|PLA2G2A|LTA4H|CYP2R1|CYP4F3|ALOX5|CYP4F2|PLA2G4C|PLA2G4B|PLA2G5|ALOX12
19369	5.0815e-19	1.4675e-17	9	12	77	14305	arachidonic acid metabolic process	PLA2G4A|ALOX15|CYP2J2|PLA2G10|HST16992|PTGS1|ALOX5|PLA2G4C|PLA2G4B
43450	9.8931e-19	2.6455e-17	10	19	77	14305	alkene biosynthetic process	ALOX15|ALOX15B|ALOX5AP|PLA2G1B|ALOX12B|LTA4H|ALOX5|LTC4S|PLA2G5|ALOX12
19370	9.8931e-19	2.6455e-17	10	19	77	14305	leukotriene biosynthetic process	ALOX15|ALOX15B|ALOX5AP|PLA2G1B|ALOX12B|LTA4H|ALOX5|LTC4S|PLA2G5|ALOX12
46456	9.1954e-18	2.3711e-16	11	33	77	14305	icosanoid biosynthetic process	ALOX15|ALOX15B|ALOX5AP|PTGS1|PLA2G1B|ALOX12B|LTA4H|ALOX5|LTC4S|PLA2G5|ALOX12
46486	1.6287e-17	4.0548e-16	17	167	77	14305	glycerolipid metabolic process	PLD1|PLA2G15|HST16992|LPCAT2|CHPT1|PNPLA6|PLA2G4A|LCAT|PLA2G1B|PLA2G2A|PEMT|PLA2G6|PLA2G4C|PTDSS1|PLA2G4B|PLA2G5|PTDSS2
9056	1.757e-17	4.2285e-16	32	1007	77	14305	catabolic process	ENPP6|ENPP2|PAFAH2|HST16992|PLBD1|PLA2G12A|PLA2G12B|PLA2G1B|PAFAH1B3|PLD3|PLD2|PLD1|PLA2G16|PLA2G15|PLA2G10|PLB1|PLD6|PLD4|PNPLA6|PLA2G4A|PLA2G2A|PLA2G7|PLA2G6|PLA2G2C|PLA2G4C|PLA2G2E|PLA2G3|PLA2G4B|PLA2G2D|PLA2G4E|PLA2G5|PLA2G2F
16053	2.8725e-16	6.4811e-15	16	163	77	14305	organic acid biosynthetic process	PLD1|PTGS1|FADS3|FADS2|LTC4S|ALOX15|ELOVL5|ALOX15B|ALOX5AP|ELOVL2|PLA2G1B|ALOX12B|LTA4H|ALOX5|PLA2G5|ALOX12
46394	2.8725e-16	6.4811e-15	16	163	77	14305	carboxylic acid biosynthetic process	PLD1|PTGS1|FADS3|FADS2|LTC4S|ALOX15|ELOVL5|ALOX15B|ALOX5AP|ELOVL2|PLA2G1B|ALOX12B|LTA4H|ALOX5|PLA2G5|ALOX12
42439	1.3171e-15	2.8817e-14	10	34	77	14305	ethanolamine and derivative metabolic process	ENPP6|PLA2G4A|PLA2G15|LCAT|PEMT|PLA2G1B|LPCAT2|CHPT1|PLA2G5|PNPLA6
46474	3.4164e-12	7.2548e-11	10	70	77	14305	glycerophospholipid biosynthetic process	PLA2G4A|PLD1|LCAT|PEMT|PLA2G6|LPCAT2|PTDSS1|CHPT1|PLA2G5|PTDSS2
44237	1.2978e-11	2.6772e-10	56	4990	77	14305	cellular metabolic process	CYP2J2|PTGS1|EPT1|LTC4S|GPCPD1|PSKH1|ELOVL5|LCAT|ELOVL2|VKORC1|PLA2G1B|ALOX12B|PTDSS1|PTDSS2|PLD2|PLD1|PISD|LYPLA1|LPCAT2|CHPT1|LPCAT4|PNPLA6|ALOX15|ALOX15B|PLA2G2A|PLA2G6|PLA2G2C|PLA2G3|PLA2G2E|PLA2G2D|PLA2G5|PLA2G2F|ALOX12|ENPP6|ENPP2|HST16992|CEPT1|LPCAT1|ALOX5AP|PLA2G12A|PEMT|PLA2G15|PLA2G10|FADS3|FADS2|CYP4A11|PLA2G4A|MBOAT7|LTA4H|CYP4F3|C3F|ALOX5|CYP4F2|PLA2G4C|PLA2G4B|PLA2G4E
45017	1.9814e-11	3.9738e-10	10	83	77	14305	glycerolipid biosynthetic process	PLA2G4A|PLD1|LCAT|PEMT|PLA2G6|LPCAT2|PTDSS1|CHPT1|PLA2G5|PTDSS2
9395	2.2665e-11	4.4227e-10	7	23	77	14305	phospholipid catabolic process	PLD2|PLA2G4A|PLD1|HST16992|PLA2G4C|PLA2G4B|PLA2G4E
6576	8.6915e-11	1.6514e-09	10	96	77	14305	cellular biogenic amine metabolic process	ENPP6|PLA2G4A|PLA2G15|LCAT|PEMT|PLA2G1B|LPCAT2|CHPT1|PLA2G5|PNPLA6
44249	1.7227e-10	3.1893e-09	31	1686	77	14305	cellular biosynthetic process	PTGS1|LTC4S|EPT1|CEPT1|ELOVL5|LPCAT1|LCAT|ALOX5AP|ELOVL2|PLA2G1B|PEMT|ALOX12B|PTDSS1|PTDSS2|PLD1|FADS3|FADS2|PISD|LPCAT2|CHPT1|LPCAT4|PLA2G4A|ALOX15|ALOX15B|MBOAT7|PLA2G6|LTA4H|C3F|ALOX5|PLA2G5|ALOX12
6663	7.7594e-10	1.4006e-08	4	4	77	14305	platelet activating factor biosynthetic process	PLA2G4A|LPCAT2|CHPT1|PLA2G5
9058	8.4501e-10	1.488e-08	31	1796	77	14305	biosynthetic process	PTGS1|LTC4S|EPT1|CEPT1|ELOVL5|LPCAT1|LCAT|ALOX5AP|ELOVL2|PLA2G1B|PEMT|ALOX12B|PTDSS1|PTDSS2|PLD1|FADS3|FADS2|PISD|LPCAT2|CHPT1|LPCAT4|PLA2G4A|ALOX15|ALOX15B|MBOAT7|PLA2G6|LTA4H|C3F|ALOX5|PLA2G5|ALOX12
46470	1.0151e-09	1.745e-08	6	21	77	14305	phosphatidylcholine metabolic process	PLA2G15|LCAT|PEMT|PLA2G1B|CHPT1|PNPLA6
44283	1.4076e-09	2.3635e-08	16	445	77	14305	small molecule biosynthetic process	PLD1|PTGS1|FADS3|FADS2|LTC4S|ALOX15|ELOVL5|ALOX15B|ALOX5AP|ELOVL2|PLA2G1B|ALOX12B|LTA4H|ALOX5|PLA2G5|ALOX12
46469	3.8639e-09	6.3402e-08	4	5	77	14305	platelet activating factor metabolic process	PLA2G4A|LPCAT2|CHPT1|PLA2G5
55114	6.6452e-09	1.0662e-07	18	647	77	14305	oxidation reduction	CYP2U1|CHDH|CYP2J2|PTGS1|FADS3|FADS2|CYP4F11|CYP4A11|ALOX15|CYP4A22|ALOX15B|VKORC1|ALOX12B|CYP2R1|CYP4F3|ALOX5|CYP4F2|ALOX12
44242	1.5242e-08	2.3924e-07	8	84	77	14305	cellular lipid catabolic process	PLD2|PLA2G4A|PLD1|PLA2G15|HST16992|PLA2G4C|PLA2G4B|PLA2G4E
6575	2.9715e-08	4.5647e-07	10	174	77	14305	cellular amino acid derivative metabolic process	ENPP6|PLA2G4A|PLA2G15|LCAT|PEMT|PLA2G1B|LPCAT2|CHPT1|PLA2G5|PNPLA6
19372	5.9754e-07	8.9879e-06	3	4	77	14305	lipoxygenase pathway	ALOX15|ALOX5AP|ALOX5
46475	1.488e-06	2.1926e-05	3	5	77	14305	glycerophospholipid catabolic process	HST16992|PLA2G4C|PLA2G4B
6066	3.1421e-06	4.5372e-05	12	433	77	14305	alcohol metabolic process	CHDH|ENPP6|PLA2G4A|PLA2G15|LCAT|PEMT|PLA2G1B|LPCAT2|GPCPD1|CHPT1|PLA2G5|PNPLA6
44106	5.8314e-06	8.2555e-05	10	309	77	14305	cellular amine metabolic process	ENPP6|PLA2G4A|PLA2G15|LCAT|PEMT|PLA2G1B|LPCAT2|CHPT1|PLA2G5|PNPLA6
6954	7.1026e-06	9.8616e-05	10	316	77	14305	inflammatory response	ALOX15|HST16992|PLA2G7|LTA4H|CYP4F11|ALOX5|PLA2G4C|PLA2G2E|PLA2G4B|PLA2G2D
1676	1.7513e-05	0.00023857	3	10	77	14305	long-chain fatty acid metabolic process	CYP4A11|CYP2J2|CYP4F2
7567	2.3987e-05	0.00032072	3	11	77	14305	parturition	HST16992|PLA2G4C|PLA2G4B
6519	2.4795e-05	0.00032549	10	365	77	14305	cellular amino acid and derivative metabolic process	ENPP6|PLA2G4A|PLA2G15|LCAT|PEMT|PLA2G1B|LPCAT2|CHPT1|PLA2G5|PNPLA6
46503	4.1256e-05	0.00053191	3	13	77	14305	glycerolipid catabolic process	HST16992|PLA2G4C|PLA2G4B
6656	5.2304e-05	0.00066252	3	14	77	14305	phosphatidylcholine biosynthetic process	LCAT|PEMT|CHPT1
9308	6.4896e-05	0.00080785	10	409	77	14305	amine metabolic process	ENPP6|PLA2G4A|PLA2G15|LCAT|PEMT|PLA2G1B|LPCAT2|CHPT1|PLA2G5|PNPLA6
6659	8.5499e-05	0.0010463	2	3	77	14305	phosphatidylserine biosynthetic process	PTDSS1|PTDSS2
6952	0.00011145	0.0013412	12	621	77	14305	defense response	ALOX15|PLD1|HST16992|PLA2G2A|PLA2G7|LTA4H|CYP4F11|ALOX5|PLA2G4C|PLA2G2E|PLA2G4B|PLA2G2D
9611	0.00014443	0.0017095	11	542	77	14305	response to wounding	ALOX15|HST16992|PLA2G7|LTA4H|CYP4F11|ALOX5|LTC4S|PLA2G4C|PLA2G2E|PLA2G4B|PLA2G2D
6658	0.00042303	0.004848	2	6	77	14305	phosphatidylserine metabolic process	PTDSS1|PTDSS2
46473	0.00042303	0.004848	2	6	77	14305	phosphatidic acid metabolic process	PLD1|PLA2G2A
10243	0.00077989	0.0087981	4	77	77	14305	response to organic nitrogen	PLA2G4A|PTGS1|PEMT|VKORC1
9719	0.0012834	0.014256	9	493	77	14305	response to endogenous stimulus	PLD2|PLA2G4A|PLD1|LCAT|PTGS1|PEMT|PLA2G1B|VKORC1|LTA4H
50482	0.0015242	0.016184	2	11	77	14305	arachidonic acid secretion	PLA2G1B|PLA2G5
32309	0.0015242	0.016184	2	11	77	14305	icosanoid secretion	PLA2G1B|PLA2G5
71715	0.0015242	0.016184	2	11	77	14305	icosanoid transport	PLA2G1B|PLA2G5
42221	0.0017235	0.018034	17	1465	77	14305	response to chemical stimulus	PLD2|PLD1|CYP2J2|ENPP2|PTGS1|LTC4S|PLA2G4A|LCAT|ALOX5AP|VKORC1|PLA2G1B|PEMT|LTA4H|ABCC1|ALOX5|PLA2G5|ALOX12
10035	0.0017634	0.018188	6	238	77	14305	response to inorganic substance	PLD2|PLA2G4A|ALOX5AP|LCAT|LTA4H|LTC4S
10744	0.0021466	0.021829	2	13	77	14305	positive regulation of macrophage derived foam cell differentiation	PLA2G10|PLA2G2A
10033	0.0022263	0.022325	12	869	77	14305	response to organic substance	PLD2|PLA2G4A|PLD1|LCAT|PTGS1|PEMT|PLA2G1B|VKORC1|LTA4H|LTC4S|PLA2G5|ALOX12
32846	0.0023124	0.022871	3	49	77	14305	positive regulation of homeostatic process	PLA2G4A|PLA2G1B|ALOX12
45907	0.0032682	0.031887	2	16	77	14305	positive regulation of vasoconstriction	PTGS1|ALOX5
46717	0.004138	0.039835	2	18	77	14305	acid secretion	PLA2G1B|PLA2G5
43651	0.0053827	0.048579	1	1	77	14305	linoleic acid metabolic process	CYP2J2
51977	0.0053827	0.048579	1	1	77	14305	lysophospholipid transport	PLA2G10
19373	0.0053827	0.048579	1	1	77	14305	epoxygenase P450 pathway	CYP2J2
6657	0.0053827	0.048579	1	1	77	14305	CDP-choline pathway	CHPT1
50747	0.0053827	0.048579	1	1	77	14305	positive regulation of lipoprotein metabolic process	PEMT

## Sheet: MF
GO-ID	p-value	corr p-value	x	n	X	N	Description	Genes in test set
4620	4.9324e-45	9.0756e-43	28	88	76	15443	phospholipase activity	HST16992|LCAT|PLA2G12A|PLA2G12B|PLA2G1B|PLD3|PLD2|PLD1|PLA2G16|PLA2G15|PLB1|PLA2G10|PLD6|PLD4|LYPLA1|PNPLA6|PLA2G4A|PLA2G2A|PLA2G6|PLA2G2C|PLA2G4C|PLA2G3|PLA2G2E|PLA2G4B|PLA2G2D|PLA2G4E|PLA2G5|PLA2G2F
4623	1.8936e-44	1.7421e-42	21	28	76	15443	phospholipase A2 activity	PLA2G16|PLA2G15|PLA2G10|PLB1|HST16992|PLA2G4A|LCAT|PLA2G12A|PLA2G12B|PLA2G1B|PLA2G2A|PLA2G6|PLA2G2C|PLA2G4C|PLA2G3|PLA2G2E|PLA2G4B|PLA2G2D|PLA2G4E|PLA2G5|PLA2G2F
16298	8.4408e-43	5.1771e-41	28	103	76	15443	lipase activity	HST16992|LCAT|PLA2G12A|PLA2G12B|PLA2G1B|PLD3|PLD2|PLD1|PLA2G16|PLA2G15|PLB1|PLA2G10|PLD6|PLD4|LYPLA1|PNPLA6|PLA2G4A|PLA2G2A|PLA2G6|PLA2G2C|PLA2G4C|PLA2G3|PLA2G2E|PLA2G4B|PLA2G2D|PLA2G4E|PLA2G5|PLA2G2F
4091	4.3508e-39	2.0014e-37	26	100	76	15443	carboxylesterase activity	PAFAH2|HST16992|LCAT|PLA2G12A|PLA2G12B|PLA2G1B|PAFAH1B3|PLA2G16|PLA2G15|PLB1|PLA2G10|LYPLA1|PNPLA6|PLA2G4A|PLA2G2A|PLA2G7|PLA2G6|PLA2G2C|PLA2G2E|PLA2G3|PLA2G4C|PLA2G2D|PLA2G4B|PLA2G4E|PLA2G5|PLA2G2F
3824	4.1418e-30	1.5242e-28	72	5096	76	15443	catalytic activity	CYP2J2|PTGS1|EPT1|LTC4S|GPCPD1|PSKH1|LCAT|ELOVL2|VKORC1|PLA2G1B|ALOX12B|PTDSS1|PTDSS2|PLD3|PLD2|PLD1|PLD6|PLD4|PISD|LYPLA1|LPCAT2|CHPT1|LPCAT4|PNPLA6|PNPLA7|ALOX15|ALOX15B|PLA2G7|PLA2G2A|PLA2G6|PLA2G2C|PLA2G3|PLA2G2E|PLA2G2D|PLA2G5|PLA2G2F|ALOX12|CYP2U1|ENPP6|ENPP2|PAFAH2|HST16992|PLBD1|CEPT1|CYP4A22|LPCAT1|ALOX5AP|PLA2G12A|PLA2G12B|PEMT|PAFAH1B3|CHDH|PLA2G16|PLA2G15|PLA2G10|PLB1|FADS3|FADS2|CYP4…
16788	7.1328e-26	2.1874e-24	34	700	76	15443	hydrolase activity, acting on ester bonds	ENPP6|ENPP2|PAFAH2|HST16992|GPCPD1|LCAT|PLA2G12A|PLA2G12B|PAFAH1B3|PLA2G1B|PLD3|PLD2|PLA2G16|PLD1|PLA2G15|PLA2G10|PLB1|PLD6|PLD4|LYPLA1|PNPLA6|PLA2G4A|PLA2G2A|PLA2G7|PLA2G6|PLA2G2C|PLA2G4C|PLA2G3|PLA2G2E|PLA2G4B|PLA2G2D|PLA2G4E|PLA2G5|PLA2G2F
47498	1.0373e-21	2.7266e-20	9	9	76	15443	calcium-dependent phospholipase A2 activity	PLA2G4A|PLA2G12A|HST16992|PLA2G2A|PLA2G1B|PLA2G2C|PLA2G3|PLA2G4B|PLA2G5
5506	2.9964e-15	6.8918e-14	16	206	76	15443	iron ion binding	CYP2U1|CYP2J2|PTGS1|FADS3|FADS2|CYP4F11|CYP4A11|ALOX15|CYP4A22|ALOX15B|ALOX12B|CYP2R1|CYP4F3|ALOX5|CYP4F2|ALOX12
16787	6.1111e-15	1.2494e-13	40	2241	76	15443	hydrolase activity	ENPP6|ENPP2|PAFAH2|HST16992|PLBD1|GPCPD1|PLA2G12A|LCAT|PLA2G12B|PAFAH1B3|PLA2G1B|PLD3|PLD2|PLA2G16|PLD1|PLA2G15|PLA2G10|PLB1|PLD6|PLD4|LYPLA1|PNPLA6|PNPLA7|PLA2G4A|ALOX15|PLA2G7|PLA2G2A|PLA2G6|LTA4H|ABCC1|PLA2G2C|PLA2G4C|PLA2G3|PLA2G2E|PLA2G4B|PLA2G2D|PLA2G4E|PLA2G5|PLA2G2F|ALOX12
4622	1.7588e-13	3.2362e-12	7	14	76	15443	lysophospholipase activity	PLA2G4A|PLA2G15|PLB1|HST16992|LYPLA1|PLA2G4B|PNPLA6
70290	2.5257e-12	4.2248e-11	5	5	76	15443	NAPE-specific phospholipase D activity	PLD3|PLD2|PLD1|PLD6|PLD4
16165	1.5096e-11	2.3148e-10	5	6	76	15443	lipoxygenase activity	ALOX15|ALOX15B|ALOX12B|ALOX5|ALOX12
20037	1.7576e-11	2.4877e-10	11	122	76	15443	heme binding	CYP2U1|CYP4A11|CYP4A22|CYP2J2|PTGS1|FADS3|FADS2|CYP2R1|CYP4F3|CYP4F11|CYP4F2
46906	3.5287e-11	4.6377e-10	11	130	76	15443	tetrapyrrole binding	CYP2U1|CYP4A11|CYP4A22|CYP2J2|PTGS1|FADS3|FADS2|CYP2R1|CYP4F3|CYP4F11|CYP4F2
4630	5.2634e-11	6.4565e-10	5	7	76	15443	phospholipase D activity	PLD3|PLD2|PLD1|PLD6|PLD4
16705	5.7757e-11	6.642e-10	11	136	76	15443	oxidoreductase activity, acting on paired donors, with incorporation or reduction of molecular oxygen	CYP2U1|CYP4A11|CYP4A22|CYP2J2|PTGS1|FADS3|FADS2|CYP2R1|CYP4F3|CYP4F11|CYP4F2
8289	1.2355e-10	1.3372e-09	16	412	76	15443	lipid binding	PLD2|PLD1|PLA2G15|FABP9|PAFAH2|HST16992|PTGS1|LTC4S|CHPT1|ALOX5AP|PLA2G1B|PLA2G7|PLA2G2A|PEMT|PLA2G4C|PLA2G4B
16491	5.5662e-10	5.6899e-09	19	686	76	15443	oxidoreductase activity	CYP2U1|CHDH|CYP2J2|PTGS1|FADS3|FADS2|CYP4F11|CYP4A11|ALOX15|CYP4A22|ALOX15B|ALOX5AP|VKORC1|ALOX12B|CYP2R1|CYP4F3|ALOX5|CYP4F2|ALOX12
8081	1.009e-08	9.7716e-08	8	87	76	15443	phosphoric diester hydrolase activity	PLD3|ENPP6|PLD2|PLD1|ENPP2|PLD6|PLD4|GPCPD1
4497	1.5761e-08	1.45e-07	8	92	76	15443	monooxygenase activity	CYP2U1|CYP4A11|CYP4A22|CYP2J2|CYP2R1|CYP4F3|CYP4F11|CYP4F2
5543	2.6777e-08	2.3461e-07	10	188	76	15443	phospholipid binding	PLD2|PLD1|PLA2G15|PAFAH2|HST16992|PEMT|PLA2G2A|PLA2G7|PLA2G4C|PLA2G4B
8374	3.333e-08	2.7876e-07	6	39	76	15443	O-acyltransferase activity	PLA2G15|LPCAT1|LCAT|C3F|LPCAT2|LPCAT4
17169	3.7349e-08	2.9879e-07	4	8	76	15443	CDP-alcohol phosphatidyltransferase activity	CEPT1|EPT1|CHPT1|PTDSS2
51213	9.6284e-08	7.0865e-07	7	77	76	15443	dioxygenase activity	ALOX15|ALOX15B|ALOX5AP|PTGS1|ALOX12B|ALOX5|ALOX12
16702	9.6284e-08	7.0865e-07	7	77	76	15443	oxidoreductase activity, acting on single donors with incorporation of molecular oxygen, incorporation of two atoms of oxygen	ALOX15|ALOX15B|ALOX5AP|PTGS1|ALOX12B|ALOX5|ALOX12
16701	1.0536e-07	7.4565e-07	7	78	76	15443	oxidoreductase activity, acting on single donors with incorporation of molecular oxygen	ALOX15|ALOX15B|ALOX5AP|PTGS1|ALOX12B|ALOX5|ALOX12
4052	1.1455e-07	7.8064e-07	3	3	76	15443	arachidonate 12-lipoxygenase activity	ALOX15|ALOX12B|ALOX12
5509	3.2384e-07	2.1281e-06	15	627	76	15443	calcium ion binding	PLA2G10|HST16992|LPCAT2|LPCAT1|PLA2G12A|PLA2G12B|PLA2G1B|PLA2G2A|PLA2G2C|PLA2G3|PLA2G2E|PLA2G4B|PLA2G2D|PLA2G5|PLA2G2F
47499	4.5658e-07	2.8003e-06	3	4	76	15443	calcium-independent phospholipase A2 activity	PLA2G15|PLA2G6|PLA2G4C
47184	4.5658e-07	2.8003e-06	3	4	76	15443	1-acylglycerophosphocholine O-acyltransferase activity	LPCAT1|C3F|LPCAT2
3847	1.1374e-06	6.751e-06	3	5	76	15443	1-alkyl-2-acetylglycerophosphocholine esterase activity	PAFAH2|PAFAH1B3|PLA2G7
16780	1.2279e-06	7.0604e-06	4	17	76	15443	phosphotransferase activity, for other substituted phosphate groups	CEPT1|EPT1|CHPT1|PTDSS2
9055	1.3299e-06	7.4155e-06	8	163	76	15443	electron carrier activity	CYP2U1|CYP4A11|CYP4A22|CYP2J2|CYP2R1|CYP4F3|CYP4F11|CYP4F2
16803	2.2667e-06	1.2267e-05	3	6	76	15443	ether hydrolase activity	ALOX15|LTA4H|ALOX12
16747	2.9154e-06	1.5327e-05	8	181	76	15443	transferase activity, transferring acyl groups other than amino-acyl groups	PLA2G15|LPCAT1|MBOAT7|LCAT|ELOVL2|C3F|LPCAT2|LPCAT4
16746	4.1804e-06	2.1367e-05	8	190	76	15443	transferase activity, transferring acyl groups	PLA2G15|LPCAT1|MBOAT7|LCAT|ELOVL2|C3F|LPCAT2|LPCAT4
16801	9.4194e-06	4.6842e-05	3	9	76	15443	hydrolase activity, acting on ether bonds	ALOX15|LTA4H|ALOX12
46872	1.1763e-05	5.696e-05	36	3780	76	15443	metal ion binding	CYP2U1|CYP2J2|ENPP2|HST16992|PTGS1|EPT1|CEPT1|CYP4A22|LPCAT1|PLA2G12A|PLA2G12B|PLA2G1B|ALOX12B|PLA2G10|FADS3|FADS2|CYP4F11|LPCAT2|CHPT1|CYP4A11|ALOX15|ALOX15B|PLA2G2A|LTA4H|CYP2R1|CYP4F3|PLA2G2C|ALOX5|CYP4F2|PLA2G2E|PLA2G3|PLA2G4B|PLA2G2D|PLA2G5|PLA2G2F|ALOX12
43169	1.5013e-05	7.083e-05	36	3819	76	15443	cation binding	CYP2U1|CYP2J2|ENPP2|HST16992|PTGS1|EPT1|CEPT1|CYP4A22|LPCAT1|PLA2G12A|PLA2G12B|PLA2G1B|ALOX12B|PLA2G10|FADS3|FADS2|CYP4F11|LPCAT2|CHPT1|CYP4A11|ALOX15|ALOX15B|PLA2G2A|LTA4H|CYP2R1|CYP4F3|PLA2G2C|ALOX5|CYP4F2|PLA2G2E|PLA2G3|PLA2G4B|PLA2G2D|PLA2G5|PLA2G2F|ALOX12
43167	1.5971e-05	7.3467e-05	36	3829	76	15443	ion binding	CYP2U1|CYP2J2|ENPP2|HST16992|PTGS1|EPT1|CEPT1|CYP4A22|LPCAT1|PLA2G12A|PLA2G12B|PLA2G1B|ALOX12B|PLA2G10|FADS3|FADS2|CYP4F11|LPCAT2|CHPT1|CYP4A11|ALOX15|ALOX15B|PLA2G2A|LTA4H|CYP2R1|CYP4F3|PLA2G2C|ALOX5|CYP4F2|PLA2G2E|PLA2G3|PLA2G4B|PLA2G2D|PLA2G5|PLA2G2F|ALOX12
50051	2.3902e-05	9.5609e-05	2	2	76	15443	leukotriene-B4 20-monooxygenase activity	CYP4F3|CYP4F2
4051	2.3902e-05	9.5609e-05	2	2	76	15443	arachidonate 5-lipoxygenase activity	ALOX5AP|ALOX5
47977	2.3902e-05	9.5609e-05	2	2	76	15443	hepoxilin-epoxide hydrolase activity	ALOX15|ALOX12
47192	2.3902e-05	9.5609e-05	2	2	76	15443	1-alkylglycerophosphocholine O-acetyltransferase activity	LPCAT1|LPCAT2
18685	2.3902e-05	9.5609e-05	2	2	76	15443	alkane 1-monooxygenase activity	CYP4A11|CYP4A22
50473	2.3902e-05	9.5609e-05	2	2	76	15443	arachidonate 15-lipoxygenase activity	ALOX15|ALOX15B
8415	2.7862e-05	0.00010908	7	179	76	15443	acyltransferase activity	PLA2G15|LPCAT1|MBOAT7|LCAT|C3F|LPCAT2|LPCAT4
19825	5.2608e-05	0.00020166	4	42	76	15443	oxygen binding	CYP2U1|CYP4A11|CYP4F3|CYP4F2
4142	7.1478e-05	0.00025292	2	3	76	15443	diacylglycerol cholinephosphotransferase activity	CEPT1|CHPT1
8393	7.1478e-05	0.00025292	2	3	76	15443	fatty acid (omega-1)-hydroxylase activity	CYP4A11|CYP4F2
4607	7.1478e-05	0.00025292	2	3	76	15443	phosphatidylcholine-sterol O-acyltransferase activity	PLA2G15|LCAT
4307	7.1478e-05	0.00025292	2	3	76	15443	ethanolaminephosphotransferase activity	CEPT1|EPT1
70330	0.00021521	0.00074716	3	24	76	15443	aromatase activity	CYP2U1|CYP2J2|CYP4F11
16413	0.00023674	0.000792	2	5	76	15443	O-acetyltransferase activity	LPCAT1|LPCAT2
16713	0.00023674	0.000792	2	5	76	15443	oxidoreductase activity, acting on paired donors, with incorporation or reduction of molecular oxygen, reduced iron-sulfur protein as one donor, and incorporation of one atom of oxygen	CYP4A11|CYP4A22
42578	0.00024548	0.00080659	8	337	76	15443	phosphoric ester hydrolase activity	PLD3|ENPP6|PLD2|PLD1|ENPP2|PLD6|PLD4|GPCPD1
16712	0.00027451	0.00088614	3	26	76	15443	oxidoreductase activity, acting on paired donors, with incorporation or reduction of molecular oxygen, reduced flavin or flavoprotein as one donor, and incorporation of one atom of oxygen	CYP2U1|CYP2J2|CYP4F11
16709	0.00034345	0.0010896	3	28	76	15443	oxidoreductase activity, acting on paired donors, with incorporation or reduction of molecular oxygen, NADH or NADPH as one donor, and incorporation of one atom of oxygen	CYP2R1|CYP4F3|CYP4F2
16717	0.00035398	0.0011039	2	6	76	15443	oxidoreductase activity, acting on paired donors, with oxidation of a pair of donors resulting in the reduction of molecular oxygen to two molecules of water	FADS3|FADS2
8889	0.00065655	0.0020134	2	8	76	15443	glycerophosphodiester phosphodiesterase activity	ENPP6|GPCPD1
4608	0.0049213	0.012404	1	1	76	15443	phosphatidylethanolamine N-methyltransferase activity	PEMT
8812	0.0049213	0.012404	1	1	76	15443	choline dehydrogenase activity	CHDH
4463	0.0049213	0.012404	1	1	76	15443	leukotriene-A4 hydrolase activity	LTA4H
8392	0.0049213	0.012404	1	1	76	15443	arachidonic acid epoxygenase activity	CYP2J2
8391	0.0049213	0.012404	1	1	76	15443	arachidonic acid monooxygenase activity	CYP2J2
8404	0.0049213	0.012404	1	1	76	15443	arachidonic acid 14,15-epoxygenase activity	CYP2J2
8405	0.0049213	0.012404	1	1	76	15443	arachidonic acid 11,12-epoxygenase activity	CYP2J2
16900	0.0049213	0.012404	1	1	76	15443	oxidoreductase activity, acting on the CH-OH group of donors, disulfide as acceptor	VKORC1
3882	0.0049213	0.012404	1	1	76	15443	CDP-diacylglycerol-serine O-phosphatidyltransferase activity	PTDSS2
47057	0.0049213	0.012404	1	1	76	15443	vitamin-K-epoxide reductase (warfarin-sensitive) activity	VKORC1
47058	0.0049213	0.012404	1	1	76	15443	vitamin-K-epoxide reductase (warfarin-insensitive) activity	VKORC1
47391	0.0049213	0.012404	1	1	76	15443	alkylglycerophosphoethanolamine phosphodiesterase activity	ENPP2
71614	0.0049213	0.012404	1	1	76	15443	linoleic acid epoxygenase activity	CYP2J2
5544	0.0061502	0.015292	2	24	76	15443	calcium-dependent phospholipid binding	HST16992|PLA2G4B
4609	0.0098187	0.023162	1	2	76	15443	phosphatidylserine decarboxylase activity	PISD
4666	0.0098187	0.023162	1	2	76	15443	prostaglandin-endoperoxide synthase activity	PTGS1
4464	0.0098187	0.023162	1	2	76	15443	leukotriene-C4 synthase activity	LTC4S
47749	0.0098187	0.023162	1	2	76	15443	cholestanetriol 26-monooxygenase activity	CYP2R1
5080	0.010134	0.023604	2	31	76	15443	protein kinase C binding	PLD2|PLD1
16740	0.012578	0.02893	15	1636	76	15443	transferase activity	PLA2G15|EPT1|LPCAT2|CHPT1|LPCAT4|CEPT1|PSKH1|LPCAT1|MBOAT7|LCAT|ELOVL2|PEMT|C3F|PTDSS1|PTDSS2
30343	0.014692	0.032183	1	3	76	15443	vitamin D3 25-hydroxylase activity	CYP2R1
4768	0.014692	0.032183	1	3	76	15443	stearoyl-CoA 9-desaturase activity	FADS2
34186	0.014692	0.032183	1	3	76	15443	apolipoprotein A-I binding	LCAT
70643	0.014692	0.032183	1	3	76	15443	vitamin D 25-hydroxylase activity	CYP2R1
4528	0.019542	0.040861	1	4	76	15443	phosphodiesterase I activity	ENPP2
8429	0.019542	0.040861	1	4	76	15443	phosphatidylethanolamine binding	PEMT
50544	0.019542	0.040861	1	4	76	15443	arachidonic acid binding	ALOX5AP
4301	0.019542	0.040861	1	4	76	15443	epoxide hydrolase activity	LTA4H

## Sheet: CC
GO-ID	p-value	corr p-value	x	n	X	N	Description	Genes in test set
5789	5.1377e-20	5.9579e-18	27	610	75	16375	endoplasmic reticulum membrane	CYP2U1|CYP2J2|PTGS1|LTC4S|CEPT1|PSKH1|CYP4A22|ELOVL5|LPCAT1|ALOX5AP|ELOVL2|VKORC1|PEMT|PLD3|PLD1|FADS3|FADS2|CYP4F11|LPCAT2|LPCAT4|PNPLA6|CYP4A11|PLA2G4A|CYP4F3|CYP2R1|C3F|CYP4F2
42175	9.6096e-20	5.9579e-18	27	625	75	16375	nuclear membrane-endoplasmic reticulum network	CYP2U1|CYP2J2|PTGS1|LTC4S|CEPT1|PSKH1|CYP4A22|ELOVL5|LPCAT1|ALOX5AP|ELOVL2|VKORC1|PEMT|PLD3|PLD1|FADS3|FADS2|CYP4F11|LPCAT2|LPCAT4|PNPLA6|CYP4A11|PLA2G4A|CYP4F3|CYP2R1|C3F|CYP4F2
44432	7.7474e-19	3.2023e-17	27	678	75	16375	endoplasmic reticulum part	CYP2U1|CYP2J2|PTGS1|LTC4S|CEPT1|PSKH1|CYP4A22|ELOVL5|LPCAT1|ALOX5AP|ELOVL2|VKORC1|PEMT|PLD3|PLD1|FADS3|FADS2|CYP4F11|LPCAT2|LPCAT4|PNPLA6|CYP4A11|PLA2G4A|CYP4F3|CYP2R1|C3F|CYP4F2
5783	2.0686e-18	6.4128e-17	31	1018	75	16375	endoplasmic reticulum	CYP2U1|CYP2J2|PTGS1|LTC4S|CEPT1|PSKH1|CYP4A22|ELOVL5|LPCAT1|ALOX5AP|PLA2G12A|ELOVL2|PLA2G12B|VKORC1|PEMT|PLD3|PLD1|FADS3|FADS2|CYP4F11|LPCAT2|LPCAT4|PNPLA6|PNPLA7|CYP4A11|PLA2G4A|PLA2G2A|CYP2R1|CYP4F3|C3F|CYP4F2
71212	2.7923e-18	6.9248e-17	27	713	75	16375	subsynaptic reticulum	CYP2U1|CYP2J2|PTGS1|LTC4S|CEPT1|PSKH1|CYP4A22|ELOVL5|LPCAT1|ALOX5AP|ELOVL2|VKORC1|PEMT|PLD3|PLD1|FADS3|FADS2|CYP4F11|LPCAT2|LPCAT4|PNPLA6|CYP4A11|PLA2G4A|CYP4F3|CYP2R1|C3F|CYP4F2
31090	2.35e-14	4.8567e-13	35	1872	75	16375	organelle membrane	CYP2U1|CYP2J2|HST16992|PTGS1|LTC4S|CEPT1|PSKH1|CYP4A22|ELOVL5|LPCAT1|ALOX5AP|ELOVL2|VKORC1|PEMT|PLD3|CHDH|PLD1|SCAMP2|FADS3|FADS2|CYP4F11|LPCAT2|CHPT1|PNPLA6|LPCAT4|PNPLA7|CYP4A11|PLA2G4A|CYP2R1|CYP4F3|C3F|ALOX5|CYP4F2|PLA2G4B|PLA2G4E
12505	3.0283e-14	5.3644e-13	31	1434	75	16375	endomembrane system	CYP2U1|CYP2J2|PTGS1|LTC4S|CEPT1|PSKH1|CYP4A22|ELOVL5|LPCAT1|ALOX5AP|ELOVL2|VKORC1|PEMT|PLD3|PLD1|SCAMP2|FADS3|FADS2|CYP4F11|LPCAT2|CHPT1|PNPLA6|LPCAT4|PNPLA7|CYP4A11|PLA2G4A|CYP2R1|CYP4F3|C3F|ALOX5|CYP4F2
5792	2.4995e-13	3.8742e-12	15	243	75	16375	microsome	CYP2U1|PLD1|CYP2J2|PTGS1|CYP4F11|LTC4S|CHPT1|PNPLA7|CYP4A11|CYP4A22|ELOVL2|VKORC1|CYP2R1|CYP4F3|CYP4F2
42598	3.7823e-13	5.2111e-12	15	250	75	16375	vesicular fraction	CYP2U1|PLD1|CYP2J2|PTGS1|CYP4F11|LTC4S|CHPT1|PNPLA7|CYP4A11|CYP4A22|ELOVL2|VKORC1|CYP2R1|CYP4F3|CYP4F2
5624	2.7366e-10	3.3934e-09	20	796	75	16375	membrane fraction	CYP2U1|PLD1|CYP2J2|PTGS1|FADS3|FADS2|CYP4F11|LTC4S|CHPT1|PNPLA7|CYP4A11|PLA2G4A|CYP4A22|ELOVL2|VKORC1|PEMT|ABCC1|CYP2R1|CYP4F3|CYP4F2
44444	3.6463e-10	4.1104e-09	50	5148	75	16375	cytoplasmic part	CYP2J2|PTGS1|LTC4S|PSKH1|ELOVL5|ELOVL2|VKORC1|PLA2G1B|PLD3|PLD2|PLD1|SCAMP2|PISD|LYPLA1|LPCAT2|CHPT1|LPCAT4|PNPLA6|PNPLA7|ALOX15|PLA2G2A|PLA2G6|PLA2G5|ALOX12|CYP2U1|HST16992|CEPT1|CYP4A22|LPCAT1|ALOX5AP|PLA2G12A|PLA2G12B|PEMT|CHDH|PLA2G16|FABP9|PLA2G15|FADS3|FADS2|CYP4F11|CYP4A11|PLA2G4A|CYP4F3|CYP2R1|CYP4F2|ALOX5|C3F|PLA2G4C|PLA2G4B|PLA2G4E
5626	5.3463e-10	5.5245e-09	20	827	75	16375	insoluble fraction	CYP2U1|PLD1|CYP2J2|PTGS1|FADS3|FADS2|CYP4F11|LTC4S|CHPT1|PNPLA7|CYP4A11|PLA2G4A|CYP4A22|ELOVL2|VKORC1|PEMT|ABCC1|CYP2R1|CYP4F3|CYP4F2
267	1.4673e-09	1.3996e-08	22	1078	75	16375	cell fraction	CYP2U1|PLD1|CYP2J2|PLA2G15|PTGS1|FADS3|FADS2|CYP4F11|LTC4S|CHPT1|PNPLA7|CYP4A11|PLA2G4A|CYP4A22|ELOVL2|VKORC1|PEMT|ABCC1|CYP2R1|CYP4F3|ALOX5|CYP4F2
16020	1.0376e-06	9.1903e-06	54	7252	75	16375	membrane	CYP2J2|PTGS1|EPT1|LTC4S|PSKH1|ELOVL5|ELOVL2|VKORC1|PTDSS1|PTDSS2|PLD3|PLD2|PLD1|SCAMP2|PLD6|PLD4|LPCAT2|CHPT1|LPCAT4|PNPLA6|PNPLA7|PLA2G2A|PLA2G6|PLA2G3|PLA2G5|ALOX12|CYP2U1|ENPP6|ENPP2|HST16992|CEPT1|CYP4A22|LPCAT1|ALOX5AP|PEMT|PLA2R1|CHDH|PLA2G16|PLB1|FADS3|FADS2|CYP4F11|CYP4A11|PLA2G4A|MBOAT7|CYP4F3|CYP2R1|ABCC1|C3F|ALOX5|CYP4F2|PLA2G4C|PLA2G4B|PLA2G4E
5737	2.4425e-06	2.0191e-05	55	7647	75	16375	cytoplasm	CYP2J2|PTGS1|LTC4S|PSKH1|ELOVL5|ELOVL2|VKORC1|PLA2G1B|PLD3|PLD2|PLD1|SCAMP2|PISD|LYPLA1|LPCAT2|CHPT1|LPCAT4|PNPLA6|PNPLA7|ALOX15|ALOX15B|PLA2G2A|PLA2G6|PLA2G5|ALOX12|CYP2U1|PAFAH2|HST16992|CEPT1|CYP4A22|LPCAT1|ALOX5AP|PLA2G12A|PLA2G12B|PAFAH1B3|PEMT|CHDH|PLA2G16|FABP9|PLA2G15|FADS3|FADS2|CYP4F11|COTL1|CYP4A11|PLA2G4A|CYP4F3|CYP2R1|LTA4H|C3F|ALOX5|CYP4F2|PLA2G4C|PLA2G4B|PLA2G4E
44446	0.00020609	0.0015778	37	4806	75	16375	intracellular organelle part	CYP2U1|CYP2J2|HST16992|PTGS1|LTC4S|CEPT1|PSKH1|CYP4A22|ELOVL5|LPCAT1|ALOX5AP|ELOVL2|VKORC1|PEMT|PLD3|CHDH|PLD1|SCAMP2|FADS3|FADS2|CYP4F11|PISD|LPCAT2|CHPT1|PNPLA6|LPCAT4|PNPLA7|CYP4A11|PLA2G4A|PLA2G6|CYP2R1|CYP4F3|C3F|ALOX5|CYP4F2|PLA2G4B|PLA2G4E
5576	0.00021631	0.0015778	21	2028	75	16375	extracellular region	ENPP6|PLA2G15|PLA2G10|ENPP2|HST16992|PLBD1|PLA2G12A|LCAT|PLA2G12B|PEMT|PLA2G1B|PLA2G7|PLA2G2A|PLA2G2C|PLA2R1|PLA2G3|PLA2G2E|PLA2G4B|PLA2G2D|PLA2G5|PLA2G2F
44422	0.00027983	0.0018921	37	4873	75	16375	organelle part	CYP2U1|CYP2J2|HST16992|PTGS1|LTC4S|CEPT1|PSKH1|CYP4A22|ELOVL5|LPCAT1|ALOX5AP|ELOVL2|VKORC1|PEMT|PLD3|CHDH|PLD1|SCAMP2|FADS3|FADS2|CYP4F11|PISD|LPCAT2|CHPT1|PNPLA6|LPCAT4|PNPLA7|CYP4A11|PLA2G4A|PLA2G6|CYP2R1|CYP4F3|C3F|ALOX5|CYP4F2|PLA2G4B|PLA2G4E
31965	0.00028991	0.0018921	5	127	75	16375	nuclear membrane	PNPLA7|CEPT1|ALOX5AP|ALOX5|LTC4S
44425	0.00033004	0.0020463	43	6112	75	16375	membrane part	CYP2U1|ENPP6|CYP2J2|ENPP2|PTGS1|LTC4S|EPT1|CEPT1|CYP4A22|PSKH1|LPCAT1|ELOVL5|ALOX5AP|ELOVL2|PEMT|VKORC1|PLA2R1|PTDSS1|PTDSS2|PLD3|PLD2|PLA2G16|PLD1|SCAMP2|PLB1|PLD6|PLD4|FADS3|FADS2|CYP4F11|LPCAT2|CHPT1|PNPLA6|LPCAT4|PNPLA7|CYP4A11|PLA2G4A|MBOAT7|ABCC1|CYP2R1|CYP4F3|C3F|CYP4F2
42383	0.00044806	0.0026457	4	78	75	16375	sarcolemma	PLD2|PEMT|ALOX5|ALOX12
5635	0.00063114	0.0035573	6	229	75	16375	nuclear envelope	PNPLA7|CEPT1|ALOX5AP|PTGS1|ALOX5|LTC4S
31967	0.00082308	0.0044374	10	660	75	16375	organelle envelope	PNPLA7|CHDH|CEPT1|ALOX5AP|HST16992|PTGS1|PEMT|ALOX5|LTC4S|PLA2G4B
31975	0.00095513	0.0049348	10	673	75	16375	envelope	PNPLA7|CHDH|CEPT1|ALOX5AP|HST16992|PTGS1|PEMT|ALOX5|LTC4S|PLA2G4B
5794	0.0070648	0.035042	10	888	75	16375	Golgi apparatus	PLD2|PLD1|SCAMP2|PSKH1|LPCAT1|PLA2G12A|PTGS1|LPCAT2|CHPT1|PLA2G5
31526	0.0077576	0.036998	2	29	75	16375	brush border membrane	PLD2|PEMT
30141	0.010471	0.048087	4	186	75	16375	stored secretory granule	PLA2G4A|FABP9|PLA2G2A|PLA2G1B
