# Supplementary material for: Network-Based Approach to Identify Potential Targets and Drugs that Promote Neuroprotection and Neurorepair in Acute Ischemic Stroke
Source: Sci Rep. 2017 Jan 5;7:40137. doi: 10.1038/srep40137 (PMC5215297; doi:10.1038/srep40137)
Supplement: Supplementary Dataset 5 [file srep40137-s5.zip › srep40137-s5/srep40137-s10.xls]

## Sheet: BP
GO-ID	p-value	corr p-value	x	n	X	N	Description	Genes in test set
6811	1.6377e-46	2.2927e-43	70	750	163	14301	ion transport	GRIK1|GRIK2|GRIN3B|SLC22A11|GRIN3A|KCNJ11|KCNU1|GRIN2B|GRIN2C|GRIN2D|GRID2|SLC22A4|SLC22A5|KCNMA1|CACNG8|CACNG7|CACNG6|CACNG5|GRIN2A|CACNG4|CFTR|CACNG3|CACNG2|CACNG1|SLC26A6|CATSPER4|CATSPER2|CATSPER3|RYR3|CATSPER1|RYR2|AKAP7|KCNMB3|FXYD1|KCNMB4|CLCN2|CACNB1|CACNB2|CACNB3|CACNB4|FXYD5|FKBP1B|KCNMB1|KCNMB2|CAMK2B|TRPC4|CACNA2D1|SLC12A2|TRPC5|CACNA1I|GRIN1|GRIA3|GRIA4|CACNA2D3|CACNA1S|CACNA2D2|CACN…
6816	1.6965e-43	1.1875e-40	38	133	163	14301	calcium ion transport	CACNB1|CACNB2|CACNB3|CACNB4|GRIN3A|FKBP1B|GRIN2B|CAMK2B|TRPC4|CACNA2D1|CACNG8|TRPC5|CACNG7|CACNG6|CACNA1I|CACNG5|GRIN2A|CACNG4|CACNG3|CACNG2|CACNG1|CACNA2D3|CACNA1S|CACNA2D2|CACNA2D4|CATSPER4|CATSPER2|CATSPER3|RYR3|CATSPER1|CACNA1G|RYR2|CACNA1H|CACNA1E|CACNA1F|CACNA1C|CACNA1D|CACNA1B
70838	1.5531e-42	7.248e-40	38	140	163	14301	divalent metal ion transport	CACNB1|CACNB2|CACNB3|CACNB4|GRIN3A|FKBP1B|GRIN2B|CAMK2B|TRPC4|CACNA2D1|CACNG8|TRPC5|CACNG7|CACNG6|CACNA1I|CACNG5|GRIN2A|CACNG4|CACNG3|CACNG2|CACNG1|CACNA2D3|CACNA1S|CACNA2D2|CACNA2D4|CATSPER4|CATSPER2|CATSPER3|RYR3|CATSPER1|CACNA1G|RYR2|CACNA1H|CACNA1E|CACNA1F|CACNA1C|CACNA1D|CACNA1B
15674	2.325e-38	8.1374e-36	38	176	163	14301	di-, tri-valent inorganic cation transport	CACNB1|CACNB2|CACNB3|CACNB4|GRIN3A|FKBP1B|GRIN2B|CAMK2B|TRPC4|CACNA2D1|CACNG8|TRPC5|CACNG7|CACNG6|CACNA1I|CACNG5|GRIN2A|CACNG4|CACNG3|CACNG2|CACNG1|CACNA2D3|CACNA1S|CACNA2D2|CACNA2D4|CATSPER4|CATSPER2|CATSPER3|RYR3|CATSPER1|CACNA1G|RYR2|CACNA1H|CACNA1E|CACNA1F|CACNA1C|CACNA1D|CACNA1B
30001	2.9275e-37	8.197e-35	50	423	163	14301	metal ion transport	GRIN3A|KCNJ11|GRIN2B|SLC22A4|SLC22A5|KCNMA1|CACNG8|CACNG7|CACNG6|GRIN2A|CACNG5|CACNG4|CACNG3|CACNG2|CACNG1|CATSPER4|CATSPER2|CATSPER3|RYR3|CATSPER1|RYR2|KCNMB3|KCNMB4|CACNB1|CACNB2|CACNB3|CACNB4|FKBP1B|KCNMB1|KCNMB2|CAMK2B|CACNA2D1|TRPC4|SLC12A2|TRPC5|CACNA1I|CACNA2D3|CACNA2D2|CACNA1S|CACNA2D4|ABCC9|KCNJ8|CACNA1G|CACNA1H|CACNA1E|CACNA1F|CACNA1C|ABCC8|CACNA1D|CACNA1B
6812	2.0624e-35	4.8122e-33	52	513	163	14301	cation transport	GRIN3A|KCNJ11|GRIN2B|SLC22A4|SLC22A5|KCNMA1|CACNG8|CACNG7|CACNG6|GRIN2A|CACNG5|CACNG4|CACNG3|CACNG2|CACNG1|CATSPER4|CATSPER2|CATSPER3|RYR3|CATSPER1|RYR2|KCNMB3|KCNMB4|CACNB1|CACNB2|CACNB3|CACNB4|FKBP1B|KCNMB1|KCNMB2|CAMK2B|CACNA2D1|TRPC4|SLC12A2|TRPC5|GRIN1|CACNA1I|CACNA2D3|CACNA2D2|CACNA1S|CACNA2D4|ABCC9|KCNJ8|CACNA1G|CACNA1H|CACNA1E|CACNA1F|CACNA1C|ABCC8|CACNA1D|PDZK1|CACNA1B
51234	1.0566e-20	2.1132e-18	82	2610	163	14301	establishment of localization	GRIK1|GRIK2|GRIN3B|SLC22A11|GRIN3A|KCNJ11|AQP2|KCNU1|GRIN2B|GRIN2C|GRIN2D|SLC22A4|GRID2|SLC22A5|KCNMA1|SLC22A9|CACNG8|CACNG7|CACNG6|CACNG5|GRIN2A|CACNG4|CFTR|CACNG3|CACNG2|CACNG1|SLC26A6|CATSPER4|CATSPER2|CATSPER3|RYR3|CATSPER1|AKAP5|MDM2|RYR2|AKAP6|AKAP7|KCNMB3|FXYD1|KCNMB4|CLCN2|CAMK2G|CACNB1|CACNB2|CACNB3|CACNB4|FXYD5|ARFGEF2|FKBP1B|ARFGEF1|KCNMB1|KCNMB2|CAMK2B|NEFL|TRPC4|CACNA2D1|SLC12A2|TRPC…
6810	2.099e-20	3.6732e-18	81	2576	163	14301	transport	GRIK1|GRIK2|GRIN3B|SLC22A11|GRIN3A|KCNJ11|AQP2|KCNU1|GRIN2B|GRIN2C|GRIN2D|SLC22A4|GRID2|SLC22A5|KCNMA1|SLC22A9|CACNG8|CACNG7|CACNG6|CACNG5|GRIN2A|CACNG4|CFTR|CACNG3|CACNG2|CACNG1|SLC26A6|CATSPER4|CATSPER2|CATSPER3|RYR3|CATSPER1|AKAP5|RYR2|AKAP6|AKAP7|KCNMB3|FXYD1|KCNMB4|CLCN2|CAMK2G|CACNB1|CACNB2|CACNB3|CACNB4|FXYD5|ARFGEF2|FKBP1B|ARFGEF1|KCNMB1|KCNMB2|CAMK2B|NEFL|TRPC4|CACNA2D1|SLC12A2|TRPC5|CAC…
51179	4.0798e-20	6.3464e-18	87	2983	163	14301	localization	GRIK1|GRIK2|GRIN3B|SLC22A11|GRIN3A|KCNJ11|AQP2|KCNU1|GRIN2B|GRIN2C|GRIN2D|SLC22A4|GRID2|PRKACA|SLC22A5|KCNMA1|SLC22A9|CACNG8|CACNG7|CACNG6|CACNG5|GRIN2A|CACNG4|CFTR|CACNG3|CACNG2|CACNG1|SLC26A6|CATSPER4|CATSPER2|CATSPER3|RYR3|CATSPER1|AKAP5|MDM2|RYR2|AKAP6|AKAP7|AKAP4|KCNMB3|FXYD1|KCNMB4|CLCN2|CAMK2G|CACNB1|CACNB2|AKAP10|CACNB3|CACNB4|FXYD5|ARFGEF2|FKBP1B|ARFGEF1|KCNMB1|ATF1|KCNMB2|CAMK2B|NEFL|NK…
19226	1.6343e-16	2.288e-14	28	341	163	14301	transmission of nerve impulse	KCNMB3|KCNMB4|GRIK1|GRIK2|CACNB2|CACNB4|FKBP1B|KCNMB1|KCNMB2|GRIN2B|GRIN2C|GRIN2D|GRID2|PRKACA|GJD2|KCNMA1|DLGAP2|GRIN1|GRIN2A|CACNG4|CACNG2|CBLN1|GRIA2|GRIA1|MYCBPAP|AKAP5|CACNA1E|CACNA1B
7215	6.5897e-16	8.3868e-14	11	24	163	14301	glutamate signaling pathway	GRIN2B|GRIK1|GRIN2C|GRIK2|GRIN1|GRIN2A|GRID2|GRIA3|GRIN3B|GRIA4|GRIN3A
7268	1.7501e-13	2.0418e-11	23	287	163	14301	synaptic transmission	KCNMA1|GJD2|KCNMB4|GRIK1|DLGAP2|GRIK2|GRIN1|GRIN2A|CACNB2|CACNB4|KCNMB1|CBLN1|GRIA2|GRIN2B|GRIA1|GRIN2C|GRIN2D|MYCBPAP|GRID2|AKAP5|CACNA1E|PRKACA|CACNA1B
55085	1.6575e-12	1.785e-10	30	569	163	14301	transmembrane transport	CLCN2|SLC22A11|AQP2|KCNU1|SLC22A4|SLC22A5|KCNMA1|TRPC4|SLC12A2|SLC22A9|TRPC5|CACNA1I|CFTR|CACNA1S|ABCC9|SLC26A6|CATSPER4|CATSPER2|CATSPER3|RYR3|CATSPER1|CACNA1G|RYR2|CACNA1H|CACNA1E|CACNA1F|CACNA1C|ABCC8|CACNA1D|CACNA1B
3008	4.726e-12	4.726e-10	49	1506	163	14301	system process	PRPH|GRIK1|GRIK2|GRIN3A|KCNJ11|AQP2|GRIN2B|GRIN2C|GRIN2D|GRID2|PRKACA|GJD2|KCNMA1|GRIN2A|CACNG4|CACNG2|CACNG1|CBLN1|RASGRF1|RYR3|AKAP5|RYR2|KCNMB3|FXYD1|KCNMB4|CACNB2|CACNB4|FKBP1B|ATF1|KCNMB1|KCNMB2|NEFL|SLC12A2|DLGAP2|GRIN1|CACNA1S|PRPH2|CACNA2D4|GRIA2|KCNJ8|GRIA1|PRKAR1B|CACNA1G|MYCBPAP|PDC|CACNA1H|CACNA1E|CACNA1F|CACNA1B
6873	2.1856e-10	2.0399e-08	22	370	163	14301	cellular ion homeostasis	KCNMA1|GJD2|FXYD1|KCNMB3|KCNMB4|GRIK2|GRIN1|GRIN2A|CACNG2|CACNB4|FKBP1B|KCNJ11|KCNMB2|GRIN2B|GRIN2C|RYR3|CACNA1G|GRID2|RYR2|PRKACA|CACNA1F|CACNA1C
55082	2.9691e-10	2.5126e-08	22	376	163	14301	cellular chemical homeostasis	KCNMA1|GJD2|FXYD1|KCNMB3|KCNMB4|GRIK2|GRIN1|GRIN2A|CACNG2|CACNB4|FKBP1B|KCNJ11|KCNMB2|GRIN2B|GRIN2C|RYR3|CACNA1G|GRID2|RYR2|PRKACA|CACNA1F|CACNA1C
42391	3.051e-10	2.5126e-08	14	132	163	14301	regulation of membrane potential	GJD2|KCNMB3|KCNMA1|KCNMB4|GRIK2|GRIN1|GRIN2A|CACNG2|CACNB4|KCNJ11|KCNMB2|GRIN2B|GRIN2C|GRID2
7154	5.2553e-10	4.0875e-08	32	811	163	14301	cell communication	KCNMB3|KCNMB4|GRIK1|GRIK2|CAMK2G|SIPA1|CACNB2|CACNB4|FKBP1B|KCNMB1|ATF1|AQP2|KCNMB2|GRIN2B|GRIN2C|GRIN2D|GRID2|PRKACA|GJD2|KCNMA1|DLGAP2|GRIN1|GRIN2A|CACNG4|CACNG2|CBLN1|GRIA2|GRIA1|MYCBPAP|AKAP5|CACNA1E|CACNA1B
19725	5.789e-10	4.2036e-08	24	466	163	14301	cellular homeostasis	KCNMA1|GJD2|FXYD1|KCNMB3|KCNMB4|SLC12A2|GRIK2|GRIN1|GRIN2A|CACNG2|CACNB4|FKBP1B|KCNJ11|KCNMB2|AQP2|GRIN2B|GRIN2C|RYR3|CACNA1G|GRID2|RYR2|PRKACA|CACNA1F|CACNA1C
23060	6.3054e-10	4.2036e-08	56	2155	163	14301	signal transmission	GRIK1|GRIK2|PRKG1|PRKACG|PRKAR2A|GRIN2B|GRIN2C|GRIN2D|GRID2|DLG3|PRKACA|GKAP1|PRKACB|DLG5|DLG1|GJD2|KCNMA1|GRIN2A|CACNG4|CACNG2|CBLN1|RASGRF1|AKAP5|AKAP8|AKAP4|KCNMB3|KCNMB4|CAMK2G|SIPA1|CACNB2|AKAP10|CACNB4|SFN|CCNG1|FKBP1B|KCNMB1|ATF1|KCNMB2|RASGRP3|RASGRP1|RASGRP2|CAMK2B|CAPN5|DLGAP2|CACNA1I|GRIN1|RAB32|GRIA2|GRIA1|PRKAR1B|PRKAR1A|PDC|MYCBPAP|CACNA1E|SYNGAP1|CACNA1B
23046	6.3054e-10	4.2036e-08	56	2155	163	14301	signaling process	GRIK1|GRIK2|PRKG1|PRKACG|PRKAR2A|GRIN2B|GRIN2C|GRIN2D|GRID2|DLG3|PRKACA|GKAP1|PRKACB|DLG5|DLG1|GJD2|KCNMA1|GRIN2A|CACNG4|CACNG2|CBLN1|RASGRF1|AKAP5|AKAP8|AKAP4|KCNMB3|KCNMB4|CAMK2G|SIPA1|CACNB2|AKAP10|CACNB4|SFN|CCNG1|FKBP1B|KCNMB1|ATF1|KCNMB2|RASGRP3|RASGRP1|RASGRP2|CAMK2B|CAPN5|DLGAP2|CACNA1I|GRIN1|RAB32|GRIA2|GRIA1|PRKAR1B|PRKAR1A|PDC|MYCBPAP|CACNA1E|SYNGAP1|CACNA1B
50801	1.2612e-09	8.0255e-08	22	406	163	14301	ion homeostasis	KCNMA1|GJD2|FXYD1|KCNMB3|KCNMB4|GRIK2|GRIN1|GRIN2A|CACNG2|CACNB4|FKBP1B|KCNJ11|KCNMB2|GRIN2B|GRIN2C|RYR3|CACNA1G|GRID2|RYR2|PRKACA|CACNA1F|CACNA1C
50877	1.671e-09	1.0171e-07	39	1208	163	14301	neurological system process	KCNMB3|PRPH|KCNMB4|GRIK1|GRIK2|CACNB2|GRIN3A|CACNB4|FKBP1B|KCNJ11|KCNMB1|KCNMB2|GRIN2B|GRIN2C|GRIN2D|GRID2|PRKACA|NEFL|KCNMA1|GJD2|SLC12A2|DLGAP2|GRIN1|GRIN2A|CACNG4|CACNG2|PRPH2|CACNA2D4|CBLN1|GRIA2|GRIA1|RASGRF1|PRKAR1B|PDC|MYCBPAP|AKAP5|CACNA1E|CACNA1F|CACNA1B
7267	2.4857e-09	1.45e-07	26	586	163	14301	cell-cell signaling	KCNMB4|GRIK1|GRIK2|CAMK2G|CACNB2|CACNB4|FKBP1B|KCNMB1|ATF1|GRIN2B|GRIN2C|GRIN2D|GRID2|PRKACA|GJD2|KCNMA1|DLGAP2|GRIN1|GRIN2A|CBLN1|GRIA2|GRIA1|MYCBPAP|AKAP5|CACNA1E|CACNA1B
44057	2.7538e-09	1.5422e-07	19	312	163	14301	regulation of system process	KCNMA1|KCNMB4|GRIK1|GRIK2|GRIN2A|CFTR|GRIA4|FKBP1B|ATF1|KCNMB2|SHISA9|GRIN2B|RASGRF1|GRIN2D|RYR2|CACNA1H|PRKACA|SLC22A5|AKAP1
23052	8.7645e-09	4.7193e-07	68	3129	163	14301	signaling	GRIK1|GRIK2|GRIN3B|GRIN3A|PRKG1|PRKACG|PRKAR2A|GRIN2B|GRIN2C|GRIN2D|GRID2|DLG3|PRKACA|GKAP1|PRKACB|DLG5|DLG1|GJD2|KCNMA1|STMN2|GRIN2A|CACNG4|CACNG2|CBLN1|RASGRF1|AKAP5|AKAP7|AKAP8|AKAP4|KCNMB3|KCNMB4|CAMK2G|SIPA1|CACNB2|AKAP10|CACNB3|SFN|CACNB4|CCNG1|ARFGEF2|FKBP1B|KCNMB1|ATF1|KCNMB2|RASGRP3|RASGRP4|RASGRP1|RASGRP2|CAMK2B|CAPN5|SLC12A2|DLGAP2|CACNA1I|GRIN1|GRIA3|GRIA4|RAB32|GRIA2|CNIH2|GRIA1|CNIH…
35235	9.8549e-09	5.11e-07	5	8	163	14301	ionotropic glutamate receptor signaling pathway	GRIN2B|GRIN1|GRIN2A|GRIN3B|GRIN3A
34199	2.2304e-08	1.1152e-06	6	17	163	14301	activation of protein kinase A activity	PRKACG|PRKAR2A|PRKAR1B|PRKAR1A|PRKACA|PRKACB
43269	3.2873e-08	1.5059e-06	11	106	163	14301	regulation of ion transport	CACNA2D1|CREB3|CACNA1G|AKAP5|RYR2|STK39|GRIN3B|CACNB4|FKBP1B|PDZK1|AQP2
60079	3.3142e-08	1.5059e-06	6	18	163	14301	regulation of excitatory postsynaptic membrane potential	GRIN2B|GRIN2C|GRIK2|GRIN1|GRIN2A|GRID2
48878	3.3346e-08	1.5059e-06	23	529	163	14301	chemical homeostasis	KCNMA1|GJD2|FXYD1|KCNMB3|KCNMB4|GRIK2|GRIN1|GRIN2A|CACNG2|CACNB4|FKBP1B|KCNJ11|KCNMB2|GRIN2B|GRIN2C|RYR3|CACNA1G|GRID2|RYR2|CACNA1E|PRKACA|CACNA1F|CACNA1C
10959	6.5811e-08	2.8792e-06	10	89	163	14301	regulation of metal ion transport	CACNA2D1|CREB3|CACNA1G|AKAP5|RYR2|STK39|GRIN3B|CACNB4|FKBP1B|AQP2
51899	9.1211e-08	3.8696e-06	7	34	163	14301	membrane depolarization	GRIN2B|GRIN2C|GRIK2|GRIN1|GRIN2A|GRID2|CACNG2
42221	1.078e-07	4.4388e-06	40	1464	163	14301	response to chemical stimulus	KCNMB3|KCNMB4|GRIK2|SIPA1|GRIN3A|CCNG1|FKBP1B|KCNJ11|KCNMB1|ATF1|AQP2|KCNMB2|PRKACG|PRKAR2A|HSPA2|GRIN2B|CREB3L2|CREB3L1|CREB3L4|PRKACA|SLC22A5|PRKACB|CREB3L3|NEFL|KCNMA1|CREB3|GRIN1|GRIN2A|GRIA3|CFTR|KCNJ8|PRKAR1B|PRKAR1A|CACNA1G|AKAP5|RYR2|AKAP1|PDZK1|LIPE|SLC14A2
60078	1.2827e-07	5.1307e-06	6	22	163	14301	regulation of postsynaptic membrane potential	GRIN2B|GRIN2C|GRIK2|GRIN1|GRIN2A|GRID2
50905	1.5982e-07	6.2153e-06	8	54	163	14301	neuromuscular process	KCNMA1|GRIN2B|GRIN2C|GRIN2D|GRIN2A|GRID2|GRIN3A|NEFL
42592	1.8141e-07	6.8641e-06	27	774	163	14301	homeostatic process	KCNMB3|FXYD1|KCNMB4|GRIK2|CACNB4|FKBP1B|KCNJ11|AQP2|KCNMB2|GRIN2B|GRIN2C|GRID2|PRKACA|SLC22A5|NKX2-3|GJD2|KCNMA1|SLC12A2|GRIN1|GRIN2A|CACNG2|RYR3|CACNA1G|RYR2|CACNA1E|CACNA1F|CACNA1C
51924	2.1634e-07	7.9704e-06	9	77	163	14301	regulation of calcium ion transport	CACNA2D1|CREB3|CACNA1G|AKAP5|RYR2|GRIN3B|CACNB4|FKBP1B|AQP2
1964	3.3331e-07	1.1965e-05	5	14	163	14301	startle response	GRIN2B|GRIN2D|GRIN2A|GRID2|GRIN3A
65008	4.2872e-07	1.5005e-05	40	1542	163	14301	regulation of biological quality	FXYD1|KCNMB3|KCNMB4|GRIK2|CAMK2G|SIPA1|SFN|CACNB4|CCNG1|FKBP1B|KCNJ11|AQP2|KCNMB2|SHISA9|GRIN2B|RASGRP4|GRIN2C|SLC22A4|GRID2|PRKACA|SLC22A5|NEFL|NKX2-3|KCNMA1|GJD2|SLC12A2|GRIN1|GRIN2A|CACNG2|RASGRF1|KCNJ8|RYR3|CACNA1G|MDM2|RYR2|CACNA1E|MDM4|CACNA1F|CACNA1C|EMP3
31644	1.0709e-06	3.6566e-05	11	149	163	14301	regulation of neurological system process	KCNMB4|SHISA9|GRIN2B|GRIK1|RASGRF1|GRIK2|GRIN2D|GRIN2A|PRKACA|GRIA4|ATF1
10107	1.4539e-06	4.8462e-05	3	3	163	14301	potassium ion import	ABCC9|KCNJ8|KCNJ11
6813	1.6156e-06	5.26e-05	10	125	163	14301	potassium ion transport	KCNMA1|KCNMB3|KCNMB4|ABCC9|SLC12A2|KCNJ8|ABCC8|KCNJ11|KCNMB1|KCNMB2
10033	1.7428e-06	5.5452e-05	27	869	163	14301	response to organic substance	GRIN3A|CCNG1|KCNJ11|FKBP1B|ATF1|AQP2|PRKACG|PRKAR2A|GRIN2B|HSPA2|CREB3L2|CREB3L1|CREB3L4|PRKACA|PRKACB|CREB3L3|NEFL|CREB3|GRIN1|GRIN2A|CFTR|KCNJ8|PRKAR1B|PRKAR1A|CACNA1G|RYR2|AKAP1
5513	1.9604e-06	6.099e-05	4	9	163	14301	detection of calcium ion	KCNMB3|KCNMB4|RYR2|KCNMB2
1508	2.1161e-06	6.4168e-05	8	75	163	14301	regulation of action potential	KCNMA1|KCNMB3|GJD2|KCNMB4|GRIN2B|GRIK2|GRIN2A|KCNMB2
50804	2.1542e-06	6.4168e-05	10	129	163	14301	regulation of synaptic transmission	KCNMB4|SHISA9|GRIN2B|GRIK1|RASGRF1|GRIK2|GRIN2A|PRKACA|GRIA4|ATF1
15672	3.455e-06	0.00010077	14	277	163	14301	monovalent inorganic cation transport	KCNMB3|KCNMA1|KCNMB4|SLC12A2|KCNJ11|KCNMB1|KCNMB2|CATSPER4|ABCC9|CATSPER3|KCNJ8|SLC22A4|SLC22A5|ABCC8
55065	3.9833e-06	0.00011348	12	205	163	14301	metal ion homeostasis	KCNMA1|FXYD1|GRIK2|RYR3|GRIN1|CACNA1G|RYR2|PRKACA|CACNA1F|CACNB4|CACNA1C|FKBP1B
51592	4.0528e-06	0.00011348	7	58	163	14301	response to calcium ion	KCNMA1|KCNMB3|KCNMB4|RYR2|KCNMB1|KCNMB2|AQP2
51969	4.233e-06	0.0001162	10	139	163	14301	regulation of transmission of nerve impulse	KCNMB4|SHISA9|GRIN2B|GRIK1|RASGRF1|GRIK2|GRIN2A|PRKACA|GRIA4|ATF1
9414	5.7666e-06	0.00015525	3	4	163	14301	response to water deprivation	SIPA1|SLC14A2|AQP2
6936	1.0533e-05	0.00027823	10	154	163	14301	muscle contraction	KCNMA1|FXYD1|RYR3|CACNA1G|CACNA1H|RYR2|CACNG1|FKBP1B|CACNA1S|ATF1
55074	1.1872e-05	0.00030778	11	191	163	14301	calcium ion homeostasis	FXYD1|GRIK2|RYR3|GRIN1|CACNA1G|RYR2|PRKACA|CACNA1F|CACNB4|CACNA1C|FKBP1B
9415	1.4296e-05	0.00036071	3	5	163	14301	response to water	SIPA1|SLC14A2|AQP2
6875	1.4428e-05	0.00036071	11	195	163	14301	cellular metal ion homeostasis	KCNMA1|FXYD1|GRIK2|RYR3|CACNA1G|RYR2|PRKACA|CACNA1F|CACNB4|CACNA1C|FKBP1B
43270	1.8642e-05	0.00045786	6	49	163	14301	positive regulation of ion transport	CREB3|CACNA1G|AKAP5|STK39|PDZK1|AQP2
51049	2.201e-05	0.00052709	18	512	163	14301	regulation of transport	KCNMB4|CACNA2D1|CREB3|GRIN3B|CACNB4|FKBP1B|KCNJ11|PKIA|ATF1|AQP2|GRIN2B|CACNA1G|AKAP5|RYR2|PRKACA|STK39|AKAP1|PDZK1
3012	2.2503e-05	0.00052709	10	168	163	14301	muscle system process	KCNMA1|FXYD1|RYR3|CACNA1G|CACNA1H|RYR2|CACNG1|FKBP1B|CACNA1S|ATF1
32501	2.259e-05	0.00052709	75	4374	163	14301	multicellular organismal process	PRPH|GRIK1|GRIK2|GRIN3A|KCNJ11|AQP2|PRKACG|GRIN2B|GRIN2C|GRIN2D|SLC22A4|GRID2|CREB3L2|PRKACA|CREB3L4|KCNMA1|INA|GJD2|STMN2|GRIN2A|CACNG4|CFTR|CACNG2|CACNG1|CATSPER4|CBLN1|CATSPER2|RASGRF1|CATSPER3|RYR3|CATSPER1|AKAP5|RYR2|FXYD1|KCNMB3|KCNMB4|CATSPERB|CLCN2|CATSPERG|CACNB2|SFN|CACNB4|CCNG1|FKBP1B|KCNMB1|ATF1|KCNMB2|HSPA2|RASGRP4|MYCBP|NEFL|OLFM1|NKX2-3|CAPN5|SLC12A2|CREB3|DLGAP2|TRPC5|GRIN1|CSRP2|…
9755	2.6385e-05	0.00060556	6	52	163	14301	hormone-mediated signaling pathway	PRKACG|PRKAR2A|PRKAR1B|PRKAR1A|PRKACA|PRKACB
65007	2.8763e-05	0.00064949	105	6940	163	14301	biological regulation	GRIK1|GRIK2|GRIN3B|GRIN3A|PRKG1|AQP2|PRKACG|PRKAR2A|GRIN2B|GRIN2C|GRIN2D|CREB3L2|GRID2|CREB3L1|PRKACA|STK39|CREB3L4|CREB3L3|PRKACB|GJD2|STMN2|GRIN2A|PKIA|HEPACAM|RASGRF1|RYR3|AKAP5|RYR2|AKAP7|AKAP8|EMP3|AKAP1|AKAP4|KCNMB3|FXYD1|KCNMB4|SIPA1|AKAP13|CACNB3|AKAP10|CACNB4|ARFGEF2|FXYD5|CCNG1|ARFGEF1|ATF1|SESN3|KCNMB2|RCHY1|RAP1GAP2|NKX2-3|CACNA2D1|CACNA1I|GRIN1|KCNJ8|PRKAR1B|PRKAR1A|CACNA1G|CACNA1H|C…
7528	4.394e-05	0.00097426	4	18	163	14301	neuromuscular junction development	CACNB2|CACNG2|CACNB4|CACNA1S
48168	4.4538e-05	0.00097426	5	35	163	14301	regulation of neuronal synaptic plasticity	SHISA9|GRIN2B|RASGRF1|GRIK2|GRIN2A
6874	4.9001e-05	0.001028	10	184	163	14301	cellular calcium ion homeostasis	FXYD1|GRIK2|RYR3|CACNA1G|RYR2|PRKACA|CACNA1F|CACNB4|CACNA1C|FKBP1B
15879	4.9199e-05	0.001028	3	7	163	14301	carnitine transport	SLC22A4|SLC22A5|PDZK1
15838	4.9199e-05	0.001028	3	7	163	14301	betaine transport	SLC22A4|SLC22A5|PDZK1
51966	5.5165e-05	0.0011357	4	19	163	14301	regulation of synaptic transmission, glutamatergic	GRIK1|GRIK2|PRKACA|GRIA4
51606	5.7085e-05	0.0011583	8	117	163	14301	detection of stimulus	KCNMB3|KCNMB4|SLC12A2|GRIN2B|PDC|RYR2|CACNA1F|KCNMB2
10038	6.3925e-05	0.0012785	9	153	163	14301	response to metal ion	KCNMA1|KCNMB3|KCNMB4|RYR2|GRIA3|ATF1|KCNMB1|KCNMB2|AQP2
30317	6.8345e-05	0.0013477	4	20	163	14301	sperm motility	CATSPER4|CATSPER3|CATSPER1|AKAP4
32870	9.474e-05	0.0018422	9	161	163	14301	cellular response to hormone stimulus	PRKACG|PRKAR2A|PRKAR1B|PRKAR1A|CACNA1G|CFTR|PRKACA|PRKACB|AKAP1
55066	9.6398e-05	0.0018487	11	240	163	14301	di-, tri-valent inorganic cation homeostasis	FXYD1|GRIK2|RYR3|GRIN1|CACNA1G|RYR2|PRKACA|CACNA1F|CACNB4|CACNA1C|FKBP1B
15695	0.00010137	0.0019178	4	22	163	14301	organic cation transport	SLC12A2|SLC22A4|SLC22A5|PDZK1
55080	0.00010417	0.0019444	12	285	163	14301	cation homeostasis	KCNMA1|FXYD1|GRIK2|RYR3|GRIN1|CACNA1G|RYR2|PRKACA|CACNA1F|CACNB4|CACNA1C|FKBP1B
6986	0.00011236	0.0020697	6	67	163	14301	response to unfolded protein	CREB3|HSPA2|CREB3L2|CREB3L1|CREB3L4|CREB3L3
33058	0.00012912	0.0022882	2	2	163	14301	directional locomotion	GRIN2C|GRIN2A
10881	0.00012912	0.0022882	2	2	163	14301	regulation of cardiac muscle contraction by regulation of the release of sequestered calcium ion	RYR2|FKBP1B
14808	0.00012912	0.0022882	2	2	163	14301	release of sequestered calcium ion into cytosol by sarcoplasmic reticulum	RYR2|FKBP1B
71495	0.00013717	0.0024004	9	169	163	14301	cellular response to endogenous stimulus	PRKACG|PRKAR2A|PRKAR1B|PRKAR1A|CACNA1G|CFTR|PRKACA|PRKACB|AKAP1
30003	0.00014323	0.0024756	11	251	163	14301	cellular cation homeostasis	KCNMA1|FXYD1|GRIK2|RYR3|CACNA1G|RYR2|PRKACA|CACNA1F|CACNB4|CACNA1C|FKBP1B
15697	0.00022427	0.003829	3	11	163	14301	quaternary ammonium group transport	SLC22A4|SLC22A5|PDZK1
48741	0.00023264	0.0039241	4	27	163	14301	skeletal muscle fiber development	CACNB2|CACNG2|CACNB4|CACNA1S
30005	0.0002575	0.0042917	10	225	163	14301	cellular di-, tri-valent inorganic cation homeostasis	FXYD1|GRIK2|RYR3|CACNA1G|RYR2|PRKACA|CACNA1F|CACNB4|CACNA1C|FKBP1B
6939	0.00026902	0.0044309	4	28	163	14301	smooth muscle contraction	KCNMA1|CACNA1G|FKBP1B|ATF1
51056	0.00028742	0.004679	11	272	163	14301	regulation of small GTPase mediated signal transduction	RASGRP3|RASGRP4|RASGRF1|RASGRP1|RASGRP2|SIPA1|AKAP13|SYNGAP1|RAP1GAP2|ARFGEF2|ARFGEF1
7283	0.00030481	0.0048115	12	320	163	14301	spermatogenesis	PRKACG|CATSPER4|CATSPERB|CREB3|HSPA2|CATSPER2|CATSPER3|CATSPERG|CATSPER1|MYCBPAP|MYCBP|CREB3L4
48232	0.00030481	0.0048115	12	320	163	14301	male gamete generation	PRKACG|CATSPER4|CATSPERB|CREB3|HSPA2|CATSPER2|CATSPER3|CATSPERG|CATSPER1|MYCBPAP|MYCBP|CREB3L4
7611	0.00030842	0.0048115	7	113	163	14301	learning or memory	GRIN2B|GRIA1|RASGRF1|PRKAR1B|GRIN1|GRIN2A|PRKACA
7270	0.00030931	0.0048115	4	29	163	14301	nerve-nerve synaptic transmission	DLGAP2|GRIN2D|GRID2|CACNB4
35249	0.00038227	0.0054368	3	13	163	14301	synaptic transmission, glutamatergic	GRIN2D|GRID2|CACNB4
1539	0.00038227	0.0054368	3	13	163	14301	ciliary or flagellar motility	CATSPER4|CATSPER3|CATSPER1
30866	0.00038227	0.0054368	3	13	163	14301	cortical actin cytoskeleton organization	EPB41L2|EPB41L1|DLG1
30865	0.00038227	0.0054368	3	13	163	14301	cortical cytoskeleton organization	EPB41L2|EPB41L1|DLG1
10882	0.00038446	0.0054368	2	3	163	14301	regulation of cardiac muscle contraction by calcium ion signaling	RYR2|FKBP1B
10880	0.00038446	0.0054368	2	3	163	14301	regulation of release of sequestered calcium ion into cytosol by sarcoplasmic reticulum	RYR2|FKBP1B
70296	0.00038446	0.0054368	2	3	163	14301	sarcoplasmic reticulum calcium ion transport	RYR2|FKBP1B
51532	0.00038446	0.0054368	2	3	163	14301	regulation of NFAT protein import into nucleus	AKAP5|AKAP1
42631	0.00038446	0.0054368	2	3	163	14301	cellular response to water deprivation	SIPA1|AQP2
10035	0.00040254	0.0056356	10	238	163	14301	response to inorganic substance	KCNMA1|KCNMB3|KCNMB4|RYR2|GRIA3|PRKACA|ATF1|KCNMB1|KCNMB2|AQP2
48167	0.00046949	0.0065078	5	57	163	14301	regulation of synaptic plasticity	SHISA9|GRIN2B|RASGRF1|GRIK2|GRIN2A
6949	0.00048246	0.0065577	3	14	163	14301	syncytium formation	CACNA1H|CCNG1|CACNA1S
6884	0.00048246	0.0065577	3	14	163	14301	cell volume homeostasis	KCNMA1|SLC12A2|AQP2
19228	0.00050911	0.0068533	5	58	163	14301	regulation of action potential in neuron	KCNMA1|KCNMB3|KCNMB4|GRIK2|KCNMB2
50808	0.00055118	0.0073491	5	59	163	14301	synapse organization	NLGN4X|CACNB2|CACNG2|CACNB4|CACNA1S
9593	0.00057779	0.0076312	4	34	163	14301	detection of chemical stimulus	KCNMB3|KCNMB4|RYR2|KCNMB2
48747	0.0006466	0.0083818	4	35	163	14301	muscle fiber development	CACNB2|CACNG2|CACNB4|CACNA1S
34765	0.0006466	0.0083818	4	35	163	14301	regulation of ion transmembrane transport	CACNA1G|CACNB4|FKBP1B|PDZK1
60341	0.00073114	0.0093654	11	304	163	14301	regulation of cellular localization	KCNMB4|GRIN2B|CACNA1G|AKAP5|RYR2|PRKACA|AKAP1|FKBP1B|KCNJ11|PKIA|ATF1
9628	0.00073585	0.0093654	13	404	163	14301	response to abiotic stimulus	KCNMA1|SLC12A2|SIPA1|GRIN1|GRIN2A|AQP2|GRIN2B|KCNJ8|AKAP5|PDC|PRKACA|CACNA1F|SLC14A2
32515	0.00076315	0.009455	2	4	163	14301	negative regulation of phosphoprotein phosphatase activity	PPP2R4|FKBP1B
35308	0.00076315	0.009455	2	4	163	14301	negative regulation of protein amino acid dephosphorylation	PPP2R4|AKAP1
35305	0.00076315	0.009455	2	4	163	14301	negative regulation of dephosphorylation	PPP2R4|AKAP1
51928	0.0008013	0.0098405	4	37	163	14301	positive regulation of calcium ion transport	CREB3|CACNA1G|AKAP5|AQP2
32386	0.00084045	0.010232	6	97	163	14301	regulation of intracellular transport	AKAP5|RYR2|PRKACA|AKAP1|FKBP1B|PKIA
7610	0.00090176	0.010883	14	466	163	14301	behavior	KCNMA1|CREB3|GRIK2|GRIN1|GRIN2A|CACNB4|ATF1|GRIN2B|GRIA1|RASGRF1|GRIN2D|PRKAR1B|NLGN4X|PRKACA
45786	0.00092403	0.011057	8	176	163	14301	negative regulation of cell cycle	PPM1G|CREB3|HEPACAM|SIPA1|MTBP|PRKACA|DLG1|SESN3
34762	0.00098043	0.011632	4	39	163	14301	regulation of transmembrane transport	CACNA1G|CACNB4|FKBP1B|PDZK1
30154	0.0010333	0.012156	33	1667	163	14301	cell differentiation	CATSPERB|CLCN2|CATSPERG|CACNB2|SFN|GRIN3A|CACNB4|ATF1|HSPA2|RASGRP4|RASGRP1|CREB3L2|PRKACA|NEFL|NKX2-3|INA|KCNMA1|CAPN5|STMN2|GRIN1|GRIN2A|CACNG2|CSRP2|CACNA1S|CATSPER4|CATSPER2|RASGRF1|CATSPER3|CATSPER1|MYCBPAP|AKAP5|CACNA1H|CACNA1F
51181	0.0010459	0.012203	3	18	163	14301	cofactor transport	SLC22A4|SLC22A5|PDZK1
60402	0.0012317	0.014139	3	19	163	14301	calcium ion transport into cytosol	RYR2|CACNA1C|FKBP1B
10923	0.0012624	0.014139	2	5	163	14301	negative regulation of phosphatase activity	PPP2R4|FKBP1B
30321	0.0012624	0.014139	2	5	163	14301	transepithelial chloride transport	SLC12A2|CFTR
48172	0.0012624	0.014139	2	5	163	14301	regulation of short-term neuronal synaptic plasticity	SHISA9|GRIK2
19227	0.0012624	0.014139	2	5	163	14301	neuronal action potential propagation	CACNB4|FKBP1B
50896	0.0013751	0.015279	59	3632	163	14301	response to stimulus	PRPH|GRIK2|GRIN3A|KCNJ11|AQP2|PRKACG|PRKAR2A|GRIN2B|GRIN2C|GRIN2D|GRID2|CREB3L2|CREB3L1|CREB3L4|PRKACA|STK39|PRKACB|CREB3L3|SLC22A5|INA|KCNMA1|GRIN2A|CFTR|RASGRF1|AKAP5|RYR2|AKAP1|KCNMB3|KCNMB4|SIPA1|CACNB4|SFN|CCNG1|FKBP1B|KCNMB1|ATF1|KCNMB2|HSPA2|RASGRP4|NEFL|NKX2-3|SLC12A2|CREB3|GRIN1|GRIA3|PRPH2|CACNA2D4|ABCC9|GRIA1|KCNJ8|PRKAR1B|PRKAR1A|NLGN4X|PDC|CACNA1G|CACNA1F|PDZK1|LIPE|SLC14A2
48169	0.001437	0.015841	3	20	163	14301	regulation of long-term neuronal synaptic plasticity	GRIN2B|GRIK2|GRIN2A
9719	0.0015104	0.01652	14	492	163	14301	response to endogenous stimulus	GRIN2A|CFTR|CCNG1|KCNJ11|AQP2|PRKACG|PRKAR2A|PRKAR1B|PRKAR1A|CACNA1G|PRKACA|PRKACB|AKAP1|NEFL
42176	0.0015466	0.016674	5	74	163	14301	regulation of protein catabolic process	GRIN2C|GRIN2A|MDM2|MDM4|RCHY1
7613	0.0015483	0.016674	4	44	163	14301	memory	GRIN2B|GRIA1|RASGRF1|GRIN2A
32879	0.0015785	0.016869	18	726	163	14301	regulation of localization	KCNMB4|CACNA2D1|CREB3|GRIN3B|CACNB4|FKBP1B|KCNJ11|PKIA|ATF1|AQP2|GRIN2B|CACNA1G|AKAP5|RYR2|PRKACA|STK39|AKAP1|PDZK1
9605	0.0015925	0.01689	15	551	163	14301	response to external stimulus	KCNMA1|SLC12A2|CREB3|SIPA1|GRIN2A|GRIN3A|AQP2|GRIN2B|RASGRP4|GRIN2D|PDC|GRID2|RYR2|PRKACA|CACNA1F
48869	0.0016351	0.017212	33	1713	163	14301	cellular developmental process	CATSPERB|CLCN2|CATSPERG|CACNB2|SFN|GRIN3A|CACNB4|ATF1|HSPA2|RASGRP4|RASGRP1|CREB3L2|PRKACA|NEFL|NKX2-3|INA|KCNMA1|CAPN5|STMN2|GRIN1|GRIN2A|CACNG2|CSRP2|CACNA1S|CATSPER4|CATSPER2|RASGRF1|CATSPER3|CATSPER1|MYCBPAP|AKAP5|CACNA1H|CACNA1F
60401	0.0016626	0.01737	3	21	163	14301	cytosolic calcium ion transport	RYR2|CACNA1C|FKBP1B
71310	0.0016852	0.017476	9	239	163	14301	cellular response to organic substance	PRKACG|PRKAR2A|PRKAR1B|PRKAR1A|CACNA1G|CFTR|PRKACA|PRKACB|AKAP1
45471	0.0017418	0.01793	5	76	163	14301	response to ethanol	GRIN2B|GRIN1|GRIN2A|PRKACA|GRIN3A
7089	0.0018794	0.018794	2	6	163	14301	traversing start control point of mitotic cell cycle	MTBP|MDM2
10738	0.0018794	0.018794	2	6	163	14301	regulation of protein kinase A signaling cascade	AKAP5|AKAP7
48537	0.0018794	0.018794	2	6	163	14301	mucosal-associated lymphoid tissue development	CACNB4|NKX2-3
48541	0.0018794	0.018794	2	6	163	14301	Peyer's patch development	CACNB4|NKX2-3
70887	0.0020328	0.020184	12	398	163	14301	cellular response to chemical stimulus	PRKACG|PRKAR2A|PRKAR1B|PRKAR1A|SIPA1|CACNA1G|AKAP5|CFTR|PRKACA|PRKACB|AKAP1|AQP2
42692	0.0021146	0.020669	6	116	163	14301	muscle cell differentiation	CACNA1H|CACNB2|CACNG2|CACNB4|CSRP2|CACNA1S
55002	0.0021424	0.020669	4	48	163	14301	striated muscle cell development	CACNB2|CACNG2|CACNB4|CACNA1S
51180	0.0021772	0.020669	3	23	163	14301	vitamin transport	SLC22A4|SLC22A5|PDZK1
6821	0.0021772	0.020669	3	23	163	14301	chloride transport	FXYD1|SLC12A2|CFTR
42177	0.0021772	0.020669	3	23	163	14301	negative regulation of protein catabolic process	GRIN2C|GRIN2A|MDM4
32504	0.002185	0.020669	14	512	163	14301	multicellular organism reproduction	CATSPERB|CAPN5|CREB3|CATSPERG|PRKACG|CATSPER4|CATSPER2|HSPA2|CATSPER3|CATSPER1|MYCBPAP|AKAP5|CREB3L4|MYCBP
48609	0.002185	0.020669	14	512	163	14301	reproductive process in a multicellular organism	CATSPERB|CAPN5|CREB3|CATSPERG|PRKACG|CATSPER4|CATSPER2|HSPA2|CATSPER3|CATSPER1|MYCBPAP|AKAP5|CREB3L4|MYCBP
9987	0.002211	0.020774	124	9366	163	14301	cellular process	SEPT3|GRIK1|GRIK2|SLC22A11|GRIN3B|GRIN3A|PRKG1|PRKX|AQP2|PRKACG|KCNU1|PRKAR2A|GRIN2B|GRIN2C|GRIN2D|GRID2|CREB3L2|PRKACA|STK39|PRKACB|GJD2|INA|STMN2|GRIN2A|CATSPER4|CBLN1|HEPACAM|CATSPER2|RASGRF1|CATSPER3|RYR3|CATSPER1|AKAP5|RYR2|AKAP6|AKAP7|AKAP8|EMP3|AKAP1|AKAP4|KCNMB3|FXYD1|KCNMB4|CLCN2|CATSPERB|CATSPERG|SIPA1|CACNB1|CACNB2|AKAP13|CACNB4|CCNG1|FXYD5|ARFGEF2|ARFGEF1|KCNMB1|ATF1|KCNMB2|SESN3|FBXO…
51789	0.002305	0.021514	6	118	163	14301	response to protein stimulus	CREB3|HSPA2|CREB3L2|CREB3L1|CREB3L4|CREB3L3
50789	0.0024437	0.022514	93	6551	163	14301	regulation of biological process	GRIK1|GRIK2|GRIN3B|GRIN3A|PRKG1|KCNJ11|AQP2|PRKACG|PRKAR2A|GRIN2B|GRIN2C|GRIN2D|MTBP|GRID2|CREB3L2|DLG3|CREB3L1|GKAP1|CREB3L4|STK39|PRKACA|DLG5|SLC22A5|PRKACB|CREB3L3|DLG1|KCNMA1|STMN2|GRIN2A|CFTR|PKIA|PPM1G|HEPACAM|RASGRF1|AKAP5|MDM2|RYR2|AKAP7|MDM4|AKAP8|AKAP1|EMP3|CAMK1D|AKAP4|ZFP62|KCNMB4|SIPA1|AKAP13|AKAP10|CACNB3|SFN|CACNB4|CCNG1|FXYD5|ARFGEF2|FKBP1B|ARFGEF1|ATF1|KCNMB2|SESN3|SHISA9|RASGRP3…
7276	0.0024444	0.022514	12	407	163	14301	gamete generation	PRKACG|CATSPER4|CATSPERB|CREB3|HSPA2|CATSPER2|CATSPER3|CATSPERG|CATSPER1|MYCBPAP|MYCBP|CREB3L4
8344	0.0024914	0.022649	4	50	163	14301	adult locomotory behavior	KCNMA1|GRIN2D|CACNB4|ATF1
15698	0.0024914	0.022649	4	50	163	14301	inorganic anion transport	FXYD1|SLC26A6|SLC12A2|CFTR
35304	0.0026115	0.023436	2	7	163	14301	regulation of protein amino acid dephosphorylation	PPP2R4|AKAP1
51775	0.0026115	0.023436	2	7	163	14301	response to redox state	RYR2|FKBP1B
19953	0.0026848	0.023941	13	467	163	14301	sexual reproduction	CATSPERB|CREB3|CATSPERG|PRKACG|CATSPER4|CATSPER2|HSPA2|CATSPER3|CATSPER1|MYCBPAP|CREB3L4|MYCBP|AKAP4
90257	0.0027063	0.02398	5	84	163	14301	regulation of muscle system process	KCNMA1|RYR2|PRKACA|AKAP1|FKBP1B
32147	0.0027245	0.023989	6	122	163	14301	activation of protein kinase activity	PRKACG|PRKAR2A|PRKAR1B|PRKAR1A|PRKACA|PRKACB
10646	0.0028748	0.025154	24	1153	163	14301	regulation of cell communication	KCNMB4|GRIK1|GRIK2|SIPA1|GRIN2A|AKAP13|GRIA4|ARFGEF2|KCNJ11|ARFGEF1|ATF1|SHISA9|RASGRP3|GRIN2B|RASGRP4|RASGRF1|RASGRP1|RASGRP2|AKAP5|MDM2|PRKACA|AKAP7|SYNGAP1|RAP1GAP2
51146	0.002998	0.026069	5	86	163	14301	striated muscle cell differentiation	CACNA1H|CACNB2|CACNG2|CACNB4|CACNA1S
60134	0.003456	0.029683	2	8	163	14301	prepulse inhibition	GRID2|GRIN3A
60052	0.003456	0.029683	2	8	163	14301	neurofilament cytoskeleton organization	INA|NEFL
55001	0.0035309	0.030142	4	55	163	14301	muscle cell development	CACNB2|CACNG2|CACNB4|CACNA1S
51050	0.0037256	0.031611	9	269	163	14301	positive regulation of transport	CREB3|GRIN2B|CACNA1G|AKAP5|STK39|PRKACA|PDZK1|ATF1|AQP2
6820	0.004009	0.033811	5	92	163	14301	anion transport	FXYD1|SLC26A6|SLC12A2|CFTR|SLC22A11
9725	0.0045742	0.038346	12	440	163	14301	response to hormone stimulus	PRKACG|PRKAR2A|PRKAR1B|PRKAR1A|CACNA1G|CFTR|PRKACA|PRKACB|AKAP1|NEFL|KCNJ11|AQP2
10522	0.0047085	0.039228	3	30	163	14301	regulation of calcium ion transport into cytosol	AKAP5|RYR2|FKBP1B
51239	0.0047354	0.039228	22	1065	163	14301	regulation of multicellular organismal process	KCNMA1|KCNMB4|GRIK1|GRIK2|STMN2|GRIN2A|CFTR|GRIA4|FKBP1B|ATF1|KCNMB2|SHISA9|GRIN2B|RASGRF1|GRIN2D|AKAP5|CACNA1H|RYR2|PRKACA|SLC22A5|AKAP1|NEFL
51726	0.0050868	0.041891	12	446	163	14301	regulation of cell cycle	PPM1G|CREB3|HEPACAM|SIPA1|MTBP|MDM2|PRKACA|SFN|CCNG1|PKIA|DLG1|SESN3
32412	0.0051699	0.042081	3	31	163	14301	regulation of ion transmembrane transporter activity	CACNA1G|CACNB4|FKBP1B
50885	0.0051699	0.042081	3	31	163	14301	neuromuscular process controlling balance	KCNMA1|GRIN2C|NEFL
9582	0.0054313	0.043524	4	62	163	14301	detection of abiotic stimulus	SLC12A2|GRIN2B|PDC|CACNA1F
70633	0.0054716	0.043524	2	10	163	14301	transepithelial transport	SLC12A2|CFTR
55117	0.0054716	0.043524	2	10	163	14301	regulation of cardiac muscle contraction	RYR2|FKBP1B
10226	0.0054716	0.043524	2	10	163	14301	response to lithium ion	GRIA3|AQP2
35303	0.0056575	0.044749	3	32	163	14301	regulation of dephosphorylation	PPP2R4|AKAP1|FKBP1B
8306	0.0061719	0.048003	3	33	163	14301	associative learning	GRIN2B|GRIN1|GRIN2A
50906	0.0061719	0.048003	3	33	163	14301	detection of stimulus involved in sensory perception	SLC12A2|GRIN2B|CACNA1F
22898	0.0061719	0.048003	3	33	163	14301	regulation of transmembrane transporter activity	CACNA1G|CACNB4|FKBP1B
7519	0.0064209	0.049665	4	65	163	14301	skeletal muscle tissue development	CACNB2|CACNG2|CACNB4|CACNA1S

## Sheet: CC
GO-ID	p-value	corr p-value	x	n	X	N	Description	Genes in test set
34704	2.9159e-49	6.7941e-47	26	29	175	16370	calcium channel complex	CACNB1|CACNB2|CACNB3|CACNB4|FKBP1B|CACNA2D1|TRPC4|TRPC5|CACNG8|CACNG7|CACNA1I|CACNG6|CACNG3|CACNG2|CACNG1|CACNA1S|CACNA1G|CACNA1H|RYR2|AKAP6|PPP2R4|CACNA1E|CACNA1F|CACNA1C|CACNA1D|CACNA1B
5891	2.8215e-38	3.2871e-36	20	22	175	16370	voltage-gated calcium channel complex	CACNA2D1|CACNG8|CACNG7|CACNG6|CACNA1I|CACNB1|CACNB2|CACNG3|CACNB3|CACNG2|CACNB4|CACNG1|CACNA1S|CACNA1G|CACNA1H|CACNA1E|CACNA1F|CACNA1C|CACNA1D|CACNA1B
34702	6.9541e-35	5.401e-33	37	208	175	16370	ion channel complex	KCNMB3|FXYD1|KCNMB4|CLCN2|CACNB1|CACNB2|CACNB3|CACNB4|FKBP1B|KCNJ11|KCNMB1|KCNMB2|KCNMA1|TRPC4|CACNA2D1|CACNG8|TRPC5|CACNG7|CACNG6|CACNA1I|CFTR|CACNG3|CACNG2|CACNG1|CACNA1S|ABCC9|KCNJ8|CACNA1G|RYR2|AKAP6|CACNA1H|PPP2R4|CACNA1E|CACNA1F|CACNA1C|CACNA1D|CACNA1B
34703	1.8206e-34	1.0605e-32	32	135	175	16370	cation channel complex	KCNMB3|KCNMB4|CACNB1|CACNB2|CACNB3|CACNB4|FKBP1B|KCNMB1|KCNMB2|KCNMA1|CACNA2D1|TRPC4|TRPC5|CACNG8|CACNG7|CACNG6|CACNA1I|CACNG3|CACNG2|CACNG1|CACNA1S|KCNJ8|CACNA1G|RYR2|AKAP6|CACNA1H|PPP2R4|CACNA1E|CACNA1F|CACNA1C|CACNA1D|CACNA1B
44459	3.663e-29	1.707e-27	81	1997	175	16370	plasma membrane part	SEPT3|GRIK1|GRIK2|GRIN3B|SLC22A11|GRIN3A|KCNJ11|AQP2|PRKAR2A|GRIN2B|GRIN2C|GRIN2D|SLC22A4|GRID2|DLG3|STK39|DLG5|SLC22A5|DLG1|KCNMA1|GJD2|CACNG8|CACNG7|CACNG6|TANC1|GRIN2A|CACNG4|CFTR|CACNG3|CACNG2|CACNG1|CBLN3|CATSPER4|CBLN1|CATSPER2|CATSPER3|CATSPER1|AKAP5|AKAP7|FXYD1|KCNMB3|KCNMB4|CRIPT|CACNB1|CACNB2|CACNB3|CACNB4|KCNMB1|KCNMB2|SHISA9|RASGRP3|RASGRP2|GRID2IP|CAMK2A|TRPC4|CACNA2D1|SLC12A2|DLGAP2…
45202	2.0314e-21	7.8888e-20	33	365	175	16370	synapse	SEPT3|GRIK1|GRIK2|CRIPT|GRIN3B|GRIN3A|CACNB4|SHISA9|GRIN2B|GRIN2C|GRIN2D|RASGRP2|GRID2|GRID2IP|PRKACA|CAMK2A|DLG1|KCNMA1|DLGAP2|GRIN1|SYT12|TANC1|GRIN2A|GRIA3|GRIA4|CBLN3|CBLN1|GRIA2|GRIA1|PRKAR1A|AKAP5|AKAP1|CACNA1C
8328	1.1617e-20	3.867e-19	11	13	175	16370	ionotropic glutamate receptor complex	SHISA9|GRIN2B|GRIA1|GRIN2C|GRIK2|GRIN2D|GRIN1|GRIN2A|GRIN3B|GRIA4|GRIN3A
16020	1.2132e-19	3.5334e-18	136	7249	175	16370	membrane	SEPT3|GRIK1|GRIK2|SLC22A11|GRIN3B|GRIN3A|AQP2|KCNU1|PRKAR2A|GRIN2B|GRIN2C|GRIN2D|GRID2|CREB3L2|CREB3L1|PRKACA|STK39|CREB3L4|CREB3L3|CLRN3|GJD2|CLRN2|STMN2|TANC1|GRIN2A|UBR4|CBLN3|CATSPER4|CBLN1|HEPACAM|CATSPER2|RASGRF1|CATSPER3|RYR3|CATSPER1|AKAP5|RYR2|AKAP6|AKAP7|EMP3|AKAP1|KCNMB3|FXYD1|KCNMB4|CLCN2|CATSPERB|CRIPT|CATSPERG|SIPA1|CACNB1|CACNB2|AKAP13|AKAP10|CACNB3|CACNB4|FXYD5|ARFGEF2|KCNMB1|KCNM…
44425	6.5709e-19	1.7011e-17	123	6113	175	16370	membrane part	SEPT3|GRIK1|GRIK2|SLC22A11|GRIN3B|GRIN3A|AQP2|KCNU1|PRKAR2A|GRIN2B|GRIN2C|GRIN2D|GRID2|CREB3L2|CREB3L1|PRKACA|STK39|CREB3L4|CREB3L3|CLRN3|GJD2|CLRN2|GRIN2A|UBR4|TANC1|CBLN3|CATSPER4|CBLN1|HEPACAM|CATSPER2|CATSPER3|RYR3|CATSPER1|AKAP5|RYR2|AKAP6|AKAP7|EMP3|AKAP1|KCNMB3|FXYD1|KCNMB4|CLCN2|CATSPERB|CRIPT|CATSPERG|CACNB1|CACNB2|CACNB3|CACNB4|FXYD5|KCNMB1|KCNMB2|GRID2IP|TRPC4|CACNA2D1|TMEM92|TRPC5|PTP…
5886	1.7941e-18	4.1802e-17	93	3727	175	16370	plasma membrane	SEPT3|GRIK1|GRIK2|GRIN3B|SLC22A11|GRIN3A|KCNJ11|AQP2|PRKAR2A|GRIN2B|GRIN2C|GRIN2D|SLC22A4|GRID2|DLG3|STK39|PRKACA|DLG5|SLC22A5|DLG1|KCNMA1|GJD2|CACNG8|CACNG7|CACNG6|TANC1|GRIN2A|CACNG4|CFTR|CACNG3|CACNG2|CACNG1|EPB41L2|CBLN3|CATSPER4|CBLN1|EPB41L1|CATSPER2|RASGRF1|CATSPER3|CATSPER1|AKAP5|MDM2|RYR2|AKAP7|FXYD1|KCNMB3|KCNMB4|CRIPT|CAMK2G|CACNB1|CACNB2|CACNB3|CACNB4|KCNMB1|KCNMB2|SHISA9|RASGRP3|RASG…
45211	7.1536e-18	1.5153e-16	21	149	175	16370	postsynaptic membrane	KCNMA1|GRIK1|DLGAP2|GRIK2|CRIPT|GRIN1|GRIN2A|TANC1|GRIA3|GRIN3B|GRIA4|GRIN3A|GRIA2|GRIN2B|GRIA1|GRIN2C|GRIN2D|GRID2|GRID2IP|AKAP1|DLG1
43234	1.4274e-17	2.7716e-16	75	2601	175	16370	protein complex	PRPH|SEPT3|GRIK2|GRIN3B|GRIN3A|KCNJ11|AQP2|PRKAR2A|GRIN2B|GRIN2C|GRIN2D|PRKACA|PRKACB|KCNMA1|GJD2|INA|CACNG8|CACNG7|CACNG6|GRIN2A|CFTR|GAN|CACNG3|CACNG2|CACNG1|PPM1G|RYR3|AKAP5|MDM2|RYR2|AKAP6|AKAP7|CAMK1D|AKAP4|KCNMB3|FXYD1|KCNMB4|CLCN2|CAMK2G|SIPA1|CACNB1|CACNB2|CACNB3|CACNB4|FKBP1B|KCNMB1|ATF1|KCNMB2|SHISA9|RASGRP3|CAMK2D|RCHY1|NEFL|TRPC4|CACNA2D1|DLGAP2|TRPC5|CACNA1I|GRIN1|GRIA3|GRIA4|CACNA1S…
30666	1.8259e-17	3.2726e-16	13	35	175	16370	endocytic vesicle membrane	CACNG8|CAMK2G|CACNG4|CACNG3|GRIA3|CACNG2|GRIA4|GRIA2|GRIA1|CAMK2D|MDM2|CAMK2B|CAMK2A
44456	1.1476e-16	1.9099e-15	25	269	175	16370	synapse part	GRIK1|CRIPT|GRIK2|GRIN3B|GRIN3A|GRIN2B|GRIN2C|GRIN2D|GRID2|GRID2IP|CAMK2A|DLG1|KCNMA1|DLGAP2|GRIN1|SYT12|TANC1|GRIN2A|GRIA3|GRIA4|GRIA2|GRIA1|AKAP5|AKAP1|CACNA1C
42597	6.4188e-15	9.3474e-14	8	10	175	16370	periplasmic space	GRIN2B|GRIN2C|GRIN2D|GRIN1|GRIN2A|GRID2|GRIN3B|GRIN3A
30288	6.4188e-15	9.3474e-14	8	10	175	16370	outer membrane-bounded periplasmic space	GRIN2B|GRIN2C|GRIN2D|GRIN1|GRIN2A|GRID2|GRIN3B|GRIN3A
17146	1.1217e-13	1.5374e-12	7	8	175	16370	N-methyl-D-aspartate selective glutamate receptor complex	GRIN2B|GRIN2C|GRIN2D|GRIN1|GRIN2A|GRIN3B|GRIN3A
14069	1.4742e-13	1.9082e-12	14	81	175	16370	postsynaptic density	DLGAP2|GRIN1|GRIN2A|TANC1|GRIA3|GRIN3A|GRIA4|GRIN2B|GRIA1|GRIN2C|GRID2|AKAP5|CACNA1C|DLG1
44462	1.7863e-13	2.081e-12	8	13	175	16370	external encapsulating structure part	GRIN2B|GRIN2C|GRIN2D|GRIN1|GRIN2A|GRID2|GRIN3B|GRIN3A
30313	1.7863e-13	2.081e-12	8	13	175	16370	cell envelope	GRIN2B|GRIN2C|GRIN2D|GRIN1|GRIN2A|GRID2|GRIN3B|GRIN3A
30139	2.3346e-13	2.5903e-12	13	67	175	16370	endocytic vesicle	CACNG8|CAMK2G|CACNG4|CACNG3|GRIA3|CACNG2|GRIA4|GRIA2|GRIA1|CAMK2D|MDM2|CAMK2B|CAMK2A
30312	4.1302e-13	4.3742e-12	8	14	175	16370	external encapsulating structure	GRIN2B|GRIN2C|GRIN2D|GRIN1|GRIN2A|GRID2|GRIN3B|GRIN3A
32991	6.477e-13	6.5614e-12	75	3160	175	16370	macromolecular complex	PRPH|SEPT3|GRIK2|GRIN3B|GRIN3A|KCNJ11|AQP2|PRKAR2A|GRIN2B|GRIN2C|GRIN2D|PRKACA|PRKACB|KCNMA1|GJD2|INA|CACNG8|CACNG7|CACNG6|GRIN2A|CFTR|GAN|CACNG3|CACNG2|CACNG1|PPM1G|RYR3|AKAP5|MDM2|RYR2|AKAP6|AKAP7|CAMK1D|AKAP4|KCNMB3|FXYD1|KCNMB4|CLCN2|CAMK2G|SIPA1|CACNB1|CACNB2|CACNB3|CACNB4|FKBP1B|KCNMB1|ATF1|KCNMB2|SHISA9|RASGRP3|CAMK2D|RCHY1|NEFL|TRPC4|CACNA2D1|DLGAP2|TRPC5|CACNA1I|GRIN1|GRIA3|GRIA4|CACNA1S…
42995	9.0391e-13	8.7755e-12	34	760	175	16370	cell projection	CATSPERB|CLCN2|GRIK2|CRIPT|GRIN3A|CCNG1|SHISA9|ENKUR|GRIN2B|RASGRP2|SLC22A5|NEFL|INA|KCNMA1|DLGAP2|STMN2|GRIN1|GRIN2A|GRIA3|CFTR|GAN|GRIA4|CATSPER4|CATSPER2|RASGRF1|CATSPER3|CATSPER1|PDC|AKAP5|CACNA1G|CACNA1H|CACNA1C|PDZK1|AKAP4
30054	1.5374e-12	1.4329e-11	28	520	175	16370	cell junction	SEPT3|GRIK1|GRIK2|CRIPT|GRIN3B|GRIN3A|SHISA9|GRIN2B|GRIN2C|GRIN2D|RASGRP2|GRID2|GRID2IP|DLG5|CAMK2A|DLG1|GJD2|DLGAP2|GRIN1|SYT12|TANC1|GRIN2A|GRIA3|GRIA4|CBLN3|CBLN1|GRIA2|GRIA1
16021	2.4325e-12	2.1799e-11	101	5265	175	16370	integral to membrane	GRIK1|GRIK2|SLC22A11|GRIN3B|GRIN3A|AQP2|KCNU1|GRIN2B|GRIN2C|GRIN2D|CREB3L2|GRID2|CREB3L1|CREB3L4|CREB3L3|CLRN3|GJD2|CLRN2|GRIN2A|UBR4|CATSPER4|CATSPER2|HEPACAM|CATSPER3|RYR3|CATSPER1|RYR2|AKAP6|EMP3|AKAP1|KCNMB3|FXYD1|KCNMB4|CLCN2|CATSPERB|CATSPERG|CACNB1|CACNB2|CACNB3|CACNB4|FXYD5|KCNMB1|KCNMB2|CACNA2D1|TRPC4|TMEM92|TRPC5|GRIN1|CACNA1I|SYT12|JTB|CACNA2D3|CACNA1S|CACNA2D2|CACNA2D4|PDZK1IP1|CNIH2|…
44463	3.6985e-12	3.1917e-11	23	352	175	16370	cell projection part	KCNMA1|INA|DLGAP2|GRIK2|STMN2|CRIPT|GRIN1|GRIN2A|GRIA3|GAN|GRIA4|CATSPER4|SHISA9|GRIN2B|CATSPER2|CATSPER3|RASGRF1|RASGRP2|CATSPER1|AKAP5|SLC22A5|NEFL|PDZK1
31224	9.5979e-12	7.9868e-11	101	5374	175	16370	intrinsic to membrane	GRIK1|GRIK2|SLC22A11|GRIN3B|GRIN3A|AQP2|KCNU1|GRIN2B|GRIN2C|GRIN2D|CREB3L2|GRID2|CREB3L1|CREB3L4|CREB3L3|CLRN3|GJD2|CLRN2|GRIN2A|UBR4|CATSPER4|CATSPER2|HEPACAM|CATSPER3|RYR3|CATSPER1|RYR2|AKAP6|EMP3|AKAP1|KCNMB3|FXYD1|KCNMB4|CLCN2|CATSPERB|CATSPERG|CACNB1|CACNB2|CACNB3|CACNB4|FXYD5|KCNMB1|KCNMB2|CACNA2D1|TRPC4|TMEM92|TRPC5|GRIN1|CACNA1I|SYT12|JTB|CACNA2D3|CACNA1S|CACNA2D2|CACNA2D4|PDZK1IP1|CNIH2|…
43005	7.8575e-11	6.3131e-10	22	372	175	16370	neuron projection	KCNMA1|INA|CLCN2|DLGAP2|GRIK2|STMN2|CRIPT|GRIN1|GRIN2A|GRIA3|GAN|GRIA4|GRIN3A|CCNG1|SHISA9|GRIN2B|RASGRF1|AKAP5|CACNA1G|CACNA1H|CACNA1C|NEFL
5952	2.7764e-10	2.1564e-09	6	10	175	16370	cAMP-dependent protein kinase complex	PRKAR2A|PRKAR1B|PRKAR1A|PRKACA|PRKACB|AKAP4
30315	6.3978e-10	4.8087e-09	7	19	175	16370	T-tubule	CACNA2D1|PRKAR2A|CACNB1|AKAP7|CACNA1C|KCNJ11|CACNA1S
30425	1.552e-09	1.13e-08	15	187	175	16370	dendrite	CLCN2|GRIK2|CRIPT|DLGAP2|GRIN1|GRIN2A|GRIA3|GRIA4|CCNG1|SHISA9|GRIN2B|AKAP5|CACNA1G|CACNA1H|CACNA1C
30659	3.4571e-09	2.4409e-08	16	230	175	16370	cytoplasmic vesicle membrane	CACNG8|CAMK2G|SYT12|CACNG4|CACNG3|CFTR|GRIA3|GRIA4|CACNG2|AQP2|GRIA2|GRIA1|CAMK2D|MDM2|CAMK2B|CAMK2A
12506	7.1736e-09	4.916e-08	16	242	175	16370	vesicle membrane	CACNG8|CAMK2G|SYT12|CACNG4|CACNG3|CFTR|GRIA3|GRIA4|CACNG2|AQP2|GRIA2|GRIA1|CAMK2D|MDM2|CAMK2B|CAMK2A
42383	1.0123e-08	6.7392e-08	10	78	175	16370	sarcolemma	CACNA2D1|PRKAR2A|KCNJ8|CACNB1|CACNB2|AKAP7|CACNA1C|KCNJ11|CACNA1S|DLG1
16529	1.5317e-08	9.9132e-08	8	43	175	16370	sarcoplasmic reticulum	CACNA2D1|RYR3|CACNB1|RYR2|AKAP6|AKAP7|FKBP1B|CACNA1S
16528	1.8551e-08	1.1682e-07	8	44	175	16370	sarcoplasm	CACNA2D1|RYR3|CACNB1|RYR2|AKAP6|AKAP7|FKBP1B|CACNA1S
43235	2.3568e-08	1.4451e-07	11	109	175	16370	receptor complex	SHISA9|GRIN2B|GRIA1|GRIN2C|GRIK2|GRIN2D|GRIN1|GRIN2A|GRIN3B|GRIA4|GRIN3A
44433	3.1983e-08	1.9108e-07	16	269	175	16370	cytoplasmic vesicle part	CACNG8|CAMK2G|SYT12|CACNG4|CACNG3|CFTR|GRIA3|GRIA4|CACNG2|AQP2|GRIA2|GRIA1|CAMK2D|MDM2|CAMK2B|CAMK2A
19717	5.1005e-08	2.971e-07	10	92	175	16370	synaptosome	GRIN2B|RASGRF1|GRIN2D|RASGRP2|GRIN1|GRIN2A|GRID2|GRID2IP|RYR2|PRKACA
5626	5.6357e-08	3.2027e-07	28	827	175	16370	insoluble fraction	GRIK2|AKAP13|KCNJ11|AQP2|PRKAR2A|GRIN2B|RASGRP4|GRIN2D|RASGRP1|RASGRP2|GRID2|GRID2IP|STK39|PRKACA|SLC12A2|STMN2|GRIN1|GRIN2A|JTB|GRIA1|RASGRF1|KCNJ8|PRKAR1B|RYR2|MDM2|AKAP7|CACNA1C|SLC14A2
20017	6.2582e-08	3.4718e-07	4	5	175	16370	flagellar membrane	CATSPER4|CATSPER2|CATSPER3|CATSPER1
19861	9.0942e-08	4.9278e-07	7	36	175	16370	flagellum	CATSPER4|ENKUR|CATSPERB|CATSPER2|CATSPER3|CATSPER1|AKAP4
5883	1.8618e-07	9.859e-07	4	6	175	16370	neurofilament	INA|DLGAP2|GAN|NEFL
5887	2.7319e-07	1.4145e-06	33	1177	175	16370	integral to plasma membrane	KCNMB3|FXYD1|KCNMB4|GRIK1|GRIK2|CACNB2|SLC22A11|GRIN3B|GRIN3A|KCNJ11|KCNMB1|KCNMB2|SHISA9|RASGRP3|GRIN2B|GRIN2C|GRIN2D|GRID2|SLC22A4|DLG3|KCNMA1|SLC12A2|TRPC5|GRIN1|SYT12|GRIN2A|JTB|CACNG4|GRIA4|ABCC9|GRIA1|KCNJ8|NLGN4X
44464	3.3409e-07	1.6757e-06	175	15040	175	16370	cell part	SEPT3|GRIK1|GRIK2|SLC22A11|GRIN3B|GRIN3A|AQP2|PRKACG|KCNU1|PRKAR2A|GRIN2B|GRIN2C|GRIN2D|GRID2|CREB3L2|CREB3L1|PRKACA|STK39|CREB3L4|CREB3L3|PRKACB|CLRN3|GJD2|INA|CLRN2|STMN2|TANC1|UBR4|GRIN2A|HCFC1R1|PKIA|CBLN3|CATSPER4|CBLN1|HEPACAM|CATSPER2|RASGRF1|CATSPER3|RYR3|CATSPER1|AKAP5|RYR2|AKAP6|AKAP7|AKAP8|EMP3|AKAP1|AKAP4|FXYD1|KCNMB3|KCNMB4|CATSPERB|CLCN2|CRIPT|CATSPERG|SIPA1|CACNB1|CACNB2|AKAP13|AKA…
5623	3.3803e-07	1.6757e-06	175	15041	175	16370	cell	SEPT3|GRIK1|GRIK2|SLC22A11|GRIN3B|GRIN3A|AQP2|PRKACG|KCNU1|PRKAR2A|GRIN2B|GRIN2C|GRIN2D|GRID2|CREB3L2|CREB3L1|PRKACA|STK39|CREB3L4|CREB3L3|PRKACB|CLRN3|GJD2|INA|CLRN2|STMN2|TANC1|UBR4|GRIN2A|HCFC1R1|PKIA|CBLN3|CATSPER4|CBLN1|HEPACAM|CATSPER2|RASGRF1|CATSPER3|RYR3|CATSPER1|AKAP5|RYR2|AKAP6|AKAP7|AKAP8|EMP3|AKAP1|AKAP4|FXYD1|KCNMB3|KCNMB4|CATSPERB|CLCN2|CRIPT|CATSPERG|SIPA1|CACNB1|CACNB2|AKAP13|AKA…
5624	3.5679e-07	1.7319e-06	26	796	175	16370	membrane fraction	GRIK2|AKAP13|KCNJ11|AQP2|PRKAR2A|GRIN2B|RASGRP4|GRIN2D|RASGRP1|RASGRP2|GRID2|GRID2IP|STK39|PRKACA|SLC12A2|STMN2|GRIN1|GRIN2A|JTB|RASGRF1|KCNJ8|GRIA1|RYR2|AKAP7|CACNA1C|SLC14A2
31226	4.0881e-07	1.9439e-06	33	1198	175	16370	intrinsic to plasma membrane	KCNMB3|FXYD1|KCNMB4|GRIK1|GRIK2|CACNB2|SLC22A11|GRIN3B|GRIN3A|KCNJ11|KCNMB1|KCNMB2|SHISA9|RASGRP3|GRIN2B|GRIN2C|GRIN2D|GRID2|SLC22A4|DLG3|KCNMA1|SLC12A2|TRPC5|GRIN1|SYT12|GRIN2A|JTB|CACNG4|GRIA4|ABCC9|GRIA1|KCNJ8|NLGN4X
60053	8.5438e-07	3.9814e-06	4	8	175	16370	neurofilament cytoskeleton	INA|DLGAP2|GAN|NEFL
33267	1.0811e-06	4.9392e-06	8	73	175	16370	axon part	KCNMA1|INA|DLGAP2|GRIK2|GRIA3|GAN|GRIA4|NEFL
267	1.1965e-06	5.2802e-06	30	1077	175	16370	cell fraction	GRIK2|AKAP13|KCNJ11|AQP2|PRKAR2A|GRIN2B|RASGRP4|GRIN2D|RASGRP1|RASGRP2|GRID2|GRID2IP|STK39|PRKACA|SLC12A2|STMN2|GRIN1|GRIN2A|JTB|PKIA|GRIA1|RASGRF1|KCNJ8|PRKAR1B|RYR2|MDM2|PPP2R4|AKAP7|CACNA1C|SLC14A2
8282	1.2011e-06	5.2802e-06	3	3	175	16370	ATP-sensitive potassium channel complex	ABCC9|KCNJ8|KCNJ11
16324	1.43e-06	6.1701e-06	11	163	175	16370	apical plasma membrane	KCNMA1|SLC12A2|SLC22A4|CFTR|CACNB3|AKAP7|STK39|SLC22A11|SLC22A5|SLC14A2|AQP2
16023	1.5726e-06	6.662e-06	22	646	175	16370	cytoplasmic membrane-bounded vesicle	CACNG8|CAMK2G|SIPA1|GRIN1|SYT12|CACNG4|GRIA3|CACNG3|CFTR|GRIA4|CACNG2|AQP2|CATSPER4|GRIA2|GRIN2B|GRIA1|CATSPER3|CAMK2D|MDM2|CAMK2B|AKAP7|CAMK2A
31988	2.4636e-06	1.025e-05	22	664	175	16370	membrane-bounded vesicle	CACNG8|CAMK2G|SIPA1|GRIN1|SYT12|CACNG4|GRIA3|CACNG3|CFTR|GRIA4|CACNG2|AQP2|CATSPER4|GRIA2|GRIN2B|GRIA1|CATSPER3|CAMK2D|MDM2|CAMK2B|AKAP7|CAMK2A
31253	2.7312e-06	1.1164e-05	9	110	175	16370	cell projection membrane	CATSPER4|SHISA9|CATSPER2|CATSPER3|RASGRP2|CATSPER1|AKAP5|SLC22A5|PDZK1
31410	3.978e-06	1.5981e-05	22	684	175	16370	cytoplasmic vesicle	CACNG8|CAMK2G|SIPA1|GRIN1|SYT12|CACNG4|GRIA3|CACNG3|CFTR|GRIA4|CACNG2|AQP2|CATSPER4|GRIA2|GRIN2B|GRIA1|CATSPER3|CAMK2D|MDM2|CAMK2B|AKAP7|CAMK2A
9434	4.7533e-06	1.851e-05	5	24	175	16370	microtubule-based flagellum	CATSPER4|CATSPER2|CATSPER3|CATSPER1|AKAP4
5954	4.7664e-06	1.851e-05	3	4	175	16370	calcium- and calmodulin-dependent protein kinase complex	CAMK2G|CAMK2D|CAMK1D
44297	5.4345e-06	2.0423e-05	11	187	175	16370	cell body	CLCN2|GRIK2|CACNA1G|AKAP5|CACNA1H|GRIA3|CACNA1E|GRIN3B|GRIA4|GRIN3A|CCNG1
43025	5.4345e-06	2.0423e-05	11	187	175	16370	neuronal cell body	CLCN2|GRIK2|CACNA1G|AKAP5|CACNA1H|GRIA3|CACNA1E|GRIN3B|GRIA4|GRIN3A|CCNG1
44442	5.8425e-06	2.127e-05	4	12	175	16370	microtubule-based flagellum part	CATSPER4|CATSPER2|CATSPER3|CATSPER1
44460	5.8425e-06	2.127e-05	4	12	175	16370	flagellum part	CATSPER4|CATSPER2|CATSPER3|CATSPER1
31982	7.6997e-06	2.7459e-05	22	713	175	16370	vesicle	CACNG8|CAMK2G|SIPA1|GRIN1|SYT12|CACNG4|GRIA3|CACNG3|CFTR|GRIA4|CACNG2|AQP2|CATSPER4|GRIA2|GRIN2B|GRIA1|CATSPER3|CAMK2D|MDM2|CAMK2B|AKAP7|CAMK2A
44309	7.8959e-06	2.7459e-05	6	45	175	16370	neuron spine	SHISA9|GRIN2B|CRIPT|AKAP5|GRIN2A|GRIA3
43197	7.8959e-06	2.7459e-05	6	45	175	16370	dendritic spine	SHISA9|GRIN2B|CRIPT|AKAP5|GRIN2A|GRIA3
45177	1.4238e-05	4.8787e-05	11	207	175	16370	apical part of cell	KCNMA1|SLC12A2|SLC22A4|CFTR|CACNB3|AKAP7|STK39|SLC22A11|SLC22A5|SLC14A2|AQP2
43204	2.8539e-05	9.637e-05	5	34	175	16370	perikaryon	CLCN2|GRIK2|CACNA1H|GRIA3|CACNA1E
44444	4.8896e-05	0.00016275	80	5146	175	16370	cytoplasmic part	SEPT3|GRIK2|KCNJ11|ACSF2|AQP2|PRKACG|PRKAR2A|GRIN2B|CREB3L2|SLC22A4|CREB3L1|PRKACA|CREB3L4|GKAP1|CREB3L3|PRKACB|DLG1|KCNMA1|CACNG8|STMN2|CACNG4|CFTR|CACNG3|CACNG2|EPB41L2|CATSPER4|EPB41L1|RASGRF1|CATSPER3|RYR3|AKAP5|MDM2|RYR2|AKAP6|AKAP7|AKAP8|AKAP1|CAMK2G|SIPA1|CACNB1|AKAP13|AKAP10|CACNB3|SFN|CACNB4|CCNG1|ARFGEF2|FKBP1B|RASGRP3|HSPA2|RASGRP1|RASGRP2|CAMK2D|CAMK2B|MYCBP|RAP1GAP2|CAMK2A|NEFL|OLFM1…
32281	0.00011364	0.00037292	2	2	175	16370	alpha-amino-3-hydroxy-5-methyl-4-isoxazolepropionic acid selective glutamate receptor complex	GRIA1|GRIA4
30424	0.00012739	0.00041225	9	178	175	16370	axon	KCNMA1|INA|DLGAP2|STMN2|GRIK2|GRIA3|GAN|GRIA4|NEFL
43195	0.00015697	0.00050102	4	26	175	16370	terminal button	KCNMA1|GRIK2|GRIA3|GRIA4
71212	0.00022986	0.00072374	19	713	175	16370	subsynaptic reticulum	CACNA2D1|CREB3|CACNB1|FKBP1B|CACNA1S|AQP2|CNIH2|GRIA1|RASGRP1|RYR3|CREB3L2|CREB3L1|AKAP6|RYR2|CREB3L4|AKAP7|CREB3L3|OLFM1|DLG1
12505	0.00027046	0.00084022	30	1433	175	16370	endomembrane system	CAMK2G|SIPA1|ARFGEF2|FKBP1B|AQP2|RASGRP1|CREB3L2|CAMK2D|CREB3L1|CREB3L4|CAMK2B|CREB3L3|CAMK2A|DLG1|CREB3|CACNG8|SYT12|CACNG4|GRIA3|CACNG3|CFTR|GRIA4|CACNG2|GRIA2|CNIH2|GRIA1|RYR3|RYR2|AKAP6|MDM2
8076	0.00033806	0.0010114	6	87	175	16370	voltage-gated potassium channel complex	KCNMA1|KCNMB3|KCNMB4|KCNJ8|KCNMB1|KCNMB2
34705	0.00033806	0.0010114	6	87	175	16370	potassium channel complex	KCNMA1|KCNMB3|KCNMB4|KCNJ8|KCNMB1|KCNMB2
5829	0.00033858	0.0010114	28	1315	175	16370	cytosol	CAMK2G|AKAP13|CACNB3|CACNB4|ARFGEF2|FKBP1B|PRKACG|PRKAR2A|RASGRP1|RASGRP2|CAMK2D|PRKACA|CAMK2B|PRKACB|NEFL|CAMK2A|DLG1|CREB3|CAMK2N2|EPB41L1|RASGRF1|PRKAR1B|PRKAR1A|PDC|AKAP5|MDM2|AKAP7|LIPE
42734	0.00045556	0.0013436	4	34	175	16370	presynaptic membrane	GRIN2B|GRIK2|GRIN2A|CAMK2A
5783	0.0005469	0.0015929	23	1019	175	16370	endoplasmic reticulum	KCNMA1|CACNA2D1|CREB3|CACNB1|FKBP1B|KCNJ11|CACNA1S|AQP2|CNIH2|GRIA1|CATSPER3|RASGRP1|RYR3|CREB3L2|CREB3L1|AKAP6|RYR2|PRKACA|CREB3L4|AKAP7|CREB3L3|OLFM1|DLG1
32591	0.00067225	0.0019102	2	4	175	16370	dendritic spine membrane	SHISA9|AKAP5
43083	0.00067225	0.0019102	2	4	175	16370	synaptic cleft	GRIN2B|GRIA3
44306	0.00070139	0.0019455	4	38	175	16370	neuron projection terminus	KCNMA1|GRIK2|GRIA3|GRIA4
43679	0.00070139	0.0019455	4	38	175	16370	axon terminus	KCNMA1|GRIK2|GRIA3|GRIA4
5929	0.00077137	0.0021145	7	140	175	16370	cilium	CATSPER4|ENKUR|CATSPER2|CATSPER3|CATSPER1|PDC|AKAP4
31090	0.0013094	0.0035476	34	1870	175	16370	organelle membrane	CAMK2G|ARFGEF2|FKBP1B|AQP2|RASGRP1|CAMK2D|CREB3L2|CREB3L1|CAMK2B|CREB3L4|CREB3L3|CAMK2A|DLG1|CREB3|CACNG8|SYT12|CACNG4|GRIA3|CACNG3|CFTR|GRIA4|CACNG2|CATSPER4|GRIA2|CATSPER2|CNIH2|GRIA1|CATSPER3|RYR3|CATSPER1|RYR2|AKAP6|MDM2|AKAP1
33017	0.0015925	0.004265	3	22	175	16370	sarcoplasmic reticulum membrane	RYR3|RYR2|FKBP1B
70382	0.0016571	0.0043875	2	6	175	16370	exocytic vesicle	AKAP7|AQP2
5856	0.0019605	0.0051326	27	1402	175	16370	cytoskeleton	PRPH|SEPT3|GRIN3A|GRIN2B|GRIN2C|GRID2|STK39|NEFL|DLG1|INA|TRPC4|DLGAP2|PTPN4|GRIN1|TANC1|UBR4|GRIN2A|GAN|GRIA3|GRIA4|LRRC26|EPB41L2|EPB41L1|GRIA1|AKAP5|CACNA1C|AKAP4
31594	0.0020605	0.0053343	3	24	175	16370	neuromuscular junction	PRKAR1A|PRKACA|AKAP1
31674	0.002632	0.0067391	4	54	175	16370	I band	GRIN2B|RYR2|CACNA1C|CACNA1S
44430	0.0034111	0.0086389	20	964	175	16370	cytoskeletal part	INA|PRPH|SEPT3|DLGAP2|GRIN1|GRIN2A|TANC1|GRIA3|GAN|GRIA4|GRIN3A|EPB41L2|GRIN2B|GRIA1|GRIN2C|GRID2|AKAP5|CACNA1C|NEFL|DLG1
32279	0.0048332	0.012109	2	10	175	16370	asymmetric synapse	AKAP5|GRIA3
30016	0.0063008	0.015618	5	109	175	16370	myofibril	GRIN2B|KCNJ8|RYR2|CACNA1C|CACNA1S
5737	0.0081925	0.019891	98	7645	175	16370	cytoplasm	SEPT3|GRIK2|AQP2|PRKACG|PRKAR2A|GRIN2B|CREB3L2|CREB3L1|CREB3L4|STK39|PRKACA|PRKACB|CREB3L3|STMN2|UBR4|HCFC1R1|PKIA|CATSPER4|HEPACAM|CATSPER3|RASGRF1|RYR3|AKAP5|AKAP6|RYR2|AKAP7|AKAP8|AKAP1|CRIPT|SIPA1|CACNB1|AKAP13|CACNB3|AKAP10|CACNB4|ARFGEF2|CCNG1|RCHY1|RAP1GAP2|OLFM1|CACNA2D1|TRPC4|SYT12|GRIN1|PTPN4|CACNA1S|CAMK2N2|CNIH2|KCNJ8|PRKAR1B|PRKAR1A|CACNA1G|CACNA1H|CACNA1C|PDZK1|KCNJ11|ACSF2|SLC22A4|…
48471	0.0081954	0.019891	9	324	175	16370	perinuclear region of cytoplasm	PRKAR2A|RASGRP3|STMN2|SIPA1|CACNA1G|AKAP5|PRKACA|RAP1GAP2|CCNG1
43292	0.0084435	0.020282	5	117	175	16370	contractile fiber	GRIN2B|KCNJ8|RYR2|CACNA1C|CACNA1S
32589	0.010889	0.025889	2	15	175	16370	neuron projection membrane	SHISA9|AKAP5
30018	0.012265	0.028867	3	45	175	16370	Z disc	GRIN2B|RYR2|CACNA1C
31256	0.01544	0.035844	3	49	175	16370	leading edge membrane	SHISA9|RASGRP2|AKAP5
43198	0.015538	0.035844	2	18	175	16370	dendritic shaft	AKAP5|GRIA3
30017	0.017646	0.040308	4	93	175	16370	sarcomere	GRIN2B|RYR2|CACNA1C|CACNA1S
34707	0.020991	0.047484	3	55	175	16370	chloride channel complex	FXYD1|CLCN2|CFTR
32983	0.021267	0.047646	1	2	175	16370	kainate selective glutamate receptor complex	GRIK2
5625	0.021907	0.048614	8	320	175	16370	soluble fraction	PRKAR2A|RASGRP4|STMN2|PRKAR1B|PPP2R4|AKAP7|PRKACA|PKIA

## Sheet: MF
GO-ID	p-value	corr p-value	x	n	X	N	Description	Genes in test set
22836	7.9977e-56	2.5912e-53	57	305	166	15437	gated channel activity	GRIK1|GRIK2|GRIN3B|GRIN3A|KCNJ11|KCNU1|GRIN2B|GRIN2C|GRIN2D|GRID2|KCNMA1|CACNG8|CACNG7|CACNG6|GRIN2A|CACNG5|CACNG4|CFTR|CACNG3|CACNG2|CACNG1|CATSPER4|CATSPER2|CATSPER3|RYR3|CATSPER1|RYR2|KCNMB3|KCNMB4|CLCN2|CACNB1|CACNB2|CACNB3|CACNB4|KCNMB1|KCNMB2|TRPC4|CACNA2D1|TRPC5|CACNA1I|GRIN1|GRIA3|GRIA4|CACNA2D3|CACNA1S|CACNA2D2|CACNA2D4|GRIA2|GRIA1|KCNJ8|CACNA1G|CACNA1H|CACNA1E|CACNA1F|CACNA1C|CACNA1D|CA…
15267	3.9511e-54	4.9916e-52	61	403	166	15437	channel activity	GRIK1|GRIK2|GRIN3B|GRIN3A|KCNJ11|AQP2|KCNU1|GRIN2B|GRIN2C|GRIN2D|GRID2|GJD2|KCNMA1|CACNG8|CACNG7|CACNG6|CACNG5|GRIN2A|CACNG4|CFTR|CACNG3|CACNG2|CACNG1|CATSPER4|CATSPER2|CATSPER3|RYR3|CATSPER1|RYR2|KCNMB3|FXYD1|KCNMB4|CLCN2|CACNB1|CACNB2|CACNB3|CACNB4|FXYD5|KCNMB1|KCNMB2|TRPC4|CACNA2D1|TRPC5|CACNA1I|GRIN1|GRIA3|GRIA4|CACNA2D3|CACNA1S|CACNA2D2|CACNA2D4|GRIA2|GRIA1|KCNJ8|CACNA1G|CACNA1H|CACNA1E|CACN…
22803	4.6219e-54	4.9916e-52	61	404	166	15437	passive transmembrane transporter activity	GRIK1|GRIK2|GRIN3B|GRIN3A|KCNJ11|AQP2|KCNU1|GRIN2B|GRIN2C|GRIN2D|GRID2|GJD2|KCNMA1|CACNG8|CACNG7|CACNG6|CACNG5|GRIN2A|CACNG4|CFTR|CACNG3|CACNG2|CACNG1|CATSPER4|CATSPER2|CATSPER3|RYR3|CATSPER1|RYR2|KCNMB3|FXYD1|KCNMB4|CLCN2|CACNB1|CACNB2|CACNB3|CACNB4|FXYD5|KCNMB1|KCNMB2|TRPC4|CACNA2D1|TRPC5|CACNA1I|GRIN1|GRIA3|GRIA4|CACNA2D3|CACNA1S|CACNA2D2|CACNA2D4|GRIA2|GRIA1|KCNJ8|CACNA1G|CACNA1H|CACNA1E|CACN…
22838	9.3491e-54	7.5728e-52	60	388	166	15437	substrate-specific channel activity	GRIK1|GRIK2|GRIN3B|GRIN3A|KCNJ11|AQP2|KCNU1|GRIN2B|GRIN2C|GRIN2D|GRID2|KCNMA1|CACNG8|CACNG7|CACNG6|CACNG5|GRIN2A|CACNG4|CFTR|CACNG3|CACNG2|CACNG1|CATSPER4|CATSPER2|CATSPER3|RYR3|CATSPER1|RYR2|KCNMB3|FXYD1|KCNMB4|CLCN2|CACNB1|CACNB2|CACNB3|CACNB4|FXYD5|KCNMB1|KCNMB2|TRPC4|CACNA2D1|TRPC5|CACNA1I|GRIN1|GRIA3|GRIA4|CACNA2D3|CACNA1S|CACNA2D2|CACNA2D4|GRIA2|GRIA1|KCNJ8|CACNA1G|CACNA1H|CACNA1E|CACNA1F|C…
5216	4.8101e-53	3.117e-51	59	378	166	15437	ion channel activity	GRIK1|GRIK2|GRIN3B|GRIN3A|KCNJ11|KCNU1|GRIN2B|GRIN2C|GRIN2D|GRID2|KCNMA1|CACNG8|CACNG7|CACNG6|CACNG5|GRIN2A|CACNG4|CFTR|CACNG3|CACNG2|CACNG1|CATSPER4|CATSPER2|CATSPER3|RYR3|CATSPER1|RYR2|KCNMB3|FXYD1|KCNMB4|CLCN2|CACNB1|CACNB2|CACNB3|CACNB4|FXYD5|KCNMB1|KCNMB2|TRPC4|CACNA2D1|TRPC5|CACNA1I|GRIN1|GRIA3|GRIA4|CACNA2D3|CACNA1S|CACNA2D2|CACNA2D4|GRIA2|GRIA1|KCNJ8|CACNA1G|CACNA1H|CACNA1E|CACNA1F|CACNA1…
5262	1.6903e-46	9.1275e-45	33	73	166	15437	calcium channel activity	CACNB1|CACNB2|GRIN3A|GRIN2B|TRPC4|CACNG8|TRPC5|CACNG7|CACNG6|CACNA1I|CACNG5|GRIN2A|CACNG4|CACNG3|CACNG2|CACNG1|CACNA2D3|CACNA1S|CACNA2D2|CACNA2D4|CATSPER4|CATSPER2|CATSPER3|RYR3|CATSPER1|CACNA1G|RYR2|CACNA1H|CACNA1E|CACNA1F|CACNA1C|CACNA1D|CACNA1B
15075	1.0682e-43	4.9445e-42	65	710	166	15437	ion transmembrane transporter activity	GRIK1|GRIK2|GRIN3B|SLC22A11|GRIN3A|KCNJ11|KCNU1|GRIN2B|GRIN2C|GRIN2D|GRID2|SLC22A4|SLC22A5|KCNMA1|CACNG8|CACNG7|CACNG6|CACNG5|GRIN2A|CACNG4|CFTR|CACNG3|CACNG2|CACNG1|SLC26A6|CATSPER4|CATSPER2|CATSPER3|RYR3|CATSPER1|RYR2|KCNMB3|FXYD1|KCNMB4|CLCN2|CACNB1|CACNB2|CACNB3|CACNB4|FXYD5|KCNMB1|KCNMB2|TRPC4|CACNA2D1|SLC12A2|TRPC5|CACNA1I|GRIN1|GRIA3|GRIA4|CACNA2D3|CACNA1S|CACNA2D2|CACNA2D4|GRIA2|GRIA1|KCN…
22891	4.3376e-42	1.7567e-40	67	817	166	15437	substrate-specific transmembrane transporter activity	GRIK1|GRIK2|GRIN3B|SLC22A11|GRIN3A|KCNJ11|AQP2|KCNU1|GRIN2B|GRIN2C|GRIN2D|GRID2|SLC22A4|SLC22A5|KCNMA1|CACNG8|CACNG7|CACNG6|CACNG5|GRIN2A|CACNG4|CFTR|CACNG3|CACNG2|CACNG1|SLC26A6|CATSPER4|CATSPER2|CATSPER3|RYR3|CATSPER1|RYR2|KCNMB3|FXYD1|KCNMB4|CLCN2|CACNB1|CACNB2|CACNB3|CACNB4|FXYD5|KCNMB1|KCNMB2|TRPC4|CACNA2D1|SLC12A2|TRPC5|CACNA1I|GRIN1|GRIA3|GRIA4|CACNA2D3|CACNA1S|CACNA2D2|CACNA2D4|GRIA2|GRIA…
22857	1.0031e-41	3.6112e-40	69	895	166	15437	transmembrane transporter activity	GRIK1|GRIK2|GRIN3B|SLC22A11|GRIN3A|KCNJ11|AQP2|KCNU1|GRIN2B|GRIN2C|GRIN2D|GRID2|SLC22A4|SLC22A5|KCNMA1|GJD2|CACNG8|CACNG7|CACNG6|CACNG5|GRIN2A|CACNG4|CFTR|CACNG3|CACNG2|CACNG1|SLC26A6|CATSPER4|CATSPER2|CATSPER3|RYR3|CATSPER1|RYR2|KCNMB3|FXYD1|KCNMB4|CLCN2|CACNB1|CACNB2|CACNB3|CACNB4|FXYD5|KCNMB1|KCNMB2|TRPC4|CACNA2D1|SLC12A2|TRPC5|CACNA1I|GRIN1|GRIA3|GRIA4|CACNA2D3|CACNA1S|CACNA2D2|CACNA2D4|ABCC9…
5261	3.1147e-40	1.0092e-38	44	265	166	15437	cation channel activity	KCNMB3|KCNMB4|CACNB1|CACNB2|GRIN3B|GRIN3A|KCNJ11|KCNMB1|KCNMB2|KCNU1|GRIN2B|GRIN2C|GRIN2D|KCNMA1|TRPC4|CACNG8|TRPC5|CACNG7|CACNG6|CACNA1I|CACNG5|GRIN2A|CACNG4|CACNG3|CACNG2|CACNG1|CACNA2D3|CACNA1S|CACNA2D2|CACNA2D4|CATSPER4|CATSPER2|KCNJ8|CATSPER3|RYR3|CATSPER1|CACNA1G|CACNA1H|RYR2|CACNA1E|CACNA1F|CACNA1C|CACNA1D|CACNA1B
5245	2.4507e-39	7.2184e-38	21	24	166	15437	voltage-gated calcium channel activity	CACNG8|CACNG7|CACNG6|CACNA1I|CACNG5|CACNB1|CACNG4|CACNB2|CACNG3|CACNG2|CACNG1|CACNA2D3|CACNA1S|CATSPER1|CACNA1G|CACNA1H|CACNA1E|CACNA1F|CACNA1C|CACNA1D|CACNA1B
22892	9.0215e-38	2.4358e-36	67	955	166	15437	substrate-specific transporter activity	GRIK1|GRIK2|GRIN3B|SLC22A11|GRIN3A|KCNJ11|AQP2|KCNU1|GRIN2B|GRIN2C|GRIN2D|GRID2|SLC22A4|SLC22A5|KCNMA1|CACNG8|CACNG7|CACNG6|CACNG5|GRIN2A|CACNG4|CFTR|CACNG3|CACNG2|CACNG1|SLC26A6|CATSPER4|CATSPER2|CATSPER3|RYR3|CATSPER1|RYR2|KCNMB3|FXYD1|KCNMB4|CLCN2|CACNB1|CACNB2|CACNB3|CACNB4|FXYD5|KCNMB1|KCNMB2|TRPC4|CACNA2D1|SLC12A2|TRPC5|CACNA1I|GRIN1|GRIA3|GRIA4|CACNA2D3|CACNA1S|CACNA2D2|CACNA2D4|GRIA2|GRIA…
5215	1.9891e-36	4.9575e-35	71	1159	166	15437	transporter activity	GRIK1|GRIK2|GRIN3B|SLC22A11|GRIN3A|KCNJ11|AQP2|KCNU1|GRIN2B|GRIN2C|GRIN2D|SLC22A4|GRID2|SLC22A5|KCNMA1|GJD2|CACNG8|CACNG7|CACNG6|CACNG5|GRIN2A|CACNG4|CFTR|CACNG3|CACNG2|CACNG1|SLC26A6|CATSPER4|CATSPER2|CATSPER3|RYR3|CATSPER1|RYR2|KCNMB3|FXYD1|KCNMB4|CLCN2|CACNB1|CACNB2|CACNB3|CACNB4|FXYD5|KCNMB1|KCNMB2|TRPC4|CACNA2D1|SLC12A2|TRPC5|CACNA1I|GRIN1|SYT12|GRIA3|GRIA4|CACNA2D3|CACNA1S|CACNA2D2|CACNA2D4…
22832	4.5397e-35	9.8057e-34	36	189	166	15437	voltage-gated channel activity	CLCN2|CACNB1|CACNB2|CACNB3|CACNB4|KCNJ11|KCNU1|GRIN2D|KCNMA1|CACNA2D1|CACNG8|CACNG7|CACNG6|CACNA1I|CACNG5|GRIN2A|CACNG4|CACNG3|CACNG2|CACNG1|CACNA2D3|CACNA1S|CACNA2D2|CACNA2D4|CATSPER4|CATSPER2|CATSPER3|KCNJ8|CATSPER1|CACNA1G|CACNA1H|CACNA1E|CACNA1F|CACNA1C|CACNA1D|CACNA1B
5244	4.5397e-35	9.8057e-34	36	189	166	15437	voltage-gated ion channel activity	CLCN2|CACNB1|CACNB2|CACNB3|CACNB4|KCNJ11|KCNU1|GRIN2D|KCNMA1|CACNA2D1|CACNG8|CACNG7|CACNG6|CACNA1I|CACNG5|GRIN2A|CACNG4|CACNG3|CACNG2|CACNG1|CACNA2D3|CACNA1S|CACNA2D2|CACNA2D4|CATSPER4|CATSPER2|CATSPER3|KCNJ8|CATSPER1|CACNA1G|CACNA1H|CACNA1E|CACNA1F|CACNA1C|CACNA1D|CACNA1B
8324	6.1944e-31	1.2544e-29	48	541	166	15437	cation transmembrane transporter activity	KCNMB3|KCNMB4|CACNB1|CACNB2|GRIN3B|GRIN3A|KCNJ11|KCNMB1|KCNMB2|KCNU1|GRIN2B|GRIN2C|GRIN2D|SLC22A4|SLC22A5|KCNMA1|TRPC4|SLC12A2|CACNG8|TRPC5|CACNG7|CACNG6|CACNA1I|CACNG5|GRIN2A|CACNG4|CACNG3|CACNG2|CACNG1|CACNA2D3|CACNA1S|CACNA2D2|CACNA2D4|CATSPER4|CATSPER2|KCNJ8|CATSPER3|RYR3|CATSPER1|CACNA1G|CACNA1H|RYR2|CACNA1E|CACNA1F|CACNA1C|ABCC8|CACNA1D|CACNA1B
22843	4.1079e-25	7.8291e-24	26	140	166	15437	voltage-gated cation channel activity	CACNB1|CACNB2|KCNJ11|GRIN2D|KCNMA1|CACNG8|CACNG7|CACNA1I|CACNG6|GRIN2A|CACNG5|CACNG4|CACNG3|CACNG2|CACNG1|CACNA2D3|CACNA1S|KCNJ8|CATSPER1|CACNA1G|CACNA1H|CACNA1E|CACNA1F|CACNA1C|CACNA1D|CACNA1B
5234	4.6672e-25	8.4009e-24	14	18	166	15437	extracellular-glutamate-gated ion channel activity	GRIK1|GRIK2|GRIN1|GRIN2A|GRIN3B|GRIA3|GRIN3A|GRIA4|GRIN2B|GRIA2|GRIA1|GRIN2C|GRIN2D|GRID2
4970	8.6901e-24	1.4819e-22	13	16	166	15437	ionotropic glutamate receptor activity	GRIK1|GRIK2|GRIN2A|GRIN3B|GRIA3|GRIN3A|GRIA4|GRIN2B|GRIA2|GRIN2C|GRIA1|GRIN2D|GRID2
22834	1.7386e-19	2.6825e-18	21	125	166	15437	ligand-gated channel activity	TRPC4|GRIK1|GRIK2|TRPC5|GRIN1|GRIN2A|GRIA3|CFTR|GRIN3B|GRIA4|GRIN3A|KCNJ11|GRIA2|GRIN2B|GRIA1|KCNJ8|GRIN2C|GRIN2D|RYR3|GRID2|RYR2
15276	1.7386e-19	2.6825e-18	21	125	166	15437	ligand-gated ion channel activity	TRPC4|GRIK1|GRIK2|TRPC5|GRIN1|GRIN2A|GRIA3|CFTR|GRIN3B|GRIA4|GRIN3A|KCNJ11|GRIA2|GRIN2B|GRIA1|KCNJ8|GRIN2C|GRIN2D|RYR3|GRID2|RYR2
8066	2.8114e-19	4.1404e-18	13	27	166	15437	glutamate receptor activity	GRIK1|GRIK2|GRIN2A|GRIN3B|GRIA3|GRIN3A|GRIA4|GRIN2B|GRIA2|GRIN2C|GRIA1|GRIN2D|GRID2
5231	3.9855e-17	5.6143e-16	14	47	166	15437	excitatory extracellular ligand-gated ion channel activity	GRIK1|GRIK2|GRIN1|GRIN2A|GRIN3B|GRIA3|GRIN3A|GRIA4|GRIN2B|GRIA2|GRIA1|GRIN2C|GRIN2D|GRID2
5230	2.7664e-14	3.7346e-13	14	72	166	15437	extracellular ligand-gated ion channel activity	GRIK1|GRIK2|GRIN1|GRIN2A|GRIN3B|GRIA3|GRIN3A|GRIA4|GRIN2B|GRIA2|GRIA1|GRIN2C|GRIN2D|GRID2
15270	1.4126e-12	1.8307e-11	6	6	166	15437	dihydropyridine-sensitive calcium channel activity	CACNB1|CACNA1F|CACNG1|CACNA1C|CACNA1D|CACNA1S
51018	1.1087e-11	1.3816e-10	7	12	166	15437	protein kinase A binding	AKAP5|RYR2|AKAP6|AKAP7|AKAP8|AKAP1|AKAP4
5227	1.7037e-11	2.0444e-10	8	20	166	15437	calcium activated cation channel activity	KCNMA1|KCNMB3|KCNU1|KCNMB4|CATSPER4|CATSPER3|KCNMB1|KCNMB2
4690	1.1552e-10	1.3367e-09	6	9	166	15437	cyclic nucleotide-dependent protein kinase activity	PRKACG|AKAP13|PRKACA|PRKACB|PRKG1|PRKX
4972	1.354e-10	1.4623e-09	5	5	166	15437	N-methyl-D-aspartate selective glutamate receptor activity	GRIN2B|GRIN2C|GRIN2D|GRIN2A|GRIN3A
34237	1.354e-10	1.4623e-09	5	5	166	15437	protein kinase A regulatory subunit binding	AKAP5|RYR2|AKAP7|AKAP8|AKAP1
19904	1.8629e-10	1.9471e-09	22	388	166	15437	protein domain specific binding	DLGAP2|GRIK2|CRIPT|GRIA3|CFTR|SFN|CCNG1|AQP2|EPB41L2|PRKAR2A|ENKUR|GRIN2C|SLC22A4|AKAP5|DLG3|AKAP7|SLC22A5|AKAP1|SYNGAP1|CACNA1C|NEFL|PDZK1
30165	2.1982e-09	2.2256e-08	9	49	166	15437	PDZ domain binding	GRIN2C|GRIK2|SLC22A4|DLG3|GRIA3|CFTR|SLC22A5|PDZK1|AQP2
4691	2.7941e-09	2.7433e-08	5	7	166	15437	cAMP-dependent protein kinase activity	PRKACG|AKAP13|PRKACA|PRKACB|PRKX
15269	1.0346e-08	9.8594e-08	6	16	166	15437	calcium-activated potassium channel activity	KCNMA1|KCNMB3|KCNU1|KCNMB4|KCNMB1|KCNMB2
22839	3.4129e-08	3.1594e-07	6	19	166	15437	ion gated channel activity	KCNMA1|KCNMB3|KCNU1|KCNMB4|KCNMB1|KCNMB2
15277	1.9024e-07	1.7122e-06	4	6	166	15437	kainate selective glutamate receptor activity	GRIA2|GRIK1|GRIA1|GRIK2
5516	3.5147e-07	3.0778e-06	11	141	166	15437	calmodulin binding	ENKUR|CAMK2G|GRIN1|CAMK2D|AKAP5|UBR4|RYR2|CAMK2B|CACNA1C|CAMK2A|CAMK1D
4971	1.2213e-06	1.0146e-05	3	3	166	15437	alpha-amino-3-hydroxy-5-methyl-4-isoxazole propionate selective glutamate receptor activity	GRIA2|GRIA3|GRIA4
8332	1.2213e-06	1.0146e-05	3	3	166	15437	low voltage-gated calcium channel activity	CACNA1I|CACNA1G|CACNA1H
4683	1.8418e-06	1.4919e-05	5	20	166	15437	calmodulin-dependent protein kinase activity	CAMK2G|CAMK2D|CAMK2B|CAMK2A|CAMK1D
16594	2.5751e-06	2.035e-05	4	10	166	15437	glycine binding	GRIN2B|GRIN1|GRIN3B|GRIN3A
15459	7.4169e-06	5.7216e-05	5	26	166	15437	potassium channel regulator activity	KCNMB3|ABCC9|KCNMB1|DLG1|KCNMB2
5515	1.6711e-05	0.0001255	114	8119	166	15437	protein binding	SEPT3|GRIK2|SLC22A11|GRIN3A|AQP2|PRKAR2A|GRIN2B|GRIN2C|GRIN2D|CREB3L2|GRID2|CREB3L1|PRKACA|STK39|CREB3L4|CREB3L3|GJD2|STMN2|GRIN2A|UBR4|TANC1|CBLN3|CBLN1|CATSPER4|CATSPER2|RASGRF1|CATSPER3|CATSPER1|AKAP5|RYR2|AKAP6|AKAP7|AKAP8|AKAP1|AKAP4|FXYD1|KCNMB4|CATSPERB|CRIPT|SIPA1|CACNB1|AKAP13|CACNB2|CACNB3|AKAP10|CACNB4|ARFGEF2|FXYD5|CCNG1|ARFGEF1|ATF1|ENKUR|GRID2IP|RCHY1|OLFM1|TRPC4|CACNA2D1|TRPC5|PTPN…
19902	1.7044e-05	0.0001255	6	51	166	15437	phosphatase binding	AKAP5|PPP2R4|GRIN3A|CACNA1C|AKAP1|DLG1
16597	3.6e-05	0.0002592	6	58	166	15437	amino acid binding	GRIN2B|GRIN2D|GRIN1|GRIN2A|GRIN3B|GRIN3A
50839	3.897e-05	0.00027448	5	36	166	15437	cell adhesion molecule binding	TRPC4|GRIN2B|AKAP5|GRIN2A|FXYD5
16595	4.1409e-05	0.00028066	3	7	166	15437	glutamate binding	GRIN2D|GRIN1|GRIN2A
19887	4.158e-05	0.00028066	7	87	166	15437	protein kinase regulator activity	PRKAR2A|PRKAR1B|PRKAR1A|PRKACA|SFN|CAMK2N2|PKIA
19992	6.5731e-05	0.00043463	3	8	166	15437	diacylglycerol binding	RASGRP3|RASGRP4|RASGRP2
5267	8.0688e-05	0.00052286	8	130	166	15437	potassium channel activity	KCNMA1|KCNMB3|KCNU1|KCNMB4|KCNJ8|KCNJ11|KCNMB1|KCNMB2
19207	8.9182e-05	0.00056657	7	98	166	15437	kinase regulator activity	PRKAR2A|PRKAR1B|PRKAR1A|PRKACA|SFN|CAMK2N2|PKIA
8281	0.00011495	0.0007162	2	2	166	15437	sulfonylurea receptor activity	ABCC9|ABCC8
19903	0.00012993	0.00079429	5	46	166	15437	protein phosphatase binding	AKAP5|PPP2R4|GRIN3A|CACNA1C|AKAP1
51721	0.00013863	0.00083181	3	10	166	15437	protein phosphatase 2A binding	PPP2R4|GRIN3A|CACNA1C
16208	0.00016028	0.00094417	4	26	166	15437	AMP binding	PRKAR2A|PRKAR1B|PRKAR1A|AKAP7
5085	0.00018104	0.0010474	8	146	166	15437	guanyl-nucleotide exchange factor activity	RASGRP3|RASGRP4|RASGRF1|RASGRP1|RASGRP2|AKAP13|ARFGEF2|ARFGEF1
30551	0.00018658	0.0010606	4	27	166	15437	cyclic nucleotide binding	PRKAR2A|PRKAR1B|PRKAR1A|PRKG1
16247	0.00033207	0.0017334	5	56	166	15437	channel regulator activity	KCNMB3|ABCC9|KCNMB1|DLG1|KCNMB2
15272	0.0003424	0.0017334	2	3	166	15437	ATP-activated inward rectifier potassium channel activity	KCNJ8|KCNJ11
15226	0.0003424	0.0017334	2	3	166	15437	carnitine transporter activity	SLC22A4|SLC22A5
8331	0.0003424	0.0017334	2	3	166	15437	high voltage-gated calcium channel activity	CACNB1|CACNA1S
5219	0.0003424	0.0017334	2	3	166	15437	ryanodine-sensitive calcium-release channel activity	RYR3|RYR2
5218	0.0003424	0.0017334	2	3	166	15437	intracellular ligand-gated calcium channel activity	RYR3|RYR2
46582	0.0003424	0.0017334	2	3	166	15437	Rap GTPase activator activity	RASGRP3|SIPA1
5217	0.00040741	0.0020308	3	14	166	15437	intracellular ligand-gated ion channel activity	RYR3|RYR2|CFTR
8603	0.00061695	0.0030287	3	16	166	15437	cAMP-dependent protein kinase regulator activity	PRKAR2A|PRKAR1B|PRKAR1A
4860	0.00064583	0.0031231	4	37	166	15437	protein kinase inhibitor activity	PRKACA|SFN|CAMK2N2|PKIA
15651	0.00067994	0.0032397	2	4	166	15437	quaternary ammonium group transmembrane transporter activity	SLC22A4|SLC22A5
30552	0.00074326	0.0034901	3	17	166	15437	cAMP binding	PRKAR2A|PRKAR1B|PRKAR1A
19210	0.00079099	0.0036611	4	39	166	15437	kinase inhibitor activity	PRKACA|SFN|CAMK2N2|PKIA
30291	0.0008849	0.0040381	3	18	166	15437	protein serine/threonine kinase inhibitor activity	PRKACA|SFN|PKIA
30234	0.00093759	0.0042192	20	860	166	15437	enzyme regulator activity	SIPA1|AKAP13|SFN|ARFGEF2|PKIA|ARFGEF1|CAMK2N2|PRKAR2A|RASGRP3|RASGRP4|RASGRF1|RASGRP1|PRKAR1B|RASGRP2|PRKAR1A|PDC|PPP2R4|PRKACA|RAP1GAP2|SYNGAP1
4862	0.0011252	0.0049942	2	5	166	15437	cAMP-dependent protein kinase inhibitor activity	PRKACA|PKIA
42165	0.0013517	0.0059184	5	76	166	15437	neurotransmitter binding	GRIN2B|GRIN2D|GRIN2A|GRIN3B|GRIN3A
43176	0.0013831	0.0059751	6	113	166	15437	amine binding	GRIN2B|GRIN2D|GRIN1|GRIN2A|GRIN3B|GRIN3A
45296	0.0014086	0.0060049	3	21	166	15437	cadherin binding	TRPC4|AKAP5|FXYD5
35254	0.0016759	0.0068734	2	6	166	15437	glutamate receptor binding	RASGRF1|CACNG2
15279	0.0016759	0.0068734	2	6	166	15437	store-operated calcium channel activity	TRPC4|TRPC5
30346	0.0016759	0.0068734	2	6	166	15437	protein phosphatase 2B binding	AKAP5|AKAP1
4674	0.0017867	0.0072362	12	415	166	15437	protein serine/threonine kinase activity	PRKACG|CAMK2G|CAMK2D|AKAP13|CAMK2B|STK39|PRKACA|PRKACB|PRKG1|CAMK2A|PRKX|CAMK1D
15278	0.0023297	0.0093189	2	7	166	15437	calcium-release channel activity	RYR3|RYR2
50811	0.0030844	0.012187	2	8	166	15437	GABA receptor binding	AKAP5|ARFGEF2
8092	0.0033178	0.012952	13	507	166	15437	cytoskeletal protein binding	KCNMA1|PTPN4|FXYD5|ARFGEF2|ARFGEF1|AQP2|EPB41L2|EPB41L1|AKAP5|GRID2IP|DLG5|AKAP1|DLG1
19899	0.0033627	0.01297	15	631	166	15437	enzyme binding	GRIK2|CFTR|GRIN3A|RASGRP3|AKAP5|RYR2|MDM2|PPP2R4|PRKACA|AKAP7|MDM4|AKAP1|CACNA1C|NEFL|DLG1
32947	0.0036338	0.013851	3	29	166	15437	protein complex scaffold	AKAP7|DLG5|AKAP1
46983	0.0038213	0.014396	14	577	166	15437	protein dimerization activity	CREB3|GRIK2|CREB5|ATF1|PRKAR2A|CBLN1|GRIN2B|NLGN4X|CREB3L2|CREB3L1|PPP2R4|CREB3L4|CREB3L3|RCHY1
8509	0.0046497	0.017316	6	144	166	15437	anion transmembrane transporter activity	FXYD1|SLC26A6|CLCN2|SLC12A2|CFTR|SLC22A11
4385	0.0048874	0.017995	2	10	166	15437	guanylate kinase activity	DLG3|DLG1
8022	0.0051372	0.018702	6	147	166	15437	protein C-terminus binding	SIPA1|AKAP7|NEFL|KCNJ11|DLG1|CACNA1B
31406	0.0053077	0.019108	6	148	166	15437	carboxylic acid binding	GRIN2B|GRIN2D|GRIN1|GRIN2A|GRIN3B|GRIN3A
30695	0.0053909	0.019194	11	416	166	15437	GTPase regulator activity	RASGRP3|RASGRP4|RASGRF1|RASGRP1|RASGRP2|SIPA1|AKAP13|SYNGAP1|RAP1GAP2|ARFGEF2|ARFGEF1
60589	0.0063012	0.022191	11	425	166	15437	nucleoside-triphosphatase regulator activity	RASGRP3|RASGRP4|RASGRF1|RASGRP1|RASGRP2|SIPA1|AKAP13|SYNGAP1|RAP1GAP2|ARFGEF2|ARFGEF1
51184	0.0070678	0.024525	2	12	166	15437	cofactor transporter activity	SLC22A4|SLC22A5
19900	0.0071152	0.024525	7	207	166	15437	kinase binding	RASGRP3|AKAP5|RYR2|AKAP7|PRKACA|AKAP1|DLG1
51183	0.0082942	0.028288	2	13	166	15437	vitamin transporter activity	SLC22A4|SLC22A5
32559	0.009518	0.032095	26	1495	166	15437	adenyl ribonucleotide binding	CAMK2G|PRKG1|KCNJ11|PRKX|ACSF2|PRKACG|PRKAR2A|HSPA2|SLC22A4|CAMK2D|STK39|PRKACA|CAMK2B|PRKACB|SLC22A5|CAMK2A|CFTR|ABCC9|KCNJ8|PRKAR1B|PRKAR1A|AKAP7|PPP2R4|ABCC8|CACNA1B|CAMK1D
15101	0.0096086	0.032095	2	14	166	15437	organic cation transmembrane transporter activity	SLC22A4|SLC22A5
43924	0.010753	0.03226	1	1	166	15437	suramin binding	RYR2
31726	0.010753	0.03226	1	1	166	15437	CCR1 chemokine receptor binding	CREB3
9931	0.010753	0.03226	1	1	166	15437	calcium-dependent protein serine/threonine kinase activity	PRKACA
5224	0.010753	0.03226	1	1	166	15437	ATP-binding and phosphorylation-dependent chloride channel activity	CFTR
33878	0.010753	0.03226	1	1	166	15437	hormone-sensitive lipase activity	LIPE
8513	0.010753	0.03226	1	1	166	15437	secondary active organic cation transmembrane transporter activity	SLC22A4
35497	0.010753	0.03226	1	1	166	15437	cAMP response element binding	CREB3L2
31749	0.010753	0.03226	1	1	166	15437	D2 dopamine receptor binding	GRIN2B
4698	0.010753	0.03226	1	1	166	15437	calcium-dependent protein kinase C activity	PRKACA
60072	0.010753	0.03226	1	1	166	15437	large conductance calcium-activated potassium channel activity	KCNMA1
5260	0.010753	0.03226	1	1	166	15437	channel-conductance-controlling ATPase activity	CFTR
19901	0.011654	0.03464	6	175	166	15437	protein kinase binding	AKAP5|RYR2|AKAP7|PRKACA|AKAP1|DLG1
5086	0.014061	0.041415	2	17	166	15437	ARF guanyl-nucleotide exchange factor activity	ARFGEF2|ARFGEF1
5088	0.01439	0.042003	4	87	166	15437	Ras guanyl-nucleotide exchange factor activity	RASGRP3|RASGRP4|RASGRF1|AKAP13
