# Supplementary material for: Network-Based Approach to Identify Potential Targets and Drugs that Promote Neuroprotection and Neurorepair in Acute Ischemic Stroke
Source: Sci Rep. 2017 Jan 5;7:40137. doi: 10.1038/srep40137 (PMC5215297; doi:10.1038/srep40137)
Supplement: Supplementary Dataset 5 [file srep40137-s5.zip › srep40137-s5/srep40137-s11.xls]

## Sheet: M94-BP
GO-ID	p-value	corr p-value	x	n	X	N	Description	Genes in test set
6952	2.0546e-47	4.5817e-44	70	626	185	14304	defense response	S100A8|TOLLIP|CRP|S100A9|TLR1|TLR2|TIRAP|PGLYRP1|AQP4|TLR4|TLR5|TLR7|TLR8|TLR9|MGC22357|TMEM173|NOD2|MYD88|SAA2|SAA1|HMOX1|IL1RAP|SERPINA3|TICAM2|IL1B|NOS2|IL1A|SPN|IRAK2|LY96|CAMP|ELANE|CNPY3|ECSIT|SIGIRR|CD83|SIGLEC1|BPI|F3|HMG1|RAGE|HMGB1|IL1R1|TNF|CCL2|DEFB104A|UNC93B1|IL32|IL17C|AZU1|IL17A|CYP27B1|IL6|OLR1|IL8|IL1RL1|DEFB103A|IL1RL2|DIF|DEFB103B|IL1RN|CD5L|AGER|CD180|S100A12|P2RX7|SARM1|MPO|…
2376	2.265e-33	2.5255e-30	68	951	185	14304	immune system process	TOLLIP|IL18|MMP9|CRP|S100A9|TLR1|TLR2|TIRAP|PGLYRP1|AQP4|TLR4|TLR5|TLR7|TLR8|TLR9|TMEM173|NOD2|MYD88|SAA2|SAA1|CEACAM8|IL1RAP|TICAM2|IL1B|NOS2|IL1A|SPN|IRAK2|IRAK1|ICAM1|LY96|ELANE|CNPY3|ECSIT|SIGIRR|CD83|BPI|TNFSF13B|HMG1|VEGFA|HMGB1|IL1R2|IL1R1|TNF|CCL2|UNC93B1|IL32|IL17C|AZU1|IRAK3|IL17A|CYP27B1|FCN1|IL6|IL8|IL1RL1|IL1RL2|DIF|IL1RN|CD276|CD180|SOD2|MHC|P2RX7|TNFSF11|SARM1|SELE|CD14
6950	5.6207e-33	4.178e-30	89	1779	185	14304	response to stress	S100A8|PTGS2|TOLLIP|IL18|CRP|S100A9|TLR1|PGLYRP1|TIRAP|TLR2|GJA1|AQP4|TLR4|TLR5|MMP2|TLR7|TLR8|TLR9|MGC22357|TMEM173|NOD2|MYD88|SAA2|SAA1|HMOX1|IL1RAP|TICAM2|SERPINA3|IL1B|NOS3|NOS2|FGF2|SPN|IL1A|IRAK2|LY96|KIAA1804|CAMP|ELANE|CNPY3|CCDC47|MMP14|ECSIT|MMP12|SIGIRR|CD83|SIGLEC1|BPI|F3|HMG1|VEGFA|RAGE|HMGB1|IL1R1|TNF|CCL2|DEFB104A|UNC93B1|IL32|TIMP3|IL17C|AZU1|SNN|IL17A|CYP27B1|HSPA4|SCARB1|IL6|OLR…
6955	2.9913e-32	1.6677e-29	56	621	185	14304	immune response	TOLLIP|IL18|CRP|TLR1|TLR2|TIRAP|PGLYRP1|AQP4|TLR4|TLR5|TLR7|TLR8|TLR9|TMEM173|NOD2|MYD88|IL1RAP|CEACAM8|TICAM2|IL1B|NOS2|IL1A|SPN|ICAM1|LY96|ELANE|CNPY3|ECSIT|SIGIRR|CD83|BPI|TNFSF13B|VEGFA|HMG1|IL1R2|HMGB1|IL1R1|TNF|CCL2|UNC93B1|IL32|IL17A|CYP27B1|FCN1|IL6|IL8|IL1RL1|DIF|IL1RL2|IL1RN|CD276|CD180|MHC|SARM1|TNFSF11|CD14
6954	1.4909e-30	6.6493e-28	42	320	185	14304	inflammatory response	HMGB1|TNF|CCL2|S100A8|TOLLIP|CRP|S100A9|TLR1|TIRAP|TLR4|TLR5|TLR8|IL17C|AZU1|MGC22357|IL17A|SAA2|SAA1|HMOX1|IL1RAP|TICAM2|SERPINA3|IL1B|IL1A|IRAK2|IL6|OLR1|IL8|LY96|DIF|IL1RN|AGER|CD180|S100A12|SIGIRR|SIGLEC1|P2RX7|F3|HMG1|RAGE|SELE|CD14
9617	5.5993e-30	2.0811e-27	37	233	185	14304	response to bacterium	TNF|CCL2|PTGS2|DEFB104A|TLR1|TLR2|PGLYRP1|TIMP4|TLR4|TLR5|TLR9|AZU1|IRAK3|NOD2|CYP27B1|IL1B|SCARB1|NOS3|NOS2|IL1A|SPN|IRAK2|IRAK1|IL6|PELI1|LY96|DEFB103A|CAMP|DIF|DEFB103B|ELANE|S100A12|BPI|P2RX7|F3|SELE|CD14
51707	1.3225e-29	4.2132e-27	43	359	185	14304	response to other organism	TNF|CCL2|PTGS2|DEFB104A|TLR1|UNC93B1|TLR2|PGLYRP1|TIMP4|TLR4|TLR5|TLR7|TLR8|TLR9|AZU1|IRAK3|NOD2|CYP27B1|IL1B|SCARB1|NOS3|NOS2|SPN|IL1A|IRAK2|IRAK1|ODC1|PELI1|IL6|LY96|DEFB103A|CAMP|DIF|DEFB103B|ELANE|PIM2|S100A12|BPI|P2RX7|XPR1|F3|SELE|CD14
9611	6.0688e-28	1.6917e-25	49	546	185	14304	response to wounding	S100A8|TOLLIP|S100A9|TLR1|CRP|TIRAP|GJA1|TLR4|TLR5|TLR8|MGC22357|SAA2|SAA1|HMOX1|IL1RAP|SERPINA3|TICAM2|IL1B|FGF2|IL1A|IRAK2|LY96|MMP12|SIGIRR|SIGLEC1|F3|HMG1|RAGE|HMGB1|CCL2|TNF|TIMP3|AZU1|IL17C|IL17A|SCARB1|IL6|IL8|OLR1|DIF|IL1RN|AGER|CD180|S100A12|SOD2|P2RX7|LYVE1|SELE|CD14
9607	1.2228e-27	3.0298e-25	45	449	185	14304	response to biotic stimulus	TNF|CCL2|PTGS2|DEFB104A|TLR1|UNC93B1|TLR2|PGLYRP1|TIMP4|TLR4|TLR5|TLR7|TLR8|TLR9|AZU1|IRAK3|NOD2|CYP27B1|IL1B|HSPA4|SCARB1|NOS3|NOS2|SPN|IL1A|IRAK2|IRAK1|ODC1|PELI1|IL6|LY96|DEFB103A|CAMP|DIF|DEFB103B|ELANE|CCDC47|PIM2|S100A12|BPI|P2RX7|XPR1|F3|SELE|CD14
50896	6.4224e-27	1.4322e-24	116	3639	185	14304	response to stimulus	PTGS2|S100A8|IL18|S100A9|TLR1|TLR2|TIRAP|PGLYRP1|AQP4|TLR4|TLR5|MMP3|TLR7|MMP2|TLR8|TLR9|MGC22357|MYD88|IL1B|IL1A|SPN|BSG|KIAA1804|PIM2|PTPRU|PTPRO|RETN|F3|VEGFA|HMG1|STC1|IL1R2|HMGB1|IL1R1|CCL2|UNC93B1|TIMP4|IL32|TIMP3|IL17C|IRAK3|IL17A|SCARB1|MEST|ODC1|GABRE|PELI1|IL1RL1|IL1RL2|EEF1A2|IL1RN|CD276|CD5L|AGER|S100A12|P2RX7|LYVE1|SARM1|TNFSF11|S100B|GPR83|HELT|TOLLIP|CRP|GJA1|NOD2|TMEM173|SAA2|SAA1…
48583	1.4178e-26	2.8742e-24	47	529	185	14304	regulation of response to stimulus	TNF|CCL2|PTGS2|CRP|UNC93B1|TLR2|PGLYRP1|TLR4|TLR5|TLR7|TLR8|TLR9|AZU1|IRAK3|MGC22357|NOD2|MYD88|CYP27B1|SAA2|SAA1|HMOX1|IL1B|NOS3|NOS2|SPN|IL1A|IRAK2|IRAK1|ICAM1|IL6|IL8|DEFB103A|KIAA1804|DIF|DEFB103B|ELANE|CD276|AGER|SIGIRR|P2RX7|TNFSF11|TNFSF13B|F3|VEGFA|HBEGF|RAGE|SELE
45087	8.3053e-25	1.4247e-22	29	166	185	14304	innate immune response	IL1R1|TOLLIP|TLR1|UNC93B1|TLR2|TIRAP|PGLYRP1|AQP4|TLR4|TLR5|TLR7|TLR8|TLR9|TMEM173|NOD2|MYD88|CYP27B1|IL1RAP|TICAM2|NOS2|LY96|IL1RL1|IL1RL2|CNPY3|ECSIT|CD180|SIGIRR|SARM1|CD14
31347	8.3053e-25	1.4247e-22	29	166	185	14304	regulation of defense response	TNF|PTGS2|TLR2|UNC93B1|TLR4|TLR5|TLR7|TLR8|TLR9|MGC22357|IRAK3|NOD2|MYD88|SAA2|SAA1|IL1B|SPN|IRAK2|IRAK1|IL6|DEFB103A|DIF|DEFB103B|ELANE|CD276|AGER|TNFSF11|RAGE|SELE
1817	1.4689e-24	2.3397e-22	31	204	185	14304	regulation of cytokine production	TNF|CCL2|PTGS2|IL18|TLR1|TLR2|TLR4|TLR5|TLR7|TLR8|TLR9|AZU1|IRAK3|NOD2|MYD88|SAA2|SAA1|HMOX1|IL1B|IL1A|SPN|IL6|PELI1|DIF|ELANE|CD276|SIGIRR|CD83|BPI|P2RX7|CD14
42221	2.3571e-24	3.5042e-22	71	1469	185	14304	response to chemical stimulus	GPR83|S100A8|PTGS2|IL18|S100A9|TLR1|TLR2|GJA1|AQP4|TLR4|TLR5|MMP3|TLR7|MMP2|TLR9|NOD2|MYD88|SAA2|SAA1|HMOX1|IL1B|NOS3|NOS2|FGF2|SPN|IL1A|CYR61|IRAK2|IRAK1|BSG|LY96|CAMP|ELANE|PTPRU|MMP14|PTPRO|MMP12|CD83|RETN|F3|HMG1|VEGFA|STC1|HMGB1|IL1R1|TNF|CCL2|TIMP4|TIMP3|AZU1|IRAK3|CYP27B1|HSPA4|SCARB1|MEST|GABRE|PELI1|IL6|OLR1|IL8|EEF1A2|DIF|IL1RN|S100A12|SOD2|HSP90B1|P2RX7|TNFSF11|MPO|SELE|CD14
2237	3.4566e-24	4.8176e-22	26	127	185	14304	response to molecule of bacterial origin	CCL2|PTGS2|TLR1|TLR2|TLR4|TIMP4|TLR5|TLR9|IRAK3|NOD2|CYP27B1|IL1B|NOS3|SCARB1|IL1A|IRAK2|IRAK1|IL6|PELI1|LY96|CAMP|ELANE|P2RX7|F3|SELE|CD14
51704	1.5021e-22	1.9704e-20	51	787	185	14304	multi-organism process	PTGS2|HELT|SLC20A2|TLR1|TLR2|PGLYRP1|TLR4|TLR5|TLR7|TLR8|MMP1|TLR9|NOD2|TARDBP|IL1B|NOS3|NOS2|IL1A|SPN|CD200R1|IRAK2|ICAM1|IRAK1|BSG|LY96|CAMP|ELANE|PIM2|BPI|XPR1|F3|GRN|CCL2|TNF|DEFB104A|UNC93B1|TIMP4|AZU1|IRAK3|CYP27B1|SCARB1|ODC1|IL6|PELI1|DEFB103A|DIF|DEFB103B|S100A12|P2RX7|SELE|CD14
48584	7.3828e-22	9.1465e-20	32	271	185	14304	positive regulation of response to stimulus	TNF|CCL2|PTGS2|CRP|TLR2|UNC93B1|TLR4|TLR5|TLR7|TLR8|TLR9|AZU1|MGC22357|IRAK3|NOD2|CYP27B1|IL1B|IL1A|IRAK2|IRAK1|IL6|IL8|DIF|ELANE|AGER|P2RX7|TNFSF11|TNFSF13B|F3|VEGFA|HBEGF|RAGE
32101	1.5105e-21	1.7729e-19	28	195	185	14304	regulation of response to external stimulus	TNF|CCL2|PTGS2|TLR2|TLR4|TLR7|TLR9|AZU1|MGC22357|NOD2|CYP27B1|MYD88|SAA2|SAA1|IL1B|NOS3|SPN|IL6|IL8|DIF|ELANE|CD276|AGER|TNFSF11|F3|VEGFA|RAGE|SELE
80134	1.6114e-21	1.7968e-19	34	324	185	14304	regulation of response to stress	TNF|PTGS2|TLR2|UNC93B1|TLR4|TLR5|TLR7|TLR8|TLR9|IRAK3|MGC22357|NOD2|MYD88|SAA2|SAA1|IL1B|NOS3|IL1A|SPN|IRAK2|IRAK1|IL6|DEFB103A|DIF|KIAA1804|DEFB103B|ELANE|CD276|AGER|TNFSF11|F3|HBEGF|RAGE|SELE
32496	7.8436e-20	8.3292e-18	22	116	185	14304	response to lipopolysaccharide	IRAK2|IRAK1|PELI1|CCL2|PTGS2|LY96|CAMP|ELANE|TLR2|TIMP4|TLR4|IRAK3|P2RX7|NOD2|CYP27B1|F3|IL1B|SCARB1|NOS3|SELE|IL1A|CD14
50727	3.5655e-19	3.6141e-17	20	94	185	14304	regulation of inflammatory response	IL6|TNF|PTGS2|DIF|ELANE|CD276|TLR2|TLR4|AGER|TLR7|TLR9|MGC22357|TNFSF11|MYD88|SAA2|SAA1|IL1B|RAGE|SELE|SPN
48518	2.0219e-18	1.9603e-16	78	2215	185	14304	positive regulation of biological process	NAMPT|S100A6|PTGS2|IL18|MMP9|CRP|TLR1|TLR2|GJA1|TLR4|TLR5|DDR2|TLR7|TLR8|TLR9|MGC22357|NOD2|MYD88|SAA2|SAA1|HMOX1|TARDBP|TICAM2|IL1B|TGFA|NOS3|NOS2|FGF2|SPN|IL1A|WWOX|CYR61|IRAK2|IRAK1|ICAM1|CAMP|ELANE|PIM2|MMP12|CD83|TNFSF13B|GRN|F3|HMG1|VEGFA|RAGE|HMGB1|TNF|CCL2|PRTN3|CTF1|UNC93B1|AZU1|IRAK3|TMED4|IL17A|CYP27B1|SCARB1|ODC1|PELI1|IL6|IL8|DEFB103A|DIF|DEFB103B|CD276|AREGB|AGER|S100A12|SOD2|HSPBP1…
32675	2.9497e-18	2.7408e-16	15	43	185	14304	regulation of interleukin-6 production	IL6|TNF|DIF|TLR1|TLR2|TLR4|TLR7|TLR9|IRAK3|BPI|NOD2|P2RX7|MYD88|IL1B|IL1A
32103	3.3625e-18	2.9994e-16	19	90	185	14304	positive regulation of response to external stimulus	IL6|TNF|CCL2|PTGS2|IL8|DIF|TLR2|TLR4|AGER|TLR7|TLR9|AZU1|MGC22357|TNFSF11|CYP27B1|F3|VEGFA|IL1B|RAGE
1819	3.6852e-18	3.1608e-16	20	105	185	14304	positive regulation of cytokine production	PELI1|IL6|TNF|PTGS2|DIF|IL18|TLR2|TLR4|TLR5|TLR7|TLR9|CD83|P2RX7|NOD2|MYD88|SAA2|SAA1|IL1B|IL1A|CD14
50900	4.0968e-18	3.3837e-16	17	65	185	14304	leukocyte migration	HMGB1|ICAM1|IL6|TNF|CCL2|IL8|DIF|S100A9|ELANE|AZU1|TNFSF11|SAA2|SAA1|VEGFA|HMG1|IL1B|SELE
2684	6.6579e-18	5.3025e-16	28	265	185	14304	positive regulation of immune system process	CCL2|IL18|CRP|TLR2|UNC93B1|TLR4|TLR5|TLR7|TLR8|TLR9|IRAK3|NOD2|IL1B|NOS2|SPN|IRAK2|IRAK1|ICAM1|IL6|PELI1|ELANE|CD276|CD83|P2RX7|TNFSF11|TNFSF13B|VEGFA|SELE
2682	9.4044e-18	7.2317e-16	34	426	185	14304	regulation of immune system process	TNF|CCL2|IL18|CRP|TLR2|UNC93B1|TLR4|TLR5|TLR7|TLR8|TLR9|IRAK3|NOD2|HMOX1|IL1B|NOS2|SPN|IRAK2|IRAK1|ICAM1|IL6|PELI1|DEFB103A|DIF|DEFB103B|ELANE|CD276|CD83|BPI|P2RX7|TNFSF11|TNFSF13B|VEGFA|SELE
32755	1.8266e-17	1.3578e-15	12	23	185	14304	positive regulation of interleukin-6 production	P2RX7|IL6|NOD2|TNF|MYD88|DIF|TLR2|IL1B|TLR4|TLR7|IL1A|TLR9
51240	2.8709e-17	2.0652e-15	28	280	185	14304	positive regulation of multicellular organismal process	TNF|CCL2|PTGS2|IL18|TLR2|TLR4|TLR5|TLR7|TLR9|NOD2|MYD88|SAA2|SAA1|HMOX1|IL1B|NOS3|FGF2|IL1A|IL6|PELI1|DIF|CD276|CD83|P2RX7|TNFSF11|F3|VEGFA|CD14
32642	3.6124e-17	2.5174e-15	12	24	185	14304	regulation of chemokine production	AZU1|IL6|TNF|HMOX1|DIF|ELANE|TLR2|IL1B|TLR4|TLR7|TLR9|SIGIRR
10033	9.0956e-17	6.1464e-15	46	871	185	14304	response to organic substance	GPR83|IL1R1|TNF|CCL2|PTGS2|TLR1|TLR2|GJA1|AQP4|TIMP4|TLR4|TLR5|MMP3|TIMP3|TLR9|IRAK3|NOD2|MYD88|CYP27B1|HMOX1|IL1B|HSPA4|SCARB1|NOS3|IL1A|CYR61|IRAK2|IRAK1|PELI1|BSG|IL6|LY96|CAMP|DIF|IL1RN|ELANE|PTPRU|MMP14|PTPRO|CD83|RETN|HSP90B1|P2RX7|F3|SELE|CD14
43388	3.0691e-16	2.0129e-14	18	97	185	14304	positive regulation of DNA binding	IRAK2|IRAK1|ICAM1|HMGB1|IL6|TNF|DIF|TLR2|TLR4|AGER|TLR9|MGC22357|IRAK3|NOD2|TNFSF11|HMG1|IL1B|RAGE
31349	4.5305e-16	2.8866e-14	17	84	185	14304	positive regulation of defense response	IRAK2|IRAK1|IL6|TNF|PTGS2|DIF|TLR2|UNC93B1|TLR4|TLR5|TLR7|TLR8|TLR9|IRAK3|NOD2|TNFSF11|IL1B
50776	4.6773e-16	2.8973e-14	25	237	185	14304	regulation of immune response	TNF|CRP|TLR2|UNC93B1|TLR4|TLR5|TLR7|TLR8|IRAK3|NOD2|HMOX1|IL1B|NOS2|SPN|IRAK2|ICAM1|IRAK1|IL6|DIF|DEFB103A|ELANE|DEFB103B|CD276|P2RX7|TNFSF13B
51092	4.8942e-16	2.9497e-14	15	58	185	14304	positive regulation of NF-kappaB transcription factor activity	IRAK2|ICAM1|IRAK1|TNF|DIF|TLR2|TLR4|AGER|TLR9|MGC22357|IRAK3|NOD2|TNFSF11|IL1B|RAGE
42742	1.1474e-15	6.7334e-14	19	121	185	14304	defense response to bacterium	IL6|TNF|DEFB103A|CAMP|DIF|DEFB103B|DEFB104A|TLR2|PGLYRP1|TLR4|TLR5|S100A12|TLR9|AZU1|BPI|P2RX7|NOD2|NOS2|SPN
48522	2.1355e-15	1.2211e-13	69	2011	185	14304	positive regulation of cellular process	NAMPT|S100A6|PTGS2|IL18|MMP9|TLR1|TLR2|GJA1|TLR4|TLR5|DDR2|TLR7|TLR8|TLR9|MGC22357|NOD2|MYD88|SAA2|SAA1|HMOX1|TICAM2|TGFA|IL1B|FGF2|WWOX|IL1A|SPN|CYR61|IRAK1|ICAM1|CAMP|ELANE|PIM2|MMP12|CD83|TNFSF13B|GRN|F3|VEGFA|HMG1|RAGE|HMGB1|TNF|CCL2|PRTN3|CTF1|AZU1|TMED4|IL17A|CYP27B1|SCARB1|ODC1|PELI1|IL6|DEFB103A|DIF|DEFB103B|CD276|AREGB|AGER|S100A12|SOD2|HSPBP1|P2RX7|TNFSF11|S100B|HBEGF|AREG|SELE
42108	2.5707e-15	1.4332e-13	14	52	185	14304	positive regulation of cytokine biosynthetic process	TNF|DIF|ELANE|TLR1|CD276|TLR4|TLR7|TLR8|TLR9|AZU1|HMOX1|IL1B|IL1A|SPN
42035	2.7225e-15	1.4808e-13	16	78	185	14304	regulation of cytokine biosynthetic process	IL6|TNF|DIF|ELANE|TLR1|CD276|TLR4|TLR7|TLR8|SIGIRR|TLR9|AZU1|HMOX1|IL1B|IL1A|SPN
51099	5.1562e-15	2.7377e-13	18	113	185	14304	positive regulation of binding	IRAK2|IRAK1|ICAM1|HMGB1|IL6|TNF|DIF|TLR2|TLR4|AGER|TLR9|MGC22357|IRAK3|NOD2|TNFSF11|HMG1|IL1B|RAGE
90047	1.1515e-14	5.8361e-13	16	85	185	14304	positive regulation of transcription regulator activity	IRAK2|IRAK1|ICAM1|IL6|TNF|DIF|TLR2|TLR4|AGER|TLR9|MGC22357|IRAK3|NOD2|TNFSF11|IL1B|RAGE
51091	1.1515e-14	5.8361e-13	16	85	185	14304	positive regulation of transcription factor activity	IRAK2|IRAK1|ICAM1|IL6|TNF|DIF|TLR2|TLR4|AGER|TLR9|MGC22357|IRAK3|NOD2|TNFSF11|IL1B|RAGE
6916	1.2573e-14	6.2307e-13	22	200	185	14304	anti-apoptosis	TNFRSF6B|IRAK1|TNF|CCL2|DIF|PIM2|SOD2|AZU1|HSP90B1|MYD88|TNFSF13B|HMOX1|F3|BAG3|TNFAIP8|VEGFA|MPO|AVEN|IL1B|NOS3|IL1A|API5
44243	1.3682e-14	6.6326e-13	11	27	185	14304	multicellular organismal catabolic process	MMP10|P2RX7|PRTN3|MMP9|MMP8|MMP7|MMP3|MMP2|MMP13|MMP1|MMP11
51101	2.0605e-14	9.7764e-13	20	161	185	14304	regulation of DNA binding	IRAK2|IRAK1|ICAM1|HMGB1|IL6|TNF|DIF|TLR2|TLR4|AGER|SIGIRR|TLR9|IRAK3|MGC22357|NOD2|TNFSF11|HMOX1|HMG1|IL1B|RAGE
9605	2.39e-14	1.1104e-12	34	553	185	14304	response to external stimulus	HMGB1|TNF|CCL2|PTGS2|S100A8|S100A9|TLR1|TLR2|PGLYRP1|TLR4|TIMP3|AZU1|NOD2|CYP27B1|SAA2|SAA1|HMOX1|IL1B|FGF2|IL1A|SPN|MEST|CYR61|IL6|IL8|DIF|MMP14|SOD2|P2RX7|TNFSF11|F3|HMG1|VEGFA|STC1
30574	3.1987e-14	1.4558e-12	10	21	185	14304	collagen catabolic process	MMP10|PRTN3|MMP9|MMP8|MMP7|MMP3|MMP2|MMP13|MMP1|MMP11
7249	3.7767e-14	1.6844e-12	14	62	185	14304	I-kappaB kinase/NF-kappaB cascade	IRAK2|IRAK1|LY96|TLR2|TIRAP|TLR4|TLR5|TLR7|TLR8|TLR9|IRAK4|MYD88|TICAM2|IRAK1BP1
43122	4.9016e-14	2.1433e-12	18	128	185	14304	regulation of I-kappaB kinase/NF-kappaB cascade	PELI1|TNF|IL1RL1|DIF|GJA1|TLR4|PIM2|S100A12|TLR9|TMED4|NOD2|TNFSF11|MYD88|S100B|HMOX1|TICAM2|IL1B|IL1A
32963	5.5427e-14	2.377e-12	11	30	185	14304	collagen metabolic process	MMP10|P2RX7|PRTN3|MMP9|MMP8|MMP7|MMP3|MMP2|MMP13|MMP1|MMP11
40012	8.6221e-14	3.6278e-12	23	244	185	14304	regulation of locomotion	ICAM1|IL6|CCL2|IL8|PTGS2|EGFL7|MMP9|ELANE|TLR2|PTPRU|PTPRO|AGER|AZU1|MGC22357|NOD2|HMOX1|F3|VEGFA|HBEGF|SCARB1|RAGE|SELE|FGF2
10647	9.154e-14	3.7803e-12	29	414	185	14304	positive regulation of cell communication	TNF|CCL2|PTGS2|TLR2|GJA1|TLR4|TLR5|TLR9|TMED4|NOD2|CYP27B1|MYD88|HMOX1|TICAM2|TGFA|IL1B|FGF2|IL1A|PELI1|IL6|DIF|PIM2|S100A12|P2RX7|TNFSF11|S100B|F3|VEGFA|HBEGF
10740	1.2147e-13	4.9251e-12	22	223	185	14304	positive regulation of intracellular protein kinase cascade	PELI1|IL6|TNF|DIF|GJA1|TLR4|PIM2|TLR9|S100A12|TMED4|P2RX7|NOD2|TNFSF11|MYD88|S100B|HMOX1|F3|TICAM2|IL1B|HBEGF|FGF2|IL1A
43123	1.2668e-13	5.0145e-12	17	116	185	14304	positive regulation of I-kappaB kinase/NF-kappaB cascade	PELI1|TNF|DIF|GJA1|TLR4|PIM2|S100A12|TLR9|TMED4|NOD2|MYD88|TNFSF11|S100B|HMOX1|TICAM2|IL1B|IL1A
42127	1.2817e-13	5.0145e-12	41	850	185	14304	regulation of cell proliferation	NAMPT|S100A6|TNF|CCL2|PTGS2|PRTN3|CTF1|IL18|MMP7|GJA1|TLR4|TIMP2|DDR2|MGC22357|CYP27B1|HMOX1|IL1B|TGFA|NOS3|NOS2|FGF2|SPN|IL1A|ODC1|PELI1|IL6|IL8|CAMP|DIF|ELANE|CD276|PTPRU|AGER|PTPRO|MMP12|SOD2|TNFSF13B|GRN|F3|VEGFA|RAGE
44259	1.8987e-13	7.3002e-12	11	33	185	14304	multicellular organismal macromolecule metabolic process	MMP10|P2RX7|PRTN3|MMP9|MMP8|MMP7|MMP3|MMP2|MMP13|MMP1|MMP11
23014	2.0741e-13	7.6279e-12	27	366	185	14304	signal transmission via phosphorylation event	TNF|CCL2|TIRAP|TLR2|TLR4|TLR5|TLR7|TLR8|TLR9|IRAK4|MGC22357|MYD88|HMOX1|TICAM2|TGFA|IL1B|NOS2|FGF2|IRAK2|IRAK1|LY96|DIF|KIAA1804|AGER|P2RX7|RAGE|IRAK1BP1
7243	2.0741e-13	7.6279e-12	27	366	185	14304	intracellular protein kinase cascade	TNF|CCL2|TIRAP|TLR2|TLR4|TLR5|TLR7|TLR8|TLR9|IRAK4|MGC22357|MYD88|HMOX1|TICAM2|TGFA|IL1B|NOS2|FGF2|IRAK2|IRAK1|LY96|DIF|KIAA1804|AGER|P2RX7|RAGE|IRAK1BP1
90046	2.1208e-13	7.6279e-12	18	139	185	14304	regulation of transcription regulator activity	IRAK2|IRAK1|ICAM1|IL6|TNF|DIF|TLR2|TLR4|AGER|SIGIRR|TLR9|MGC22357|IRAK3|NOD2|TNFSF11|HMOX1|IL1B|RAGE
51090	2.1208e-13	7.6279e-12	18	139	185	14304	regulation of transcription factor activity	IRAK2|IRAK1|ICAM1|IL6|TNF|DIF|TLR2|TLR4|AGER|SIGIRR|TLR9|MGC22357|IRAK3|NOD2|TNFSF11|HMOX1|IL1B|RAGE
30595	2.2504e-13	7.9658e-12	12	44	185	14304	leukocyte chemotaxis	AZU1|HMGB1|IL6|TNFSF11|CCL2|IL8|SAA2|SAA1|HMG1|VEGFA|S100A9|IL1B
8284	2.3763e-13	8.28e-12	30	462	185	14304	positive regulation of cell proliferation	NAMPT|S100A6|TNF|CCL2|PTGS2|PRTN3|CTF1|IL18|TLR4|DDR2|MGC22357|HMOX1|TGFA|IL1B|FGF2|SPN|ODC1|PELI1|IL6|CAMP|DIF|ELANE|CD276|AGER|MMP12|TNFSF13B|GRN|F3|VEGFA|RAGE
45073	3.1865e-13	1.0932e-11	8	12	185	14304	regulation of chemokine biosynthetic process	AZU1|IL6|TNF|HMOX1|DIF|ELANE|IL1B|SIGIRR
35468	5.4182e-13	1.8307e-11	27	381	185	14304	positive regulation of signaling pathway	TNF|TLR2|GJA1|TLR4|TLR5|TLR9|TMED4|NOD2|CYP27B1|MYD88|HMOX1|TICAM2|TGFA|IL1B|FGF2|IL1A|IL6|PELI1|DIF|PIM2|S100A12|P2RX7|TNFSF11|S100B|F3|VEGFA|HBEGF
10627	6.4187e-13	2.1364e-11	25	324	185	14304	regulation of intracellular protein kinase cascade	TNF|GJA1|TLR4|TIMP2|TLR9|NOD2|TMED4|MYD88|HMOX1|TICAM2|IL1B|FGF2|IL1A|IL6|PELI1|IL1RL1|DIF|KIAA1804|PIM2|S100A12|P2RX7|TNFSF11|S100B|F3|HBEGF
60326	9.307e-13	3.0521e-11	12	49	185	14304	cell chemotaxis	AZU1|HMGB1|IL6|TNFSF11|CCL2|IL8|SAA2|SAA1|HMG1|VEGFA|S100A9|IL1B
9967	1.2626e-12	4.0806e-11	23	277	185	14304	positive regulation of signal transduction	PELI1|IL6|TNF|DIF|GJA1|TLR4|PIM2|TLR9|S100A12|TMED4|P2RX7|NOD2|TNFSF11|MYD88|S100B|HMOX1|F3|VEGFA|TICAM2|IL1B|HBEGF|FGF2|IL1A
44236	1.5373e-12	4.8973e-11	11	39	185	14304	multicellular organismal metabolic process	MMP10|P2RX7|PRTN3|MMP9|MMP8|MMP7|MMP3|MMP2|MMP13|MMP1|MMP11
23056	1.8339e-12	5.7601e-11	23	282	185	14304	positive regulation of signaling process	PELI1|IL6|TNF|DIF|GJA1|TLR4|PIM2|TLR9|S100A12|TMED4|P2RX7|NOD2|TNFSF11|MYD88|S100B|HMOX1|F3|VEGFA|TICAM2|IL1B|HBEGF|FGF2|IL1A
51098	1.8997e-12	5.8838e-11	20	204	185	14304	regulation of binding	IRAK2|IRAK1|ICAM1|HMGB1|IL6|TNF|DIF|TLR2|TLR4|AGER|SIGIRR|TLR9|IRAK3|MGC22357|NOD2|TNFSF11|HMOX1|HMG1|IL1B|RAGE
40017	2.6222e-12	8.0101e-11	17	139	185	14304	positive regulation of locomotion	ICAM1|IL6|CCL2|PTGS2|IL8|MMP9|TLR2|AGER|AZU1|MGC22357|F3|VEGFA|HBEGF|SCARB1|RAGE|FGF2|SELE
48661	5.1731e-12	1.5589e-10	10	32	185	14304	positive regulation of smooth muscle cell proliferation	MGC22357|IL6|TNF|PTGS2|HMOX1|DIF|ELANE|VEGFA|RAGE|AGER
2697	7.1542e-12	2.1272e-10	15	107	185	14304	regulation of immune effector process	ICAM1|IL6|TNF|DEFB103A|DIF|DEFB103B|TLR2|TLR4|IRAK3|NOD2|P2RX7|HMOX1|IL1B|NOS2|SPN
32680	1.0282e-11	3.0171e-10	10	34	185	14304	regulation of tumor necrosis factor production	AZU1|IRAK3|BPI|NOD2|TLR1|TLR2|TLR4|SPN|CD14|TLR9
51239	1.2705e-11	3.6795e-10	43	1068	185	14304	regulation of multicellular organismal process	TNF|CCL2|PTGS2|IL18|TLR1|TLR2|PGLYRP1|GJA1|TLR4|TLR5|TIMP2|TLR7|TLR8|TLR9|AZU1|IRAK3|NOD2|MYD88|CYP27B1|SAA2|SAA1|HMOX1|IL1B|NOS3|NOS2|FGF2|SPN|IL1A|PELI1|IL6|CAMP|DIF|ELANE|CD276|SIGIRR|CD83|BPI|P2RX7|TNFSF11|F3|VEGFA|HBEGF|CD14
32879	1.2934e-11	3.6978e-10	35	730	185	14304	regulation of localization	TSPO|TNF|CCL2|PTGS2|MMP9|CRP|TLR2|GJA1|TLR4|TLR7|TLR9|AZU1|NOD2|SAA2|SAA1|HMOX1|IL1B|SCARB1|NOS3|NOS2|FGF2|IL1A|MEST|ICAM1|IL6|EGFL7|DIF|PTPRU|PTPRO|P2RX7|TNFSF11|F3|VEGFA|HBEGF|SELE
48660	1.4604e-11	4.1224e-10	11	47	185	14304	regulation of smooth muscle cell proliferation	MGC22357|IL6|TNF|PTGS2|HMOX1|DIF|ELANE|VEGFA|NOS3|RAGE|AGER
16477	1.598e-11	4.4543e-10	22	284	185	14304	cell migration	HMGB1|ICAM1|IL6|TNF|CCL2|IL8|DIF|S100A9|ELANE|GJA1|MMP14|AZU1|TNFSF11|SAA2|SAA1|HMG1|VEGFA|IL1B|SCARB1|NOS3|SELE|FGF2
2221	2.636e-11	7.257e-10	8	18	185	14304	pattern recognition receptor signaling pathway	IRAK2|IRAK1|IRAK3|NOD2|UNC93B1|TLR2|TLR4|TLR7
50920	5.9753e-11	1.625e-09	11	53	185	14304	regulation of chemotaxis	AZU1|MGC22357|IL6|NOD2|CCL2|IL8|F3|ELANE|VEGFA|RAGE|AGER
71219	7.4224e-11	1.9705e-09	8	20	185	14304	cellular response to molecule of bacterial origin	IRAK2|IRAK1|CAMP|TLR1|TLR2|TLR4|NOS3|CD14
2758	7.4224e-11	1.9705e-09	8	20	185	14304	innate immune response-activating signal transduction	IRAK2|IRAK1|IRAK3|NOD2|UNC93B1|TLR2|TLR4|TLR7
51222	8.2416e-11	2.1622e-09	13	87	185	14304	positive regulation of protein transport	IL6|TNF|DIF|TLR2|TLR4|TLR7|TLR9|NOD2|P2RX7|SAA2|SAA1|IL1B|IL1A
50795	1.0087e-10	2.5854e-09	12	71	185	14304	regulation of behavior	AZU1|MGC22357|IL6|NOD2|CCL2|IL8|F3|ELANE|VEGFA|PGLYRP1|RAGE|AGER
19221	1.0087e-10	2.5854e-09	12	71	185	14304	cytokine-mediated signaling pathway	IRAK2|IRAK4|IRAK1|IRAK3|IL6|IL1R1|TNF|TNFSF11|CCL2|DIF|IL1B|IL1A
2700	1.0551e-10	2.6437e-09	10	42	185	14304	regulation of production of molecular mediator of immune response	IRAK3|IL6|NOD2|TNF|DEFB103A|HMOX1|DIF|DEFB103B|TLR2|TLR4
50729	1.0551e-10	2.6437e-09	10	42	185	14304	positive regulation of inflammatory response	IL6|TNF|TNFSF11|PTGS2|DIF|TLR2|IL1B|TLR4|TLR7|TLR9
32490	1.1829e-10	2.8095e-09	6	8	185	14304	detection of molecule of bacterial origin	NOD2|LY96|TLR1|TLR2|SCARB1|TLR4
2218	1.1858e-10	2.8095e-09	8	21	185	14304	activation of innate immune response	IRAK2|IRAK1|IRAK3|NOD2|UNC93B1|TLR2|TLR4|TLR7
32677	1.1858e-10	2.8095e-09	8	21	185	14304	regulation of interleukin-8 production	BPI|ELANE|TLR2|TLR4|TLR5|TLR7|TLR8|TLR9
23036	1.1969e-10	2.8095e-09	12	72	185	14304	initiation of signal transduction	IRAK2|IRAK4|IRAK1|IRAK3|IL6|IL1R1|TNF|TNFSF11|CCL2|DIF|IL1B|IL1A
23038	1.1969e-10	2.8095e-09	12	72	185	14304	signal initiation by diffusible mediator	IRAK2|IRAK4|IRAK1|IRAK3|IL6|IL1R1|TNF|TNFSF11|CCL2|DIF|IL1B|IL1A
23049	1.1969e-10	2.8095e-09	12	72	185	14304	signal initiation by protein/peptide mediator	IRAK2|IRAK4|IRAK1|IRAK3|IL6|IL1R1|TNF|TNFSF11|CCL2|DIF|IL1B|IL1A
48870	1.3592e-10	3.1247e-09	22	317	185	14304	cell motility	HMGB1|ICAM1|IL6|TNF|CCL2|IL8|DIF|S100A9|ELANE|GJA1|MMP14|AZU1|TNFSF11|SAA2|SAA1|HMG1|VEGFA|IL1B|SCARB1|NOS3|SELE|FGF2
51674	1.3592e-10	3.1247e-09	22	317	185	14304	localization of cell	HMGB1|ICAM1|IL6|TNF|CCL2|IL8|DIF|S100A9|ELANE|GJA1|MMP14|AZU1|TNFSF11|SAA2|SAA1|HMG1|VEGFA|IL1B|SCARB1|NOS3|SELE|FGF2
60548	2.22e-10	5.0517e-09	24	390	185	14304	negative regulation of cell death	TNFRSF6B|IRAK1|IL6|TNF|CCL2|DIF|PIM2|SOD2|AZU1|HSP90B1|MYD88|TNFSF13B|HMOX1|F3|BAG3|TNFAIP8|VEGFA|MPO|IL1B|AVEN|NOS3|FGF2|IL1A|API5
2224	3.1861e-10	7.1767e-09	7	15	185	14304	toll-like receptor signaling pathway	IRAK2|IRAK1|IRAK3|UNC93B1|TLR2|TLR4|TLR7
34121	3.5107e-10	7.7521e-09	6	9	185	14304	regulation of toll-like receptor signaling pathway	IRAK3|NOD2|PELI1|TLR2|TLR5|TLR9
43900	3.511e-10	7.7521e-09	10	47	185	14304	regulation of multi-organism process	P2RX7|NOD2|DEFB103A|CAMP|DEFB103B|ELANE|TLR2|NOS2|SPN|SIGIRR
45089	5.449e-10	1.1913e-08	10	49	185	14304	positive regulation of innate immune response	IRAK2|IRAK1|IRAK3|NOD2|UNC93B1|TLR2|TLR4|TLR5|TLR7|TLR8
40011	5.5868e-10	1.2013e-08	25	443	185	14304	locomotion	HMGB1|CCL2|TNF|S100A8|S100A9|GJA1|AZU1|SAA2|SAA1|IL1B|NOS3|SCARB1|FGF2|SPN|CYR61|ICAM1|IL6|IL8|DIF|ELANE|MMP14|TNFSF11|VEGFA|HMG1|SELE
32722	5.6025e-10	1.2013e-08	7	16	185	14304	positive regulation of chemokine production	IL6|TNF|DIF|TLR2|TLR4|TLR7|TLR9
43066	6.4451e-10	1.3657e-08	23	377	185	14304	negative regulation of apoptosis	TNFRSF6B|IRAK1|IL6|TNF|CCL2|DIF|PIM2|SOD2|AZU1|HSP90B1|MYD88|TNFSF13B|HMOX1|F3|BAG3|TNFAIP8|VEGFA|MPO|AVEN|IL1B|NOS3|IL1A|API5
50778	6.4918e-10	1.3657e-08	15	146	185	14304	positive regulation of immune response	IRAK2|IRAK1|ELANE|CRP|TLR2|UNC93B1|TLR4|TLR5|TLR7|TLR8|IRAK3|NOD2|P2RX7|TNFSF13B|IL1B
9893	6.7657e-10	1.4101e-08	39	1022	185	14304	positive regulation of metabolic process	NAMPT|HMGB1|TNF|PTGS2|TLR1|TLR2|GJA1|TLR4|TLR7|TLR8|TLR9|AZU1|NOD2|IL17A|HMOX1|IL1B|FGF2|SPN|IL1A|IRAK1|ICAM1|PELI1|IL6|DEFB103A|CAMP|DIF|DEFB103B|ELANE|CD276|AREGB|PIM2|SOD2|HSPBP1|P2RX7|TNFSF13B|HMG1|VEGFA|AREG|SELE
6935	6.9033e-10	1.4123e-08	16	171	185	14304	chemotaxis	HMGB1|IL6|CCL2|S100A8|IL8|S100A9|AZU1|TNFSF11|SAA2|SAA1|VEGFA|HMG1|IL1B|FGF2|SPN|CYR61
42330	6.9033e-10	1.4123e-08	16	171	185	14304	taxis	HMGB1|IL6|CCL2|S100A8|IL8|S100A9|AZU1|TNFSF11|SAA2|SAA1|VEGFA|HMG1|IL1B|FGF2|SPN|CYR61
23033	7.8299e-10	1.5873e-08	60	2104	185	14304	signaling pathway	TOLLIP|TLR2|TIRAP|TLR4|TLR5|DDR2|TLR7|TLR8|TLR9|MGC22357|NOD2|MYD88|HMOX1|TICAM2|TGFA|IL1B|NOS3|NOS2|FGF2|IL1A|SPN|IRAK2|IRAK1|BSG|LY96|KIAA1804|CCDC47|PTPRU|ECSIT|PTPRO|XPR1|F3|VEGFA|STC1|RAB12|RAGE|IRAK1BP1|IL1R1|TNF|CCL2|CTF1|UNC93B1|IL17C|AZU1|IRAK4|IRAK3|BAI2|GABRE|IL6|IL8|DIF|AREGB|AGER|P2RX7|TNFSF11|HBEGF|AREG|GDF15|SELE|CD14
43069	8.3309e-10	1.6737e-08	23	382	185	14304	negative regulation of programmed cell death	TNFRSF6B|IRAK1|IL6|TNF|CCL2|DIF|PIM2|SOD2|AZU1|HSP90B1|MYD88|TNFSF13B|HMOX1|F3|BAG3|TNFAIP8|VEGFA|MPO|AVEN|IL1B|NOS3|IL1A|API5
48545	8.5456e-10	1.7e-08	18	227	185	14304	response to steroid hormone stimulus	GPR83|IL6|TNF|CCL2|PTGS2|DIF|IL1RN|TLR2|TLR4|PTPRU|MMP14|TIMP3|PTPRO|CYP27B1|HMOX1|F3|IL1B|NOS3
45429	8.6145e-10	1.7e-08	8	26	185	14304	positive regulation of nitric oxide biosynthetic process	ICAM1|TNF|PTGS2|DIF|TLR2|IL1B|TLR4|SOD2
23052	1.1262e-09	2.2031e-08	77	3134	185	14304	signaling	NAMPT|S100A6|TOLLIP|FAM3B|IL18|S100A9|TLR1|TLR2|TIRAP|GJA1|TLR4|TLR5|DDR2|TLR7|TLR8|TLR9|MGC22357|NOD2|MYD88|HMOX1|TICAM2|IL1B|TGFA|NOS3|NOS2|FGF2|SPN|IL1A|IRAK2|IRAK1|BSG|LY96|KIAA1804|CCDC47|PTPRU|ECSIT|PTPRO|SIGIRR|CD83|TNFSF13B|XPR1|GRN|F3|VEGFA|STC1|RAB12|RAGE|IRAK1BP1|IL1R1|TNF|CCL2|CTF1|UNC93B1|IRAK4|IL17C|AZU1|IRAK3|IL17A|TMED1|FCN1|BAI2|GABRE|IL6|IL8|IL1RL1|IL1RL2|DIF|AREGB|AGER|P2RX7|TN…
34097	1.1652e-09	2.2594e-08	13	107	185	14304	response to cytokine stimulus	IRAK2|IRAK1|IL1R1|PTGS2|CAMP|AQP4|TIMP4|MMP3|IRAK3|MYD88|CYP27B1|NOS3|SELE
43067	1.1968e-09	2.3008e-08	35	862	185	14304	regulation of programmed cell death	TNFRSF6B|HMGB1|TNF|CCL2|PTGS2|IL18|MMP9|TLR2|TLR4|AZU1|NOD2|MYD88|HMOX1|BAG3|IL1B|NOS3|FGF2|WWOX|API5|IL1A|SPN|IRAK1|IL6|DIF|PIM2|SOD2|HSP90B1|P2RX7|TNFSF13B|F3|TNFAIP8|VEGFA|HMG1|MPO|AVEN
48519	1.3979e-09	2.6644e-08	58	2023	185	14304	negative regulation of biological process	PTGS2|HELT|CRP|TLR2|GJA1|TLR4|TLR9|NOD2|MYD88|SAA2|SAA1|HMOX1|BAG3|TARDBP|IL1B|NOS3|FGF2|WWOX|API5|IL1A|SPN|IRAK1|EGFL7|CAMP|ELANE|VIL1|PTPRU|PIM2|MMP14|PTPRO|SIGIRR|CD83|BPI|TNFSF13B|F3|VEGFA|HMG1|TNFAIP8|AVEN|TNFRSF6B|HMGB1|TNF|CCL2|TIMP2|TIMP3|AZU1|IRAK3|CYP27B1|IL6|IL8|IL1RL1|DIF|CD276|SOD2|HSP90B1|P2RX7|MPO|HBEGF
10941	1.4813e-09	2.7995e-08	35	869	185	14304	regulation of cell death	TNFRSF6B|HMGB1|TNF|CCL2|PTGS2|IL18|MMP9|TLR2|TLR4|AZU1|NOD2|MYD88|HMOX1|BAG3|IL1B|NOS3|FGF2|WWOX|API5|IL1A|SPN|IRAK1|IL6|DIF|PIM2|SOD2|HSP90B1|P2RX7|TNFSF13B|F3|TNFAIP8|VEGFA|HMG1|MPO|AVEN
32715	1.8897e-09	3.5117e-08	6	11	185	14304	negative regulation of interleukin-6 production	IRAK3|BPI|TNF|DIF|TLR4|TLR9
32494	1.8897e-09	3.5117e-08	6	11	185	14304	response to peptidoglycan	IRAK1|IRAK3|IL6|NOD2|CAMP|TLR2
30334	3.0951e-09	5.7041e-08	17	217	185	14304	regulation of cell migration	ICAM1|IL6|CCL2|PTGS2|EGFL7|MMP9|TLR2|PTPRU|PTPRO|NOD2|HMOX1|F3|VEGFA|HBEGF|SCARB1|FGF2|SELE
50921	3.2175e-09	5.8811e-08	9	43	185	14304	positive regulation of chemotaxis	AZU1|MGC22357|IL6|CCL2|IL8|F3|VEGFA|RAGE|AGER
1775	3.4377e-09	6.2325e-08	19	278	185	14304	cell activation	HMGB1|ICAM1|IL6|TNF|IL8|TOLLIP|DIF|TLR1|CD276|TLR2|TLR4|TLR5|TLR7|AZU1|P2RX7|SAA2|SAA1|HMG1|SPN
42981	3.5592e-09	6.4008e-08	34	854	185	14304	regulation of apoptosis	TNFRSF6B|HMGB1|TNF|CCL2|PTGS2|IL18|MMP9|TLR2|TLR4|AZU1|NOD2|MYD88|HMOX1|BAG3|IL1B|NOS3|WWOX|API5|IL1A|SPN|IRAK1|IL6|DIF|PIM2|SOD2|HSP90B1|P2RX7|TNFSF13B|F3|VEGFA|HMG1|TNFAIP8|MPO|AVEN
9595	3.6338e-09	6.4828e-08	7	20	185	14304	detection of biotic stimulus	NOD2|LY96|TLR1|PGLYRP1|TLR2|SCARB1|TLR4
44093	3.665e-09	6.4864e-08	29	642	185	14304	positive regulation of molecular function	HMGB1|TNF|TLR2|TLR4|TLR9|AZU1|MGC22357|IRAK3|NOD2|CYP27B1|TGFA|IL1B|NOS3|SCARB1|FGF2|IRAK2|IRAK1|ICAM1|IL6|KIAA1804|DIF|ELANE|AGER|P2RX7|TNFSF11|F3|HMG1|RAGE|SELE
7166	4.2782e-09	7.5121e-08	43	1285	185	14304	cell surface receptor linked signaling pathway	IL1R1|TNF|CCL2|CTF1|TLR2|DDR2|IRAK4|IL17C|AZU1|IRAK3|MGC22357|MYD88|BAI2|IL1B|NOS3|NOS2|FGF2|SPN|IL1A|IRAK2|IRAK1|GABRE|BSG|IL6|IL8|LY96|DIF|AREGB|PTPRU|ECSIT|AGER|PTPRO|P2RX7|TNFSF11|XPR1|F3|VEGFA|HBEGF|STC1|RAGE|AREG|GDF15|CD14
45088	4.4209e-09	7.702e-08	10	60	185	14304	regulation of innate immune response	IRAK2|IRAK1|IRAK3|NOD2|UNC93B1|TLR2|TLR4|TLR5|TLR7|TLR8
9966	4.4737e-09	7.7336e-08	32	774	185	14304	regulation of signal transduction	TNF|GJA1|TLR4|TIMP2|TLR9|IRAK3|TMED4|NOD2|MYD88|HMOX1|TICAM2|TGFA|IL1B|FGF2|IL1A|IRAK2|IRAK1|PELI1|IL6|IL1RL1|KIAA1804|DIF|ELANE|PIM2|S100A12|SIGIRR|P2RX7|TNFSF11|S100B|F3|VEGFA|HBEGF
1818	4.9448e-09	8.4822e-08	9	45	185	14304	negative regulation of cytokine production	CD83|IRAK3|BPI|NOD2|TNF|HMOX1|DIF|TLR4|TLR9
9891	5.0621e-09	8.6171e-08	31	735	185	14304	positive regulation of biosynthetic process	NAMPT|HMGB1|TNF|PTGS2|TLR1|TLR2|TLR4|TLR7|TLR8|TLR9|AZU1|NOD2|IL17A|HMOX1|IL1B|FGF2|IL1A|SPN|IRAK1|ICAM1|IL6|DEFB103A|DIF|DEFB103B|ELANE|CD276|AREGB|SOD2|VEGFA|HMG1|AREG
23051	5.2279e-09	8.832e-08	32	779	185	14304	regulation of signaling process	TNF|GJA1|TLR4|TIMP2|TLR9|IRAK3|TMED4|NOD2|MYD88|HMOX1|TICAM2|TGFA|IL1B|FGF2|IL1A|IRAK2|IRAK1|PELI1|IL6|IL1RL1|KIAA1804|DIF|ELANE|PIM2|S100A12|SIGIRR|P2RX7|TNFSF11|S100B|F3|VEGFA|HBEGF
45428	5.4279e-09	9.1009e-08	8	32	185	14304	regulation of nitric oxide biosynthetic process	ICAM1|TNF|PTGS2|DIF|TLR2|IL1B|TLR4|SOD2
31325	7.3056e-09	1.2158e-07	36	970	185	14304	positive regulation of cellular metabolic process	HMGB1|TNF|PTGS2|TLR1|TLR2|TLR4|TLR7|TLR8|TLR9|AZU1|NOD2|IL17A|HMOX1|IL1B|FGF2|SPN|IL1A|IRAK1|ICAM1|PELI1|IL6|DEFB103A|CAMP|DIF|DEFB103B|ELANE|CD276|AREGB|PIM2|SOD2|HSPBP1|P2RX7|HMG1|VEGFA|AREG|SELE
51817	7.8215e-09	1.2825e-07	7	22	185	14304	modification of morphology or physiology of other organism involved in symbiotic interaction	TARDBP|CAMP|ELANE|TLR2|TLR4|TLR5|TLR7
46330	7.8215e-09	1.2825e-07	7	22	185	14304	positive regulation of JNK cascade	NOD2|TNF|DIF|IL1B|TLR4|IL1A|TLR9
65007	8.7779e-09	1.4288e-07	128	6945	185	14304	biological regulation	S100A6|TSPO|PTGS2|IL18|MMP9|S100A9|TLR1|TLR2|MMP7|TIRAP|PGLYRP1|AQP4|TLR4|TLR5|TLR7|TLR8|TLR9|MGC22357|MYD88|TARDBP|IL1B|WWOX|API5|IL1A|SPN|KIAA1804|PIM2|PTPRU|PTPRO|F3|VEGFA|HMG1|TNFAIP8|STC1|RAB12|IRAK1BP1|TNFRSF6B|HMGB1|IL1R1|CCL2|UNC93B1|ESM1|TIMP2|TIMP3|IRAK4|IRAK3|IL17A|SCARB1|MEST|ODC1|PELI1|IL1RL1|IL1RL2|CD276|AREGB|AGER|S100A12|HSPBP1|NOSIP|P2RX7|TNFSF11|SARM1|S100B|DLX4|AREG|NAMPT|HELT|…
70374	9.1647e-09	1.4709e-07	8	34	185	14304	positive regulation of ERK1 and ERK2 cascade	NOD2|TNF|TNFSF11|DIF|IL1B|TLR4|FGF2|IL1A
48523	9.1683e-09	1.4709e-07	53	1846	185	14304	negative regulation of cellular process	PTGS2|HELT|CRP|GJA1|TLR4|TLR9|NOD2|MYD88|BAG3|TARDBP|HMOX1|IL1B|NOS3|FGF2|WWOX|API5|IL1A|SPN|IRAK1|EGFL7|ELANE|VIL1|PTPRU|PIM2|MMP14|PTPRO|SIGIRR|BPI|TNFSF13B|F3|VEGFA|HMG1|TNFAIP8|AVEN|TNFRSF6B|HMGB1|TNF|CCL2|TIMP2|TIMP3|AZU1|IRAK3|CYP27B1|IL6|IL8|IL1RL1|DIF|CD276|SOD2|HSP90B1|P2RX7|MPO|HBEGF
50789	9.8268e-09	1.5653e-07	123	6556	185	14304	regulation of biological process	S100A6|TSPO|PTGS2|IL18|MMP9|S100A9|TLR1|TLR2|MMP7|TIRAP|PGLYRP1|TLR4|TLR5|TLR7|TLR8|TLR9|MGC22357|MYD88|TARDBP|IL1B|WWOX|API5|IL1A|SPN|KIAA1804|PIM2|PTPRU|PTPRO|F3|VEGFA|HMG1|TNFAIP8|RAB12|IRAK1BP1|TNFRSF6B|HMGB1|IL1R1|CCL2|UNC93B1|ESM1|TIMP2|TIMP3|IRAK4|IRAK3|IL17A|SCARB1|MEST|ODC1|PELI1|IL1RL1|IL1RL2|CD276|AREGB|AGER|S100A12|HSPBP1|P2RX7|TNFSF11|SARM1|S100B|DLX4|AREG|NAMPT|HELT|TOLLIP|ZNF296|CR…
43410	1.0286e-08	1.6268e-07	11	84	185	14304	positive regulation of MAPKKK cascade	P2RX7|IL6|NOD2|TNF|TNFSF11|DIF|IL1B|TLR4|FGF2|IL1A|TLR9
71216	1.0965e-08	1.7099e-07	9	49	185	14304	cellular response to biotic stimulus	IRAK2|IRAK1|CAMP|TLR1|TLR2|CCDC47|TLR4|NOS3|CD14
48520	1.0965e-08	1.7099e-07	9	49	185	14304	positive regulation of behavior	AZU1|MGC22357|IL6|CCL2|IL8|F3|VEGFA|RAGE|AGER
50927	1.1121e-08	1.7222e-07	7	23	185	14304	positive regulation of positive chemotaxis	AZU1|MGC22357|IL8|F3|VEGFA|RAGE|AGER
50930	1.1892e-08	1.8164e-07	6	14	185	14304	induction of positive chemotaxis	AZU1|MGC22357|IL8|VEGFA|RAGE|AGER
42346	1.1892e-08	1.8164e-07	6	14	185	14304	positive regulation of NF-kappaB import into nucleus	TNF|DIF|TLR2|TLR4|TLR7|TLR9
6928	1.2145e-08	1.8424e-07	24	477	185	14304	cellular component movement	HMGB1|ICAM1|IL6|TNF|CCL2|IL8|PTGS2|DIF|S100A9|ELANE|GJA1|MMP14|AZU1|LYVE1|TNFSF11|SAA2|SAA1|HMG1|VEGFA|IL1B|SCARB1|NOS3|SELE|FGF2
2274	1.3224e-08	1.9926e-07	9	50	185	14304	myeloid leukocyte activation	AZU1|HMGB1|IL8|HMG1|TLR1|TLR2|TLR4|TLR5|TLR7
31328	1.3882e-08	2.0776e-07	30	724	185	14304	positive regulation of cellular biosynthetic process	HMGB1|TNF|PTGS2|TLR1|TLR2|TLR4|TLR7|TLR8|TLR9|AZU1|NOD2|IL17A|HMOX1|IL1B|FGF2|IL1A|SPN|IRAK1|ICAM1|IL6|DEFB103A|DIF|DEFB103B|ELANE|CD276|AREGB|SOD2|VEGFA|HMG1|AREG
51270	1.4115e-08	2.0984e-07	17	240	185	14304	regulation of cellular component movement	ICAM1|IL6|CCL2|PTGS2|EGFL7|MMP9|TLR2|PTPRU|PTPRO|NOD2|HMOX1|F3|VEGFA|HBEGF|SCARB1|FGF2|SELE
45765	1.4996e-08	2.2147e-07	11	87	185	14304	regulation of angiogenesis	IL6|CCL2|PTGS2|HMOX1|CAMP|F3|VEGFA|IL1B|NOS3|FGF2|IL1A
50926	1.553e-08	2.2784e-07	7	24	185	14304	regulation of positive chemotaxis	AZU1|MGC22357|IL8|F3|VEGFA|RAGE|AGER
7165	1.6903e-08	2.4636e-07	53	1879	185	14304	signal transduction	NAMPT|S100A6|TOLLIP|TLR1|TLR2|TIRAP|TLR4|TLR5|TLR7|DDR2|TLR8|TLR9|MGC22357|MYD88|HMOX1|TICAM2|TGFA|IL1B|NOS3|NOS2|FGF2|IL1A|SPN|IRAK2|IRAK1|LY96|KIAA1804|SIGIRR|CD83|TNFSF13B|GRN|RAB12|RAGE|IRAK1BP1|IL1R1|TNF|CCL2|IRAK4|IRAK3|TMED1|FCN1|IL6|IL8|IL1RL1|DIF|IL1RL2|AGER|P2RX7|SARM1|TNFSF11|HBEGF|GDF15|SELE
35466	1.7886e-08	2.59e-07	36	1004	185	14304	regulation of signaling pathway	TNF|TLR2|GJA1|TLR4|TLR5|TIMP2|TLR9|IRAK3|TMED4|NOD2|MYD88|CYP27B1|HMOX1|TICAM2|TGFA|IL1B|FGF2|IL1A|WWOX|IRAK2|IRAK1|PELI1|IL6|IL1RL1|KIAA1804|DIF|ELANE|PIM2|S100A12|SIGIRR|P2RX7|TNFSF11|S100B|F3|VEGFA|HBEGF
2437	1.8606e-08	2.6769e-07	5	8	185	14304	inflammatory response to antigenic stimulus	HMGB1|TNF|DIF|HMG1|IL1B
10646	2.0976e-08	2.9985e-07	39	1155	185	14304	regulation of cell communication	TNF|CCL2|PTGS2|TLR2|GJA1|TLR4|TLR5|TIMP2|TLR9|IRAK3|TMED4|NOD2|MYD88|CYP27B1|HMOX1|TICAM2|IL1B|TGFA|NOS2|FGF2|IL1A|WWOX|IRAK2|IRAK1|PELI1|IL6|IL1RL1|KIAA1804|DIF|ELANE|PIM2|S100A12|SIGIRR|P2RX7|TNFSF11|S100B|F3|VEGFA|HBEGF
9719	2.4719e-08	3.511e-07	24	495	185	14304	response to endogenous stimulus	GPR83|BSG|IL6|TNF|CCL2|PTGS2|DIF|IL1RN|TLR2|GJA1|TIMP4|TLR4|PTPRU|MMP3|MMP14|TIMP3|PTPRO|RETN|CYP27B1|HMOX1|F3|IL1B|NOS3|IL1A
51770	2.7093e-08	3.8239e-07	4	4	185	14304	positive regulation of nitric-oxide synthase biosynthetic process	NAMPT|TLR2|TLR4|TLR9
2685	3.6331e-08	5.0954e-07	8	40	185	14304	regulation of leukocyte migration	ICAM1|IL6|NOD2|CCL2|HMOX1|VEGFA|TLR2|SELE
44403	3.7408e-08	5.2137e-07	9	56	185	14304	symbiosis, encompassing mutualism through parasitism	ICAM1|TARDBP|CAMP|ELANE|TLR2|SCARB1|TLR4|TLR5|TLR7
45080	4.1425e-08	5.7378e-07	5	9	185	14304	positive regulation of chemokine biosynthetic process	AZU1|TNF|HMOX1|DIF|IL1B
50794	4.435e-08	6.1049e-07	117	6226	185	14304	regulation of cellular process	S100A6|PTGS2|IL18|MMP9|S100A9|TLR1|TLR2|MMP7|TIRAP|TLR4|TLR5|TLR7|TLR8|TLR9|MGC22357|MYD88|TARDBP|IL1B|WWOX|API5|IL1A|SPN|KIAA1804|PIM2|PTPRU|PTPRO|F3|VEGFA|HMG1|TNFAIP8|RAB12|IRAK1BP1|TNFRSF6B|HMGB1|IL1R1|CCL2|ESM1|TIMP2|TIMP3|IRAK4|IRAK3|IL17A|SCARB1|ODC1|PELI1|IL1RL1|IL1RL2|CD276|AREGB|AGER|S100A12|HSPBP1|P2RX7|SARM1|TNFSF11|S100B|DLX4|AREG|NAMPT|HELT|TOLLIP|ZNF296|CRP|GJA1|DDR2|NOD2|SAA2|SAA1…
71222	4.7452e-08	6.4919e-07	6	17	185	14304	cellular response to lipopolysaccharide	IRAK2|IRAK1|CAMP|TLR4|NOS3|CD14
70555	5.0855e-08	6.8317e-07	7	28	185	14304	response to interleukin-1	IRAK2|IRAK1|IRAK3|IL1R1|MYD88|CAMP|SELE
70304	5.0855e-08	6.8317e-07	7	28	185	14304	positive regulation of stress-activated protein kinase signaling cascade	NOD2|TNF|DIF|IL1B|TLR4|IL1A|TLR9
2673	5.0855e-08	6.8317e-07	7	28	185	14304	regulation of acute inflammatory response	IL6|TNF|TNFSF11|PTGS2|DIF|IL1B|SPN
51049	5.2356e-08	6.9912e-07	24	515	185	14304	regulation of transport	IL6|TSPO|TNF|PTGS2|DIF|TLR2|GJA1|TLR4|TLR7|TLR9|AZU1|P2RX7|NOD2|TNFSF11|SAA2|SAA1|HMOX1|IL1B|SCARB1|NOS3|NOS2|FGF2|SELE|IL1A
70372	5.4542e-08	7.2397e-07	8	42	185	14304	regulation of ERK1 and ERK2 cascade	NOD2|TNF|TNFSF11|DIF|IL1B|TLR4|FGF2|IL1A
51223	5.7105e-08	7.5351e-07	13	147	185	14304	regulation of protein transport	IL6|TNF|DIF|TLR2|TLR4|TLR7|TLR9|NOD2|P2RX7|SAA2|SAA1|IL1B|IL1A
51241	6.1941e-08	8.1252e-07	14	175	185	14304	negative regulation of multicellular organismal process	IL6|TNF|PTGS2|DIF|TLR4|TLR9|IRAK3|CD83|NOD2|P2RX7|BPI|HMOX1|VEGFA|NOS3
9725	6.5273e-08	8.5122e-07	22	443	185	14304	response to hormone stimulus	GPR83|BSG|IL6|TNF|CCL2|PTGS2|DIF|IL1RN|TLR2|GJA1|TIMP4|TLR4|PTPRU|MMP14|TIMP3|PTPRO|RETN|CYP27B1|HMOX1|F3|IL1B|NOS3
45766	6.6273e-08	8.5923e-07	8	43	185	14304	positive regulation of angiogenesis	PTGS2|CAMP|F3|VEGFA|IL1B|NOS3|FGF2|IL1A
2675	7.0416e-08	9.0246e-07	6	18	185	14304	positive regulation of acute inflammatory response	IL6|TNF|TNFSF11|PTGS2|DIF|IL1B
42116	7.0416e-08	9.0246e-07	6	18	185	14304	macrophage activation	AZU1|TLR1|TLR2|TLR4|TLR5|TLR7
30155	7.2606e-08	9.2521e-07	13	150	185	14304	regulation of cell adhesion	ICAM1|TNF|IL8|DIF|IL18|MMP14|AZU1|TNFSF11|SAA2|SAA1|IL1B|SPN|CYR61
1774	8.1982e-08	1.0213e-06	5	10	185	14304	microglial cell activation	AZU1|TLR2|TLR4|TLR5|TLR7
32757	8.1982e-08	1.0213e-06	5	10	185	14304	positive regulation of interleukin-8 production	TLR2|TLR4|TLR5|TLR7|TLR9
31620	8.1982e-08	1.0213e-06	5	10	185	14304	regulation of fever	TNF|TNFSF11|PTGS2|DIF|IL1B
31622	8.1982e-08	1.0213e-06	5	10	185	14304	positive regulation of fever	TNF|TNFSF11|PTGS2|DIF|IL1B
50715	8.5549e-08	1.0599e-06	7	30	185	14304	positive regulation of cytokine secretion	P2RX7|NOD2|TNF|SAA2|SAA1|DIF|IL1A
30335	9.856e-08	1.2143e-06	12	128	185	14304	positive regulation of cell migration	ICAM1|IL6|CCL2|PTGS2|MMP9|F3|VEGFA|TLR2|HBEGF|SCARB1|SELE|FGF2
2718	1.0181e-07	1.2407e-06	6	19	185	14304	regulation of cytokine production involved in immune response	IRAK3|TNF|HMOX1|DIF|TLR2|TLR4
42993	1.0181e-07	1.2407e-06	6	19	185	14304	positive regulation of transcription factor import into nucleus	TNF|DIF|TLR2|TLR4|TLR7|TLR9
7626	1.0391e-07	1.2594e-06	17	275	185	14304	locomotory behavior	HMGB1|IL6|CCL2|S100A8|IL8|S100A9|SOD2|AZU1|TNFSF11|SAA2|SAA1|HMG1|VEGFA|IL1B|FGF2|SPN|CYR61
70201	1.07e-07	1.2898e-06	13	155	185	14304	regulation of establishment of protein localization	IL6|TNF|DIF|TLR2|TLR4|TLR7|TLR9|NOD2|P2RX7|SAA2|SAA1|IL1B|IL1A
32649	1.093e-07	1.3034e-06	7	31	185	14304	regulation of interferon-gamma production	NOD2|IL18|CD276|TLR4|TLR7|TLR8|TLR9
46824	1.093e-07	1.3034e-06	7	31	185	14304	positive regulation of nucleocytoplasmic transport	TNF|DIF|TLR2|IL1B|TLR4|TLR7|TLR9
70498	1.341e-07	1.5739e-06	4	5	185	14304	interleukin-1-mediated signaling pathway	IRAK2|IRAK1|IRAK3|IL1R1
51769	1.341e-07	1.5739e-06	4	5	185	14304	regulation of nitric-oxide synthase biosynthetic process	NAMPT|TLR2|TLR4|TLR9
2755	1.341e-07	1.5739e-06	4	5	185	14304	MyD88-dependent toll-like receptor signaling pathway	IRAK2|IRAK1|IRAK3|TLR2
10604	1.4182e-07	1.6558e-06	33	944	185	14304	positive regulation of macromolecule metabolic process	NAMPT|HMGB1|TNF|TLR1|TLR2|GJA1|TLR4|TLR7|TLR8|TLR9|AZU1|NOD2|IL17A|HMOX1|IL1B|FGF2|IL1A|SPN|IRAK1|IL6|PELI1|DIF|CAMP|ELANE|CD276|AREGB|HSPBP1|P2RX7|TNFSF13B|VEGFA|HMG1|AREG|SELE
50829	1.4873e-07	1.7096e-06	5	11	185	14304	defense response to Gram-negative bacterium	AZU1|IL6|CAMP|TLR4|NOS2
31650	1.4873e-07	1.7096e-06	5	11	185	14304	regulation of heat generation	TNF|TNFSF11|PTGS2|DIF|IL1B
31652	1.4873e-07	1.7096e-06	5	11	185	14304	positive regulation of heat generation	TNF|TNFSF11|PTGS2|DIF|IL1B
7610	1.6999e-07	1.944e-06	22	468	185	14304	behavior	HMGB1|IL6|CCL2|S100A8|PTGS2|HELT|IL8|IL18|S100A9|PGLYRP1|SOD2|AZU1|TNFSF11|S100B|SAA2|SAA1|HMG1|VEGFA|IL1B|FGF2|SPN|CYR61
43408	1.7972e-07	2.0447e-06	13	162	185	14304	regulation of MAPKKK cascade	IL6|TNF|KIAA1804|DIF|TLR4|TIMP2|TLR9|NOD2|P2RX7|TNFSF11|IL1B|FGF2|IL1A
50714	1.9291e-07	2.1837e-06	8	49	185	14304	positive regulation of protein secretion	P2RX7|IL6|NOD2|TNF|SAA2|SAA1|DIF|IL1A
51272	2.0873e-07	2.3508e-06	12	137	185	14304	positive regulation of cellular component movement	ICAM1|IL6|CCL2|PTGS2|MMP9|F3|VEGFA|TLR2|HBEGF|SCARB1|SELE|FGF2
9593	2.164e-07	2.425e-06	7	34	185	14304	detection of chemical stimulus	NOD2|LY96|TLR1|TLR2|SCARB1|TLR4|SOD2
70887	2.5199e-07	2.8097e-06	20	401	185	14304	cellular response to chemical stimulus	HMGB1|IL6|CCL2|IL8|CAMP|S100A9|AQP4|S100A12|SOD2|AZU1|HSP90B1|TNFSF11|SAA2|SAA1|HMOX1|F3|HMG1|VEGFA|MPO|IL1B
65009	2.5387e-07	2.8166e-06	35	1066	185	14304	regulation of molecular function	HMGB1|TNF|TLR2|TLR4|TLR9|AZU1|MGC22357|IRAK3|NOD2|CYP27B1|HMOX1|TGFA|IL1B|SCARB1|NOS3|FGF2|IRAK2|IRAK1|ICAM1|IL6|KIAA1804|DIF|ELANE|ECSIT|AGER|SIGIRR|SOD2|HSP90B1|NOSIP|P2RX7|TNFSF11|F3|HMG1|RAGE|SELE
35556	3.2083e-07	3.5419e-06	30	835	185	14304	intracellular signal transduction	TNF|CCL2|TLR2|TIRAP|TLR4|TLR5|TLR7|TLR8|TLR9|IRAK4|MGC22357|MYD88|HMOX1|TICAM2|TGFA|IL1B|NOS2|FGF2|IRAK2|IRAK1|IL8|LY96|DIF|KIAA1804|AGER|P2RX7|RAB12|RAGE|SELE|IRAK1BP1
52555	3.9821e-07	3.9821e-06	4	6	185	14304	positive regulation by organism of immune response of other organism involved in symbiotic interaction	TLR2|TLR4|TLR5|TLR7
52552	3.9821e-07	3.9821e-06	4	6	185	14304	modulation by organism of immune response of other organism involved in symbiotic interaction	TLR2|TLR4|TLR5|TLR7
52553	3.9821e-07	3.9821e-06	4	6	185	14304	modulation by symbiont of host immune response	TLR2|TLR4|TLR5|TLR7
52556	3.9821e-07	3.9821e-06	4	6	185	14304	positive regulation by symbiont of host immune response	TLR2|TLR4|TLR5|TLR7
52564	3.9821e-07	3.9821e-06	4	6	185	14304	response to immune response of other organism involved in symbiotic interaction	TLR2|TLR4|TLR5|TLR7
52572	3.9821e-07	3.9821e-06	4	6	185	14304	response to host immune response	TLR2|TLR4|TLR5|TLR7
52510	3.9821e-07	3.9821e-06	4	6	185	14304	positive regulation by organism of defense response of other organism involved in symbiotic interaction	TLR2|TLR4|TLR5|TLR7
52509	3.9821e-07	3.9821e-06	4	6	185	14304	positive regulation by symbiont of host defense response	TLR2|TLR4|TLR5|TLR7
52305	3.9821e-07	3.9821e-06	4	6	185	14304	positive regulation by organism of innate immunity in other organism involved in symbiotic interaction	TLR2|TLR4|TLR5|TLR7
52306	3.9821e-07	3.9821e-06	4	6	185	14304	modulation by organism of innate immunity in other organism involved in symbiotic interaction	TLR2|TLR4|TLR5|TLR7
52308	3.9821e-07	3.9821e-06	4	6	185	14304	pathogen-associated molecular pattern dependent modulation by organism of innate immunity in other organism involved in symbiotic interaction	TLR2|TLR4|TLR5|TLR7
52255	3.9821e-07	3.9821e-06	4	6	185	14304	modulation by organism of defense response of other organism involved in symbiotic interaction	TLR2|TLR4|TLR5|TLR7
52257	3.9821e-07	3.9821e-06	4	6	185	14304	pathogen-associated molecular pattern dependent induction by organism of innate immunity of other organism involved in symbiotic interaction	TLR2|TLR4|TLR5|TLR7
52031	3.9821e-07	3.9821e-06	4	6	185	14304	modulation by symbiont of host defense response	TLR2|TLR4|TLR5|TLR7
52033	3.9821e-07	3.9821e-06	4	6	185	14304	pathogen-associated molecular pattern dependent induction by symbiont of host innate immunity	TLR2|TLR4|TLR5|TLR7
52167	3.9821e-07	3.9821e-06	4	6	185	14304	modulation by symbiont of host innate immunity	TLR2|TLR4|TLR5|TLR7
52166	3.9821e-07	3.9821e-06	4	6	185	14304	positive regulation by symbiont of host innate immunity	TLR2|TLR4|TLR5|TLR7
52169	3.9821e-07	3.9821e-06	4	6	185	14304	pathogen-associated molecular pattern dependent modulation by symbiont of host innate immunity	TLR2|TLR4|TLR5|TLR7
44144	3.9821e-07	3.9821e-06	4	6	185	14304	modulation of growth of symbiont involved in interaction with host	NOD2|CAMP|ELANE|TLR2
44146	3.9821e-07	3.9821e-06	4	6	185	14304	negative regulation of growth of symbiont involved in interaction with host	NOD2|CAMP|ELANE|TLR2
42535	3.9821e-07	3.9821e-06	4	6	185	14304	positive regulation of tumor necrosis factor biosynthetic process	AZU1|TLR1|TLR4|SPN
32760	4.0567e-07	4.0386e-06	5	13	185	14304	positive regulation of tumor necrosis factor production	NOD2|TLR2|TLR4|CD14|TLR9
32880	4.1176e-07	4.081e-06	13	174	185	14304	regulation of protein localization	IL6|TNF|DIF|TLR2|TLR4|TLR7|TLR9|NOD2|P2RX7|SAA2|SAA1|IL1B|IL1A
42307	4.7862e-07	4.7226e-06	6	24	185	14304	positive regulation of protein import into nucleus	TNF|DIF|TLR2|TLR4|TLR7|TLR9
50707	4.8597e-07	4.7679e-06	7	38	185	14304	regulation of cytokine secretion	P2RX7|NOD2|TNF|SAA2|SAA1|DIF|IL1A
2757	4.8748e-07	4.7679e-06	8	55	185	14304	immune response-activating signal transduction	IRAK2|IRAK1|IRAK3|NOD2|UNC93B1|TLR2|TLR4|TLR7
51050	4.8991e-07	4.7708e-06	16	272	185	14304	positive regulation of transport	IL6|TNF|DIF|TLR2|TLR4|TLR7|TLR9|AZU1|P2RX7|NOD2|TNFSF11|SAA2|SAA1|IL1B|SELE|IL1A
60341	4.9703e-07	4.8191e-06	17	307	185	14304	regulation of cellular localization	IL6|TNF|DIF|TLR2|TLR4|TLR7|TLR9|P2RX7|NOD2|TNFSF11|SAA2|SAA1|HMOX1|IL1B|NOS2|FGF2|IL1A
1666	5.2059e-07	5.0257e-06	12	149	185	14304	response to hypoxia	HSP90B1|CCL2|HMOX1|IL18|VEGFA|TLR2|TLR4|NOS3|NOS2|MMP14|MMP2|SOD2
6953	5.8585e-07	5.6312e-06	7	39	185	14304	acute-phase response	IL6|SAA2|SAA1|CRP|SERPINA3|IL1A|SIGIRR
51384	5.9105e-07	5.6568e-06	10	99	185	14304	response to glucocorticoid stimulus	GPR83|IL6|TNF|CCL2|PTGS2|DIF|IL1RN|IL1B|PTPRU|PTPRO
42345	6.2302e-07	5.9373e-06	6	25	185	14304	regulation of NF-kappaB import into nucleus	TNF|DIF|TLR2|TLR4|TLR7|TLR9
23060	6.5449e-07	6.1843e-06	54	2158	185	14304	signal transmission	NAMPT|S100A6|TOLLIP|FAM3B|TLR1|TLR2|TIRAP|TLR4|TLR5|TLR7|DDR2|TLR8|TLR9|MGC22357|MYD88|HMOX1|TICAM2|TGFA|IL1B|NOS3|NOS2|FGF2|IL1A|SPN|IRAK2|IRAK1|LY96|KIAA1804|SIGIRR|CD83|TNFSF13B|GRN|RAB12|RAGE|IRAK1BP1|IL1R1|TNF|CCL2|IRAK4|IRAK3|TMED1|FCN1|IL6|IL8|IL1RL1|DIF|IL1RL2|AGER|P2RX7|SARM1|TNFSF11|HBEGF|GDF15|SELE
23046	6.5449e-07	6.1843e-06	54	2158	185	14304	signaling process	NAMPT|S100A6|TOLLIP|FAM3B|TLR1|TLR2|TIRAP|TLR4|TLR5|TLR7|DDR2|TLR8|TLR9|MGC22357|MYD88|HMOX1|TICAM2|TGFA|IL1B|NOS3|NOS2|FGF2|IL1A|SPN|IRAK2|IRAK1|LY96|KIAA1804|SIGIRR|CD83|TNFSF13B|GRN|RAB12|RAGE|IRAK1BP1|IL1R1|TNF|CCL2|IRAK4|IRAK3|TMED1|FCN1|IL6|IL8|IL1RL1|DIF|IL1RL2|AGER|P2RX7|SARM1|TNFSF11|HBEGF|GDF15|SELE
2282	9.1977e-07	8.5107e-06	4	7	185	14304	microglial cell activation involved in immune response	TLR2|TLR4|TLR5|TLR7
45416	9.1977e-07	8.5107e-06	4	7	185	14304	positive regulation of interleukin-8 biosynthetic process	ELANE|TLR4|TLR7|TLR8
45359	9.1977e-07	8.5107e-06	4	7	185	14304	positive regulation of interferon-beta biosynthetic process	TLR4|TLR7|TLR8|TLR9
45357	9.1977e-07	8.5107e-06	4	7	185	14304	regulation of interferon-beta biosynthetic process	TLR4|TLR7|TLR8|TLR9
34123	9.1977e-07	8.5107e-06	4	7	185	14304	positive regulation of toll-like receptor signaling pathway	PELI1|TLR2|TLR5|TLR9
10574	9.2686e-07	8.5409e-06	5	15	185	14304	regulation of vascular endothelial growth factor production	IL6|CCL2|PTGS2|IL1B|IL1A
8283	9.4353e-07	8.6587e-06	20	436	185	14304	cell proliferation	TSPO|TNF|CTF1|DIF|ELN|CD276|AREGB|PIM2|MMP14|P2RX7|TNFSF11|TNFSF13B|S100B|HMOX1|TGFA|SCARB1|AREG|NOS2|IL1A|CYR61
2764	9.6947e-07	8.8604e-06	8	60	185	14304	immune response-regulating signaling pathway	IRAK2|IRAK1|IRAK3|NOD2|UNC93B1|TLR2|TLR4|TLR7
70482	9.7687e-07	8.8915e-06	12	158	185	14304	response to oxygen levels	HSP90B1|CCL2|HMOX1|IL18|VEGFA|TLR2|TLR4|NOS3|NOS2|MMP14|MMP2|SOD2
32652	1.0192e-06	9.2015e-06	6	27	185	14304	regulation of interleukin-1 production	AZU1|P2RX7|NOD2|SAA2|SAA1|TLR4
50830	1.0192e-06	9.2015e-06	6	27	185	14304	defense response to Gram-positive bacterium	P2RX7|IL6|NOD2|CAMP|PGLYRP1|TLR2
51251	1.0236e-06	9.2042e-06	10	105	185	14304	positive regulation of lymphocyte activation	CD83|IL6|PELI1|TNFSF11|TNFSF13B|IL18|CD276|IL1B|TLR4|SPN
31960	1.1177e-06	1.001e-05	10	106	185	14304	response to corticosteroid stimulus	GPR83|IL6|TNF|CCL2|PTGS2|DIF|IL1RN|IL1B|PTPRU|PTPRO
8219	1.1368e-06	1.014e-05	26	699	185	14304	cell death	TNFRSF6B|SPG7|TSPO|TNF|FAM3B|GJA1|IL17A|TMEM173|TARDBP|HMOX1|IL1B|FGF2|WWOX|API5|IL1A|IL6|OLR1|DIF|CD5L|PIM2|SOD2|LGALS7B|F3|TNFAIP8|AVEN|CD14
50865	1.1916e-06	1.0587e-05	13	191	185	14304	regulation of cell activation	PELI1|IL6|IL18|CD276|TLR4|CD83|BPI|TNFSF11|TNFSF13B|HMOX1|IL1B|NOS3|SPN
51716	1.2481e-06	1.1045e-05	32	989	185	14304	cellular response to stimulus	HMGB1|CCL2|S100A9|TLR1|TLR2|AQP4|TLR4|AZU1|SAA2|SAA1|HMOX1|IL1B|NOS3|IL1A|SPN|IRAK2|IRAK1|IL6|IL8|CAMP|KIAA1804|CCDC47|S100A12|SOD2|HSP90B1|P2RX7|TNFSF11|F3|VEGFA|HMG1|MPO|CD14
10883	1.2833e-06	1.1293e-05	6	28	185	14304	regulation of lipid storage	IL6|TNF|DIF|CRP|SCARB1|MEST
9628	1.2862e-06	1.1293e-05	19	405	185	14304	response to abiotic stimulus	TNF|CCL2|DIF|IL18|ELANE|GJA1|MMP14|TIMP3|SOD2|SNN|P2RX7|TNFSF11|F3|VEGFA|IL1B|HSPA4|NOS3|CD14|IL1A
16265	1.2985e-06	1.1356e-05	26	704	185	14304	death	TNFRSF6B|SPG7|TSPO|TNF|FAM3B|GJA1|IL17A|TMEM173|TARDBP|HMOX1|IL1B|FGF2|WWOX|API5|IL1A|IL6|OLR1|DIF|CD5L|PIM2|SOD2|LGALS7B|F3|TNFAIP8|AVEN|CD14
90316	1.3821e-06	1.2039e-05	7	44	185	14304	positive regulation of intracellular protein transport	TNF|DIF|TLR2|IL1B|TLR4|TLR7|TLR9
43406	1.4468e-06	1.2554e-05	10	109	185	14304	positive regulation of MAP kinase activity	P2RX7|TNF|DIF|KIAA1804|ELANE|IL1B|TGFA|TLR4|FGF2|TLR9
50671	1.6048e-06	1.3871e-05	8	64	185	14304	positive regulation of lymphocyte proliferation	IL6|PELI1|TNFSF13B|IL18|CD276|IL1B|TLR4|SPN
51341	1.619e-06	1.3939e-05	7	45	185	14304	regulation of oxidoreductase activity	NOSIP|TNF|CYP27B1|DIF|IL1B|SCARB1|ECSIT
32946	1.81e-06	1.5323e-05	8	65	185	14304	positive regulation of mononuclear cell proliferation	IL6|PELI1|TNFSF13B|IL18|CD276|IL1B|TLR4|SPN
43903	1.8209e-06	1.5323e-05	4	8	185	14304	regulation of symbiosis, encompassing mutualism through parasitism	NOD2|CAMP|ELANE|TLR2
60558	1.8209e-06	1.5323e-05	4	8	185	14304	regulation of calcidiol 1-monooxygenase activity	TNF|CYP27B1|DIF|IL1B
75136	1.8209e-06	1.5323e-05	4	8	185	14304	response to host	TLR2|TLR4|TLR5|TLR7
52200	1.8209e-06	1.5323e-05	4	8	185	14304	response to host defenses	TLR2|TLR4|TLR5|TLR7
52173	1.8209e-06	1.5323e-05	4	8	185	14304	response to defenses of other organism involved in symbiotic interaction	TLR2|TLR4|TLR5|TLR7
32648	1.8701e-06	1.5678e-05	5	17	185	14304	regulation of interferon-beta production	TLR2|TLR4|TLR7|TLR8|TLR9
32768	1.9795e-06	1.6533e-05	6	30	185	14304	regulation of monooxygenase activity	NOSIP|TNF|CYP27B1|DIF|IL1B|SCARB1
70665	2.0371e-06	1.6835e-05	8	66	185	14304	positive regulation of leukocyte proliferation	IL6|PELI1|TNFSF13B|IL18|CD276|IL1B|TLR4|SPN
2439	2.1289e-06	1.6835e-05	3	3	185	14304	chronic inflammatory response to antigenic stimulus	TNF|DIF|IL1B
32497	2.1289e-06	1.6835e-05	3	3	185	14304	detection of lipopolysaccharide	LY96|SCARB1|TLR4
2808	2.1289e-06	1.6835e-05	3	3	185	14304	regulation of antibacterial peptide biosynthetic process	NOD2|DEFB103A|DEFB103B
2807	2.1289e-06	1.6835e-05	3	3	185	14304	positive regulation of antimicrobial peptide biosynthetic process	NOD2|DEFB103A|DEFB103B
2805	2.1289e-06	1.6835e-05	3	3	185	14304	regulation of antimicrobial peptide biosynthetic process	NOD2|DEFB103A|DEFB103B
2786	2.1289e-06	1.6835e-05	3	3	185	14304	regulation of antibacterial peptide production	NOD2|DEFB103A|DEFB103B
2784	2.1289e-06	1.6835e-05	3	3	185	14304	regulation of antimicrobial peptide production	NOD2|DEFB103A|DEFB103B
45079	2.1289e-06	1.6835e-05	3	3	185	14304	negative regulation of chemokine biosynthetic process	IL6|ELANE|SIGIRR
2759	2.1289e-06	1.6835e-05	3	3	185	14304	regulation of antimicrobial humoral response	NOD2|DEFB103A|DEFB103B
6965	2.1289e-06	1.6835e-05	3	3	185	14304	positive regulation of biosynthetic process of antibacterial peptides active against Gram-positive bacteria	NOD2|DEFB103A|DEFB103B
6963	2.1289e-06	1.6835e-05	3	3	185	14304	positive regulation of antibacterial peptide biosynthetic process	NOD2|DEFB103A|DEFB103B
2816	2.1289e-06	1.6835e-05	3	3	185	14304	regulation of biosynthetic process of antibacterial peptides active against Gram-positive bacteria	NOD2|DEFB103A|DEFB103B
34116	2.1289e-06	1.6835e-05	3	3	185	14304	positive regulation of heterotypic cell-cell adhesion	TNF|DIF|IL1B
34122	2.1289e-06	1.6835e-05	3	3	185	14304	negative regulation of toll-like receptor signaling pathway	IRAK3|NOD2|TLR9
45321	2.1376e-06	1.6844e-05	14	234	185	14304	leukocyte activation	ICAM1|HMGB1|IL8|TOLLIP|TLR1|TLR2|CD276|TLR4|TLR5|TLR7|AZU1|P2RX7|HMG1|SPN
10557	2.1839e-06	1.7148e-05	25	678	185	14304	positive regulation of macromolecule biosynthetic process	HMGB1|NAMPT|TNF|TLR1|TLR2|TLR4|TLR7|TLR8|TLR9|AZU1|IL17A|HMOX1|IL1B|FGF2|IL1A|SPN|IRAK1|IL6|DIF|ELANE|CD276|AREGB|VEGFA|HMG1|AREG
32388	2.1953e-06	1.7177e-05	7	47	185	14304	positive regulation of intracellular transport	TNF|DIF|TLR2|IL1B|TLR4|TLR7|TLR9
8285	2.2505e-06	1.7548e-05	18	381	185	14304	negative regulation of cell proliferation	IL6|TNF|PTGS2|IL8|DIF|CD276|GJA1|PTPRU|TIMP2|PTPRO|SOD2|CYP27B1|HMOX1|IL1B|NOS3|FGF2|SPN|IL1A
50708	2.288e-06	1.7778e-05	8	67	185	14304	regulation of protein secretion	P2RX7|IL6|NOD2|TNF|SAA2|SAA1|DIF|IL1A
2687	2.4284e-06	1.8803e-05	6	31	185	14304	positive regulation of leukocyte migration	ICAM1|IL6|CCL2|VEGFA|TLR2|SELE
2696	2.5603e-06	1.9636e-05	10	116	185	14304	positive regulation of leukocyte activation	CD83|IL6|PELI1|TNFSF11|TNFSF13B|IL18|CD276|IL1B|TLR4|SPN
51702	2.5623e-06	1.9636e-05	5	18	185	14304	interaction with symbiont	ICAM1|TARDBP|CAMP|ELANE|SCARB1
32732	2.5623e-06	1.9636e-05	5	18	185	14304	positive regulation of interleukin-1 production	P2RX7|NOD2|SAA2|SAA1|TLR4
51094	2.7863e-06	2.1279e-05	17	348	185	14304	positive regulation of developmental process	IL6|TNF|PTGS2|CAMP|DIF|CD276|GJA1|CD83|P2RX7|TNFSF11|CYP27B1|F3|VEGFA|IL1B|NOS3|FGF2|IL1A
44003	3.2445e-06	2.4526e-05	4	9	185	14304	modification by symbiont of host morphology or physiology	TLR2|TLR4|TLR5|TLR7
32647	3.2445e-06	2.4526e-05	4	9	185	14304	regulation of interferon-alpha production	TLR4|TLR7|TLR8|TLR9
45414	3.2445e-06	2.4526e-05	4	9	185	14304	regulation of interleukin-8 biosynthetic process	ELANE|TLR4|TLR7|TLR8
30593	3.4411e-06	2.5837e-05	5	19	185	14304	neutrophil chemotaxis	CCL2|IL8|SAA2|SAA1|IL1B
32479	3.4411e-06	2.5837e-05	5	19	185	14304	regulation of type I interferon production	TLR2|TLR4|TLR7|TLR8|TLR9
45785	3.5713e-06	2.6725e-05	8	71	185	14304	positive regulation of cell adhesion	AZU1|TNF|TNFSF11|SAA2|SAA1|DIF|IL1B|CYR61
2694	3.6325e-06	2.7092e-05	12	179	185	14304	regulation of leukocyte activation	CD83|BPI|IL6|PELI1|TNFSF11|TNFSF13B|HMOX1|IL18|CD276|IL1B|TLR4|SPN
1934	3.756e-06	2.7827e-05	10	121	185	14304	positive regulation of protein amino acid phosphorylation	P2RX7|IL6|NOD2|TNF|DIF|CAMP|VEGFA|IL1B|TLR4|FGF2
50867	3.756e-06	2.7827e-05	10	121	185	14304	positive regulation of cell activation	CD83|IL6|PELI1|TNFSF11|TNFSF13B|IL18|CD276|IL1B|TLR4|SPN
2253	4.1066e-06	3.0324e-05	9	96	185	14304	activation of immune response	IRAK2|IRAK1|IRAK3|NOD2|CRP|UNC93B1|TLR2|TLR4|TLR7
6915	4.2979e-06	3.1631e-05	22	568	185	14304	apoptosis	TNFRSF6B|TSPO|IL6|TNF|FAM3B|DIF|GJA1|CD5L|PIM2|SOD2|TMEM173|IL17A|LGALS7B|F3|TNFAIP8|IL1B|AVEN|FGF2|IL1A|API5|CD14|WWOX
43405	4.7699e-06	3.499e-05	11	153	185	14304	regulation of MAP kinase activity	IRAK3|P2RX7|TNF|DIF|KIAA1804|ELANE|IL1B|TGFA|TLR4|FGF2|TLR9
9266	4.8751e-06	3.5644e-05	9	98	185	14304	response to temperature stimulus	CCL2|IL18|F3|VEGFA|IL1B|HSPA4|NOS3|IL1A|CD14
43901	5.3529e-06	3.8631e-05	4	10	185	14304	negative regulation of multi-organism process	NOD2|CAMP|ELANE|TLR2
1935	5.3529e-06	3.8631e-05	4	10	185	14304	endothelial cell proliferation	HMOX1|SCARB1|NOS2|MMP14
2281	5.3529e-06	3.8631e-05	4	10	185	14304	macrophage activation involved in immune response	TLR2|TLR4|TLR5|TLR7
32735	5.3529e-06	3.8631e-05	4	10	185	14304	positive regulation of interleukin-12 production	NOD2|TLR2|TLR4|TLR9
46328	5.4193e-06	3.8984e-05	8	75	185	14304	regulation of JNK cascade	NOD2|TNF|DIF|KIAA1804|IL1B|TLR4|IL1A|TLR9
12501	5.681e-06	4.0735e-05	22	578	185	14304	programmed cell death	TNFRSF6B|TSPO|IL6|TNF|FAM3B|DIF|GJA1|CD5L|PIM2|SOD2|TMEM173|IL17A|LGALS7B|F3|TNFAIP8|IL1B|AVEN|FGF2|IL1A|API5|CD14|WWOX
32655	5.8967e-06	4.2011e-05	5	21	185	14304	regulation of interleukin-12 production	IRAK3|NOD2|TLR2|TLR4|TLR9
32890	5.8967e-06	4.2011e-05	5	21	185	14304	regulation of organic acid transport	P2RX7|TNF|TNFSF11|DIF|IL1B
50870	6.612e-06	4.6958e-05	8	77	185	14304	positive regulation of T cell activation	CD83|IL6|TNFSF11|TNFSF13B|IL18|CD276|IL1B|SPN
2252	6.6776e-06	4.7273e-05	10	129	185	14304	immune effector process	ICAM1|IL6|NOD2|TNFSF13B|FCN1|CRP|ELANE|TLR4|TLR7|TLR8
187	8.0195e-06	5.6593e-05	8	79	185	14304	activation of MAPK activity	P2RX7|TNF|DIF|KIAA1804|IL1B|TGFA|TLR4|FGF2
42327	8.1955e-06	5.6653e-05	10	132	185	14304	positive regulation of phosphorylation	P2RX7|IL6|NOD2|TNF|DIF|CAMP|VEGFA|IL1B|TLR4|FGF2
43433	8.2762e-06	5.6653e-05	7	57	185	14304	negative regulation of transcription factor activity	IRAK2|IRAK1|IRAK3|NOD2|HMOX1|TLR9|SIGIRR
90048	8.2762e-06	5.6653e-05	7	57	185	14304	negative regulation of transcription regulator activity	IRAK2|IRAK1|IRAK3|NOD2|HMOX1|TLR9|SIGIRR
48246	8.3267e-06	5.6653e-05	4	11	185	14304	macrophage chemotaxis	AZU1|CCL2|SAA2|SAA1
45078	8.3267e-06	5.6653e-05	4	11	185	14304	positive regulation of interferon-gamma biosynthetic process	CD276|TLR7|TLR8|TLR9
42534	8.3267e-06	5.6653e-05	4	11	185	14304	regulation of tumor necrosis factor biosynthetic process	AZU1|TLR1|TLR4|SPN
7252	8.3267e-06	5.6653e-05	4	11	185	14304	I-kappaB phosphorylation	TLR2|TLR4|TLR7|TLR9
70587	8.4344e-06	5.6653e-05	3	4	185	14304	regulation of cell-cell adhesion involved in gastrulation	TNF|DIF|IL1B
60559	8.4344e-06	5.6653e-05	3	4	185	14304	positive regulation of calcidiol 1-monooxygenase activity	TNF|DIF|IL1B
10935	8.4344e-06	5.6653e-05	3	4	185	14304	regulation of macrophage cytokine production	IRAK3|TLR2|TLR4
32661	8.4344e-06	5.6653e-05	3	4	185	14304	regulation of interleukin-18 production	NOD2|TLR2|TLR9
32660	8.4344e-06	5.6653e-05	3	4	185	14304	regulation of interleukin-17 production	NOD2|MYD88|TLR4
14805	8.4344e-06	5.6653e-05	3	4	185	14304	smooth muscle adaptation	HMOX1|IL1B|NOS3
45356	8.4344e-06	5.6653e-05	3	4	185	14304	positive regulation of interferon-alpha biosynthetic process	TLR7|TLR8|TLR9
34114	8.4344e-06	5.6653e-05	3	4	185	14304	regulation of heterotypic cell-cell adhesion	TNF|DIF|IL1B
30730	8.4344e-06	5.6653e-05	3	4	185	14304	sequestering of triglyceride	TNF|DIF|IL1B
45937	1.0003e-05	6.6785e-05	10	135	185	14304	positive regulation of phosphate metabolic process	P2RX7|IL6|NOD2|TNF|DIF|CAMP|VEGFA|IL1B|TLR4|FGF2
10562	1.0003e-05	6.6785e-05	10	135	185	14304	positive regulation of phosphorus metabolic process	P2RX7|IL6|NOD2|TNF|DIF|CAMP|VEGFA|IL1B|TLR4|FGF2
51047	1.0677e-05	7.1074e-05	10	136	185	14304	positive regulation of secretion	P2RX7|IL6|NOD2|TNF|TNFSF11|SAA2|SAA1|DIF|IL1B|IL1A
42060	1.1314e-05	7.5091e-05	12	200	185	14304	wound healing	IL6|SAA2|SAA1|HMOX1|F3|IL1B|GJA1|SCARB1|TIMP3|FGF2|IL1A|MMP12
32874	1.2364e-05	8.1332e-05	4	12	185	14304	positive regulation of stress-activated MAPK cascade	NOD2|IL1B|TLR4|IL1A
45123	1.2364e-05	8.1332e-05	4	12	185	14304	cellular extravasation	AZU1|TNF|DIF|SELE
16045	1.2364e-05	8.1332e-05	4	12	185	14304	detection of bacterium	NOD2|TLR1|PGLYRP1|TLR2
70302	1.2684e-05	8.3192e-05	8	84	185	14304	regulation of stress-activated protein kinase signaling cascade	NOD2|TNF|DIF|KIAA1804|IL1B|TLR4|IL1A|TLR9
65008	1.2727e-05	8.3232e-05	40	1544	185	14304	regulation of biological quality	TNF|CCL2|PTGS2|FAM3B|TLR2|AQP4|TLR4|TLR5|TLR7|TLR9|AZU1|CYP27B1|SAA2|SAA1|HMOX1|TARDBP|SERPINA3|IL1B|SCARB1|NOS3|NOS2|FGF2|SPN|IL1A|GLRX|IL6|CAMP|DIF|VIL1|ELANE|CCDC47|SELV|SOD2|HSP90B1|P2RX7|TNFSF13B|F3|VEGFA|HBEGF|STC1
9612	1.3075e-05	8.5255e-05	7	61	185	14304	response to mechanical stimulus	P2RX7|TNF|CCL2|DIF|F3|MMP14|TIMP3
23034	1.3154e-05	8.5521e-05	33	1160	185	14304	intracellular signaling pathway	TNF|CCL2|TOLLIP|TLR2|TIRAP|TLR4|TLR5|TLR7|TLR8|TLR9|IRAK4|MGC22357|NOD2|MYD88|HMOX1|TICAM2|TGFA|IL1B|NOS2|FGF2|IRAK2|IRAK1|IL8|LY96|KIAA1804|DIF|CCDC47|AGER|P2RX7|RAB12|RAGE|SELE|IRAK1BP1
42990	1.3321e-05	8.6351e-05	6	41	185	14304	regulation of transcription factor import into nucleus	TNF|DIF|TLR2|TLR4|TLR7|TLR9
51785	1.4763e-05	9.5147e-05	5	25	185	14304	positive regulation of nuclear division	TNF|DIF|IL1B|TGFA|IL1A
45840	1.4763e-05	9.5147e-05	5	25	185	14304	positive regulation of mitosis	TNF|DIF|IL1B|TGFA|IL1A
42102	1.5375e-05	9.8807e-05	6	42	185	14304	positive regulation of T cell proliferation	IL6|TNFSF13B|IL18|CD276|IL1B|SPN
9615	1.6594e-05	0.00010634	10	143	185	14304	response to virus	IRAK3|ODC1|IL6|TNF|XPR1|DIF|UNC93B1|PIM2|TLR7|TLR8
51046	1.6651e-05	0.0001064	13	243	185	14304	regulation of secretion	IL6|TNF|DIF|NOD2|P2RX7|TNFSF11|SAA2|SAA1|HMOX1|IL1B|NOS2|FGF2|IL1A
2699	1.7678e-05	0.000112	6	43	185	14304	positive regulation of immune effector process	P2RX7|NOD2|TLR2|IL1B|TLR4|NOS2
31348	1.7678e-05	0.000112	6	43	185	14304	negative regulation of defense response	IRAK3|SAA2|SAA1|ELANE|CD276|SPN
45072	1.7679e-05	0.000112	4	13	185	14304	regulation of interferon-gamma biosynthetic process	CD276|TLR7|TLR8|TLR9
32088	1.8087e-05	0.00011426	5	26	185	14304	negative regulation of NF-kappaB transcription factor activity	IRAK2|IRAK1|IRAK3|NOD2|TLR9
43392	1.9976e-05	0.00012584	7	65	185	14304	negative regulation of DNA binding	IRAK2|IRAK1|IRAK3|NOD2|HMOX1|TLR9|SIGIRR
70391	2.0885e-05	0.00012973	3	5	185	14304	response to lipoteichoic acid	TLR2|TLR4|CD14
44126	2.0885e-05	0.00012973	3	5	185	14304	regulation of growth of symbiont in host	NOD2|ELANE|TLR2
44130	2.0885e-05	0.00012973	3	5	185	14304	negative regulation of growth of symbiont in host	NOD2|ELANE|TLR2
2251	2.0885e-05	0.00012973	3	5	185	14304	organ or tissue specific immune response	IL6|NOD2|NOS2
45354	2.0885e-05	0.00012973	3	5	185	14304	regulation of interferon-alpha biosynthetic process	TLR7|TLR8|TLR9
7568	2.1102e-05	0.00013043	10	147	185	14304	aging	MGC22357|HELT|F3|IL1B|NOS3|RAGE|NOS2|TIMP3|AGER|SOD2
2526	2.1114e-05	0.00013043	8	90	185	14304	acute inflammatory response	IL6|SAA2|SAA1|F3|CRP|SERPINA3|IL1A|SIGIRR
48731	2.2596e-05	0.0001392	54	2424	185	14304	system development	SPG7|S100A6|HELT|PTGS2|IL18|MMP9|MMP8|GJA1|AQP4|MMP2|MGC22357|HMOX1|NOS3|NOS2|FGF2|WWOX|SPN|CYR61|RECK|BSG|EGFL7|PTPRU|MMP14|ECSIT|PTPRO|VEGFA|HMG1|STC1|RAGE|ADAMTS4|HMGB1|TNF|CCL2|CTF1|ELN|TIMP4|TIMP2|TIMP3|IL17C|AZU1|CYP27B1|BAI2|MEST|ODC1|IL6|LGALS3|IL8|DIF|AGER|SOD2|P2RX7|TNFSF11|S100B|HBEGF
50716	2.45e-05	0.00015051	4	14	185	14304	positive regulation of interleukin-1 secretion	P2RX7|NOD2|SAA2|SAA1
7159	2.6462e-05	0.00016212	5	28	185	14304	leukocyte cell-cell adhesion	ICAM1|TNF|OLR1|DIF|SELE
1932	2.6757e-05	0.00016348	12	218	185	14304	regulation of protein amino acid phosphorylation	P2RX7|IL6|NOD2|TNF|DIF|CAMP|KIAA1804|VEGFA|IL1B|TLR4|FGF2|TLR9
50670	2.6841e-05	0.00016354	8	93	185	14304	regulation of lymphocyte proliferation	IL6|PELI1|TNFSF13B|IL18|CD276|IL1B|TLR4|SPN
32944	2.9017e-05	0.00017632	8	94	185	14304	regulation of mononuclear cell proliferation	IL6|PELI1|TNFSF13B|IL18|CD276|IL1B|TLR4|SPN
48514	2.9278e-05	0.00017742	12	220	185	14304	blood vessel morphogenesis	IL8|EGFL7|HMOX1|IL18|VEGFA|GJA1|NOS3|NOS2|MMP14|MMP2|FGF2|CYR61
70663	3.1339e-05	0.00018939	8	95	185	14304	regulation of leukocyte proliferation	IL6|PELI1|TNFSF13B|IL18|CD276|IL1B|TLR4|SPN
51353	3.1641e-05	0.0001907	5	29	185	14304	positive regulation of oxidoreductase activity	TNF|CYP27B1|DIF|IL1B|SCARB1
2460	3.2578e-05	0.00019582	7	70	185	14304	adaptive immune response based on somatic recombination of immune receptors built from immunoglobulin superfamily domains	ICAM1|NOD2|IL18|CRP|VEGFA|TLR4|TLR8
22409	3.3073e-05	0.00019615	4	15	185	14304	positive regulation of cell-cell adhesion	TNF|TNFSF11|DIF|IL1B
10888	3.3073e-05	0.00019615	4	15	185	14304	negative regulation of lipid storage	IL6|TNF|DIF|CRP
32720	3.3073e-05	0.00019615	4	15	185	14304	negative regulation of tumor necrosis factor production	IRAK3|BPI|NOD2|TLR4
51043	3.3073e-05	0.00019615	4	15	185	14304	regulation of membrane protein ectodomain proteolysis	TNF|DIF|IL1B|TIMP3
50704	3.3073e-05	0.00019615	4	15	185	14304	regulation of interleukin-1 secretion	P2RX7|NOD2|SAA2|SAA1
2250	3.575e-05	0.00021147	7	71	185	14304	adaptive immune response	ICAM1|NOD2|IL18|CRP|VEGFA|TLR4|TLR8
51249	3.7212e-05	0.00021953	10	157	185	14304	regulation of lymphocyte activation	CD83|IL6|PELI1|TNFSF11|TNFSF13B|IL18|CD276|IL1B|TLR4|SPN
48856	3.7505e-05	0.0002205	57	2658	185	14304	anatomical structure development	SPG7|S100A6|HELT|PTGS2|IL18|MMP9|MMP8|GJA1|AQP4|MMP2|MGC22357|HMOX1|NOS3|NOS2|FGF2|WWOX|SPN|CYR61|RECK|BSG|EGFL7|PTPRU|MMP14|ECSIT|PTPRO|GRN|VEGFA|HMG1|STC1|RAGE|ADAMTS4|HMGB1|TNF|CCL2|CTF1|ELN|TIMP4|TIMP2|TIMP3|IL17C|AZU1|CYP27B1|BAI2|MEST|ODC1|IL6|LGALS3|IL8|DIF|MCAM|AGER|SOD2|LYVE1|P2RX7|TNFSF11|S100B|HBEGF
32663	3.7574e-05	0.0002205	5	30	185	14304	regulation of interleukin-2 production	CD83|NOD2|CD276|IL1B|IL1A
1568	4.1256e-05	0.00024147	13	265	185	14304	blood vessel development	RECK|EGFL7|IL8|IL18|GJA1|MMP14|MMP2|HMOX1|VEGFA|NOS3|NOS2|FGF2|CYR61
32846	4.2749e-05	0.00024955	6	50	185	14304	positive regulation of homeostatic process	P2RX7|TNF|TNFSF11|PTGS2|DIF|IL1B
32770	4.3652e-05	0.0002535	4	16	185	14304	positive regulation of monooxygenase activity	TNF|DIF|IL1B|SCARB1
32872	4.3652e-05	0.0002535	4	16	185	14304	regulation of stress-activated MAPK cascade	NOD2|IL1B|TLR4|IL1A
31401	4.9198e-05	0.00028497	12	232	185	14304	positive regulation of protein modification process	HSPBP1|P2RX7|IL6|NOD2|PELI1|TNF|DIF|CAMP|VEGFA|IL1B|TLR4|FGF2
42176	5.1087e-05	0.00029514	7	75	185	14304	regulation of protein catabolic process	HSPBP1|IRAK3|TNF|DIF|IL1B|GJA1|TIMP3
1944	5.6012e-05	0.00032276	13	273	185	14304	vasculature development	RECK|EGFL7|IL8|IL18|GJA1|MMP14|MMP2|HMOX1|VEGFA|NOS3|NOS2|FGF2|CYR61
45599	5.6508e-05	0.00032478	4	17	185	14304	negative regulation of fat cell differentiation	IL6|TNF|DIF|SOD2
6909	5.9808e-05	0.00034286	6	53	185	14304	phagocytosis	P2RX7|FCN1|CRP|ELANE|SCARB1|CD14
45860	6.0459e-05	0.00034497	12	237	185	14304	positive regulation of protein kinase activity	AZU1|IRAK1|P2RX7|TNF|DIF|KIAA1804|ELANE|IL1B|TGFA|TLR4|FGF2|TLR9
10243	6.0567e-05	0.00034497	7	77	185	14304	response to organic nitrogen	CCL2|PTGS2|IL1B|NOS3|MMP3|TIMP3|IL1A
50728	6.0641e-05	0.00034497	5	33	185	14304	negative regulation of inflammatory response	SAA2|SAA1|ELANE|CD276|SPN
51100	6.582e-05	0.00037297	7	78	185	14304	negative regulation of binding	IRAK2|IRAK1|IRAK3|NOD2|HMOX1|TLR9|SIGIRR
32502	6.5896e-05	0.00037297	65	3235	185	14304	developmental process	SPG7|S100A6|HELT|PTGS2|IL18|MMP9|MMP8|GJA1|AQP4|MMP2|MGC22357|HMOX1|IL1B|NOS3|NOS2|FGF2|WWOX|SPN|CYR61|RECK|BSG|EGFL7|CCDC47|PTPRU|MMP14|ECSIT|PTPRO|MMP11|RETN|GRN|F3|VEGFA|HMG1|STC1|RAGE|ADAMTS4|HMGB1|TNF|CCL2|CTF1|ELN|TIMP4|TIMP2|TIMP3|IL17C|AZU1|CYP27B1|BAI2|MEST|ZNF267|ODC1|IL6|LGALS3|IL8|DIF|ELAVL1|MCAM|AGER|SOD2|LYVE1|P2RX7|TNFSF11|S100B|DLX4|HBEGF
7275	6.699e-05	0.00037819	61	2972	185	14304	multicellular organismal development	SPG7|S100A6|HELT|PTGS2|IL18|MMP9|MMP8|GJA1|AQP4|MMP2|MGC22357|HMOX1|IL1B|NOS3|NOS2|FGF2|WWOX|SPN|CYR61|RECK|BSG|EGFL7|CCDC47|PTPRU|MMP14|ECSIT|PTPRO|MMP11|GRN|VEGFA|HMG1|STC1|RAGE|ADAMTS4|HMGB1|TNF|CCL2|CTF1|ELN|TIMP4|TIMP2|TIMP3|IL17C|AZU1|CYP27B1|BAI2|MEST|ZNF267|ODC1|IL6|LGALS3|IL8|DIF|ELAVL1|AGER|SOD2|P2RX7|TNFSF11|S100B|DLX4|HBEGF
55066	7.1009e-05	0.0003978	12	241	185	14304	di-, tri-valent inorganic cation homeostasis	HSP90B1|P2RX7|CCL2|CYP27B1|SAA2|SAA1|HMOX1|ELANE|CCDC47|IL1B|STC1|SOD2
30277	7.171e-05	0.0003978	3	7	185	14304	maintenance of gastrointestinal epithelium	SERPINA3|TLR4|TLR9
48247	7.171e-05	0.0003978	3	7	185	14304	lymphocyte chemotaxis	CCL2|SAA2|SAA1
10893	7.171e-05	0.0003978	3	7	185	14304	positive regulation of steroid biosynthetic process	TNF|DIF|IL1A
2548	7.171e-05	0.0003978	3	7	185	14304	monocyte chemotaxis	IL6|TNFSF11|CCL2
50901	7.171e-05	0.0003978	3	7	185	14304	leukocyte tethering or rolling	TNF|DIF|SELE
10669	7.171e-05	0.0003978	3	7	185	14304	epithelial structure maintenance	SERPINA3|TLR4|TLR9
30728	7.1921e-05	0.00039797	4	18	185	14304	ovulation	IL1R1|PTGS2|IL1B|NOS3
33157	7.7445e-05	0.00042748	7	80	185	14304	regulation of intracellular protein transport	TNF|DIF|TLR2|IL1B|TLR4|TLR7|TLR9
33674	8.6402e-05	0.00047574	12	246	185	14304	positive regulation of kinase activity	AZU1|IRAK1|P2RX7|TNF|DIF|KIAA1804|ELANE|IL1B|TGFA|TLR4|FGF2|TLR9
50793	8.7727e-05	0.00048185	24	792	185	14304	regulation of developmental process	IL6|TNF|CCL2|PTGS2|CAMP|DIF|CRP|CD276|GJA1|TLR4|TIMP2|SOD2|CD83|P2RX7|TNFSF11|CYP27B1|HMOX1|F3|VEGFA|IL1B|NOS3|FGF2|SPN|IL1A
32501	9.6106e-05	0.00052658	81	4377	185	14304	multicellular organismal process	SPG7|S100A6|HELT|PTGS2|MMP9|IL18|ZNF296|MMP8|MMP7|GJA1|AQP4|TLR4|MMP3|MMP2|MMP1|TLR9|MGC22357|NOD2|SAA2|SAA1|HMOX1|SERPINA3|IL1B|NOS3|NOS2|FGF2|SPN|IL1A|WWOX|CYR61|RECK|BSG|EGFL7|CCDC47|PTPRU|MMP14|ECSIT|PTPRO|MMP13|MMP11|MMP10|GRN|F3|HMG1|VEGFA|STC1|RAGE|ADAMTS4|HMGB1|IL1R1|TNF|CCL2|PRTN3|CTF1|ELN|PRSS1|TIMP4|TIMP2|TIMP3|IRAK4|IL17C|AZU1|CYP27B1|BAI2|SCARB1|MEST|ZNF267|ODC1|IL6|OLR1|LGALS3|IL8|D…
2443	9.7978e-05	0.00053421	7	83	185	14304	leukocyte mediated immunity	ICAM1|IL6|NOD2|CRP|ELANE|TLR4|TLR8
46822	9.7978e-05	0.00053421	7	83	185	14304	regulation of nucleocytoplasmic transport	TNF|DIF|TLR2|IL1B|TLR4|TLR7|TLR9
43085	0.00010645	0.00057898	19	555	185	14304	positive regulation of catalytic activity	IRAK1|HMGB1|TNF|KIAA1804|DIF|ELANE|TLR4|TLR9|AZU1|P2RX7|CYP27B1|F3|HMG1|TGFA|IL1B|SCARB1|NOS3|FGF2|SELE
2831	0.00010681	0.00057952	5	37	185	14304	regulation of response to biotic stimulus	NOD2|DEFB103A|DEFB103B|SPN|SIGIRR
1501	0.00010714	0.00057989	14	332	185	14304	skeletal system development	PTGS2|LGALS3|MMP9|MMP8|MMP14|MMP2|P2RX7|TNFSF11|CYP27B1|STC1|FGF2|WWOX|SPN|ADAMTS4
43200	0.00011159	0.00060054	4	20	185	14304	response to amino acid stimulus	CCL2|NOS3|MMP3|TIMP3
2275	0.00011159	0.00060054	4	20	185	14304	myeloid cell activation involved in immune response	TLR2|TLR4|TLR5|TLR7
51955	0.00011364	0.00060054	3	8	185	14304	regulation of amino acid transport	P2RX7|TNF|DIF
10829	0.00011364	0.00060054	3	8	185	14304	negative regulation of glucose transport	TNF|DIF|IL1B
32733	0.00011364	0.00060054	3	8	185	14304	positive regulation of interleukin-10 production	CD83|TLR4|TLR9
32305	0.00011364	0.00060054	3	8	185	14304	positive regulation of icosanoid secretion	P2RX7|TNFSF11|IL1B
32306	0.00011364	0.00060054	3	8	185	14304	regulation of prostaglandin secretion	P2RX7|TNFSF11|IL1B
32308	0.00011364	0.00060054	3	8	185	14304	positive regulation of prostaglandin secretion	P2RX7|TNFSF11|IL1B
32303	0.00011364	0.00060054	3	8	185	14304	regulation of icosanoid secretion	P2RX7|TNFSF11|IL1B
2544	0.00011364	0.00060054	3	8	185	14304	chronic inflammatory response	TNF|DIF|IL1B
43627	0.0001152	0.00060731	8	114	185	14304	response to estrogen stimulus	CYP27B1|PTGS2|HMOX1|F3|IL1B|NOS3|MMP14|TIMP3
51347	0.00012142	0.00063861	12	255	185	14304	positive regulation of transferase activity	AZU1|IRAK1|P2RX7|TNF|DIF|KIAA1804|ELANE|IL1B|TGFA|TLR4|FGF2|TLR9
1503	0.0001301	0.00068264	8	116	185	14304	ossification	TNFSF11|CYP27B1|PTGS2|MMP8|STC1|MMP14|MMP2|WWOX
42493	0.00013068	0.00068405	12	257	185	14304	response to drug	GABRE|P2RX7|TNF|CCL2|PTGS2|DIF|TLR2|IL1B|TIMP4|NOS3|MMP12|SOD2
42036	0.00013646	0.00071267	4	21	185	14304	negative regulation of cytokine biosynthetic process	IL6|ELANE|CD276|SIGIRR
14070	0.0001374	0.00071318	9	149	185	14304	response to organic cyclic substance	CD83|P2RX7|PTGS2|HMOX1|IL1B|NOS3|MMP14|TIMP3|IL1A
51606	0.00013813	0.00071318	8	117	185	14304	detection of stimulus	NOD2|LY96|TLR1|PGLYRP1|TLR2|SCARB1|TLR4|SOD2
51701	0.00013816	0.00071318	5	39	185	14304	interaction with host	ICAM1|TLR2|TLR4|TLR5|TLR7
2263	0.00013816	0.00071318	5	39	185	14304	cell activation involved in immune response	ICAM1|TLR2|TLR4|TLR5|TLR7
2366	0.00013816	0.00071318	5	39	185	14304	leukocyte activation involved in immune response	ICAM1|TLR2|TLR4|TLR5|TLR7
22603	0.00015462	0.00079633	13	302	185	14304	regulation of anatomical structure morphogenesis	IL6|CCL2|TNF|PTGS2|CAMP|DIF|F3|HMOX1|VEGFA|IL1B|NOS3|FGF2|IL1A
51781	0.00015625	0.00080287	5	40	185	14304	positive regulation of cell division	VEGFA|IL1B|TGFA|FGF2|IL1A
1525	0.00015984	0.00081941	9	152	185	14304	angiogenesis	IL8|EGFL7|HMOX1|IL18|VEGFA|MMP14|MMP2|FGF2|CYR61
1959	0.00016511	0.00083005	4	22	185	14304	regulation of cytokine-mediated signaling pathway	IRAK2|IRAK1|IRAK3|SIGIRR
61048	0.00016638	0.00083005	2	2	185	14304	negative regulation of branching involved in lung morphogenesis	TNF|DIF
2037	0.00016638	0.00083005	2	2	185	14304	negative regulation of L-glutamate transport	TNF|DIF
32602	0.00016638	0.00083005	2	2	185	14304	chemokine production	NOD2|IL18
32667	0.00016638	0.00083005	2	2	185	14304	regulation of interleukin-23 production	MYD88|TLR4
32741	0.00016638	0.00083005	2	2	185	14304	positive regulation of interleukin-18 production	TLR2|TLR9
2407	0.00016638	0.00083005	2	2	185	14304	dendritic cell chemotaxis	HMGB1|HMG1
45994	0.00016638	0.00083005	2	2	185	14304	positive regulation of translational initiation by iron	TNF|DIF
14806	0.00016638	0.00083005	2	2	185	14304	smooth muscle hyperplasia	HMOX1|NOS3
71727	0.00016638	0.00083005	2	2	185	14304	cellular response to triacylated bacterial lipopeptide	TLR1|TLR2
71725	0.00016638	0.00083005	2	2	185	14304	response to triacylated bacterial lipopeptide	TLR1|TLR2
42495	0.00016638	0.00083005	2	2	185	14304	detection of triacylated bacterial lipopeptide	TLR1|TLR2
9991	0.00016799	0.00083621	12	264	185	14304	response to extracellular stimulus	P2RX7|CCL2|CYP27B1|PTGS2|HMOX1|IL1B|STC1|TIMP3|SPN|IL1A|MEST|SOD2
10470	0.00016884	0.0008384	3	9	185	14304	regulation of gastrulation	TNF|DIF|IL1B
42592	0.00016918	0.0008384	23	775	185	14304	homeostatic process	IL6|CCL2|ELANE|CCDC47|AQP4|TLR4|SELV|SOD2|TLR9|HSP90B1|P2RX7|CYP27B1|TNFSF13B|SAA2|SAA1|HMOX1|VEGFA|SERPINA3|IL1B|SCARB1|STC1|IL1A|GLRX
9408	0.00017366	0.00085865	6	64	185	14304	response to heat	CCL2|IL1B|HSPA4|NOS3|IL1A|CD14
50863	0.00017444	0.0008606	8	121	185	14304	regulation of T cell activation	CD83|IL6|TNFSF11|TNFSF13B|IL18|CD276|IL1B|SPN
2683	0.00017514	0.00086215	7	91	185	14304	negative regulation of immune system process	IRAK3|BPI|NOD2|HMOX1|CD276|SPN|TLR9
51247	0.00018766	0.00092178	13	308	185	14304	positive regulation of protein metabolic process	PELI1|IL6|TNF|CAMP|DIF|GJA1|TLR4|HSPBP1|NOD2|P2RX7|VEGFA|IL1B|FGF2
55074	0.00019925	0.00097656	10	192	185	14304	calcium ion homeostasis	HSP90B1|P2RX7|CCL2|CYP27B1|SAA2|SAA1|ELANE|CCDC47|IL1B|STC1
42306	0.000206	0.0010052	6	66	185	14304	regulation of protein import into nucleus	TNF|DIF|TLR2|TLR4|TLR7|TLR9
42129	0.000206	0.0010052	6	66	185	14304	regulation of T cell proliferation	IL6|TNFSF13B|IL18|CD276|IL1B|SPN
46889	0.00023504	0.0011444	4	24	185	14304	positive regulation of lipid biosynthetic process	TNF|PTGS2|DIF|IL1A
45684	0.00023891	0.0011532	3	10	185	14304	positive regulation of epidermis development	TNF|CYP27B1|DIF
51023	0.00023891	0.0011532	3	10	185	14304	regulation of immunoglobulin secretion	IL6|TNF|DIF
31663	0.00023891	0.0011532	3	10	185	14304	lipopolysaccharide-mediated signaling pathway	IRAK2|IRAK1|NOS3
42088	0.00023891	0.0011532	3	10	185	14304	T-helper 1 type immune response	IL18|VEGFA|TLR4
51174	0.00024171	0.0011617	18	543	185	14304	regulation of phosphorus metabolic process	IRAK1|IL6|TNF|KIAA1804|CAMP|DIF|ELANE|TLR4|TLR9|AZU1|IRAK3|HSP90B1|P2RX7|NOD2|VEGFA|TGFA|IL1B|FGF2
19220	0.00024171	0.0011617	18	543	185	14304	regulation of phosphate metabolic process	IRAK1|IL6|TNF|KIAA1804|CAMP|DIF|ELANE|TLR4|TLR9|AZU1|IRAK3|HSP90B1|P2RX7|NOD2|VEGFA|TGFA|IL1B|FGF2
48585	0.00024334	0.001167	8	127	185	14304	negative regulation of response to stimulus	IRAK3|SAA2|SAA1|ELANE|CD276|IL1B|SPN|SIGIRR
50679	0.00024733	0.0011811	5	44	185	14304	positive regulation of epithelial cell proliferation	GRN|VEGFA|TGFA|FGF2|MMP12
90068	0.00024733	0.0011811	5	44	185	14304	positive regulation of cell cycle process	TNF|DIF|IL1B|TGFA|IL1A
10035	0.00027237	0.0012978	11	238	185	14304	response to inorganic substance	P2RX7|BSG|OLR1|PTGS2|HMOX1|EEF1A2|F3|MPO|NOS3|IL1A|SOD2
45732	0.00027536	0.0013093	5	45	185	14304	positive regulation of protein catabolic process	HSPBP1|TNF|DIF|IL1B|GJA1
10595	0.000277	0.001311	4	25	185	14304	positive regulation of endothelial cell migration	PTGS2|VEGFA|SCARB1|FGF2
2824	0.000277	0.001311	4	25	185	14304	positive regulation of adaptive immune response based on somatic recombination of immune receptors built from immunoglobulin superfamily domains	P2RX7|NOD2|TNFSF13B|IL1B
32386	0.0002775	0.001311	7	98	185	14304	regulation of intracellular transport	TNF|DIF|TLR2|IL1B|TLR4|TLR7|TLR9
60348	0.0003006	0.0014172	8	131	185	14304	bone development	TNFSF11|CYP27B1|PTGS2|MMP8|STC1|MMP14|MMP2|WWOX
31399	0.00030219	0.0014217	14	367	185	14304	regulation of protein modification process	PELI1|IL6|TNF|KIAA1804|CAMP|DIF|TLR4|TLR9|HSPBP1|NOD2|P2RX7|VEGFA|IL1B|FGF2
9896	0.00030785	0.0014453	6	71	185	14304	positive regulation of catabolic process	HSPBP1|TNF|DIF|IL1B|GJA1|PIM2
80135	0.00031651	0.0014828	8	132	185	14304	regulation of cellular response to stress	NOD2|TNF|DIF|KIAA1804|IL1B|TLR4|IL1A|TLR9
9620	0.00032408	0.0014961	4	26	185	14304	response to fungus	ELANE|TLR2|TLR4|S100A12
45670	0.00032408	0.0014961	4	26	185	14304	regulation of osteoclast differentiation	TNF|TNFSF11|DIF|TLR4
10332	0.00032408	0.0014961	4	26	185	14304	response to gamma radiation	CCL2|IL1B|IL1A|SOD2
2821	0.00032408	0.0014961	4	26	185	14304	positive regulation of adaptive immune response	P2RX7|NOD2|TNFSF13B|IL1B
7566	0.00032408	0.0014961	4	26	185	14304	embryo implantation	BSG|PTGS2|GRN|IL1B
43500	0.00032538	0.0014961	3	11	185	14304	muscle adaptation	HMOX1|IL1B|NOS3
32892	0.00032538	0.0014961	3	11	185	14304	positive regulation of organic acid transport	P2RX7|TNFSF11|IL1B
51044	0.00032538	0.0014961	3	11	185	14304	positive regulation of membrane protein ectodomain proteolysis	TNF|DIF|IL1B
34405	0.00032538	0.0014961	3	11	185	14304	response to fluid shear stress	P2RX7|F3|NOS3
7584	0.0003376	0.0015491	9	168	185	14304	response to nutrient	CCL2|CYP27B1|PTGS2|HMOX1|IL1B|STC1|TIMP3|IL1A|MEST
6468	0.00033913	0.0015529	20	658	185	14304	protein amino acid phosphorylation	IRAK2|IRAK1|TNF|CCL2|KIAA1804|DIF|TLR2|TLR4|PIM2|DDR2|TLR7|TLR9|IRAK4|IRAK3|P2RX7|STYK1|TGFA|IL1B|RAGE|FGF2
55080	0.00035013	0.0015987	12	286	185	14304	cation homeostasis	HSP90B1|P2RX7|CCL2|CYP27B1|SAA2|SAA1|HMOX1|ELANE|CCDC47|IL1B|STC1|SOD2
55065	0.00035058	0.0015987	10	206	185	14304	metal ion homeostasis	HSP90B1|P2RX7|CCL2|CYP27B1|SAA2|SAA1|ELANE|CCDC47|IL1B|STC1
33273	0.00035473	0.0016144	7	102	185	14304	response to vitamin	CCL2|CYP27B1|PTGS2|IL1B|TIMP3|IL1A|MEST
40013	0.0003582	0.0016268	6	73	185	14304	negative regulation of locomotion	EGFL7|HMOX1|ELANE|PTPRU|FGF2|PTPRO
9895	0.00037403	0.0016953	5	48	185	14304	negative regulation of catabolic process	IRAK3|TNF|DIF|IL1B|TIMP3
43271	0.00037662	0.0016967	4	27	185	14304	negative regulation of ion transport	TNF|PTGS2|DIF|NOS3
1101	0.00037662	0.0016967	4	27	185	14304	response to acid	CCL2|NOS3|MMP3|TIMP3
50806	0.00037662	0.0016967	4	27	185	14304	positive regulation of synaptic transmission	TNF|CCL2|PTGS2|DIF
32270	0.00040932	0.0018403	12	291	185	14304	positive regulation of cellular protein metabolic process	HSPBP1|P2RX7|IL6|NOD2|PELI1|TNF|DIF|CAMP|VEGFA|IL1B|TLR4|FGF2
51302	0.00041221	0.0018496	5	49	185	14304	regulation of cell division	VEGFA|IL1B|TGFA|FGF2|IL1A
42325	0.00041421	0.0018548	17	519	185	14304	regulation of phosphorylation	IRAK1|IL6|TNF|KIAA1804|CAMP|DIF|ELANE|TLR4|TLR9|AZU1|IRAK3|P2RX7|NOD2|VEGFA|TGFA|IL1B|FGF2
33209	0.00042972	0.0019204	3	12	185	14304	tumor necrosis factor-mediated signaling pathway	TNF|TNFSF11|DIF
2688	0.00043498	0.00194	4	28	185	14304	regulation of leukocyte chemotaxis	IL6|NOD2|CCL2|VEGFA
2822	0.00045326	0.0020175	5	50	185	14304	regulation of adaptive immune response based on somatic recombination of immune receptors built from immunoglobulin superfamily domains	P2RX7|NOD2|TNFSF13B|IL1B|SPN
9653	0.00045676	0.002029	30	1220	185	14304	anatomical structure morphogenesis	S100A6|TNF|CCL2|IL18|ELN|GJA1|MMP2|TIMP3|HMOX1|NOS3|NOS2|FGF2|WWOX|SPN|CYR61|BSG|EGFL7|IL8|DIF|PTPRU|MCAM|MMP14|ECSIT|PTPRO|SOD2|LYVE1|P2RX7|TNFSF11|S100B|VEGFA
70339	0.00049489	0.0021177	2	3	185	14304	response to bacterial lipopeptide	TLR1|TLR2
70340	0.00049489	0.0021177	2	3	185	14304	detection of bacterial lipopeptide	TLR1|TLR2
60907	0.00049489	0.0021177	2	3	185	14304	positive regulation of macrophage cytokine production	TLR2|TLR4
60557	0.00049489	0.0021177	2	3	185	14304	positive regulation of vitamin D biosynthetic process	TNF|DIF
71223	0.00049489	0.0021177	2	3	185	14304	cellular response to lipoteichoic acid	TLR2|CD14
71221	0.00049489	0.0021177	2	3	185	14304	cellular response to bacterial lipopeptide	TLR1|TLR2
71220	0.00049489	0.0021177	2	3	185	14304	cellular response to bacterial lipoprotein	TLR1|TLR2
10193	0.00049489	0.0021177	2	3	185	14304	response to ozone	IL1B|IL1A
70935	0.00049489	0.0021177	2	3	185	14304	3'-UTR-mediated mRNA stabilization	TARDBP|ELAVL1
51825	0.00049489	0.0021177	2	3	185	14304	adhesion to other organism involved in symbiotic interaction	ICAM1|SCARB1
2036	0.00049489	0.0021177	2	3	185	14304	regulation of L-glutamate transport	TNF|DIF
51856	0.00049489	0.0021177	2	3	185	14304	adhesion to symbiont	ICAM1|SCARB1
2227	0.00049489	0.0021177	2	3	185	14304	innate immune response in mucosa	NOD2|NOS2
6447	0.00049489	0.0021177	2	3	185	14304	regulation of translational initiation by iron	TNF|DIF
32740	0.00049489	0.0021177	2	3	185	14304	positive regulation of interleukin-17 production	NOD2|MYD88
2385	0.00049489	0.0021177	2	3	185	14304	mucosal immune response	NOD2|NOS2
32493	0.00049489	0.0021177	2	3	185	14304	response to bacterial lipoprotein	TLR1|TLR2
46136	0.00049489	0.0021177	2	3	185	14304	positive regulation of vitamin metabolic process	TNF|DIF
42494	0.00049489	0.0021177	2	3	185	14304	detection of bacterial lipoprotein	TLR1|TLR2
2819	0.00049732	0.0021177	5	51	185	14304	regulation of adaptive immune response	P2RX7|NOD2|TNFSF13B|IL1B|SPN
6508	0.00049802	0.0021177	21	730	185	14304	proteolysis	SPG7|OLR1|PRTN3|MMP9|ELANE|MMP8|PRSS1|MMP7|MMP3|MMP14|MMP2|MMP13|MMP1|MMP12|MMP11|AZU1|MMP10|HSP90B1|P2RX7|ADAMTS5|ADAMTS4
22407	0.00049951	0.0021177	4	29	185	14304	regulation of cell-cell adhesion	TNF|TNFSF11|DIF|IL1B
45598	0.00049951	0.0021177	4	29	185	14304	regulation of fat cell differentiation	IL6|TNF|DIF|SOD2
50792	0.00049951	0.0021177	4	29	185	14304	regulation of viral reproduction	TNF|IL8|TARDBP|DIF
6959	0.00051243	0.0021684	6	78	185	14304	humoral immune response	CD83|IL6|TNF|CCL2|DIF|CRP
16310	0.00053673	0.0022669	22	787	185	14304	phosphorylation	IRAK2|IRAK1|TNF|CCL2|TOLLIP|KIAA1804|DIF|TLR2|TLR4|PIM2|DDR2|TLR7|TLR9|IRAK4|IRAK3|P2RX7|STYK1|TGFA|IL1B|RAGE|FGF2|CD14
45834	0.00054452	0.0022954	5	52	185	14304	positive regulation of lipid metabolic process	TNF|PTGS2|DIF|IL1B|IL1A
43536	0.00055333	0.0023064	3	13	185	14304	positive regulation of blood vessel endothelial cell migration	PTGS2|VEGFA|FGF2
51851	0.00055333	0.0023064	3	13	185	14304	modification by host of symbiont morphology or physiology	TARDBP|CAMP|ELANE
32653	0.00055333	0.0023064	3	13	185	14304	regulation of interleukin-10 production	CD83|TLR4|TLR9
32728	0.00055333	0.0023064	3	13	185	14304	positive regulation of interferon-beta production	TLR2|TLR4|TLR9
10575	0.00055333	0.0023064	3	13	185	14304	positive regulation vascular endothelial growth factor production	PTGS2|IL1B|IL1A
2920	0.00055333	0.0023064	3	13	185	14304	regulation of humoral immune response	NOD2|DEFB103A|DEFB103B
51971	0.00057058	0.0023739	4	30	185	14304	positive regulation of transmission of nerve impulse	TNF|CCL2|PTGS2|DIF
3013	0.00058138	0.0024098	9	181	185	14304	circulatory system process	AZU1|OLR1|PTGS2|HMOX1|ELN|VEGFA|NOS3|NOS2|SOD2
8015	0.00058138	0.0024098	9	181	185	14304	blood circulation	AZU1|OLR1|PTGS2|HMOX1|ELN|VEGFA|NOS3|NOS2|SOD2
51246	0.00059189	0.0024488	19	636	185	14304	regulation of protein metabolic process	PELI1|IL6|TNF|KIAA1804|CAMP|DIF|GJA1|TLR4|TIMP3|TLR9|HSPBP1|IRAK3|P2RX7|NOD2|VEGFA|IL1B|NOS3|NOS2|FGF2
7167	0.0006041	0.0024947	13	348	185	14304	enzyme linked receptor protein signaling pathway	IRAK1|CCL2|CTF1|AREGB|PTPRU|ECSIT|PTPRO|DDR2|VEGFA|HBEGF|AREG|GDF15|FGF2
7267	0.00061155	0.0025208	18	587	185	14304	cell-cell signaling	NAMPT|IL6|TOLLIP|CTF1|FAM3B|IL18|S100A9|GJA1|AREGB|IL17C|P2RX7|IL17A|TMED1|IL1B|STC1|AREG|GDF15|FGF2
51128	0.00064846	0.002668	17	540	185	14304	regulation of cellular component organization	HMGB1|TNF|DIF|S100A9|VIL1|MMP14|AZU1|IRAK3|P2RX7|NOD2|VEGFA|HMG1|TGFA|IL1B|SCARB1|SELE|IL1A
50790	0.00067213	0.0027603	24	909	185	14304	regulation of catalytic activity	IRAK1|HMGB1|TNF|KIAA1804|DIF|ELANE|TLR4|ECSIT|TLR9|SOD2|AZU1|IRAK3|HSP90B1|NOSIP|P2RX7|CYP27B1|F3|HMG1|IL1B|TGFA|SCARB1|NOS3|FGF2|SELE
46697	0.00069756	0.0028595	3	14	185	14304	decidualization	BSG|CYP27B1|PTGS2
31331	0.00070644	0.0028906	5	55	185	14304	positive regulation of cellular catabolic process	HSPBP1|TNF|DIF|IL1B|PIM2
48513	0.00071161	0.0029064	39	1795	185	14304	organ development	TNF|CCL2|PTGS2|CTF1|MMP9|IL18|ELN|GJA1|TIMP3|MMP2|IL17C|MGC22357|CYP27B1|HMOX1|NOS3|NOS2|FGF2|SPN|WWOX|MEST|CYR61|RECK|ODC1|BSG|IL6|EGFL7|IL8|DIF|PTPRU|MMP14|ECSIT|AGER|PTPRO|SOD2|P2RX7|TNFSF11|VEGFA|HBEGF|RAGE
1906	0.00073376	0.0029859	4	32	185	14304	cell killing	N4BP2L2|CAMP|ELANE|S100A12
31646	0.00073376	0.0029859	4	32	185	14304	positive regulation of neurological system process	TNF|CCL2|PTGS2|DIF
48871	0.00080993	0.0032839	6	85	185	14304	multicellular organismal homeostasis	P2RX7|VEGFA|SERPINA3|TLR4|IL1A|TLR9
50678	0.00080993	0.0032839	6	85	185	14304	regulation of epithelial cell proliferation	GRN|VEGFA|TGFA|FGF2|SPN|MMP12
32102	0.00083277	0.0033704	5	57	185	14304	negative regulation of response to external stimulus	SAA2|SAA1|ELANE|CD276|SPN
32481	0.00086368	0.0034891	3	15	185	14304	positive regulation of type I interferon production	TLR2|TLR4|TLR9
32268	0.00096954	0.0038596	17	560	185	14304	regulation of cellular protein metabolic process	PELI1|IL6|TNF|KIAA1804|CAMP|DIF|TLR4|TIMP3|TLR9|HSPBP1|P2RX7|NOD2|VEGFA|IL1B|NOS3|NOS2|FGF2
2703	0.00097522	0.0038596	5	59	185	14304	regulation of leukocyte mediated immunity	P2RX7|NOD2|HMOX1|IL1B|SPN
61081	0.00098134	0.0038596	2	4	185	14304	positive regulation of myeloid leukocyte cytokine production involved in immune response	TLR2|TLR4
60555	0.00098134	0.0038596	2	4	185	14304	induction of necroptosis by extracellular signals	TNF|DIF
60553	0.00098134	0.0038596	2	4	185	14304	induction of necroptosis	TNF|DIF
60545	0.00098134	0.0038596	2	4	185	14304	positive regulation of necroptosis	TNF|DIF
60544	0.00098134	0.0038596	2	4	185	14304	regulation of necroptosis	TNF|DIF
51709	0.00098134	0.0038596	2	4	185	14304	regulation of killing of cells of another organism	P2RX7|NOS2
17055	0.00098134	0.0038596	2	4	185	14304	negative regulation of RNA polymerase II transcriptional preinitiation complex assembly	HMGB1|HMG1
1955	0.00098134	0.0038596	2	4	185	14304	blood vessel maturation	RECK|MMP2
6288	0.00098134	0.0038596	2	4	185	14304	base-excision repair, DNA ligation	HMGB1|HMG1
33591	0.00098134	0.0038596	2	4	185	14304	response to L-ascorbic acid	IL1B|IL1A
2719	0.00098134	0.0038596	2	4	185	14304	negative regulation of cytokine production involved in immune response	IRAK3|HMOX1
2701	0.00098134	0.0038596	2	4	185	14304	negative regulation of production of molecular mediator of immune response	IRAK3|HMOX1
6927	0.00098134	0.0038596	2	4	185	14304	transformed cell apoptosis	TNF|DIF
51783	0.0010529	0.0040977	5	60	185	14304	regulation of nuclear division	TNF|DIF|IL1B|TGFA|IL1A
7088	0.0010529	0.0040977	5	60	185	14304	regulation of mitosis	TNF|DIF|IL1B|TGFA|IL1A
45124	0.0010529	0.0040977	3	16	185	14304	regulation of bone resorption	P2RX7|TNFSF11|VEGFA
45069	0.0010529	0.0040977	3	16	185	14304	regulation of viral genome replication	TNF|IL8|DIF
50995	0.0010529	0.0040977	3	16	185	14304	negative regulation of lipid catabolic process	TNF|DIF|IL1B
46850	0.0010529	0.0040977	3	16	185	14304	regulation of bone remodeling	P2RX7|TNFSF11|VEGFA
45859	0.0010622	0.0041267	13	370	185	14304	regulation of protein kinase activity	IRAK1|TNF|KIAA1804|DIF|ELANE|TLR4|TLR9|AZU1|IRAK3|P2RX7|TGFA|IL1B|FGF2
44419	0.001139	0.0044175	12	327	185	14304	interspecies interaction between organisms	ICAM1|SLC20A2|TARDBP|CAMP|ELANE|TLR2|SCARB1|TLR4|TLR5|TLR7|MMP1|CD200R1
19722	0.0011545	0.0044698	4	36	185	14304	calcium-mediated signaling	TNF|IL8|DIF|SELE
48666	0.0012	0.0046377	12	329	185	14304	neuron development	HMGB1|MGC22357|IL6|S100A6|S100B|CTF1|HMG1|VEGFA|GJA1|RAGE|AGER|SOD2
50866	0.0012218	0.0047134	5	62	185	14304	negative regulation of cell activation	BPI|HMOX1|CD276|NOS3|SPN
6820	0.0012259	0.0047134	6	92	185	14304	anion transport	SLC16A3|SLC16A1|TSPO|SLC16A7|SLC20A2|SLC16A8
10638	0.0012259	0.0047134	6	92	185	14304	positive regulation of organelle organization	P2RX7|TNF|DIF|IL1B|TGFA|IL1A
6796	0.0012371	0.00474	24	950	185	14304	phosphate metabolic process	IRAK2|IRAK1|TNF|CCL2|TOLLIP|KIAA1804|DIF|TLR2|TLR4|PTPRU|PIM2|DDR2|PTPRO|TLR7|TLR9|IRAK4|IRAK3|P2RX7|STYK1|IL1B|TGFA|RAGE|FGF2|CD14
6793	0.0012371	0.00474	24	950	185	14304	phosphorus metabolic process	IRAK2|IRAK1|TNF|CCL2|TOLLIP|KIAA1804|DIF|TLR2|TLR4|PTPRU|PIM2|DDR2|PTPRO|TLR7|TLR9|IRAK4|IRAK3|P2RX7|STYK1|IL1B|TGFA|RAGE|FGF2|CD14
45926	0.0012516	0.0047867	7	126	185	14304	negative regulation of growth	NOD2|CYP27B1|CAMP|ELANE|TLR2|FGF2|SPN
31667	0.0012565	0.0047867	10	243	185	14304	response to nutrient levels	CCL2|CYP27B1|PTGS2|HMOX1|IL1B|STC1|TIMP3|IL1A|MEST|SOD2
1893	0.0012664	0.0047867	3	17	185	14304	maternal placenta development	BSG|CYP27B1|PTGS2
33198	0.0012664	0.0047867	3	17	185	14304	response to ATP	HSP90B1|P2RX7|IL1B
45940	0.0012664	0.0047867	3	17	185	14304	positive regulation of steroid metabolic process	TNF|DIF|IL1A
2709	0.0012664	0.0047867	3	17	185	14304	regulation of T cell mediated immunity	P2RX7|IL1B|SPN
33280	0.0012664	0.0047867	3	17	185	14304	response to vitamin D	CYP27B1|PTGS2|IL1B
71695	0.0012664	0.0047867	3	17	185	14304	anatomical structure maturation	RECK|PTGS2|MMP2
50871	0.0012815	0.0048274	4	37	185	14304	positive regulation of B cell activation	IL6|PELI1|TNFSF13B|TLR4
7259	0.0012815	0.0048274	4	37	185	14304	JAK-STAT cascade	MGC22357|CCL2|RAGE|AGER
1894	0.0013134	0.0049309	5	63	185	14304	tissue homeostasis	P2RX7|VEGFA|SERPINA3|TLR4|TLR9
2449	0.0013134	0.0049309	5	63	185	14304	lymphocyte mediated immunity	ICAM1|NOD2|CRP|TLR4|TLR8
45862	0.001418	0.0053145	4	38	185	14304	positive regulation of proteolysis	HSPBP1|TNF|DIF|IL1B
43549	0.0014836	0.005551	13	384	185	14304	regulation of kinase activity	IRAK1|TNF|KIAA1804|DIF|ELANE|TLR4|TLR9|AZU1|IRAK3|P2RX7|TGFA|IL1B|FGF2
43489	0.0015053	0.0056042	3	18	185	14304	RNA stabilization	TARDBP|VEGFA|ELAVL1
48255	0.0015053	0.0056042	3	18	185	14304	mRNA stabilization	TARDBP|VEGFA|ELAVL1
19915	0.0015053	0.0056042	3	18	185	14304	lipid storage	TNF|DIF|IL1B
42542	0.0015118	0.0056187	5	65	185	14304	response to hydrogen peroxide	OLR1|HMOX1|F3|MPO|SOD2
32368	0.0015643	0.0058042	4	39	185	14304	regulation of lipid transport	P2RX7|TSPO|TNFSF11|IL1B
30656	0.0016216	0.0058897	2	5	185	14304	regulation of vitamin metabolic process	TNF|DIF
61046	0.0016216	0.0058897	2	5	185	14304	regulation of branching involved in lung morphogenesis	TNF|DIF
60556	0.0016216	0.0058897	2	5	185	14304	regulation of vitamin D biosynthetic process	TNF|DIF
51798	0.0016216	0.0058897	2	5	185	14304	positive regulation of hair follicle development	TNF|DIF
51873	0.0016216	0.0058897	2	5	185	14304	killing by host of symbiont cells	CAMP|ELANE
44070	0.0016216	0.0058897	2	5	185	14304	regulation of anion transport	TNF|DIF
51852	0.0016216	0.0058897	2	5	185	14304	disruption by host of symbiont cells	CAMP|ELANE
51956	0.0016216	0.0058897	2	5	185	14304	negative regulation of amino acid transport	TNF|DIF
10940	0.0016216	0.0058897	2	5	185	14304	positive regulation of necrotic cell death	TNF|DIF
32717	0.0016216	0.0058897	2	5	185	14304	negative regulation of interleukin-8 production	BPI|TLR9
32800	0.0016216	0.0058897	2	5	185	14304	receptor biosynthetic process	TNF|DIF
2740	0.0016216	0.0058897	2	5	185	14304	negative regulation of cytokine secretion involved in immune response	TNF|DIF
55094	0.0016216	0.0058897	2	5	185	14304	response to lipoprotein stimulus	F3|NOS3
15711	0.0017207	0.0062393	4	40	185	14304	organic anion transport	SLC16A3|SLC16A1|SLC16A7|SLC16A8
30162	0.0017313	0.0062675	5	67	185	14304	regulation of proteolysis	HSPBP1|TNF|DIF|IL1B|TIMP3
32370	0.0017707	0.0063585	3	19	185	14304	positive regulation of lipid transport	P2RX7|TNFSF11|IL1B
2698	0.0017707	0.0063585	3	19	185	14304	negative regulation of immune effector process	IRAK3|HMOX1|SPN
45076	0.0017707	0.0063585	3	19	185	14304	regulation of interleukin-2 biosynthetic process	CD276|IL1B|IL1A
34103	0.0017707	0.0063585	3	19	185	14304	regulation of tissue remodeling	P2RX7|TNFSF11|VEGFA
31640	0.0017707	0.0063585	3	19	185	14304	killing of cells of another organism	CAMP|ELANE|S100A12
32844	0.0017852	0.0064002	7	134	185	14304	regulation of homeostatic process	P2RX7|TNF|TNFSF11|PTGS2|DIF|VEGFA|IL1B
30336	0.0018494	0.0066199	5	68	185	14304	negative regulation of cell migration	EGFL7|HMOX1|PTPRU|FGF2|PTPRO
43065	0.0019159	0.006847	14	444	185	14304	positive regulation of apoptosis	HMGB1|TNF|PTGS2|DIF|IL18|MMP9|TLR2|TLR4|P2RX7|HMOX1|HMG1|IL1B|WWOX|SPN
43068	0.0020386	0.0072738	14	447	185	14304	positive regulation of programmed cell death	HMGB1|TNF|PTGS2|DIF|IL18|MMP9|TLR2|TLR4|P2RX7|HMOX1|HMG1|IL1B|WWOX|SPN
7157	0.0020635	0.0073231	3	20	185	14304	heterophilic cell-cell adhesion	ICAM1|LGALS7B|SELE
50764	0.0020635	0.0073231	3	20	185	14304	regulation of phagocytosis	AZU1|NOD2|SCARB1
34612	0.0020635	0.0073231	3	20	185	14304	response to tumor necrosis factor	CYP27B1|CAMP|SELE
10594	0.0020656	0.0073231	4	42	185	14304	regulation of endothelial cell migration	PTGS2|VEGFA|SCARB1|FGF2
51338	0.0020808	0.0073655	13	399	185	14304	regulation of transferase activity	IRAK1|TNF|KIAA1804|DIF|ELANE|TLR4|TLR9|AZU1|IRAK3|P2RX7|TGFA|IL1B|FGF2
43280	0.0021032	0.0074212	5	70	185	14304	positive regulation of caspase activity	HMGB1|TNF|DIF|F3|HMG1
10952	0.0021032	0.0074212	5	70	185	14304	positive regulation of peptidase activity	HMGB1|TNF|DIF|F3|HMG1
43193	0.0021108	0.0074362	7	138	185	14304	positive regulation of gene-specific transcription	IL6|TNF|DIF|TLR2|IL1B|TLR4|TLR9
10942	0.0022123	0.0077815	14	451	185	14304	positive regulation of cell death	HMGB1|TNF|PTGS2|DIF|IL18|MMP9|TLR2|TLR4|P2RX7|HMOX1|HMG1|IL1B|WWOX|SPN
45787	0.0022392	0.0078638	5	71	185	14304	positive regulation of cell cycle	TNF|DIF|IL1B|TGFA|IL1A
61041	0.0022547	0.0079056	4	43	185	14304	regulation of wound healing	F3|HBEGF|TLR4|NOS3
30198	0.0022971	0.0080415	6	104	185	14304	extracellular matrix organization	RECK|TNF|LGALS3|MMP9|DIF|CYR61
43525	0.0023846	0.0082998	3	21	185	14304	positive regulation of neuron apoptosis	TNF|IL18|DIF
6026	0.0023846	0.0082998	3	21	185	14304	aminoglycan catabolic process	LYVE1|PGLYRP1|CHI3L1
70265	0.0024118	0.0082998	2	6	185	14304	necrotic cell death	TNF|DIF
8228	0.0024118	0.0082998	2	6	185	14304	opsonization	FCN1|CRP
8347	0.0024118	0.0082998	2	6	185	14304	glial cell migration	AZU1|MMP14
60664	0.0024118	0.0082998	2	6	185	14304	epithelial cell proliferation involved in salivary gland morphogenesis	TNF|DIF
51797	0.0024118	0.0082998	2	6	185	14304	regulation of hair follicle development	TNF|DIF
32695	0.0024118	0.0082998	2	6	185	14304	negative regulation of interleukin-12 production	IRAK3|NOD2
2739	0.0024118	0.0082998	2	6	185	14304	regulation of cytokine secretion involved in immune response	TNF|DIF
51103	0.0024118	0.0082998	2	6	185	14304	DNA ligation involved in DNA repair	HMGB1|HMG1
45410	0.0024118	0.0082998	2	6	185	14304	positive regulation of interleukin-6 biosynthetic process	TLR1|IL1B
1816	0.0024554	0.008437	4	44	185	14304	cytokine production	IRAK4|NOD2|PTGS2|IL18
51130	0.0024918	0.0085487	9	223	185	14304	positive regulation of cellular component organization	AZU1|P2RX7|NOD2|TNF|DIF|IL1B|TGFA|SELE|IL1A
51271	0.0025303	0.0086676	5	73	185	14304	negative regulation of cellular component movement	EGFL7|HMOX1|PTPRU|FGF2|PTPRO
44057	0.0026131	0.0089376	11	314	185	14304	regulation of system process	TNF|CCL2|PTGS2|HMOX1|DIF|IL1B|HBEGF|GJA1|NOS3|NOS2|IL1A
43269	0.0026504	0.0090511	6	107	185	14304	regulation of ion transport	P2RX7|TNF|PTGS2|DIF|GJA1|NOS3
9581	0.0026857	0.0091578	5	74	185	14304	detection of external stimulus	NOD2|TLR1|PGLYRP1|TLR2|TLR4
6979	0.0027234	0.0092693	8	184	185	14304	response to oxidative stress	OLR1|PTGS2|HMOX1|F3|MPO|TLR4|MMP14|SOD2
43535	0.0027351	0.0092693	3	22	185	14304	regulation of blood vessel endothelial cell migration	PTGS2|VEGFA|FGF2
51607	0.0027351	0.0092693	3	22	185	14304	defense response to virus	IL6|TLR7|TLR8
1974	0.0027351	0.0092693	3	22	185	14304	blood vessel remodeling	VEGFA|NOS3|NOS2
6874	0.0028157	0.0095282	8	185	185	14304	cellular calcium ion homeostasis	HSP90B1|P2RX7|CCL2|SAA2|SAA1|ELANE|IL1B|STC1
14075	0.0028931	0.0097752	4	46	185	14304	response to amine stimulus	CCL2|NOS3|MMP3|TIMP3
165	0.0029105	0.0098191	8	186	185	14304	MAPKKK cascade	P2RX7|TNF|DIF|KIAA1804|IL1B|TGFA|TLR4|FGF2
51897	0.0031156	0.010448	3	23	185	14304	positive regulation of protein kinase B signaling cascade	TNFSF11|F3|HBEGF
45682	0.0031156	0.010448	3	23	185	14304	regulation of epidermis development	TNF|CYP27B1|DIF
32651	0.0031156	0.010448	3	23	185	14304	regulation of interleukin-1 beta production	AZU1|P2RX7|NOD2
2690	0.0031156	0.010448	3	23	185	14304	positive regulation of leukocyte chemotaxis	IL6|CCL2|VEGFA
15718	0.0031307	0.010483	4	47	185	14304	monocarboxylic acid transport	SLC16A3|SLC16A1|SLC16A7|SLC16A8
51173	0.0031394	0.010496	18	680	185	14304	positive regulation of nitrogen compound metabolic process	IRAK1|HMGB1|ICAM1|IL6|TNF|PTGS2|DIF|TLR2|AREGB|TLR4|SOD2|TLR9|IL17A|HMG1|VEGFA|IL1B|AREG|FGF2
71345	0.0033478	0.011027	2	7	185	14304	cellular response to cytokine stimulus	CAMP|AQP4
51818	0.0033478	0.011027	2	7	185	14304	disruption of cells of other organism involved in symbiotic interaction	CAMP|ELANE
51883	0.0033478	0.011027	2	7	185	14304	killing of cells in other organism involved in symbiotic interaction	CAMP|ELANE
10939	0.0033478	0.011027	2	7	185	14304	regulation of necrotic cell death	TNF|DIF
32689	0.0033478	0.011027	2	7	185	14304	negative regulation of interferon-gamma production	NOD2|TLR4
45898	0.0033478	0.011027	2	7	185	14304	regulation of RNA polymerase II transcriptional preinitiation complex assembly	HMGB1|HMG1
45071	0.0033478	0.011027	2	7	185	14304	negative regulation of viral genome replication	TNF|DIF
45348	0.0033478	0.011027	2	7	185	14304	positive regulation of MHC class II biosynthetic process	AZU1|TLR4
42634	0.0033478	0.011027	2	7	185	14304	regulation of hair cycle	TNF|DIF
46325	0.0033478	0.011027	2	7	185	14304	negative regulation of glucose import	TNF|DIF
2761	0.0033814	0.011122	4	48	185	14304	regulation of myeloid leukocyte differentiation	TNF|TNFSF11|DIF|TLR4
1910	0.0035272	0.01155	3	24	185	14304	regulation of leukocyte mediated cytotoxicity	ICAM1|P2RX7|NOS2
50673	0.0035272	0.01155	3	24	185	14304	epithelial cell proliferation	TNF|TNFSF11|DIF
32570	0.0035272	0.01155	3	24	185	14304	response to progesterone stimulus	CCL2|TLR2|TLR4
48878	0.0037375	0.012221	15	530	185	14304	chemical homeostasis	CCL2|ELANE|CCDC47|AQP4|SOD2|HSP90B1|P2RX7|CYP27B1|SAA2|SAA1|HMOX1|VEGFA|IL1B|STC1|SCARB1
31099	0.0037669	0.012299	5	80	185	14304	regeneration	CCL2|GJA1|PTPRU|TIMP3|PTPRO
2706	0.0039228	0.012771	4	50	185	14304	regulation of lymphocyte mediated immunity	P2RX7|NOD2|IL1B|SPN
16064	0.0039228	0.012771	4	50	185	14304	immunoglobulin mediated immune response	NOD2|CRP|TLR4|TLR8
22008	0.0039341	0.012789	17	640	185	14304	neurogenesis	HMGB1|S100A6|IL6|HELT|CTF1|GJA1|TIMP2|MMP14|AGER|SOD2|AZU1|MGC22357|S100B|VEGFA|HMG1|RAGE|FGF2
43542	0.0039704	0.012832	3	25	185	14304	endothelial cell migration	SCARB1|NOS3|FGF2
43488	0.0039704	0.012832	3	25	185	14304	regulation of mRNA stability	TARDBP|VEGFA|ELAVL1
2637	0.0039704	0.012832	3	25	185	14304	regulation of immunoglobulin production	IL6|TNF|DIF
30890	0.0039704	0.012832	3	25	185	14304	positive regulation of B cell proliferation	PELI1|TNFSF13B|TLR4
6875	0.0040014	0.012913	8	196	185	14304	cellular metal ion homeostasis	HSP90B1|P2RX7|CCL2|SAA2|SAA1|ELANE|IL1B|STC1
19724	0.0042144	0.013542	4	51	185	14304	B cell mediated immunity	NOD2|CRP|TLR4|TLR8
50864	0.0042144	0.013542	4	51	185	14304	regulation of B cell activation	IL6|PELI1|TNFSF13B|TLR4
3018	0.0042144	0.013542	4	51	185	14304	vascular process in circulatory system	AZU1|VEGFA|NOS3|SOD2
7154	0.0042365	0.013593	20	812	185	14304	cell communication	NAMPT|IL6|TOLLIP|CTF1|FAM3B|IL18|S100A9|GJA1|AREGB|IL17C|P2RX7|IL17A|HMOX1|TMED1|IL1B|STC1|AREG|GDF15|FGF2|SPN
48525	0.0044259	0.0141	2	8	185	14304	negative regulation of viral reproduction	TNF|DIF
45779	0.0044259	0.0141	2	8	185	14304	negative regulation of bone resorption	P2RX7|VEGFA
6527	0.0044259	0.0141	2	8	185	14304	arginine catabolic process	NOS3|NOS2
46851	0.0044259	0.0141	2	8	185	14304	negative regulation of bone remodeling	P2RX7|VEGFA
7185	0.0044259	0.0141	2	8	185	14304	transmembrane receptor protein tyrosine phosphatase signaling pathway	PTPRU|PTPRO
43487	0.004446	0.014143	3	26	185	14304	regulation of RNA stability	TARDBP|VEGFA|ELAVL1
45944	0.0048377	0.015368	12	390	185	14304	positive regulation of transcription from RNA polymerase II promoter	HMGB1|IL6|IL17A|TNF|DIF|HMG1|VEGFA|TLR2|IL1B|TLR4|FGF2|TLR9
16337	0.0048571	0.0154	10	293	185	14304	cell-cell adhesion	SIGLEC1|ICAM1|LGALS7B|TNF|OLR1|DIF|PTPRU|SELE|PTPRO|CYR61
60627	0.0048616	0.0154	6	121	185	14304	regulation of vesicle-mediated transport	AZU1|NOD2|HMOX1|SCARB1|SELE|FGF2
46883	0.0048812	0.015433	5	85	185	14304	regulation of hormone secretion	TNF|TNFSF11|DIF|IL1B|NOS2
31175	0.0048861	0.015433	9	247	185	14304	neuron projection development	HMGB1|MGC22357|IL6|S100A6|S100B|HMG1|GJA1|RAGE|AGER
43331	0.0049546	0.015606	3	27	185	14304	response to dsRNA	IRAK3|NOD2|PELI1
7173	0.0049546	0.015606	3	27	185	14304	epidermal growth factor receptor signaling pathway	HBEGF|AREGB|AREG
302	0.0051294	0.016127	5	86	185	14304	response to reactive oxygen species	OLR1|HMOX1|F3|MPO|SOD2
7155	0.0051347	0.016127	18	713	185	14304	cell adhesion	ICAM1|TNF|CCL2|OLR1|DIF|IL32|PTPRU|MCAM|DDR2|PTPRO|SIGLEC1|LYVE1|LGALS7B|F3|SCARB1|SCARB2|SELE|CYR61
48771	0.005176	0.016211	4	54	185	14304	tissue remodeling	VEGFA|NOS3|NOS2|MMP14
34599	0.005176	0.016211	4	54	185	14304	cellular response to oxidative stress	HMOX1|F3|MPO|SOD2
22610	0.0052086	0.01629	18	714	185	14304	biological adhesion	ICAM1|TNF|CCL2|OLR1|DIF|IL32|PTPRU|MCAM|DDR2|PTPRO|SIGLEC1|LYVE1|LGALS7B|F3|SCARB1|SCARB2|SELE|CYR61
30182	0.0052515	0.016402	13	445	185	14304	neuron differentiation	HMGB1|S100A6|IL6|HELT|CTF1|GJA1|AGER|SOD2|MGC22357|S100B|VEGFA|HMG1|RAGE
272	0.005497	0.017073	3	28	185	14304	polysaccharide catabolic process	LYVE1|PGLYRP1|CHI3L1
2708	0.005497	0.017073	3	28	185	14304	positive regulation of lymphocyte mediated immunity	P2RX7|NOD2|IL1B
2705	0.005497	0.017073	3	28	185	14304	positive regulation of leukocyte mediated immunity	P2RX7|NOD2|IL1B
31341	0.005497	0.017073	3	28	185	14304	regulation of cell killing	ICAM1|P2RX7|NOS2
50796	0.0055265	0.017141	4	55	185	14304	regulation of insulin secretion	TNF|DIF|IL1B|NOS2
45948	0.0056421	0.017402	2	9	185	14304	positive regulation of translational initiation	TNF|DIF
32891	0.0056421	0.017402	2	9	185	14304	negative regulation of organic acid transport	TNF|DIF
34104	0.0056421	0.017402	2	9	185	14304	negative regulation of tissue remodeling	P2RX7|VEGFA
34109	0.0056421	0.017402	2	9	185	14304	homotypic cell-cell adhesion	PTPRU|PTPRO
2695	0.0058926	0.01815	4	56	185	14304	negative regulation of leukocyte activation	BPI|HMOX1|CD276|SPN
60688	0.0060736	0.018656	3	29	185	14304	regulation of morphogenesis of a branching structure	TNF|DIF|VEGFA
50810	0.0060736	0.018656	3	29	185	14304	regulation of steroid biosynthetic process	TNF|DIF|IL1A
46890	0.0062745	0.019246	4	57	185	14304	regulation of lipid biosynthetic process	TNF|PTGS2|DIF|IL1A
7586	0.0065054	0.019927	5	91	185	14304	digestion	P2RX7|PRSS1|SERPINA3|TLR4|TLR9
50731	0.0066724	0.020411	4	58	185	14304	positive regulation of peptidyl-tyrosine phosphorylation	IL6|NOD2|VEGFA|TLR4
50801	0.006732	0.020565	12	407	185	14304	ion homeostasis	HSP90B1|P2RX7|CCL2|CYP27B1|SAA2|SAA1|HMOX1|ELANE|CCDC47|IL1B|STC1|SOD2
60260	0.006993	0.021188	2	10	185	14304	regulation of transcription initiation from RNA polymerase II promoter	HMGB1|HMG1
6266	0.006993	0.021188	2	10	185	14304	DNA ligation	HMGB1|HMG1
6265	0.006993	0.021188	2	10	185	14304	DNA topological change	HMGB1|HMG1
2720	0.006993	0.021188	2	10	185	14304	positive regulation of cytokine production involved in immune response	TLR2|TLR4
45346	0.006993	0.021188	2	10	185	14304	regulation of MHC class II biosynthetic process	AZU1|TLR4
55093	0.006993	0.021188	2	10	185	14304	response to hyperoxia	NOS3|SOD2
40008	0.0070868	0.021443	11	359	185	14304	regulation of growth	NOD2|CYP27B1|CAMP|ELANE|TLR2|HBEGF|ESM1|DDR2|FGF2|SPN|CYR61
35467	0.0071119	0.021471	9	262	185	14304	negative regulation of signaling pathway	IRAK3|P2RX7|NOD2|IL1RL1|IL1B|TLR4|WWOX|TLR9|SIGIRR
7005	0.0071153	0.021471	6	131	185	14304	mitochondrion organization	P2RX7|TSPO|HSPA4|NOS3|PIM2|SOD2
30168	0.0073319	0.022065	3	31	185	14304	platelet activation	IL6|SAA2|SAA1
45995	0.0073319	0.022065	3	31	185	14304	regulation of embryonic development	TNF|DIF|IL1B
43281	0.0074452	0.022376	5	94	185	14304	regulation of caspase activity	HMGB1|TNF|DIF|F3|HMG1
90276	0.0075178	0.022563	4	60	185	14304	regulation of peptide hormone secretion	TNF|DIF|IL1B|NOS2
48872	0.0077784	0.023314	5	95	185	14304	homeostasis of number of cells	P2RX7|IL6|TNFSF13B|HMOX1|VEGFA
19216	0.0079185	0.023702	6	134	185	14304	regulation of lipid metabolic process	TNF|PTGS2|DIF|SERPINA3|IL1B|IL1A
6968	0.0079657	0.023798	4	61	185	14304	cellular defense response	LY96|IL1RL2|CD5L|SPN
60	0.0080144	0.023798	3	32	185	14304	protein import into nucleus, translocation	TNF|DIF|FGF2
1776	0.0080144	0.023798	3	32	185	14304	leukocyte homeostasis	P2RX7|IL6|TNFSF13B
51896	0.0080144	0.023798	3	32	185	14304	regulation of protein kinase B signaling cascade	TNFSF11|F3|HBEGF
1938	0.0080144	0.023798	3	32	185	14304	positive regulation of endothelial cell proliferation	CCL2|F3|VEGFA
30888	0.0080144	0.023798	3	32	185	14304	regulation of B cell proliferation	PELI1|TNFSF13B|TLR4
19222	0.0082644	0.024507	66	3923	185	14304	regulation of metabolic process	NAMPT|HELT|PTGS2|ZNF296|S100A9|TLR1|TLR2|GJA1|TLR4|TLR7|TLR8|TLR9|MGC22357|NOD2|HMOX1|TARDBP|SERPINA3|TGFA|IL1B|NOS3|NOS2|FGF2|IL1A|SPN|IRAK2|IRAK1|ICAM1|KIAA1804|CAMP|ELANE|PTPRU|PIM2|ECSIT|PTPRO|SIGIRR|TNFSF13B|VEGFA|HMG1|RAGE|IRAK1BP1|HMGB1|TNF|TIMP2|TIMP3|AZU1|IRAK3|IL17A|ZNF267|PELI1|IL6|DEFB103A|DIF|DEFB103B|CD276|ELAVL1|AREGB|AGER|SOD2|HSPBP1|HSP90B1|P2RX7|TNFSF11|DLX4|HBEGF|AREG|SELE
90087	0.0084308	0.024643	4	62	185	14304	regulation of peptide transport	TNF|DIF|IL1B|NOS2
2791	0.0084308	0.024643	4	62	185	14304	regulation of peptide secretion	TNF|DIF|IL1B|NOS2
60693	0.0084746	0.024643	2	11	185	14304	regulation of branching involved in salivary gland morphogenesis	TNF|DIF
43330	0.0084746	0.024643	2	11	185	14304	response to exogenous dsRNA	IRAK3|NOD2
1773	0.0084746	0.024643	2	11	185	14304	myeloid dendritic cell activation	HMGB1|HMG1
1960	0.0084746	0.024643	2	11	185	14304	negative regulation of cytokine-mediated signaling pathway	IRAK3|SIGIRR
33151	0.0084746	0.024643	2	11	185	14304	V(D)J recombination	HMGB1|HMG1
32769	0.0084746	0.024643	2	11	185	14304	negative regulation of monooxygenase activity	NOSIP|CYP27B1
2711	0.0084746	0.024643	2	11	185	14304	positive regulation of T cell mediated immunity	P2RX7|IL1B
6809	0.0084746	0.024643	2	11	185	14304	nitric oxide biosynthetic process	NOS3|NOS2
10543	0.0084746	0.024643	2	11	185	14304	regulation of platelet activation	TLR4|NOS3
50710	0.0084746	0.024643	2	11	185	14304	negative regulation of cytokine secretion	TNF|DIF
31294	0.0084746	0.024643	2	11	185	14304	lymphocyte costimulation	TNFSF13B|SPN
31295	0.0084746	0.024643	2	11	185	14304	T cell costimulation	TNFSF13B|SPN
8217	0.0084757	0.024643	5	97	185	14304	regulation of blood pressure	PTGS2|HMOX1|NOS3|NOS2|SOD2
9887	0.0085736	0.024895	16	637	185	14304	organ morphogenesis	BSG|TNF|CCL2|DIF|ELN|GJA1|PTPRU|ECSIT|PTPRO|MMP2|P2RX7|TNFSF11|VEGFA|FGF2|WWOX|SPN
30500	0.0087332	0.025259	3	33	185	14304	regulation of bone mineralization	P2RX7|CYP27B1|CD276
45727	0.0087332	0.025259	3	33	185	14304	positive regulation of translation	IL6|TNF|DIF
50994	0.0087332	0.025259	3	33	185	14304	regulation of lipid catabolic process	TNF|DIF|IL1B
21700	0.0088401	0.025535	5	98	185	14304	developmental maturation	RECK|PTGS2|VEGFA|GJA1|MMP2
32355	0.0089133	0.025714	4	63	185	14304	response to estradiol stimulus	PTGS2|F3|IL1B|NOS3
30005	0.0092154	0.026551	8	226	185	14304	cellular di-, tri-valent inorganic cation homeostasis	HSP90B1|P2RX7|CCL2|SAA2|SAA1|ELANE|IL1B|STC1
19538	0.0092842	0.026715	47	2612	185	14304	protein metabolic process	SPG7|TNF|CCL2|PRTN3|MMP9|CRP|MMP8|PRSS1|MMP7|TLR2|TLR4|MMP3|DDR2|MMP2|TLR7|MMP1|TLR9|IRAK4|AZU1|IRAK3|IL17A|BAG3|IL1B|TGFA|FGF2|IRAK2|IRAK1|OLR1|KIAA1804|DIF|ELANE|PIM2|PTPRU|MMP14|PTPRO|MMP13|MMP12|MMP11|HSPBP1|MMP10|HSP90B1|P2RX7|STYK1|F3|RAGE|ADAMTS5|ADAMTS4
10564	0.0093991	0.02701	6	139	185	14304	regulation of cell cycle process	TNF|DIF|IL1B|TGFA|SPN|IL1A
44092	0.0094801	0.027208	11	374	185	14304	negative regulation of molecular function	IRAK2|IRAK1|IRAK3|NOSIP|NOD2|CYP27B1|HMOX1|IL1B|NOS3|TLR9|SIGIRR
52548	0.0096011	0.02752	5	100	185	14304	regulation of endopeptidase activity	HMGB1|TNF|DIF|F3|HMG1
48646	0.0096594	0.027652	11	375	185	14304	anatomical structure formation involved in morphogenesis	IL8|EGFL7|HMOX1|IL18|VEGFA|ECSIT|MMP14|MMP2|FGF2|SPN|CYR61
60255	0.0097421	0.027852	58	3382	185	14304	regulation of macromolecule metabolic process	NAMPT|HELT|ZNF296|S100A9|TLR1|TLR2|GJA1|TLR4|TLR7|TLR8|TLR9|MGC22357|NOD2|HMOX1|TARDBP|IL1B|NOS3|NOS2|FGF2|IL1A|SPN|IRAK2|IRAK1|ICAM1|CAMP|KIAA1804|ELANE|PTPRU|ECSIT|PTPRO|SIGIRR|TNFSF13B|VEGFA|HMG1|RAGE|IRAK1BP1|HMGB1|TNF|TIMP3|AZU1|IRAK3|IL17A|ZNF267|PELI1|IL6|DIF|CD276|ELAVL1|AREGB|AGER|SOD2|HSPBP1|P2RX7|TNFSF11|DLX4|HBEGF|AREG|SELE
9791	0.0099316	0.028322	4	65	185	14304	post-embryonic development	HELT|VEGFA|CCDC47|SOD2
6800	0.0099316	0.028322	4	65	185	14304	oxygen and reactive oxygen species metabolic process	P2RX7|MPO|NOS2|SOD2
43534	0.010084	0.028609	2	12	185	14304	blood vessel endothelial cell migration	SCARB1|FGF2
2446	0.010084	0.028609	2	12	185	14304	neutrophil mediated immunity	IL6|ELANE
50718	0.010084	0.028609	2	12	185	14304	positive regulation of interleukin-1 beta secretion	P2RX7|NOD2
46209	0.010084	0.028609	2	12	185	14304	nitric oxide metabolic process	NOS3|NOS2
10827	0.010281	0.029132	3	35	185	14304	regulation of glucose transport	TNF|DIF|IL1B
10648	0.010393	0.029413	10	328	185	14304	negative regulation of cell communication	IRAK3|P2RX7|NOD2|PTGS2|IL1RL1|IL1B|TLR4|WWOX|TLR9|SIGIRR
10212	0.010468	0.029586	4	66	185	14304	response to ionizing radiation	CCL2|IL1B|IL1A|SOD2
43434	0.010919	0.030823	7	187	185	14304	response to peptide hormone stimulus	RETN|BSG|TLR2|GJA1|TIMP4|TLR4|NOS3
7292	0.011023	0.031075	4	67	185	14304	female gamete generation	IL1R1|PTGS2|IL1B|NOS3
52547	0.011698	0.032261	5	105	185	14304	regulation of peptidase activity	HMGB1|TNF|DIF|F3|HMG1
60749	0.011816	0.032261	2	13	185	14304	mammary gland alveolus development	TNFSF11|VEGFA
43114	0.011816	0.032261	2	13	185	14304	regulation of vascular permeability	AZU1|VEGFA
48662	0.011816	0.032261	2	13	185	14304	negative regulation of smooth muscle cell proliferation	HMOX1|NOS3
51953	0.011816	0.032261	2	13	185	14304	negative regulation of amine transport	TNF|DIF
6525	0.011816	0.032261	2	13	185	14304	arginine metabolic process	NOS3|NOS2
32729	0.011816	0.032261	2	13	185	14304	positive regulation of interferon-gamma production	IL18|TLR4
45086	0.011816	0.032261	2	13	185	14304	positive regulation of interleukin-2 biosynthetic process	IL1B|IL1A
50706	0.011816	0.032261	2	13	185	14304	regulation of interleukin-1 beta secretion	P2RX7|NOD2
51259	0.011844	0.032261	7	190	185	14304	protein oligomerization	IRAK1|P2RX7|NOD2|TNFSF11|HMOX1|GJA1|SOD2
70167	0.011978	0.032261	3	37	185	14304	regulation of biomineral formation	P2RX7|CYP27B1|CD276
22600	0.011978	0.032261	3	37	185	14304	digestive system process	SERPINA3|TLR4|TLR9
31100	0.011978	0.032261	3	37	185	14304	organ regeneration	CCL2|PTPRU|PTPRO
60249	0.012618	0.032261	5	107	185	14304	anatomical structure homeostasis	P2RX7|VEGFA|SERPINA3|TLR4|TLR9
43507	0.012883	0.032261	3	38	185	14304	positive regulation of JUN kinase activity	KIAA1804|IL1B|TLR9
45807	0.012883	0.032261	3	38	185	14304	positive regulation of endocytosis	AZU1|NOD2|SELE
2573	0.012883	0.032261	3	38	185	14304	myeloid leukocyte differentiation	IL17C|TNFSF11|MMP9
34614	0.012883	0.032261	3	38	185	14304	cellular response to reactive oxygen species	F3|MPO|SOD2
70430	0.012933	0.032261	1	1	185	14304	positive regulation of nucleotide-binding oligomerization domain containing 1 signaling pathway	TLR4
70428	0.012933	0.032261	1	1	185	14304	regulation of nucleotide-binding oligomerization domain containing 1 signaling pathway	TLR4
70426	0.012933	0.032261	1	1	185	14304	positive regulation of nucleotide-binding oligomerization domain containing signaling pathway	TLR4
70424	0.012933	0.032261	1	1	185	14304	regulation of nucleotide-binding oligomerization domain containing signaling pathway	TLR4
70432	0.012933	0.032261	1	1	185	14304	regulation of nucleotide-binding oligomerization domain containing 2 signaling pathway	TLR4
70434	0.012933	0.032261	1	1	185	14304	positive regulation of nucleotide-binding oligomerization domain containing 2 signaling pathway	TLR4
21858	0.012933	0.032261	1	1	185	14304	GABAergic neuron differentiation in the basal ganglia	HELT
70564	0.012933	0.032261	1	1	185	14304	positive regulation of vitamin D receptor signaling pathway	CYP27B1
35188	0.012933	0.032261	1	1	185	14304	hatching	GRN
70164	0.012933	0.032261	1	1	185	14304	negative regulation of adiponectin secretion	IL1B
30223	0.012933	0.032261	1	1	185	14304	neutrophil differentiation	IL17C
70314	0.012933	0.032261	1	1	185	14304	G1 to G0 transition	CYP27B1
60729	0.012933	0.032261	1	1	185	14304	intestinal epithelial structure maintenance	TLR4
43397	0.012933	0.032261	1	1	185	14304	regulation of corticotropin-releasing hormone secretion	TNFSF11
43305	0.012933	0.032261	1	1	185	14304	negative regulation of mast cell degranulation	HMOX1
70091	0.012933	0.032261	1	1	185	14304	glucagon secretion	IL6
43301	0.012933	0.032261	1	1	185	14304	negative regulation of leukocyte degranulation	HMOX1
70098	0.012933	0.032261	1	1	185	14304	chemokine-mediated signaling pathway	CCL2
43132	0.012933	0.032261	1	1	185	14304	NAD transport	P2RX7
51466	0.012933	0.032261	1	1	185	14304	positive regulation of corticotropin-releasing hormone secretion	TNFSF11
48773	0.012933	0.032261	1	1	185	14304	erythrophore differentiation	SOD2
90271	0.012933	0.032261	1	1	185	14304	positive regulation of fibroblast growth factor production	PTGS2
90270	0.012933	0.032261	1	1	185	14304	regulation of fibroblast growth factor production	PTGS2
51545	0.012933	0.032261	1	1	185	14304	negative regulation of elastin biosynthetic process	HBEGF
60215	0.012933	0.032261	1	1	185	14304	primitive hemopoiesis	VEGFA
51543	0.012933	0.032261	1	1	185	14304	regulation of elastin biosynthetic process	HBEGF
60353	0.012933	0.032261	1	1	185	14304	regulation of cell adhesion molecule production	IL1B
60355	0.012933	0.032261	1	1	185	14304	positive regulation of cell adhesion molecule production	IL1B
71608	0.012933	0.032261	1	1	185	14304	macrophage inflammatory protein-1 alpha production	NOD2
60319	0.012933	0.032261	1	1	185	14304	primitive erythrocyte differentiation	VEGFA
71224	0.012933	0.032261	1	1	185	14304	cellular response to peptidoglycan	CAMP
1315	0.012933	0.032261	1	1	185	14304	age-dependent response to reactive oxygen species	SOD2
10232	0.012933	0.032261	1	1	185	14304	vascular transport	GJA1
1835	0.012933	0.032261	1	1	185	14304	blastocyst hatching	GRN
2041	0.012933	0.032261	1	1	185	14304	intussusceptive angiogenesis	CYR61
44140	0.012933	0.032261	1	1	185	14304	negative regulation of growth of symbiont on or near host surface	CAMP
44139	0.012933	0.032261	1	1	185	14304	modulation of growth of symbiont on or near host	CAMP
10936	0.012933	0.032261	1	1	185	14304	negative regulation of macrophage cytokine production	IRAK3
10932	0.012933	0.032261	1	1	185	14304	regulation of macrophage tolerance induction	IRAK3
10933	0.012933	0.032261	1	1	185	14304	positive regulation of macrophage tolerance induction	IRAK3
32604	0.012933	0.032261	1	1	185	14304	granulocyte macrophage colony-stimulating factor production	IL18
32616	0.012933	0.032261	1	1	185	14304	interleukin-13 production	IL18
32644	0.012933	0.032261	1	1	185	14304	regulation of fractalkine production	AZU1
32701	0.012933	0.032261	1	1	185	14304	negative regulation of interleukin-18 production	NOD2
32700	0.012933	0.032261	1	1	185	14304	negative regulation of interleukin-17 production	TLR4
32707	0.012933	0.032261	1	1	185	14304	negative regulation of interleukin-23 production	TLR4
32747	0.012933	0.032261	1	1	185	14304	positive regulation of interleukin-23 production	MYD88
2457	0.012933	0.032261	1	1	185	14304	T cell antigen processing and presentation	ICAM1
2543	0.012933	0.032261	1	1	185	14304	activation of blood coagulation via clotting cascade	F3
2537	0.012933	0.032261	1	1	185	14304	production of nitric oxide involved in inflammatory response	TLR4
32499	0.012933	0.032261	1	1	185	14304	detection of peptidoglycan	NOD2
32498	0.012933	0.032261	1	1	185	14304	detection of muramyl dipeptide	NOD2
33007	0.012933	0.032261	1	1	185	14304	negative regulation of mast cell activation involved in immune response	HMOX1
2693	0.012933	0.032261	1	1	185	14304	positive regulation of cellular extravasation	ICAM1
14738	0.012933	0.032261	1	1	185	14304	regulation of muscle hyperplasia	NOS3
14740	0.012933	0.032261	1	1	185	14304	negative regulation of muscle hyperplasia	NOS3
2575	0.012933	0.032261	1	1	185	14304	basophil chemotaxis	VEGFA
45362	0.012933	0.032261	1	1	185	14304	positive regulation of interleukin-1 biosynthetic process	AZU1
45360	0.012933	0.032261	1	1	185	14304	regulation of interleukin-1 biosynthetic process	AZU1
3068	0.012933	0.032261	1	1	185	14304	regulation of systemic arterial blood pressure by acetylcholine	SOD2
3069	0.012933	0.032261	1	1	185	14304	vasodilation by acetylcholine involved in regulation of systemic arterial blood pressure	SOD2
3070	0.012933	0.032261	1	1	185	14304	regulation of systemic arterial blood pressure by neurotransmitter	SOD2
6848	0.012933	0.032261	1	1	185	14304	pyruvate transport	SLC16A7
50752	0.012933	0.032261	1	1	185	14304	regulation of fractalkine biosynthetic process	AZU1
71684	0.012933	0.032261	1	1	185	14304	organism emergence from protective structure	GRN
50754	0.012933	0.032261	1	1	185	14304	positive regulation of fractalkine biosynthetic process	AZU1
50755	0.012933	0.032261	1	1	185	14304	chemokine metabolic process	IL18
50722	0.012933	0.032261	1	1	185	14304	regulation of interleukin-1 beta biosynthetic process	AZU1
50725	0.012933	0.032261	1	1	185	14304	positive regulation of interleukin-1 beta biosynthetic process	AZU1
34135	0.012933	0.032261	1	1	185	14304	regulation of toll-like receptor 2 signaling pathway	NOD2
34141	0.012933	0.032261	1	1	185	14304	positive regulation of toll-like receptor 3 signaling pathway	PELI1
34139	0.012933	0.032261	1	1	185	14304	regulation of toll-like receptor 3 signaling pathway	PELI1
34138	0.012933	0.032261	1	1	185	14304	toll-like receptor 3 signaling pathway	UNC93B1
34136	0.012933	0.032261	1	1	185	14304	negative regulation of toll-like receptor 2 signaling pathway	NOD2
34162	0.012933	0.032261	1	1	185	14304	toll-like receptor 9 signaling pathway	UNC93B1
34154	0.012933	0.032261	1	1	185	14304	toll-like receptor 7 signaling pathway	UNC93B1
42892	0.012933	0.032261	1	1	185	14304	chloramphenicol transport	TLR2
31247	0.012933	0.032261	1	1	185	14304	actin rod assembly	HSP90B1
42253	0.012933	0.032261	1	1	185	14304	granulocyte macrophage colony-stimulating factor biosynthetic process	IL18
15805	0.012933	0.032261	1	1	185	14304	S-adenosylmethionine transport	SLC25A26
42368	0.012933	0.032261	1	1	185	14304	vitamin D biosynthetic process	CYP27B1
15727	0.012933	0.032261	1	1	185	14304	lactate transport	SLC16A8
15728	0.012933	0.032261	1	1	185	14304	mevalonate transport	SLC16A1
42033	0.012933	0.032261	1	1	185	14304	chemokine biosynthetic process	IL18
42231	0.012933	0.032261	1	1	185	14304	interleukin-13 biosynthetic process	IL18
51048	0.01343	0.033462	4	71	185	14304	negative regulation of secretion	TNF|HMOX1|DIF|IL1B
10608	0.013518	0.033643	8	242	185	14304	posttranscriptional regulation of gene expression	IL6|TNF|TARDBP|DIF|VEGFA|ELAVL1|NOS3|NOS2
6027	0.01367	0.033795	2	14	185	14304	glycosaminoglycan catabolic process	LYVE1|PGLYRP1
2028	0.01367	0.033795	2	14	185	14304	regulation of sodium ion transport	P2RX7|NOS3
32731	0.01367	0.033795	2	14	185	14304	positive regulation of interleukin-1 beta production	P2RX7|NOD2
45909	0.01367	0.033795	2	14	185	14304	positive regulation of vasodilation	HMOX1|NOS3
2702	0.01367	0.033795	2	14	185	14304	positive regulation of production of molecular mediator of immune response	TLR2|TLR4
45408	0.01367	0.033795	2	14	185	14304	regulation of interleukin-6 biosynthetic process	TLR1|IL1B
30193	0.013826	0.034107	3	39	185	14304	regulation of blood coagulation	F3|TLR4|NOS3
51952	0.013826	0.034107	3	39	185	14304	regulation of amine transport	P2RX7|TNF|DIF
30100	0.01408	0.034694	4	72	185	14304	regulation of endocytosis	AZU1|NOD2|SCARB1|SELE
45767	0.014808	0.036447	3	40	185	14304	regulation of anti-apoptosis	IL6|HMOX1|TNFAIP8
30282	0.01564	0.038242	2	15	185	14304	bone mineralization	CYP27B1|PTGS2
8625	0.01564	0.038242	2	15	185	14304	induction of apoptosis via death domain receptors	TNF|DIF
51354	0.01564	0.038242	2	15	185	14304	negative regulation of oxidoreductase activity	NOSIP|CYP27B1
14048	0.01564	0.038242	2	15	185	14304	regulation of glutamate secretion	P2RX7|IL1B
50832	0.01564	0.038242	2	15	185	14304	defense response to fungus	ELANE|S100A12
34394	0.01564	0.038242	2	15	185	14304	protein localization at cell surface	PTPRU|PTPRO
35239	0.015721	0.038398	7	201	185	14304	tube morphogenesis	VEGFA|GJA1|NOS3|MMP14|FGF2|SPN|SOD2
45833	0.015828	0.038617	3	41	185	14304	negative regulation of lipid metabolic process	TNF|DIF|IL1B
30003	0.016862	0.041065	8	252	185	14304	cellular cation homeostasis	HSP90B1|P2RX7|CCL2|SAA2|SAA1|ELANE|IL1B|STC1
45637	0.016877	0.041065	4	76	185	14304	regulation of myeloid cell differentiation	TNF|TNFSF11|DIF|TLR4
43506	0.016886	0.041065	3	42	185	14304	regulation of JUN kinase activity	KIAA1804|IL1B|TLR9
51179	0.017583	0.042712	51	2987	185	14304	localization	TSPO|SLC20A2|FAM3B|S100A9|CRP|TLR2|AQP4|GJA1|KCNJ10|SLC16A1|SAA2|SAA1|HMOX1|IL1B|NOS3|SLC25A26|FGF2|ICAM1|ELANE|PTPRU|MMP14|PTPRO|TNFSF13B|VEGFA|HMG1|RAB12|HMGB1|CCL2|TNF|UNC93B1|AZU1|TMED4|CYP27B1|FCN1|TMED1|SCARB1|GLRX|ODC1|GABRE|IL6|IL8|DIF|SLC16A3|HSP90B1|P2RX7|LYVE1|TNFSF11|SLC16A7|SLC16A8|SELE|CD14
51924	0.017627	0.042727	4	77	185	14304	regulation of calcium ion transport	P2RX7|PTGS2|GJA1|NOS3
50730	0.017627	0.042727	4	77	185	14304	regulation of peptidyl-tyrosine phosphorylation	IL6|NOD2|VEGFA|TLR4
70542	0.017723	0.042774	2	16	185	14304	response to fatty acid	TLR2|TLR4
9651	0.017723	0.042774	2	16	185	14304	response to salt stress	TNF|DIF
50766	0.017723	0.042774	2	16	185	14304	positive regulation of phagocytosis	AZU1|NOD2
34341	0.017723	0.042774	2	16	185	14304	response to interferon-gamma	CYP27B1|AQP4
50818	0.017984	0.043356	3	43	185	14304	regulation of coagulation	F3|TLR4|NOS3
43062	0.018302	0.044075	6	161	185	14304	extracellular structure organization	RECK|TNF|LGALS3|MMP9|DIF|CYR61
51051	0.018809	0.045247	6	162	185	14304	negative regulation of transport	TNF|PTGS2|HMOX1|DIF|IL1B|NOS3
51926	0.019918	0.047811	2	17	185	14304	negative regulation of calcium ion transport	PTGS2|NOS3
50709	0.019918	0.047811	2	17	185	14304	negative regulation of protein secretion	TNF|DIF
42698	0.02	0.047957	4	80	185	14304	ovulation cycle	VEGFA|TIMP4|NOS3|MMP14
19218	0.020295	0.048613	3	45	185	14304	regulation of steroid metabolic process	TNF|DIF|IL1A
1558	0.020425	0.048871	7	212	185	14304	regulation of cell growth	CYP27B1|HBEGF|ESM1|DDR2|FGF2|SPN|CYR61
30030	0.020826	0.049777	10	366	185	14304	cell projection organization	HMGB1|MGC22357|P2RX7|IL6|S100A6|S100B|HMG1|GJA1|RAGE|AGER
32583	0.020897	0.049892	7	213	185	14304	regulation of gene-specific transcription	IL6|TNF|DIF|TLR2|IL1B|TLR4|TLR9

## Sheet: M94-MF
GO-ID	p-value	corr p-value	x	n	X	N	Description	Genes in test set
5102	2.5179e-23	1.0147e-20	54	925	185	15440	receptor binding	NAMPT|TOLLIP|FAM3B|IL18|GJA1|TLR5|TLR9|MYD88|SAA2|SAA1|TGFA|IL1B|FGF2|IL1A|ICAM1|IRAK1|CNPY3|RETN|TNFSF13B|GRN|VEGFA|HMG1|STC1|ADAMTS5|GLG1|HMGB1|IL1R1|CCL2|TNF|CTF1|IL32|ESM1|IL33|CNPY4|TIMP2|IL17C|IRAK4|IL17A|TMED1|FCN1|IL6|IL8|DIF|IL1RN|CD276|AREGB|S100A12|HSP90B1|P2RX7|TNFSF11|S100B|HBEGF|AREG|GDF15
5125	1.3299e-18	2.6797e-16	25	200	185	15440	cytokine activity	HMGB1|NAMPT|CCL2|TNF|IL18|FAM3B|CTF1|IL32|IL33|IL17C|IL17A|IL1B|IL1A|IL6|IL8|DIF|IL1RN|AREGB|TNFSF11|TNFSF13B|GRN|VEGFA|HMG1|AREG|GDF15
5515	8.1116e-12	1.0897e-09	142	8123	185	15440	protein binding	S100A6|PTGS2|S100A8|IL18|MMP9|S100A9|TLR1|TLR2|TIRAP|PGLYRP1|TLR4|TLR5|TLR7|MMP2|TLR8|TLR9|MGC22357|SLC16A1|MYD88|TARDBP|IL1B|PELI2|PELI3|WWOX|API5|IL1A|SPN|RBMS1|BSG|KIAA1804|PTPRU|ISG20L2|PIM2|PTPRO|RETN|F3|TNFAIP8|HMG1|VEGFA|STC1|IRAK1BP1|ADAMTS5|ADAMTS4|TNFRSF6B|GLG1|HMGB1|IL1R2|IL1R1|CCL2|IL32|TIMP4|CNPY4|IL33|ESM1|TIMP2|TIMP3|IRAK4|IL17C|IRAK3|IL17A|SCARB1|SCARB2|MEST|ODC1|PELI1|LGALS3|IL1R…
70851	1.4899e-11	1.5011e-09	13	82	185	15440	growth factor receptor binding	IRAK1|IL1R1|IL6|IL1RN|TLR5|TLR9|IRAK4|VEGFA|TGFA|HBEGF|IL1B|FGF2|IL1A
4222	2.0813e-11	1.6776e-09	14	103	185	15440	metalloendopeptidase activity	SPG7|MMP9|MMP8|MMP7|MMP14|MMP3|MMP13|MMP2|MMP1|MMP12|MMP11|MMP10|ADAMTS5|ADAMTS4
1530	5.1106e-11	2.997e-09	7	13	185	15440	lipopolysaccharide binding	BPI|P2RX7|LY96|TLR2|SCARB1|TLR4|CD14
60089	5.9493e-11	2.997e-09	60	2130	185	15440	molecular transducer activity	GPR83|TSPO|SLC20A2|TOLLIP|IL18|S100A9|TLR1|TLR2|TIRAP|PGLYRP1|GJA1|TLR4|TLR5|DDR2|TLR7|TLR8|TLR9|MGC22357|MYD88|HMOX1|IL1RAP|TICAM2|TGFA|SPN|CD200R1|IRAK2|IRAK1|ICAM1|LY96|KIAA1804|PTPRU|ECSIT|PTPRO|SIGIRR|XPR1|RAGE|TNFRSF6B|IL1R2|IL1R1|CCL2|TMED4|BAI2|SCARB1|SCARB2|GABRE|OLR1|IL1RL1|IL1RL2|IL1RN|CD5L|AGER|CD180|MHC|LYVE1|P2RX7|TNFSF11|SARM1|HBEGF|SELE|CD14
4871	5.9493e-11	2.997e-09	60	2130	185	15440	signal transducer activity	GPR83|TSPO|SLC20A2|TOLLIP|IL18|S100A9|TLR1|TLR2|TIRAP|PGLYRP1|GJA1|TLR4|TLR5|DDR2|TLR7|TLR8|TLR9|MGC22357|MYD88|HMOX1|IL1RAP|TICAM2|TGFA|SPN|CD200R1|IRAK2|IRAK1|ICAM1|LY96|KIAA1804|PTPRU|ECSIT|PTPRO|SIGIRR|XPR1|RAGE|TNFRSF6B|IL1R2|IL1R1|CCL2|TMED4|BAI2|SCARB1|SCARB2|GABRE|OLR1|IL1RL1|IL1RL2|IL1RN|CD5L|AGER|CD180|MHC|LYVE1|P2RX7|TNFSF11|SARM1|HBEGF|SELE|CD14
5126	9.7493e-11	4.3655e-09	17	187	185	15440	cytokine receptor binding	IRAK1|IL6|TNF|CCL2|IL8|CTF1|DIF|IL1RN|TLR5|TLR9|IRAK4|MYD88|TNFSF11|TNFSF13B|VEGFA|IL1B|IL1A
5149	1.1994e-09	4.8335e-08	6	11	185	15440	interleukin-1 receptor binding	IRAK4|IRAK1|IL1B|TLR5|IL1A|TLR9
30246	2.7032e-09	9.9034e-08	21	364	185	15440	carbohydrate binding	BSG|CCL2|OLR1|LGALS3|ELANE|PGLYRP1|TLR2|CHI3L1|AZU1|SIGLEC1|LYVE1|LGALS7B|NOD2|FCN1|VEGFA|MPO|HBEGF|FGF2|SELE|CD14|CYR61
4908	4.8192e-09	1.6184e-07	5	7	185	15440	interleukin-1 receptor activity	IL1R2|IL1R1|IL1RL1|IL1RL2|IL1RAP
8329	7.566e-09	2.3454e-07	6	14	185	15440	pattern recognition receptor activity	LY96|PGLYRP1|TLR2|SCARB1|TLR4|CD14
4872	2.117e-08	6.094e-07	47	1688	185	15440	receptor activity	GPR83|TNFRSF6B|IL1R2|TSPO|IL1R1|SLC20A2|TLR1|PGLYRP1|TIRAP|TLR2|TLR4|TLR5|DDR2|TLR7|TLR8|TLR9|MGC22357|MYD88|IL1RAP|BAI2|TICAM2|SCARB1|SCARB2|SPN|CD200R1|GABRE|ICAM1|OLR1|IL1RL1|LY96|IL1RL2|CD5L|PTPRU|AGER|PTPRO|CD180|SIGIRR|MHC|LYVE1|P2RX7|TNFSF11|SARM1|XPR1|HBEGF|RAGE|SELE|CD14
5539	2.5636e-08	6.8877e-07	13	148	185	15440	glycosaminoglycan binding	CCL2|ELANE|TLR2|PGLYRP1|AZU1|NOD2|LYVE1|VEGFA|HBEGF|MPO|FGF2|CD14|CYR61
8237	3.9929e-08	1.0057e-06	14	182	185	15440	metallopeptidase activity	SPG7|MMP9|MMP8|MMP7|MMP14|MMP3|MMP13|MMP2|MMP1|MMP12|MMP11|MMP10|ADAMTS5|ADAMTS4
19966	5.6162e-08	1.3314e-06	5	10	185	15440	interleukin-1 binding	IL1R2|IL1R1|IL1RL1|IL1RL2|IL1RAP
30247	8.0976e-08	1.7175e-06	13	163	185	15440	polysaccharide binding	CCL2|ELANE|TLR2|PGLYRP1|AZU1|NOD2|LYVE1|VEGFA|HBEGF|MPO|FGF2|CD14|CYR61
1871	8.0976e-08	1.7175e-06	13	163	185	15440	pattern binding	CCL2|ELANE|TLR2|PGLYRP1|AZU1|NOD2|LYVE1|VEGFA|HBEGF|MPO|FGF2|CD14|CYR61
15355	9.8848e-08	1.8969e-06	4	5	185	15440	secondary active monocarboxylate transmembrane transporter activity	SLC16A3|SLC16A1|SLC16A7|SLC16A8
1875	9.8848e-08	1.8969e-06	4	5	185	15440	lipopolysaccharide receptor activity	LY96|TLR2|SCARB1|TLR4
4888	2.8585e-07	5.2362e-06	37	1264	185	15440	transmembrane receptor activity	GPR83|IL1R2|IL1R1|TLR1|TLR2|TIRAP|TLR4|TLR5|DDR2|TLR7|TLR8|TLR9|MGC22357|MYD88|IL1RAP|BAI2|TICAM2|SCARB1|SPN|GABRE|ICAM1|OLR1|IL1RL1|IL1RL2|CD5L|PTPRU|AGER|PTPRO|SIGIRR|MHC|LYVE1|P2RX7|SARM1|XPR1|RAGE|SELE|CD14
43498	5.0431e-07	8.8365e-06	7	41	185	15440	cell surface binding	F3|CRP|ELANE|VEGFA|PGLYRP1|TLR2|SPN
4175	5.6517e-07	9.4902e-06	18	373	185	15440	endopeptidase activity	SPG7|PRTN3|MMP9|ELANE|MMP8|PRSS1|MMP7|MMP3|MMP14|MMP2|MMP13|MMP1|MMP12|MMP11|AZU1|MMP10|ADAMTS5|ADAMTS4
51635	6.3742e-07	1.0275e-05	5	15	185	15440	bacterial cell surface binding	CRP|ELANE|PGLYRP1|TLR2|SPN
50786	1.3453e-06	2.0852e-05	4	8	185	15440	RAGE receptor binding	HMGB1|S100B|HMG1|S100A12
50785	1.6927e-06	2.5265e-05	3	3	185	15440	advanced glycation end-product receptor activity	MGC22357|RAGE|AGER
42834	2.3989e-06	3.4527e-05	4	9	185	15440	peptidoglycan binding	NOD2|PGLYRP1|TLR2|CD14
8083	3.5787e-06	4.9732e-05	11	160	185	15440	growth factor activity	IL6|GRN|VEGFA|IL1B|HBEGF|TGFA|AREGB|AREG|ESM1|GDF15|FGF2
8191	3.9607e-06	4.988e-05	4	10	185	15440	metalloendopeptidase inhibitor activity	RECK|TIMP4|TIMP2|TIMP3
48551	3.9607e-06	4.988e-05	4	10	185	15440	metalloenzyme inhibitor activity	RECK|TIMP4|TIMP2|TIMP3
10576	3.9607e-06	4.988e-05	4	10	185	15440	metalloenzyme regulator activity	RECK|TIMP4|TIMP2|TIMP3
8028	6.6072e-06	8.0687e-05	5	23	185	15440	monocarboxylic acid transmembrane transporter activity	SLC16A3|SLC16A1|BSG|SLC16A7|SLC16A8
32813	3.6231e-05	0.00042944	5	32	185	15440	tumor necrosis factor receptor superfamily binding	TNF|TNFSF11|MYD88|TNFSF13B|DIF
19838	4.0483e-05	0.00046614	8	106	185	15440	growth factor binding	IL1R2|IL1R1|IL1RL1|IL1RL2|IL1RAP|ESM1|API5|CYR61
5488	5.2726e-05	0.00059024	168	12365	185	15440	binding	S100A6|TSPO|PTGS2|S100A8|IL18|MMP9|MMP8|S100A9|TLR1|PGLYRP1|TIRAP|MMP7|TLR2|TLR4|TLR5|MMP3|MMP2|TLR7|MMP1|TLR8|TLR9|N4BP2L2|MGC22357|SLC16A1|MYD88|TARDBP|IL1B|PELI2|SLC25A26|PELI3|SPN|IL1A|API5|WWOX|RBMS1|BSG|KIAA1804|ISG20L2|PTPRU|PIM2|PTPRO|RETN|F3|TNFAIP8|HMG1|VEGFA|STC1|RAB12|IRAK1BP1|ADAMTS5|ADAMTS4|GLG1|TNFRSF6B|HMGB1|IL1R2|IL1R1|CCL2|IL32|TIMP4|CNPY4|IL33|ESM1|TIMP2|TIMP3|IRAK4|IL17C|IRAK3…
8201	5.6333e-05	0.0006064	8	111	185	15440	heparin binding	AZU1|CCL2|ELANE|VEGFA|MPO|HBEGF|FGF2|CYR61
48155	5.7179e-05	0.0006064	3	7	185	15440	S100 alpha binding	MGC22357|RAGE|AGER
46943	0.0001023	0.0010571	7	90	185	15440	carboxylic acid transmembrane transporter activity	SLC16A3|ODC1|SLC16A1|BSG|SLC16A7|SLC16A8|SLC25A26
5342	0.00010971	0.0011054	7	91	185	15440	organic acid transmembrane transporter activity	SLC16A3|ODC1|SLC16A1|BSG|SLC16A7|SLC16A8|SLC25A26
70011	0.00011366	0.0011172	18	551	185	15440	peptidase activity, acting on L-amino acid peptides	SPG7|PRTN3|MMP9|ELANE|MMP8|PRSS1|MMP7|MMP3|MMP14|MMP2|MMP13|MMP1|MMP12|MMP11|AZU1|MMP10|ADAMTS5|ADAMTS4
5164	0.00012327	0.0011828	4	22	185	15440	tumor necrosis factor receptor binding	TNF|TNFSF11|TNFSF13B|DIF
15129	0.0001428	0.0013079	2	2	185	15440	lactate transmembrane transporter activity	BSG|SLC16A8
4909	0.0001428	0.0013079	2	2	185	15440	interleukin-1, Type I, activating receptor activity	IL1R1|IL1RL2
8233	0.00017324	0.0015515	18	570	185	15440	peptidase activity	SPG7|PRTN3|MMP9|ELANE|MMP8|PRSS1|MMP7|MMP3|MMP14|MMP2|MMP13|MMP1|MMP12|MMP11|AZU1|MMP10|ADAMTS5|ADAMTS4
4896	0.000291	0.0025494	5	49	185	15440	cytokine receptor activity	IL1R2|IL1R1|IL1RL1|IL1RL2|IL1RAP
4517	0.00042501	0.0035683	2	3	185	15440	nitric-oxide synthase activity	NOS3|NOS2
34617	0.00042501	0.0035683	2	3	185	15440	tetrahydrobiopterin binding	NOS3|NOS2
5509	0.00053473	0.0043979	18	626	185	15440	calcium ion binding	S100A6|S100A8|EGFL7|S100A9|MMP8|CCDC47|MMP14|MMP3|MMP13|MMP12|MMP1|S100A12|MMP11|MMP10|HSP90B1|EML1|S100B|FCN1
8034	0.00078139	0.006298	4	35	185	15440	lipoprotein binding	OLR1|CRP|TLR2|SCARB1
51637	0.00084331	0.0063053	2	4	185	15440	Gram-positive bacterial cell surface binding	CRP|TLR2
34618	0.00084331	0.0063053	2	4	185	15440	arginine binding	NOS3|NOS2
48154	0.00084331	0.0063053	2	4	185	15440	S100 beta binding	S100A6|S100B
42056	0.00084487	0.0063053	3	16	185	15440	chemoattractant activity	HMGB1|HMG1|VEGFA
61134	0.0013798	0.0096889	8	178	185	15440	peptidase regulator activity	RECK|TNFAIP8|SERPINA3|SLPI|TIMP4|TIMP2|MMP14|TIMP3
35197	0.0013944	0.0096889	2	5	185	15440	siRNA binding	TLR7|TLR9
16019	0.0013944	0.0096889	2	5	185	15440	peptidoglycan receptor activity	PGLYRP1|CD14
4704	0.0013944	0.0096889	2	5	185	15440	NF-kappaB-inducing kinase activity	IRAK2|IRAK1
19955	0.0018134	0.012386	6	107	185	15440	cytokine binding	IL1R2|IL1R1|IL1RL1|IL1RL2|ELANE|IL1RAP
4866	0.0018958	0.012685	7	146	185	15440	endopeptidase inhibitor activity	RECK|TNFAIP8|SERPINA3|SLPI|TIMP4|TIMP2|TIMP3
30169	0.0019201	0.012685	3	21	185	15440	low-density lipoprotein binding	OLR1|CRP|SCARB1
61135	0.0019709	0.012811	7	147	185	15440	endopeptidase regulator activity	RECK|TNFAIP8|SERPINA3|SLPI|TIMP4|TIMP2|TIMP3
5529	0.0024461	0.015647	8	195	185	15440	sugar binding	SIGLEC1|LGALS7B|BSG|OLR1|LGALS3|FCN1|CHI3L1|SELE
30414	0.0026575	0.016734	7	155	185	15440	peptidase inhibitor activity	RECK|TNFAIP8|SERPINA3|SLPI|TIMP4|TIMP2|TIMP3
20037	0.0035015	0.021709	6	122	185	15440	heme binding	CYP27B1|PTGS2|HMOX1|MPO|NOS3|NOS2
16709	0.0044477	0.027158	3	28	185	15440	oxidoreductase activity, acting on paired donors, with incorporation or reduction of molecular oxygen, NADH or NADPH as one donor, and incorporation of one atom of oxygen	CYP27B1|NOS3|NOS2
46906	0.0047773	0.028735	6	130	185	15440	tetrapyrrole binding	CYP27B1|PTGS2|HMOX1|MPO|NOS3|NOS2
42803	0.0058316	0.034561	11	377	185	15440	protein homodimerization activity	IRAK2|IRAK1|IRAK3|P2RX7|S100A6|S100B|HELT|HMOX1|KIAA1804|VEGFA|NOS2
3690	0.0059397	0.034691	5	96	185	15440	double-stranded DNA binding	HMGB1|TARDBP|HMG1|SPN|RBMS1
4857	0.0065575	0.037753	9	279	185	15440	enzyme inhibitor activity	HSPBP1|RECK|TNFAIP8|SERPINA3|SLPI|TIMP4|TIMP2|TIMP3|SPN
5161	0.0087088	0.048745	2	12	185	15440	platelet-derived growth factor receptor binding	IL1R1|VEGFA
10181	0.0087088	0.048745	2	12	185	15440	FMN binding	NOS3|NOS2

## Sheet: M94-CC
GO-ID	p-value	corr p-value	x	n	X	N	Description	Genes in test set
44421	9.3226e-37	2.0416e-34	70	991	191	16377	extracellular region part	FAM3B|IL18|MMP9|CRP|MMP8|MMP7|MMP3|MMP2|MMP1|MGC22357|SAA2|SAA1|HMOX1|CEACAM8|TGFA|IL1B|FGF2|SPN|IL1A|ICAM1|EGFL7|LY96|CAMP|MMP14|MMP13|MMP12|MMP11|RETN|MMP10|TNFSF13B|GRN|F3|HMG1|VEGFA|STC1|RAGE|ADAMTS5|ADAMTS4|HMGB1|TNF|CCL2|CTF1|ELN|PRSS1|IL32|TIMP4|IL33|TIMP2|TIMP3|IL17C|IL17A|FCN1|IL6|LGALS3|IL8|IL1RL1|DIF|IL1RN|CHI3L1|AREGB|CD5L|AGER|LGALS7B|TNFSF11|MPO|HBEGF|AREG|GDF15|SELE|CD14
5615	5.2054e-35	5.6999e-33	61	753	191	16377	extracellular space	FAM3B|IL18|MMP9|CRP|MMP8|MMP7|MMP3|MMP2|MGC22357|SAA2|SAA1|HMOX1|CEACAM8|TGFA|IL1B|FGF2|IL1A|SPN|ICAM1|EGFL7|LY96|CAMP|MMP13|RETN|MMP10|TNFSF13B|GRN|F3|VEGFA|HMG1|STC1|RAGE|ADAMTS4|HMGB1|TNF|CCL2|CTF1|PRSS1|TIMP4|IL32|IL33|IL17C|IL17A|FCN1|IL6|IL8|IL1RL1|DIF|IL1RN|CHI3L1|CD5L|AREGB|AGER|LGALS7B|TNFSF11|MPO|HBEGF|AREG|GDF15|SELE|CD14
5576	2.9435e-33	2.1488e-31	91	2033	191	16377	extracellular region	S100A8|MMP9|IL18|FAM3B|CRP|MMP8|S100A9|PGLYRP1|MMP7|MMP3|MMP2|MMP1|TLR9|MGC22357|CFHR4|SAA2|SAA1|HMOX1|IL1RAP|CEACAM8|SERPINA3|IL1B|TGFA|FGF2|SPN|IL1A|CD200R1|CYR61|ICAM1|EGFL7|LY96|CAMP|ELANE|MMP14|MMP13|MMP12|MMP11|SIGLEC1|RETN|MMP10|BPI|TNFSF13B|GRN|F3|HMG1|VEGFA|SLPI|STC1|RAGE|ADAMTS5|ADAMTS4|TNFRSF6B|HMGB1|TNF|CCL2|CTF1|DEFB104A|ELN|PRSS1|IL32|TIMP4|CNPY4|IL33|ESM1|TIMP2|TIMP3|IL17C|AZU1|IL1…
9986	3.2151e-14	1.7602e-12	26	343	191	16377	cell surface	HMGB1|IL1R1|TNF|TLR2|AQP4|TLR4|TIMP2|NOD2|TGFA|SCARB1|IL1A|SPN|IRAK2|ICAM1|IL1RL1|DIF|ELANE|CD276|AREGB|CD83|P2RX7|F3|VEGFA|HMG1|HBEGF|AREG
31012	7.7576e-11	3.3978e-09	22	340	191	16377	extracellular matrix	LGALS3|MMP9|MMP8|ELN|MMP7|CHI3L1|TIMP4|TIMP2|MMP3|MMP14|TIMP3|MMP2|MMP13|MMP1|MMP12|MMP11|MMP10|F3|VEGFA|SPN|ADAMTS5|ADAMTS4
31226	3.1786e-10	1.1602e-08	41	1201	191	16377	intrinsic to plasma membrane	IL1R1|TNF|SLC20A2|TOLLIP|TLR1|TLR2|GJA1|AQP4|TLR4|KCNJ10|DDR2|MGC22357|IL1RAP|CEACAM8|SCARB1|SCARB2|SPN|IRAK1|GABRE|ICAM1|IL6|OLR1|IL1RL2|DIF|PTPRU|MMP14|AGER|PTPRO|SLC16A3|CD83|BPI|LYVE1|P2RX7|TNFSF11|SLC16A7|XPR1|F3|SLC16A8|HBEGF|RAGE|CD200
5887	6.7534e-10	1.9166e-08	40	1180	191	16377	integral to plasma membrane	IL1R1|TNF|SLC20A2|TOLLIP|TLR1|TLR2|GJA1|AQP4|TLR4|KCNJ10|DDR2|MGC22357|IL1RAP|CEACAM8|SCARB1|SCARB2|SPN|IRAK1|GABRE|ICAM1|IL6|OLR1|IL1RL2|DIF|PTPRU|MMP14|AGER|PTPRO|SLC16A3|CD83|BPI|LYVE1|P2RX7|TNFSF11|SLC16A7|XPR1|SLC16A8|HBEGF|RAGE|CD200
5578	7.0014e-10	1.9166e-08	20	312	191	16377	proteinaceous extracellular matrix	LGALS3|MMP9|ELN|MMP8|CHI3L1|MMP7|TIMP4|TIMP2|MMP3|TIMP3|MMP2|MMP13|MMP1|MMP12|MMP11|MMP10|VEGFA|SPN|ADAMTS5|ADAMTS4
9897	7.5791e-08	1.8442e-06	12	138	191	16377	external side of plasma membrane	CD83|ICAM1|P2RX7|TNF|IL1RL1|DIF|F3|CD276|TLR2|AQP4|TLR4|SPN
5886	9.2584e-08	1.9668e-06	76	3733	191	16377	plasma membrane	GPR83|S100A6|S100A8|PTGS2|SLC20A2|TOLLIP|S100A9|TLR1|TIRAP|TLR2|GJA1|AQP4|TLR4|KCNJ10|TLR5|DDR2|MMP2|TLR7|TLR9|MGC22357|TMEM173|SLC16A1|NOD2|HMOX1|IL1RAP|CEACAM8|TICAM2|TGFA|NOS3|SPN|CD200R1|RECK|IRAK1|ICAM1|BSG|LY96|PTPRU|MMP14|PTPRO|CD83|SIGLEC1|BPI|STYK1|TNFSF13B|XPR1|F3|RAGE|IL1R1|TNF|TMED1|BAI2|SCARB1|SCARB2|GABRE|IL6|OLR1|LGALS3|IL1RL1|IL1RL2|DIF|CD276|MCAM|AGER|CD180|S100A12|MHC|SLC16A3|LY…
44459	9.879e-08	1.9668e-06	50	2001	191	16377	plasma membrane part	S100A6|PTGS2|SLC20A2|TOLLIP|TLR1|TLR2|GJA1|AQP4|KCNJ10|TLR4|DDR2|TLR9|MGC22357|HMOX1|CEACAM8|IL1RAP|NOS3|SPN|ICAM1|IRAK1|PTPRU|MMP14|PTPRO|CD83|BPI|XPR1|F3|RAGE|IL1R1|TNF|SCARB1|SCARB2|GABRE|IL6|OLR1|IL1RL1|DIF|IL1RL2|CD276|AGER|MHC|SLC16A3|P2RX7|LYVE1|TNFSF11|SLC16A7|SLC16A8|HBEGF|CD200|SELE
45121	1.7664e-07	3.2237e-06	12	149	191	16377	membrane raft	P2RX7|BSG|TNF|PTGS2|HMOX1|DIF|GJA1|SCARB1|TLR4|NOS3|SELE|CD14
32009	1.5618e-06	2.631e-05	3	3	191	16377	early phagosome	UNC93B1|TLR7|TLR9
46696	6.1934e-06	9.6883e-05	3	4	191	16377	lipopolysaccharide receptor complex	LY96|TLR4|CD14
45335	3.7887e-05	0.00055315	4	17	191	16377	phagocytic vesicle	TLR1|UNC93B1|TLR7|TLR9
45323	0.00013531	0.0017432	2	2	191	16377	interleukin-1 receptor complex	IRAK1|TOLLIP
35354	0.00013531	0.0017432	2	2	191	16377	Toll-like receptor 1-Toll-like receptor 2 protein complex	TLR1|TLR2
9925	0.00021922	0.0026672	4	26	191	16377	basal plasma membrane	MGC22357|SLC16A8|RAGE|AGER
5901	0.00023342	0.0026905	5	48	191	16377	caveola	PTGS2|HMOX1|SCARB1|NOS3|SELE
45178	0.00038749	0.004243	4	30	191	16377	basal part of cell	MGC22357|SLC16A8|RAGE|AGER
1891	0.00079945	0.0083371	2	4	191	16377	phagocytic cup	TNF|DIF
31224	0.0013202	0.013142	83	5378	191	16377	intrinsic to membrane	GPR83|SPG7|TSPO|SLC20A2|TOLLIP|TLR1|TIRAP|TLR2|GJA1|AQP4|TLR4|KCNJ10|TLR5|DDR2|TLR7|TLR8|TLR9|MGC22357|TMEM173|SLC16A1|MYD88|IL1RAP|CEACAM8|TICAM2|TGFA|SLC25A26|SPN|CD200R1|RECK|IRAK1|ICAM1|BSG|LY96|CCDC47|PTPRU|MMP14|PTPRO|SIGIRR|CD83|SIGLEC1|BPI|STYK1|TNFSF13B|XPR1|F3|RAGE|GLG1|IL1R2|IL1R1|TNF|UNC93B1|SNN|TMED4|TMED1|BAI2|SCARB1|SCARB2|MEST|GABRE|ODC1|IL6|OLR1|IL1RL1|IL1RL2|DIF|CD276|AREGB|MCAM…
43235	0.0017437	0.016603	6	109	191	16377	receptor complex	IRAK1|IL6|LY96|TOLLIP|TLR4|CD14
267	0.0036589	0.033387	23	1078	191	16377	cell fraction	RECK|TNFRSF6B|OLR1|PTGS2|SLC20A2|CCDC47|S100A12|SOD2|IL17C|SLC16A3|HSP90B1|LYVE1|P2RX7|SLC16A1|TNFSF13B|SLC16A7|HMOX1|F3|SLC16A8|AVEN|SCARB1|NOS3|SCARB2
