# Supplementary material for: Network-Based Approach to Identify Potential Targets and Drugs that Promote Neuroprotection and Neurorepair in Acute Ischemic Stroke
Source: Sci Rep. 2017 Jan 5;7:40137. doi: 10.1038/srep40137 (PMC5215297; doi:10.1038/srep40137)
Supplement: Supplementary Dataset 5 [file srep40137-s5.zip › srep40137-s5/srep40137-s12.xls]

## Sheet: BP
GO-ID	p-value	corr p-value	x	n	X	N	Description	Genes in test set
2376	4.2309e-26	4.3445e-23	49	946	124	14292	immune system process	FLJ60820|IL27RA|IL19|FASLG|IL13|IL15|IL10|IL11|PGLYRP2|IFNG|LBP|EBI3|EGR1|AVP|IL18RAP|PRG3|IL27|CHST4|IL21|JUNB|OSM|CD34|CD40LG|IL12A|IL12B|CSF3|CSF2|KITLG|FHL5|LIF|ARG1|IL23A|THPO|EPO|IL4|SELP|IL18R1|IL3|TLR10|TNFSF4|IL5|FLT3|IL7|IL9|FOXP3|ETS1|AIRE|DMBT1|IL2
8284	4.9595e-26	4.3445e-23	37	458	124	14292	positive regulation of cell proliferation	CSF3|CSF2|IL13|FASLG|KITLG|IL15|IL11|FLT3LG|LIF|IL12RB2|IL12RB1|HLX|IFNG|EBI3|EPO|THPO|IL4|IL3|AVP|IL5|TNFSF4|IL7|FLT3|EGR4|IL27|IL9|STAT1|IL21|CLEC11A|OSM|CNTF|ATF3|CD40LG|JUN|IL12A|IL12B|IL2
42127	2.7764e-23	1.6214e-20	44	846	124	14292	regulation of cell proliferation	CSF3|CSF2|IGFBP7|KITLG|IL13|FASLG|IL15|IL10|IL11|FLT3LG|STAT6|LIF|IL12RB2|IL12RB1|HLX|IFNG|EBI3|EPO|THPO|IL4|IL3|AVP|IL5|TNFSF4|IL7|FLT3|EGR4|IL27|IL9|STAT1|IL21|FOXP3|CLEC11A|OSM|CNTF|ATF3|BTG2|CD40LG|ETS1|JUN|IL12A|IL12B|SCGB3A1|IL2
6955	1.8511e-22	8.108e-20	38	619	124	14292	immune response	CSF3|CSF2|FLJ60820|IL27RA|IL19|IL13|FASLG|FHL5|IL15|IL10|LIF|ARG1|IL23A|PGLYRP2|LBP|EBI3|IL4|IL3|IL18R1|TLR10|AVP|IL5|TNFSF4|IL18RAP|PRG3|IL7|IL27|IL9|CHST4|IL21|OSM|CD40LG|ETS1|AIRE|IL12A|IL12B|IL2|DMBT1
50865	1.9914e-21	6.9779e-19	24	191	124	14292	regulation of cell activation	IL4|SELP|IL5|IL27RA|IL7|FLT3|IL27|TBX21|IL13|FHL5|IL15|IL21|FOXP3|IL10|STAT6|CD40LG|CNR1|HLX|IFNG|IL12A|IL12B|LBP|EBI3|IL2
2694	8.7659e-21	2.5596e-18	23	179	124	14292	regulation of leukocyte activation	IL4|IL5|IL27RA|IL7|FLT3|IL27|TBX21|IL13|FHL5|IL15|IL21|FOXP3|IL10|STAT6|CD40LG|CNR1|HLX|IFNG|IL12A|IL12B|LBP|EBI3|IL2
2682	1.8669e-20	4.6726e-18	31	424	124	14292	regulation of immune system process	FLJ60820|IL27RA|TBX21|IL13|KITLG|FHL5|IL15|IL10|LIF|STAT6|CNR1|HLX|IFNG|LBP|EBI3|IL4|SELP|IL5|TNFSF4|IL7|FLT3|MAFB|IL27|FOXP3|IL21|CD40LG|ETS1|JUN|IL12A|IL12B|IL2
2697	9.2914e-19	2.0348e-16	18	105	124	14292	regulation of immune effector process	IL4|TNFSF4|IL27RA|IL27|TBX21|IL13|FHL5|IL15|IL21|FOXP3|IL10|STAT6|CD40LG|IFNG|IL12A|LBP|IL12B|IL2
51249	4.3278e-18	8.0778e-16	20	157	124	14292	regulation of lymphocyte activation	IL4|IL5|IL27RA|IL7|FLT3|IL27|TBX21|IL13|IL15|IL21|FOXP3|IL10|STAT6|CD40LG|HLX|IFNG|IL12A|IL12B|EBI3|IL2
48518	4.6106e-18	8.0778e-16	60	2202	124	14292	positive regulation of biological process	FLJ60820|IL27RA|TBX21|IL19|FASLG|IL13|IL15|IL10|IL11|FLT3LG|FOS|METRN|HLX|IFNG|LBP|PRL|EBI3|EGR1|AVP|PRG3|EGR4|IL27|IL21|JUNB|OSM|BTG2|CD40LG|JUN|IL12A|MAPK9|IL12B|CSF3|CSF2|KITLG|LIF|IL12RB2|STAT6|IL12RB1|CNR1|NFATC2|NFATC3|THPO|EPO|IL4|IL3|SELP|IL5|TNFSF4|IL7|FLT3|MAFB|IL9|STAT1|FOXP3|CLEC11A|STAT3|CNTF|ATF3|ETS1|IL2
48522	6.6296e-18	1.0559e-15	57	1999	124	14292	positive regulation of cellular process	TBX21|IL19|FASLG|IL13|IL15|IL10|FLT3LG|IL11|FOS|METRN|HLX|IFNG|LBP|PRL|EBI3|EGR1|AVP|PRG3|EGR4|IL27|IL21|JUNB|OSM|CD40LG|JUN|IL12A|MAPK9|IL12B|CSF3|CSF2|KITLG|LIF|IL12RB2|STAT6|IL12RB1|CNR1|NFATC2|NFATC3|THPO|EPO|IL4|SELP|IL3|TNFSF4|IL5|IL7|FLT3|MAFB|IL9|STAT1|FOXP3|CLEC11A|STAT3|CNTF|ATF3|ETS1|IL2
51239	7.6252e-17	1.1133e-14	41	1065	124	14292	regulation of multicellular organismal process	IL27RA|TBX21|KITLG|FASLG|IL15|IL10|STAT6|LIF|METRN|CNR1|HLX|RNF128|IFNG|LBP|PRL|EBI3|EPO|IL4|EGR1|SELP|AVP|IL5|TNFSF4|PRG3|IL7|FLT3|MAFB|IL27|IL9|FOXP3|IL21|STAT3|CNTF|ETS1|CD40LG|JUN|NAB2|NAB1|IL12A|IL12B|IL2
46425	1.1093e-16	1.4846e-14	12	36	124	14292	regulation of JAK-STAT cascade	IL4|LIF|IL3|CSF2|CNTF|IL5|IFNG|IL12A|IL21|PRL|IL2|EPO
70663	1.1864e-16	1.4846e-14	16	95	124	14292	regulation of leukocyte proliferation	IL4|IL5|IL7|IL27|IL13|KITLG|IL15|IL21|FOXP3|IL10|CD40LG|IFNG|IL12A|IL12B|EBI3|IL2
46427	1.5474e-16	1.8073e-14	11	27	124	14292	positive regulation of JAK-STAT cascade	IL4|LIF|IL3|CSF2|CNTF|IL5|IFNG|IL12A|PRL|IL2|EPO
50867	3.0161e-16	3.3027e-14	17	121	124	14292	positive regulation of cell activation	IL4|SELP|IL5|IL7|TBX21|IL13|IL15|IL21|STAT6|CD40LG|HLX|IFNG|IL12A|LBP|IL12B|EBI3|IL2
2700	4.8093e-16	4.9564e-14	12	40	124	14292	regulation of production of molecular mediator of immune response	IL4|STAT6|TNFSF4|IL27RA|CD40LG|TBX21|IFNG|IL13|FOXP3|IL21|IL10|IL2
6952	9.2963e-16	8.5981e-14	31	619	124	14292	defense response	FLJ60820|IL27RA|IL13|IL15|IL10|REG3A|FOS|IFNA1|IL23A|PGLYRP2|IFNG|LBP|NFATC3|IL4|SELP|IL18R1|TLR10|AVP|IL5|TNFSF4|IL18RAP|RNASE3|IL27|IL9|CHST4|IL21|STAT3|CD40LG|IL12A|FAIM3|DMBT1
50776	9.3244e-16	8.5981e-14	21	235	124	14292	regulation of immune response	IL4|FLJ60820|TNFSF4|IL27RA|IL27|TBX21|IL13|FHL5|IL15|IL21|FOXP3|IL10|STAT6|CD40LG|CNR1|HLX|IFNG|IL12A|IL12B|LBP|IL2
50731	1.8845e-15	1.6508e-13	13	58	124	14292	positive regulation of peptidyl-tyrosine phosphorylation	IL4|CSF2|IL3|IL5|KITLG|IL11|LIF|OSM|CNTF|IFNG|IL12A|EPO|IL2
50670	2.209e-15	1.8429e-13	15	93	124	14292	regulation of lymphocyte proliferation	IL4|IL5|IL7|IL27|IL13|IL15|IL21|FOXP3|IL10|CD40LG|IFNG|IL12A|IL12B|EBI3|IL2
32944	2.6096e-15	2.0782e-13	15	94	124	14292	regulation of mononuclear cell proliferation	IL4|IL5|IL7|IL27|IL13|IL15|IL21|FOXP3|IL10|CD40LG|IFNG|IL12A|IL12B|EBI3|IL2
2637	2.9588e-15	2.2538e-13	10	24	124	14292	regulation of immunoglobulin production	IL4|STAT6|TNFSF4|IL27RA|CD40LG|TBX21|IFNG|IL13|IL10|IL2
2696	3.2133e-15	2.3457e-13	16	116	124	14292	positive regulation of leukocyte activation	IL4|IL5|IL7|TBX21|IL13|IL15|IL21|STAT6|CD40LG|HLX|IFNG|IL12A|LBP|IL12B|EBI3|IL2
50730	3.4279e-15	2.4023e-13	14	77	124	14292	regulation of peptidyl-tyrosine phosphorylation	IL4|CSF2|IL3|IL5|KITLG|IL21|IL11|LIF|OSM|CNTF|IFNG|IL12A|IL2|EPO
70665	1.1524e-14	7.7651e-13	13	66	124	14292	positive regulation of leukocyte proliferation	IL4|IL5|IL7|IL13|KITLG|IL15|IL21|CD40LG|IFNG|IL12A|IL12B|EBI3|IL2
50864	1.2615e-14	8.186e-13	12	51	124	14292	regulation of B cell activation	IL4|STAT6|IL5|IL27RA|IL7|FLT3|CD40LG|TBX21|IFNG|IL13|IL10|IL2
51251	1.4436e-14	9.033e-13	15	105	124	14292	positive regulation of lymphocyte activation	IL4|IL5|IL7|TBX21|IL13|IL15|IL21|STAT6|CD40LG|HLX|IFNG|IL12A|IL12B|EBI3|IL2
42509	4.3388e-14	2.6213e-12	10	30	124	14292	regulation of tyrosine phosphorylation of STAT protein	IL4|LIF|IL3|CSF2|CNTF|IFNG|IL12A|IL21|IL2|EPO
10557	6.7322e-14	3.9316e-12	30	674	124	14292	positive regulation of macromolecule biosynthetic process	CSF2|KITLG|IL10|IL11|LIF|STAT6|FOS|IFNG|NFATC2|NFATC3|EBI3|EPO|EGR1|IL4|IL3|IL5|PRG3|MAFB|IL27|IL9|FOXP3|IL21|STAT3|JUNB|OSM|ETS1|CD40LG|JUN|IL12B|IL2
10604	7.1364e-14	4.0332e-12	35	940	124	14292	positive regulation of macromolecule metabolic process	CSF2|TBX21|KITLG|IL10|IL11|LIF|STAT6|FOS|IFNG|NFATC2|NFATC3|EBI3|EPO|IL4|EGR1|IL3|AVP|IL5|PRG3|MAFB|IL27|IL9|FOXP3|IL21|STAT3|JUNB|OSM|CNTF|CD40LG|ETS1|JUN|IL12A|MAPK9|IL12B|IL2
9891	8.3587e-14	4.456e-12	31	730	124	14292	positive regulation of biosynthetic process	CSF2|KITLG|IL10|IL11|LIF|STAT6|FOS|IFNG|NFATC2|NFATC3|EBI3|EPO|IL4|EGR1|IL3|AVP|IL5|PRG3|MAFB|IL27|IL9|FOXP3|IL21|STAT3|JUNB|OSM|ETS1|CD40LG|JUN|IL12B|IL2
2703	8.3932e-14	4.456e-12	12	59	124	14292	regulation of leukocyte mediated immunity	IL4|STAT6|IL27RA|TBX21|IFNG|IL12A|FHL5|IL12B|FOXP3|IL21|IL10|IL2
2684	1.2103e-13	6.2366e-12	20	265	124	14292	positive regulation of immune system process	IL4|SELP|FLJ60820|IL5|IL27RA|IL7|TBX21|IL13|IL15|IL21|STAT6|CD40LG|CNR1|HLX|IFNG|IL12A|IL12B|LBP|EBI3|IL2
45321	1.301e-13	6.3651e-12	19	233	124	14292	leukocyte activation	IL4|EGR1|FLJ60820|CSF2|AVP|TNFSF4|PRG3|IL7|FLT3|FHL5|IL15|FOXP3|IL10|IL11|IL23A|CD40LG|LBP|IL12B|IL2
9893	1.3079e-13	6.3651e-12	36	1017	124	14292	positive regulation of metabolic process	CSF2|TBX21|KITLG|IL10|IL11|STAT6|LIF|FOS|IFNG|LBP|NFATC2|NFATC3|EBI3|EPO|IL4|EGR1|IL3|AVP|IL5|PRG3|MAFB|IL27|IL9|FOXP3|IL21|STAT3|JUNB|OSM|CNTF|CD40LG|ETS1|JUN|IL12A|MAPK9|IL12B|IL2
42531	1.5314e-13	7.2514e-12	9	23	124	14292	positive regulation of tyrosine phosphorylation of STAT protein	IL4|LIF|IL3|CSF2|CNTF|IFNG|IL12A|IL2|EPO
50671	2.3744e-13	1.0924e-11	12	64	124	14292	positive regulation of lymphocyte proliferation	IL4|IL5|IL7|CD40LG|IFNG|IL12A|IL13|IL12B|IL15|IL21|EBI3|IL2
1775	2.4317e-13	1.0924e-11	20	275	124	14292	cell activation	IL4|EGR1|FLJ60820|CSF2|AVP|TNFSF4|PRG3|IL7|FLT3|FHL5|IL15|FOXP3|IL10|IL11|CNTF|IL23A|CD40LG|LBP|IL12B|IL2
32946	2.8909e-13	1.2662e-11	12	65	124	14292	positive regulation of mononuclear cell proliferation	IL4|IL5|IL7|CD40LG|IFNG|IL12A|IL13|IL12B|IL15|IL21|EBI3|IL2
31328	3.6143e-13	1.5277e-11	30	719	124	14292	positive regulation of cellular biosynthetic process	CSF2|KITLG|IL10|IL11|LIF|STAT6|FOS|IFNG|NFATC2|NFATC3|EBI3|EPO|EGR1|IL4|IL3|AVP|IL5|PRG3|MAFB|IL27|IL9|FOXP3|IL21|STAT3|JUNB|OSM|ETS1|JUN|IL12B|IL2
2706	3.7496e-13	1.5277e-11	11	50	124	14292	regulation of lymphocyte mediated immunity	IL4|STAT6|IL27RA|TBX21|IFNG|IL12A|IL12B|FOXP3|IL21|IL10|IL2
2822	3.7496e-13	1.5277e-11	11	50	124	14292	regulation of adaptive immune response based on somatic recombination of immune receptors built from immunoglobulin superfamily domains	IL4|STAT6|IL27RA|HLX|TBX21|IL27|IFNG|IL12A|FOXP3|IL10|IL2
2819	4.746e-13	1.8898e-11	11	51	124	14292	regulation of adaptive immune response	IL4|STAT6|IL27RA|HLX|TBX21|IL27|IFNG|IL12A|FOXP3|IL10|IL2
50789	5.2928e-13	2.0607e-11	96	6547	124	14292	regulation of biological process	FLJ60820|POU6F1|IL27RA|TBX21|IGFBP7|IL19|IL13|FASLG|IL15|IL10|IL11|FLT3LG|BATF|FOS|METRN|PLEKHB1|MAZ|DIRAS3|HLX|IFNG|LBP|PRL|EBI3|AGAP3|EGR1|BATF3|AVP|EGR3|IL18RAP|BATF2|PRG3|EGR4|IL27|ZHX2|IL21|JUNB|OSM|KRBA2|BTG2|CD40LG|NAB2|JUN|NAB1|GADD45G|IL12A|FAIM3|MAPK9|IL12B|SCGB3A1|GADD45B|CSF3|CSF2|USP6|CREM|KITLG|FHL5|STAT6|LIF|IL12RB2|NPAS1|STAT4|TSC22D3|IL12RB1|CNR1|RNF128|NFATC2|IQSEC3|NFATC3|EPO|N…
50896	5.9729e-13	2.2749e-11	69	3627	124	14292	response to stimulus	FLJ60820|IL27RA|IGFBP7|IL19|IL13|FASLG|IL15|IL10|IL11|REG3A|FOS|PLEKHB1|PGLYRP2|IFNG|LBP|EBI3|EGR1|AVP|IL18RAP|PRG3|IL27|CHST4|IL21|JUNB|OSM|BTG2|CD40LG|JUN|GADD45G|IL12A|MAPK9|FAIM3|IL12B|GADD45B|CSF3|CSF2|FHL5|ABCA3|LIF|IL12RB2|STAT6|NPAS1|ARG1|TSC22D3|IFNA1|IL23A|EPX|CNR1|NFATC3|EPO|THPO|IL4|IL3|IL18R1|SELP|TLR10|IL5|RNASE2|TNFSF4|RNASE3|FSCN2|IL7|IL9|STAT1|STAT3|ETS1|AIRE|IL2|DMBT1
50794	8.3768e-13	3.1226e-11	93	6217	124	14292	regulation of cellular process	POU6F1|IL27RA|TBX21|IGFBP7|IL19|IL13|FASLG|IL15|IL10|IL11|FLT3LG|BATF|FOS|METRN|PLEKHB1|MAZ|DIRAS3|HLX|IFNG|LBP|PRL|EBI3|AGAP3|EGR1|BATF3|EGR3|AVP|IL18RAP|BATF2|PRG3|EGR4|IL27|ZHX2|IL21|JUNB|OSM|KRBA2|BTG2|CD40LG|JUN|NAB1|GADD45G|IL12A|FAIM3|MAPK9|IL12B|SCGB3A1|GADD45B|CSF3|CSF2|USP6|CREM|KITLG|FHL5|STAT6|LIF|IL12RB2|NPAS1|STAT4|TSC22D3|IL12RB1|CNR1|RNF128|NFATC2|IQSEC3|NFATC3|EPO|NFATC1|THPO|MAF…
9617	1.3144e-12	4.7977e-11	18	231	124	14292	response to bacterium	SELP|FLJ60820|RNASE3|IL27RA|FASLG|STAT1|IL10|IL12RB2|FOS|PGLYRP2|JUN|CNR1|IFNG|IL12A|LBP|DMBT1|EPO|THPO
45191	2.3833e-12	8.5215e-11	7	12	124	14292	regulation of isotype switching	IL4|STAT6|IL27RA|TBX21|IFNG|IL10|IL2
6954	2.866e-12	1.0042e-10	20	314	124	14292	inflammatory response	SELP|TLR10|AVP|IL5|TNFSF4|IL18RAP|IL27|IL9|IL13|CHST4|IL15|IL21|STAT3|IL10|REG3A|FOS|IL23A|CD40LG|LBP|NFATC3
51707	3.3715e-12	1.1582e-10	21	356	124	14292	response to other organism	SELP|FLJ60820|AVP|RNASE3|IL27RA|FASLG|STAT1|IL10|IL12RB2|FOS|IFNA1|IL23A|PGLYRP2|JUN|CNR1|IFNG|IL12A|LBP|DMBT1|EPO|THPO
32649	3.5645e-12	1.201e-10	9	31	124	14292	regulation of interferon-gamma production	AVP|IL27RA|CD40LG|IL27|IL12A|IL12B|FOXP3|IL21|EBI3
31325	4.6218e-12	1.5278e-10	33	965	124	14292	positive regulation of cellular metabolic process	CSF2|TBX21|KITLG|IL10|IL11|LIF|STAT6|FOS|IFNG|NFATC2|NFATC3|EBI3|EPO|IL4|EGR1|IL3|AVP|IL5|PRG3|MAFB|IL27|IL9|FOXP3|IL21|STAT3|JUNB|OSM|CNTF|ETS1|JUN|IL12A|IL12B|IL2
6950	5.9141e-12	1.9188e-10	45	1768	124	14292	response to stress	FLJ60820|IL27RA|IGFBP7|IL13|FASLG|IL15|IL10|IL11|REG3A|FOS|TSC22D3|IFNA1|IL23A|EPX|PGLYRP2|CNR1|IFNG|LBP|NFATC3|EPO|IL4|IL18R1|SELP|TLR10|AVP|IL5|TNFSF4|IL18RAP|RNASE3|IL27|IL9|CHST4|STAT1|IL21|STAT3|OSM|BTG2|CD40LG|JUN|GADD45G|IL12A|FAIM3|MAPK9|GADD45B|DMBT1
65007	9.0906e-12	2.8958e-10	97	6936	124	14292	biological regulation	IL19|IL13|IL15|IL10|IL11|BATF|DIRAS3|IFNG|EBI3|IL27|ZHX2|IL21|JUNB|KRBA2|CD40LG|JUN|MAPK9|IL12RB2|LIF|IL12RB1|CNR1|IQSEC3|TLR10|MAFB|FOXP3|ZNF320|ATF3|TXNDC17|DMTF1|ETS1|PPIA|AIRE|POU6F1|FLJ60820|IL27RA|IGFBP7|TBX21|FASLG|FLT3LG|FOS|METRN|MAZ|PLEKHB1|HLX|LBP|PRL|AGAP3|BATF3|EGR1|EGR3|AVP|BATF2|IL18RAP|PRG3|EGR4|OSM|BTG2|NAB2|GADD45G|NAB1|IL12A|FAIM3|SCGB3A1|IL12B|GADD45B|CSF3|USP6|CSF2|CREM|KITLG…
42129	9.5956e-12	3.0021e-10	11	66	124	14292	regulation of T cell proliferation	IL4|IL27|IFNG|IL12A|IL12B|IL15|FOXP3|IL21|EBI3|IL10|IL2
48583	1.7635e-11	5.4205e-10	24	524	124	14292	regulation of response to stimulus	IL4|SELP|FLJ60820|TNFSF4|IL27RA|IL27|TBX21|IL13|FHL5|IL15|IL21|FOXP3|IL10|STAT6|OSM|CNTF|CD40LG|CNR1|HLX|IFNG|IL12A|IL12B|LBP|IL2
1817	1.845e-11	5.5732e-10	16	201	124	14292	regulation of cytokine production	AVP|TNFSF4|IL27RA|PRG3|IL27|IL9|IL21|FOXP3|IL10|CD40LG|RNF128|IFNG|IL12A|LBP|IL12B|EBI3
50871	2.1057e-11	6.2528e-10	9	37	124	14292	positive regulation of B cell activation	IL4|STAT6|IL5|IL7|CD40LG|TBX21|IFNG|IL13|IL2
50793	2.321e-11	6.7772e-10	29	791	124	14292	regulation of developmental process	CSF2|IL27RA|TBX21|FASLG|KITLG|IL15|IL10|LIF|STAT6|METRN|CNR1|HLX|IFNG|EPO|IL4|IL5|IL7|FLT3|MAFB|IL27|IL21|JUNB|CNTF|ETS1|JUN|NAB2|NAB1|MAPK9|IL2
19222	2.8428e-11	8.165e-10	69	3916	124	14292	regulation of metabolic process	POU6F1|IL27RA|TBX21|IGFBP7|IL10|IL11|BATF|FOS|MAZ|DIRAS3|HLX|IFNG|LBP|EBI3|AGAP3|EGR1|BATF3|EGR3|AVP|BATF2|PRG3|IL27|ZHX2|IL21|JUNB|OSM|KRBA2|BTG2|CD40LG|JUN|GADD45G|NAB1|IL12A|MAPK9|IL12B|GADD45B|USP6|CSF2|CREM|KITLG|STAT6|LIF|NPAS1|STAT4|TSC22D3|CNR1|RNF128|NFATC2|NFATC3|EPO|NFATC1|MAF|IL4|IL3|IL5|TNFSF4|IL7|MAFB|IL9|STAT1|FOXP3|ZNF320|STAT3|CNTF|ATF3|DMTF1|ETS1|AIRE|IL2
1934	3.335e-11	9.4241e-10	13	120	124	14292	positive regulation of protein amino acid phosphorylation	IL4|CSF2|IL3|IL5|KITLG|IL11|LIF|OSM|CNTF|IFNG|IL12A|EPO|IL2
50863	3.7094e-11	1.0316e-09	13	121	124	14292	regulation of T cell activation	IL4|IL7|IL27|IL15|IL21|FOXP3|IL10|HLX|IFNG|IL12A|IL12B|EBI3|IL2
10628	5.3636e-11	1.4683e-09	25	603	124	14292	positive regulation of gene expression	CSF2|IL10|IL11|LIF|STAT6|FOS|IFNG|NFATC2|NFATC3|EPO|EGR1|IL4|IL3|AVP|IL5|MAFB|FOXP3|IL21|JUNB|STAT3|OSM|ETS1|JUN|MAPK9|IL2
45935	5.5893e-11	1.5065e-09	26	656	124	14292	positive regulation of nucleobase, nucleoside, nucleotide and nucleic acid metabolic process	CSF2|TBX21|KITLG|IL10|IL11|LIF|STAT6|FOS|IFNG|NFATC2|NFATC3|EPO|EGR1|IL4|IL3|AVP|IL5|MAFB|FOXP3|IL21|JUNB|STAT3|OSM|ETS1|JUN|IL2
46649	6.8301e-11	1.7999e-09	15	186	124	14292	lymphocyte activation	EGR1|IL4|FLJ60820|AVP|TNFSF4|IL7|FLT3|IL15|FOXP3|IL10|IL11|IL23A|CD40LG|IL12B|IL2
2521	6.8833e-11	1.7999e-09	13	127	124	14292	leukocyte differentiation	EGR1|CSF3|IL4|CSF2|FLT3|IL7|IL15|IL10|JUNB|IL11|CD40LG|IL12B|IL2
42327	1.0209e-10	2.6302e-09	13	131	124	14292	positive regulation of phosphorylation	IL4|CSF2|IL3|IL5|KITLG|IL11|LIF|OSM|CNTF|IFNG|IL12A|EPO|IL2
51173	1.1148e-10	2.8307e-09	26	677	124	14292	positive regulation of nitrogen compound metabolic process	CSF2|TBX21|KITLG|IL10|IL11|LIF|STAT6|FOS|IFNG|NFATC2|NFATC3|EPO|EGR1|IL4|IL3|AVP|IL5|MAFB|FOXP3|IL21|JUNB|STAT3|OSM|ETS1|JUN|IL2
60255	1.334e-10	3.3091e-09	62	3374	124	14292	regulation of macromolecule metabolic process	POU6F1|IL27RA|TBX21|IL10|IL11|BATF|FOS|MAZ|DIRAS3|HLX|IFNG|EBI3|EGR1|BATF3|EGR3|AVP|BATF2|PRG3|IL27|ZHX2|IL21|JUNB|OSM|KRBA2|BTG2|CD40LG|JUN|NAB1|IL12A|MAPK9|IL12B|CSF2|CREM|KITLG|LIF|STAT6|NPAS1|TSC22D3|STAT4|RNF128|NFATC2|NFATC3|EPO|NFATC1|MAF|IL4|IL3|IL5|TNFSF4|IL7|MAFB|IL9|STAT1|FOXP3|ZNF320|STAT3|CNTF|ATF3|DMTF1|ETS1|AIRE|IL2
45937	1.3599e-10	3.3091e-09	13	134	124	14292	positive regulation of phosphate metabolic process	IL4|CSF2|IL3|IL5|KITLG|IL11|LIF|OSM|CNTF|IFNG|IL12A|EPO|IL2
10562	1.3599e-10	3.3091e-09	13	134	124	14292	positive regulation of phosphorus metabolic process	IL4|CSF2|IL3|IL5|KITLG|IL11|LIF|OSM|CNTF|IFNG|IL12A|EPO|IL2
30097	1.5926e-10	3.8223e-09	16	232	124	14292	hemopoiesis	EGR1|CSF3|IL4|CSF2|IL7|FLT3|KITLG|IL15|IL10|JUNB|IL11|CD40LG|IL12B|IL2|THPO|EPO
51054	1.7076e-10	4.0429e-09	10	64	124	14292	positive regulation of DNA metabolic process	IL4|STAT6|IL3|CSF2|TBX21|JUN|IFNG|KITLG|IL2|EPO
9607	2.2986e-10	5.342e-09	21	446	124	14292	response to biotic stimulus	SELP|FLJ60820|AVP|RNASE3|IL27RA|FASLG|STAT1|IL10|IL12RB2|FOS|IFNA1|IL23A|PGLYRP2|JUN|CNR1|IFNG|IL12A|LBP|DMBT1|EPO|THPO
10556	2.3173e-10	5.342e-09	56	2876	124	14292	regulation of macromolecule biosynthetic process	POU6F1|TBX21|IL10|IL11|BATF|FOS|MAZ|HLX|IFNG|EBI3|EGR1|BATF3|EGR3|AVP|BATF2|PRG3|IL27|ZHX2|IL21|JUNB|OSM|KRBA2|BTG2|CD40LG|JUN|NAB1|IL12B|CSF2|CREM|KITLG|LIF|STAT6|NPAS1|TSC22D3|STAT4|RNF128|NFATC2|NFATC3|NFATC1|EPO|IL4|MAF|IL3|IL5|TNFSF4|MAFB|IL9|STAT1|FOXP3|ZNF320|STAT3|ATF3|DMTF1|ETS1|AIRE|IL2
2712	3.2799e-10	7.3671e-09	7	21	124	14292	regulation of B cell mediated immunity	IL4|STAT6|IL27RA|TBX21|IFNG|IL10|IL2
2889	3.2799e-10	7.3671e-09	7	21	124	14292	regulation of immunoglobulin mediated immune response	IL4|STAT6|IL27RA|TBX21|IFNG|IL10|IL2
32496	3.4059e-10	7.5534e-09	12	116	124	14292	response to lipopolysaccharide	IL12RB2|SELP|FOS|CNR1|JUN|IL12A|FASLG|LBP|STAT1|IL10|EPO|THPO
51704	5.092e-10	1.1152e-08	27	783	124	14292	multi-organism process	FLJ60820|IL27RA|IGFBP7|FASLG|IL10|LIF|IL12RB2|FOS|IFNA1|IL23A|CNR1|PGLYRP2|IFNG|LBP|PRL|THPO|EPO|SELP|AVP|RNASE3|STAT1|STAT3|JUNB|PPIA|JUN|IL12A|DMBT1
1932	5.9992e-10	1.2976e-08	15	217	124	14292	regulation of protein amino acid phosphorylation	IL4|CSF2|IL3|IL5|KITLG|IL21|IL11|LIF|OSM|CNTF|JUN|IFNG|IL12A|IL2|EPO
45597	6.4285e-10	1.3735e-08	16	255	124	14292	positive regulation of cell differentiation	CSF2|IL5|IL7|KITLG|IL21|JUNB|LIF|METRN|CNTF|ETS1|JUN|HLX|IFNG|MAPK9|IL2|EPO
9889	6.679e-10	1.4098e-08	57	3043	124	14292	regulation of biosynthetic process	POU6F1|IGFBP7|TBX21|IL10|IL11|BATF|FOS|MAZ|HLX|IFNG|EBI3|EGR1|BATF3|EGR3|AVP|BATF2|PRG3|IL27|ZHX2|IL21|JUNB|OSM|KRBA2|BTG2|CD40LG|JUN|NAB1|IL12B|CSF2|CREM|KITLG|LIF|STAT6|NPAS1|TSC22D3|STAT4|RNF128|NFATC2|NFATC3|NFATC1|EPO|MAF|IL4|IL3|IL5|TNFSF4|MAFB|IL9|STAT1|FOXP3|ZNF320|STAT3|ATF3|DMTF1|ETS1|AIRE|IL2
6355	7.2659e-10	1.5155e-08	42	1807	124	14292	regulation of transcription, DNA-dependent	POU6F1|CREM|TBX21|IL10|IL11|STAT6|LIF|BATF|NPAS1|FOS|STAT4|TSC22D3|HLX|IFNG|NFATC2|NFATC3|EPO|NFATC1|MAF|IL4|EGR1|BATF3|IL5|TNFSF4|BATF2|MAFB|ZHX2|STAT1|FOXP3|ZNF320|IL21|STAT3|JUNB|OSM|KRBA2|ATF3|ETS1|DMTF1|JUN|NAB1|AIRE|IL2
48534	7.6288e-10	1.5724e-08	16	258	124	14292	hemopoietic or lymphoid organ development	EGR1|CSF3|IL4|CSF2|IL7|FLT3|KITLG|IL15|IL10|JUNB|IL11|CD40LG|IL12B|IL2|THPO|EPO
48302	9.3899e-10	1.9129e-08	5	7	124	14292	regulation of isotype switching to IgG isotypes	IL4|IL27RA|TBX21|IFNG|IL2
2237	9.8279e-10	1.9791e-08	12	127	124	14292	response to molecule of bacterial origin	IL12RB2|SELP|FOS|CNR1|JUN|IL12A|FASLG|LBP|STAT1|IL10|EPO|THPO
31323	1.1004e-09	2.1899e-08	64	3733	124	14292	regulation of cellular metabolic process	POU6F1|IL27RA|TBX21|IL10|IL11|BATF|FOS|MAZ|DIRAS3|HLX|IFNG|EBI3|AGAP3|EGR1|BATF3|EGR3|AVP|BATF2|PRG3|IL27|ZHX2|IL21|JUNB|OSM|KRBA2|BTG2|JUN|GADD45G|NAB1|IL12A|IL12B|GADD45B|USP6|CSF2|CREM|KITLG|LIF|STAT6|NPAS1|TSC22D3|STAT4|CNR1|RNF128|NFATC2|NFATC3|EPO|NFATC1|MAF|IL4|IL3|IL5|TNFSF4|MAFB|IL9|STAT1|FOXP3|ZNF320|STAT3|CNTF|ATF3|DMTF1|ETS1|AIRE|IL2
50870	1.125e-09	2.1899e-08	10	77	124	14292	positive regulation of T cell activation	IL4|IL7|HLX|IFNG|IL12A|IL12B|IL15|IL21|EBI3|IL2
42035	1.125e-09	2.1899e-08	10	77	124	14292	regulation of cytokine biosynthetic process	PRG3|IL27|IL9|RNF128|IFNG|IL12B|FOXP3|IL21|EBI3|IL10
9611	1.2128e-09	2.3349e-08	22	539	124	14292	response to wounding	SELP|TLR10|AVP|IL5|TNFSF4|IL18RAP|IL27|IL9|IL13|CHST4|IL15|IL21|STAT3|IL10|IL11|REG3A|FOS|IL23A|CD40LG|LBP|NFATC3|EPO
51052	1.2888e-09	2.4543e-08	12	130	124	14292	regulation of DNA metabolic process	IL4|STAT6|IL3|CSF2|IL27RA|TBX21|JUN|IFNG|KITLG|IL10|IL2|EPO
51252	1.6572e-09	3.1219e-08	42	1856	124	14292	regulation of RNA metabolic process	POU6F1|CREM|TBX21|IL10|IL11|STAT6|LIF|BATF|NPAS1|FOS|STAT4|TSC22D3|HLX|IFNG|NFATC2|NFATC3|EPO|NFATC1|MAF|IL4|EGR1|BATF3|IL5|TNFSF4|BATF2|MAFB|ZHX2|STAT1|FOXP3|ZNF320|IL21|STAT3|JUNB|OSM|KRBA2|ATF3|ETS1|DMTF1|JUN|NAB1|AIRE|IL2
45893	1.8224e-09	3.3768e-08	21	500	124	14292	positive regulation of transcription, DNA-dependent	IL4|EGR1|IL5|MAFB|IL21|FOXP3|STAT3|IL10|JUNB|IL11|STAT6|LIF|OSM|FOS|ETS1|JUN|IFNG|NFATC2|NFATC3|IL2|EPO
2520	1.831e-09	3.3768e-08	16	274	124	14292	immune system development	EGR1|CSF3|IL4|CSF2|IL7|FLT3|KITLG|IL15|IL10|JUNB|IL11|CD40LG|IL12B|IL2|THPO|EPO
45595	1.9532e-09	3.5645e-08	22	553	124	14292	regulation of cell differentiation	IL4|CSF2|IL5|IL7|FLT3|MAFB|IL27|KITLG|IL15|IL21|JUNB|LIF|METRN|CNTF|ETS1|JUN|CNR1|HLX|IFNG|MAPK9|IL2|EPO
51254	2.2553e-09	4.0735e-08	21	506	124	14292	positive regulation of RNA metabolic process	IL4|EGR1|IL5|MAFB|IL21|FOXP3|STAT3|IL10|JUNB|IL11|STAT6|LIF|OSM|FOS|ETS1|JUN|IFNG|NFATC2|NFATC3|IL2|EPO
42102	2.3575e-09	4.2145e-08	8	42	124	14292	positive regulation of T cell proliferation	IL4|IFNG|IL12A|IL12B|IL15|IL21|EBI3|IL2
18	2.3991e-09	4.2458e-08	7	27	124	14292	regulation of DNA recombination	IL4|STAT6|IL27RA|TBX21|IFNG|IL10|IL2
45830	2.4866e-09	4.3565e-08	5	8	124	14292	positive regulation of isotype switching	IL4|STAT6|TBX21|IFNG|IL2
31326	4.8717e-09	8.4508e-08	55	3019	124	14292	regulation of cellular biosynthetic process	POU6F1|TBX21|IL10|IL11|BATF|FOS|MAZ|HLX|IFNG|EBI3|EGR1|BATF3|EGR3|AVP|BATF2|PRG3|IL27|ZHX2|IL21|JUNB|OSM|KRBA2|BTG2|JUN|NAB1|IL12B|CSF2|CREM|KITLG|LIF|STAT6|NPAS1|TSC22D3|STAT4|RNF128|NFATC2|NFATC3|NFATC1|EPO|IL4|MAF|IL3|IL5|TNFSF4|MAFB|IL9|STAT1|FOXP3|ZNF320|STAT3|ATF3|DMTF1|ETS1|AIRE|IL2
45911	5.556e-09	9.5433e-08	5	9	124	14292	positive regulation of DNA recombination	IL4|STAT6|TBX21|IFNG|IL2
42110	6.4015e-09	1.0889e-07	11	119	124	14292	T cell activation	EGR1|FLJ60820|AVP|TNFSF4|IL23A|IL7|FLT3|IL12B|IL15|FOXP3|IL2
10740	7.6068e-09	1.2815e-07	14	222	124	14292	positive regulation of intracellular protein kinase cascade	IL4|CSF2|IL3|IL5|FASLG|IL11|LIF|OSM|CNTF|IFNG|IL12A|PRL|IL2|EPO
30888	8.7725e-09	1.4638e-07	7	32	124	14292	regulation of B cell proliferation	IL4|IL5|IL7|CD40LG|IL13|IL10|IL2
30098	9.0894e-09	1.5023e-07	10	95	124	14292	lymphocyte differentiation	IL4|EGR1|IL7|FLT3|CD40LG|IL12B|IL15|IL10|IL2|IL11
42523	1.1035e-08	1.8069e-07	5	10	124	14292	positive regulation of tyrosine phosphorylation of Stat5 protein	IL4|IL3|CSF2|IL2|EPO
31401	1.2638e-08	2.0501e-07	14	231	124	14292	positive regulation of protein modification process	IL4|CSF2|IL3|IL5|KITLG|FOXP3|IL11|LIF|OSM|CNTF|IFNG|IL12A|IL2|EPO
9967	1.6073e-08	2.5835e-07	15	276	124	14292	positive regulation of signal transduction	IL4|CSF2|IL3|IL5|FASLG|KITLG|IL11|LIF|OSM|CNTF|IFNG|IL12A|PRL|IL2|EPO
23056	2.0434e-08	3.24e-07	15	281	124	14292	positive regulation of signaling process	IL4|CSF2|IL3|IL5|FASLG|KITLG|IL11|LIF|OSM|CNTF|IFNG|IL12A|PRL|IL2|EPO
51046	2.0527e-08	3.24e-07	14	240	124	14292	regulation of secretion	AVP|TNFSF4|IL13|FHL5|FOXP3|IL10|IL11|LIF|OSM|CNTF|CD40LG|CNR1|IFNG|IL2
45941	2.1312e-08	3.3338e-07	21	575	124	14292	positive regulation of transcription	IL4|EGR1|IL5|MAFB|IL21|FOXP3|STAT3|IL10|JUNB|IL11|STAT6|LIF|OSM|FOS|ETS1|JUN|IFNG|NFATC2|NFATC3|IL2|EPO
48304	2.6812e-08	4.157e-07	4	5	124	14292	positive regulation of isotype switching to IgG isotypes	IL4|TBX21|IFNG|IL2
42522	3.4202e-08	5.2563e-07	5	12	124	14292	regulation of tyrosine phosphorylation of Stat5 protein	IL4|IL3|CSF2|IL2|EPO
30154	3.818e-08	5.8166e-07	37	1667	124	14292	cell differentiation	CSF3|CSF2|CREM|NNAT|KITLG|FASLG|IL15|IL10|IL11|LIF|METRN|CNR1|HLX|IFNG|DCX|EPO|THPO|IL4|EGR1|IL7|FLT3|IL21|STAT3|JUNB|OSM|CNTF|BTG2|CD40LG|JUN|NAB2|GADD45G|NAB1|IL12B|GADD45B|GBP3|IL2|DMBT1
45944	4.0526e-08	6.1209e-07	17	388	124	14292	positive regulation of transcription from RNA polymerase II promoter	IL4|EGR1|MAFB|IL21|FOXP3|STAT3|JUNB|IL11|LIF|OSM|STAT6|FOS|ETS1|JUN|NFATC2|NFATC3|IL2
10468	4.216e-08	6.3132e-07	52	2927	124	14292	regulation of gene expression	POU6F1|TBX21|IL10|IL11|BATF|FOS|MAZ|DIRAS3|HLX|IFNG|EGR1|BATF3|EGR3|AVP|BATF2|PRG3|ZHX2|IL21|JUNB|OSM|KRBA2|BTG2|JUN|NAB1|MAPK9|CSF2|CREM|LIF|STAT6|NPAS1|TSC22D3|STAT4|NFATC2|NFATC3|NFATC1|EPO|IL4|MAF|IL3|TNFSF4|IL5|MAFB|IL7|STAT1|FOXP3|ZNF320|STAT3|ATF3|DMTF1|ETS1|AIRE|IL2
23052	5.1866e-08	7.6609e-07	54	3127	124	14292	signaling	FLJ60820|IL27RA|IL19|FASLG|IL13|IL15|IL10|FLT3LG|IL11|FOS|PLEKHB1|DIRAS3|IFNG|LBP|PRL|AGAP3|EGR3|AVP|IL18RAP|CHST4|IL21|OSM|JUN|NAB2|GADD45G|NAB1|MAPK9|IL12B|GADD45B|CSF3|CREM|HMP19|KITLG|IL12RB2|LIF|STAT6|STAT4|IL12RB1|NPTX2|CNR1|NFATC1|EPO|IL18R1|IL3|TLR10|TNFSF4|IL5|IL7|FLT3|STAT1|STAT3|CNTF|TXNDC17|IL2
51094	5.2034e-08	7.6609e-07	16	347	124	14292	positive regulation of developmental process	CSF2|IL5|IL7|KITLG|IL21|JUNB|LIF|METRN|CNTF|ETS1|JUN|HLX|IFNG|MAPK9|IL2|EPO
32729	5.5193e-08	8.0582e-07	5	13	124	14292	positive regulation of interferon-gamma production	AVP|IL27RA|CD40LG|IL12A|IL12B
30890	5.8443e-08	8.4622e-07	6	25	124	14292	positive regulation of B cell proliferation	IL4|IL5|IL7|CD40LG|IL13|IL2
42981	6.2244e-08	8.9387e-07	25	852	124	14292	regulation of apoptosis	CSF2|IL19|FASLG|KITLG|IL10|TSC22D3|CNR1|IFNG|EPO|IL4|IL3|AVP|PRG3|IL7|STAT1|CNTF|BTG2|ETS1|CD40LG|JUN|IL12A|MAPK9|FAIM3|IL12B|IL2
48519	6.5784e-08	9.3702e-07	41	2019	124	14292	negative regulation of biological process	CSF2|IL27RA|IGFBP7|KITLG|FASLG|IL15|IL10|IL11|STAT6|LIF|NPAS1|TSC22D3|CNR1|HLX|RNF128|IFNG|LBP|EPO|IL4|EGR1|IL3|AVP|TNFSF4|PRG3|IL7|FLT3|MAFB|ZHX2|FOXP3|STAT3|OSM|CNTF|BTG2|ETS1|CD40LG|JUN|IL12A|FAIM3|IL12B|SCGB3A1|IL2
43067	7.4586e-08	1.0538e-06	25	860	124	14292	regulation of programmed cell death	CSF2|IL19|FASLG|KITLG|IL10|TSC22D3|CNR1|IFNG|EPO|IL4|IL3|AVP|PRG3|IL7|STAT1|CNTF|BTG2|ETS1|CD40LG|JUN|IL12A|MAPK9|FAIM3|IL12B|IL2
1816	7.7608e-08	1.0825e-06	7	43	124	14292	cytokine production	IL4|IL12RB2|AVP|TNFSF4|IL19|IL12B|NFATC2
48869	7.785e-08	1.0825e-06	37	1713	124	14292	cellular developmental process	CSF3|CSF2|CREM|NNAT|KITLG|FASLG|IL15|IL10|IL11|LIF|METRN|CNR1|HLX|IFNG|DCX|EPO|THPO|IL4|EGR1|IL7|FLT3|IL21|STAT3|JUNB|OSM|CNTF|BTG2|CD40LG|JUN|NAB2|GADD45G|NAB1|IL12B|GADD45B|GBP3|IL2|DMBT1
42742	8.0356e-08	1.1085e-06	10	119	124	14292	defense response to bacterium	SELP|FLJ60820|RNASE3|IL27RA|PGLYRP2|IFNG|IL12A|LBP|IL10|DMBT1
50708	8.5359e-08	1.1684e-06	8	65	124	14292	regulation of protein secretion	AVP|TNFSF4|CD40LG|IFNG|IL13|FOXP3|IL10|IL2
10941	8.7216e-08	1.1845e-06	25	867	124	14292	regulation of cell death	CSF2|IL19|FASLG|KITLG|IL10|TSC22D3|CNR1|IFNG|EPO|IL4|IL3|AVP|PRG3|IL7|STAT1|CNTF|BTG2|ETS1|CD40LG|JUN|IL12A|MAPK9|FAIM3|IL12B|IL2
31399	1.084e-07	1.4609e-06	16	366	124	14292	regulation of protein modification process	IL4|CSF2|IL3|IL5|KITLG|IL21|FOXP3|IL11|LIF|OSM|CNTF|JUN|IFNG|IL12A|IL2|EPO
19219	1.134e-07	1.5167e-06	52	3013	124	14292	regulation of nucleobase, nucleoside, nucleotide and nucleic acid metabolic process	POU6F1|IL27RA|TBX21|IL10|IL11|BATF|FOS|MAZ|HLX|IFNG|AGAP3|EGR1|BATF3|EGR3|AVP|BATF2|ZHX2|IL21|JUNB|OSM|KRBA2|BTG2|JUN|NAB1|USP6|CSF2|CREM|KITLG|LIF|STAT6|NPAS1|TSC22D3|STAT4|NFATC2|NFATC3|NFATC1|EPO|IL4|MAF|IL3|TNFSF4|IL5|MAFB|STAT1|ZNF320|FOXP3|STAT3|ATF3|DMTF1|ETS1|AIRE|IL2
10627	1.2803e-07	1.6993e-06	15	323	124	14292	regulation of intracellular protein kinase cascade	IL4|CSF2|IL3|IL5|FASLG|IL21|IL11|LIF|OSM|CNTF|IFNG|IL12A|PRL|IL2|EPO
31347	1.488e-07	1.9602e-06	11	161	124	14292	regulation of defense response	OSM|FLJ60820|CNR1|IL27|IL12A|IL12B|LBP|IL15|IL21|IL10|IL2
51171	1.5153e-07	1.9813e-06	52	3039	124	14292	regulation of nitrogen compound metabolic process	POU6F1|IL27RA|TBX21|IL10|IL11|BATF|FOS|MAZ|HLX|IFNG|AGAP3|EGR1|BATF3|EGR3|AVP|BATF2|ZHX2|IL21|JUNB|OSM|KRBA2|BTG2|JUN|NAB1|USP6|CSF2|CREM|KITLG|LIF|STAT6|NPAS1|TSC22D3|STAT4|NFATC2|NFATC3|NFATC1|EPO|IL4|MAF|IL3|TNFSF4|IL5|MAFB|STAT1|ZNF320|FOXP3|STAT3|ATF3|DMTF1|ETS1|AIRE|IL2
19221	1.5398e-07	1.9983e-06	8	70	124	14292	cytokine-mediated signaling pathway	STAT6|CSF3|STAT4|CNTF|IL5|TXNDC17|STAT1|STAT3
23036	1.7228e-07	2.1873e-06	8	71	124	14292	initiation of signal transduction	STAT6|CSF3|STAT4|CNTF|IL5|TXNDC17|STAT1|STAT3
23038	1.7228e-07	2.1873e-06	8	71	124	14292	signal initiation by diffusible mediator	STAT6|CSF3|STAT4|CNTF|IL5|TXNDC17|STAT1|STAT3
23049	1.7228e-07	2.1873e-06	8	71	124	14292	signal initiation by protein/peptide mediator	STAT6|CSF3|STAT4|CNTF|IL5|TXNDC17|STAT1|STAT3
35468	1.8082e-07	2.2791e-06	16	380	124	14292	positive regulation of signaling pathway	IL4|CSF2|IL3|IL5|FASLG|KITLG|IL11|LIF|OSM|CNTF|IFNG|IL12A|LBP|PRL|IL2|EPO
45348	1.8517e-07	2.3173e-06	4	7	124	14292	positive regulation of MHC class II biosynthetic process	IL4|CD40LG|IFNG|IL10
32270	2.1602e-07	2.6842e-06	14	290	124	14292	positive regulation of cellular protein metabolic process	IL4|CSF2|IL3|IL5|KITLG|FOXP3|IL11|LIF|OSM|CNTF|IFNG|IL12A|IL2|EPO
80090	2.3941e-07	2.9539e-06	57	3552	124	14292	regulation of primary metabolic process	POU6F1|IL27RA|IGFBP7|TBX21|IL10|IL11|BATF|FOS|MAZ|HLX|IFNG|AGAP3|EGR1|BATF3|EGR3|AVP|BATF2|PRG3|ZHX2|IL21|JUNB|OSM|KRBA2|BTG2|JUN|NAB1|IL12A|USP6|CSF2|CREM|KITLG|LIF|STAT6|NPAS1|TSC22D3|STAT4|CNR1|NFATC2|NFATC3|NFATC1|EPO|MAF|IL4|IL3|IL5|TNFSF4|MAFB|STAT1|FOXP3|ZNF320|STAT3|CNTF|ATF3|DMTF1|ETS1|AIRE|IL2
42108	2.6327e-07	3.2256e-06	7	51	124	14292	positive regulation of cytokine biosynthetic process	PRG3|IL27|IL9|IFNG|IL12B|IL21|EBI3
60341	3.8318e-07	4.662e-06	14	304	124	14292	regulation of cellular localization	AVP|TNFSF4|IL13|FHL5|FOXP3|IL10|IL11|LIF|OSM|CNTF|CD40LG|CNR1|IFNG|IL2
51247	4.3145e-07	5.2132e-06	14	307	124	14292	positive regulation of protein metabolic process	IL4|CSF2|IL3|IL5|KITLG|FOXP3|IL11|LIF|OSM|CNTF|IFNG|IL12A|IL2|EPO
7259	4.9898e-07	5.9878e-06	6	35	124	14292	JAK-STAT cascade	OSM|STAT4|AVP|IFNG|STAT1|STAT3
42325	5.0494e-07	5.9948e-06	18	518	124	14292	regulation of phosphorylation	IL4|IL3|CSF2|IL5|KITLG|IL21|IL11|LIF|OSM|CNTF|DIRAS3|JUN|IFNG|GADD45G|IL12A|GADD45B|IL2|EPO
45619	5.088e-07	5.9948e-06	7	56	124	14292	regulation of lymphocyte differentiation	IL7|FLT3|HLX|IL27|IL15|IL21|IL2
48523	5.0983e-07	5.9948e-06	37	1844	124	14292	negative regulation of cellular process	CSF2|IGFBP7|KITLG|IL15|IL10|IL11|LIF|NPAS1|TSC22D3|CNR1|HLX|RNF128|IFNG|EPO|IL4|EGR1|IL3|AVP|TNFSF4|PRG3|IL7|FLT3|MAFB|ZHX2|FOXP3|STAT3|OSM|CNTF|BTG2|ETS1|CD40LG|JUN|IL12A|FAIM3|SCGB3A1|IL12B|IL2
10647	5.5374e-07	6.4677e-06	16	413	124	14292	positive regulation of cell communication	IL4|CSF2|IL3|IL5|FASLG|KITLG|IL11|LIF|OSM|CNTF|IFNG|IL12A|LBP|PRL|IL2|EPO
45449	6.0749e-07	7.0485e-06	46	2622	124	14292	regulation of transcription	POU6F1|CREM|TBX21|IL10|IL11|STAT6|LIF|BATF|NPAS1|FOS|STAT4|TSC22D3|MAZ|HLX|IFNG|NFATC2|NFATC3|EPO|NFATC1|MAF|IL4|EGR1|BATF3|AVP|EGR3|IL5|TNFSF4|BATF2|MAFB|ZHX2|STAT1|FOXP3|ZNF320|IL21|STAT3|JUNB|OSM|KRBA2|ATF3|BTG2|ETS1|DMTF1|JUN|NAB1|AIRE|IL2
14070	6.6265e-07	7.6379e-06	10	149	124	14292	response to organic cyclic substance	SELP|FOS|AVP|BTG2|IGFBP7|CNR1|JUN|STAT1|STAT3|JUNB
51174	9.725e-07	1.1064e-05	18	542	124	14292	regulation of phosphorus metabolic process	IL4|IL3|CSF2|IL5|KITLG|IL21|IL11|LIF|OSM|CNTF|DIRAS3|JUN|IFNG|GADD45G|IL12A|GADD45B|IL2|EPO
19220	9.725e-07	1.1064e-05	18	542	124	14292	regulation of phosphate metabolic process	IL4|IL3|CSF2|IL5|KITLG|IL21|IL11|LIF|OSM|CNTF|DIRAS3|JUN|IFNG|GADD45G|IL12A|GADD45B|IL2|EPO
45346	1.0888e-06	1.2307e-05	4	10	124	14292	regulation of MHC class II biosynthetic process	IL4|CD40LG|IFNG|IL10
2683	1.191e-06	1.3376e-05	8	91	124	14292	negative regulation of immune system process	STAT6|IL27RA|FLT3|HLX|CNR1|FOXP3|IL10|IL2
48731	1.2154e-06	1.3563e-05	43	2419	124	14292	system development	CSF3|CSF2|POU6F1|NNAT|KITLG|FASLG|IL15|IL10|IL11|LIF|NPAS1|FOS|METRN|KRT5|CNR1|HLX|IFNG|DCX|NFATC3|PRL|EPO|THPO|IL4|EGR1|IL3|SELP|EGR3|IL7|FLT3|MAFB|STAT3|JUNB|OSM|CNTF|BTG2|CD40LG|JUN|NAB2|NAB1|IL12B|GBP3|IL2|DMBT1
7275	1.3623e-06	1.5106e-05	49	2969	124	14292	multicellular organismal development	POU6F1|IGFBP7|TBX21|FASLG|IL15|IL10|IL11|FOS|REG3A|METRN|HLX|IFNG|PRL|EGR1|EGR3|JUNB|OSM|BTG2|CD40LG|NAB2|JUN|GADD45G|NAB1|IL12B|GADD45B|GBP3|CSF3|CSF2|CREM|NNAT|KITLG|LIF|NPAS1|KRT5|CNR1|DCX|NFATC3|THPO|EPO|IL4|SELP|IL3|MAFB|FLT3|IL7|STAT3|CNTF|DMBT1|IL2
32268	1.4748e-06	1.6251e-05	18	558	124	14292	regulation of cellular protein metabolic process	IL4|IL3|CSF2|IL5|PRG3|KITLG|IL21|FOXP3|IL10|IL11|LIF|OSM|CNTF|JUN|IFNG|IL12A|IL2|EPO
45078	1.6995e-06	1.8609e-05	4	11	124	14292	positive regulation of interferon-gamma biosynthetic process	IL27|IL12B|IL21|EBI3
48660	2.036e-06	2.2156e-05	6	44	124	14292	regulation of smooth muscle cell proliferation	JUN|IFNG|IL12A|IL12B|IL15|STAT1
48513	2.1583e-06	2.3342e-05	35	1791	124	14292	organ development	CSF3|POU6F1|CSF2|NNAT|FASLG|KITLG|IL15|IL10|IL11|LIF|KRT5|HLX|DCX|PRL|NFATC3|EPO|THPO|IL4|EGR1|SELP|EGR3|IL7|FLT3|MAFB|STAT3|JUNB|OSM|CNTF|CD40LG|JUN|NAB2|NAB1|IL12B|IL2|DMBT1
48856	2.2596e-06	2.4287e-05	45	2653	124	14292	anatomical structure development	CSF3|CSF2|POU6F1|NNAT|KITLG|FASLG|IL15|IL10|IL11|LIF|NPAS1|FOS|METRN|KRT5|CNR1|HLX|IFNG|DCX|NFATC3|PRL|EPO|THPO|IL4|EGR1|IL3|SELP|EGR3|FSCN2|IL7|FLT3|MAFB|IL21|STAT3|JUNB|OSM|CNTF|BTG2|CD40LG|JUN|NAB2|NAB1|IL12B|GBP3|IL2|DMBT1
51048	2.3788e-06	2.5413e-05	7	70	124	14292	negative regulation of secretion	OSM|LIF|TNFSF4|CNR1|FOXP3|IL10|IL11
10661	2.5339e-06	2.6743e-05	3	4	124	14292	positive regulation of muscle cell apoptosis	IFNG|IL12A|IL12B
34393	2.5339e-06	2.6743e-05	3	4	124	14292	positive regulation of smooth muscle cell apoptosis	IFNG|IL12A|IL12B
1819	2.8385e-06	2.9779e-05	8	102	124	14292	positive regulation of cytokine production	AVP|IL27RA|CD40LG|IFNG|IL12A|IL12B|LBP|IL21
32502	2.8824e-06	3.0059e-05	51	3232	124	14292	developmental process	POU6F1|IGFBP7|TBX21|FASLG|IL15|IL10|IL11|FOS|REG3A|METRN|HLX|IFNG|PRL|EGR1|EGR3|IL21|JUNB|OSM|BTG2|CD40LG|JUN|NAB2|GADD45G|NAB1|IL12B|GADD45B|GBP3|CSF3|CSF2|CREM|NNAT|KITLG|LIF|NPAS1|KRT5|CNR1|DCX|NFATC3|THPO|EPO|IL4|SELP|IL3|FSCN2|MAFB|FLT3|IL7|STAT3|CNTF|IL2|DMBT1
50714	3.0319e-06	3.1432e-05	6	47	124	14292	positive regulation of protein secretion	AVP|TNFSF4|IFNG|IL13|IL10|IL2
23060	3.0735e-06	3.149e-05	39	2154	124	14292	signal transmission	CSF3|CREM|IL19|KITLG|IL13|FASLG|IL15|IL10|FLT3LG|STAT6|FOS|STAT4|IL12RB1|PLEKHB1|DIRAS3|NPTX2|CNR1|IFNG|AGAP3|EPO|IL18R1|TLR10|EGR3|AVP|IL5|TNFSF4|IL18RAP|STAT1|IL21|STAT3|OSM|CNTF|TXNDC17|JUN|NAB2|GADD45G|NAB1|MAPK9|GADD45B
23046	3.0735e-06	3.149e-05	39	2154	124	14292	signaling process	CSF3|CREM|IL19|KITLG|IL13|FASLG|IL15|IL10|FLT3LG|STAT6|FOS|STAT4|IL12RB1|PLEKHB1|DIRAS3|NPTX2|CNR1|IFNG|AGAP3|EPO|IL18R1|TLR10|EGR3|AVP|IL5|TNFSF4|IL18RAP|STAT1|IL21|STAT3|OSM|CNTF|TXNDC17|JUN|NAB2|GADD45G|NAB1|MAPK9|GADD45B
48662	3.633e-06	3.658e-05	4	13	124	14292	negative regulation of smooth muscle cell proliferation	IFNG|IL12A|IL12B|IL15
46006	3.633e-06	3.658e-05	4	13	124	14292	regulation of activated T cell proliferation	IL4|IL12B|FOXP3|IL2
45072	3.633e-06	3.658e-05	4	13	124	14292	regulation of interferon-gamma biosynthetic process	IL27|IL12B|IL21|EBI3
45637	3.8e-06	3.8044e-05	7	75	124	14292	regulation of myeloid cell differentiation	IL4|LIF|IL5|ETS1|MAFB|JUN|KITLG
80134	3.971e-06	3.953e-05	13	319	124	14292	regulation of response to stress	FLJ60820|SELP|IL27|IL15|IL21|IL10|OSM|CNTF|CNR1|IL12A|LBP|IL12B|IL2
34097	4.0694e-06	4.028e-05	8	107	124	14292	response to cytokine stimulus	STAT6|IL12RB2|FOS|JUN|STAT1|STAT3|JUNB|EPO
50778	4.9532e-06	4.8753e-05	9	146	124	14292	positive regulation of immune response	FLJ60820|IL27RA|CD40LG|CNR1|IL12A|IL12B|LBP|IL15|IL21
33138	5.0521e-06	4.9173e-05	4	14	124	14292	positive regulation of peptidyl-serine phosphorylation	OSM|LIF|IFNG|IL11
42089	5.0521e-06	4.9173e-05	4	14	124	14292	cytokine biosynthetic process	IL4|AVP|IL19|IL12B
8285	5.1685e-06	5.0029e-05	14	379	124	14292	negative regulation of cell proliferation	FLT3|IGFBP7|IL15|FOXP3|IL10|LIF|OSM|BTG2|ETS1|JUN|IFNG|IL12A|IL12B|IL2
8283	5.2279e-06	5.0326e-05	15	434	124	14292	cell proliferation	RETNLB|TNFSF4|KITLG|IL15|IL10|JUNB|OSM|REG3A|STAT4|IL23A|LAMP3|CD40LG|NAB2|PRL|THPO
7165	6.1393e-06	5.8776e-05	35	1875	124	14292	signal transduction	CSF3|CREM|IL19|KITLG|IL13|FASLG|IL15|IL10|FLT3LG|STAT6|FOS|STAT4|IL12RB1|PLEKHB1|DIRAS3|CNR1|IFNG|AGAP3|EPO|IL18R1|TLR10|AVP|IL5|TNFSF4|IL18RAP|STAT1|IL21|STAT3|OSM|CNTF|TXNDC17|JUN|GADD45G|MAPK9|GADD45B
6357	6.3101e-06	6.0083e-05	20	747	124	14292	regulation of transcription from RNA polymerase II promoter	IL4|EGR1|MAFB|ZHX2|IL21|FOXP3|STAT3|JUNB|IL11|LIF|OSM|STAT6|NPAS1|FOS|ETS1|JUN|NFATC2|NFATC3|IL2|EPO
42107	6.843e-06	6.4805e-05	4	15	124	14292	cytokine metabolic process	IL4|AVP|IL19|IL12B
31349	7.5064e-06	7.0705e-05	7	83	124	14292	positive regulation of defense response	OSM|FLJ60820|CNR1|IL12A|IL12B|LBP|IL21
2695	8.6024e-06	8.0596e-05	6	56	124	14292	negative regulation of leukocyte activation	FLT3|HLX|CNR1|FOXP3|IL10|IL2
51246	8.7651e-06	8.1684e-05	18	634	124	14292	regulation of protein metabolic process	IL4|IL3|CSF2|IL5|PRG3|KITLG|IL21|FOXP3|IL10|IL11|LIF|OSM|CNTF|JUN|IFNG|IL12A|IL2|EPO
45740	8.8577e-06	8.2109e-05	5	33	124	14292	positive regulation of DNA replication	IL3|CSF2|JUN|KITLG|EPO
9628	1.0696e-05	9.8628e-05	14	404	124	14292	response to abiotic stimulus	FLJ60820|AVP|IGFBP7|STAT1|JUNB|OSM|FOS|TSC22D3|PLEKHB1|BTG2|JUN|IL12A|IL12B|EPO
7260	1.2509e-05	0.00011474	3	6	124	14292	tyrosine phosphorylation of STAT protein	OSM|IFNG|STAT1
2831	1.378e-05	0.00012509	5	36	124	14292	regulation of response to biotic stimulus	CD40LG|IL27|IL12A|IL12B|IL15
50707	1.378e-05	0.00012509	5	36	124	14292	regulation of cytokine secretion	AVP|TNFSF4|IFNG|FOXP3|IL10
30217	1.5611e-05	0.00014026	6	62	124	14292	T cell differentiation	EGR1|IL7|FLT3|IL12B|IL15|IL2
50866	1.5611e-05	0.00014026	6	62	124	14292	negative regulation of cell activation	FLT3|HLX|CNR1|FOXP3|IL10|IL2
45639	1.5823e-05	0.00014072	5	37	124	14292	positive regulation of myeloid cell differentiation	LIF|IL5|ETS1|JUN|KITLG
46651	1.5823e-05	0.00014072	5	37	124	14292	lymphocyte proliferation	TNFSF4|IL23A|CD40LG|IL15|IL10
18108	2.0612e-05	0.00018147	5	39	124	14292	peptidyl-tyrosine phosphorylation	OSM|IL12RB2|IL12RB1|IFNG|STAT1
32943	2.0612e-05	0.00018147	5	39	124	14292	mononuclear cell proliferation	TNFSF4|IL23A|CD40LG|IL15|IL10
48584	2.1362e-05	0.00018713	11	268	124	14292	positive regulation of response to stimulus	OSM|FLJ60820|CNTF|IL27RA|CD40LG|CNR1|IL12A|IL12B|LBP|IL15|IL21
34391	2.1752e-05	0.0001896	3	7	124	14292	regulation of smooth muscle cell apoptosis	IFNG|IL12A|IL12B
70661	2.3394e-05	0.0002017	5	40	124	14292	leukocyte proliferation	TNFSF4|IL23A|CD40LG|IL15|IL10
33135	2.3486e-05	0.0002017	4	20	124	14292	regulation of peptidyl-serine phosphorylation	OSM|LIF|IFNG|IL11
2763	2.3486e-05	0.0002017	4	20	124	14292	positive regulation of myeloid leukocyte differentiation	LIF|IL5|JUN|KITLG
18212	2.6459e-05	0.00022613	5	41	124	14292	peptidyl-tyrosine modification	OSM|IL12RB2|IL12RB1|IFNG|STAT1
9615	3.0922e-05	0.00026298	8	141	124	14292	response to virus	FLJ60820|AVP|IFNA1|IL23A|IFNG|IL12A|STAT1|DMBT1
7166	3.2005e-05	0.00027088	26	1280	124	14292	cell surface receptor linked signaling pathway	CSF3|FLJ60820|IL27RA|HMP19|LIF|IL12RB2|STAT6|FOS|STAT4|IL12RB1|CNR1|IFNG|LBP|PRL|AVP|IL18RAP|IL5|FLT3|STAT1|STAT3|OSM|CNTF|TXNDC17|JUN|IL12B|IL2
2699	3.3519e-05	0.00028234	5	43	124	14292	positive regulation of immune effector process	IL12A|IL13|IL12B|LBP|IL21
32816	3.4583e-05	0.00028313	3	8	124	14292	positive regulation of natural killer cell activation	IL12A|IL12B|IL21
2825	3.4583e-05	0.00028313	3	8	124	14292	regulation of T-helper 1 type immune response	IL27RA|HLX|IL27
2839	3.4583e-05	0.00028313	3	8	124	14292	positive regulation of immune response to tumor cell	CD40LG|IL12A|IL12B
2837	3.4583e-05	0.00028313	3	8	124	14292	regulation of immune response to tumor cell	CD40LG|IL12A|IL12B
2836	3.4583e-05	0.00028313	3	8	124	14292	positive regulation of response to tumor cell	CD40LG|IL12A|IL12B
2834	3.4583e-05	0.00028313	3	8	124	14292	regulation of response to tumor cell	CD40LG|IL12A|IL12B
31343	3.4986e-05	0.0002851	4	22	124	14292	positive regulation of cell killing	IFNG|IL12A|IL12B|IL21
9966	3.6258e-05	0.00029409	19	773	124	14292	regulation of signal transduction	IL4|IL3|USP6|CSF2|IL5|FASLG|KITLG|IL21|IL11|LIF|OSM|CNTF|IFNG|IL12A|IQSEC3|PRL|AGAP3|IL2|EPO
51049	3.6695e-05	0.00029626	15	512	124	14292	regulation of transport	USP6|AVP|TNFSF4|IL13|FHL5|FOXP3|IL10|IL11|LIF|OSM|CNTF|CD40LG|CNR1|IFNG|IL2
51223	3.7792e-05	0.00030372	8	145	124	14292	regulation of protein transport	AVP|TNFSF4|CD40LG|IFNG|IL13|FOXP3|IL10|IL2
23051	3.9582e-05	0.00031665	19	778	124	14292	regulation of signaling process	IL4|IL3|USP6|CSF2|IL5|FASLG|KITLG|IL21|IL11|LIF|OSM|CNTF|IFNG|IL12A|IQSEC3|PRL|AGAP3|IL2|EPO
32501	4.9866e-05	0.00039711	59	4371	124	14292	multicellular organismal process	POU6F1|IGFBP7|TBX21|IL19|FASLG|IL15|IL10|IL11|FOS|REG3A|METRN|HLX|IFNG|PRL|EGR1|EGR3|AVP|CNTN5|JUNB|OSM|BTG2|CD40LG|JUN|NAB2|GADD45G|NAB1|IL12B|GADD45B|GBP3|CSF3|CSF2|CREM|NNAT|KITLG|IL12RB2|LIF|NPAS1|IL23A|KRT5|NPTX2|CNR1|NFATC2|DCX|NFATC3|THPO|EPO|IL4|IL3|SELP|TNFSF4|FSCN2|IL7|FLT3|MAFB|STAT1|STAT3|CNTF|IL2|DMBT1
32814	5.1546e-05	0.00040497	3	9	124	14292	regulation of natural killer cell activation	IL12A|IL12B|IL21
51023	5.1546e-05	0.00040497	3	9	124	14292	regulation of immunoglobulin secretion	TNFSF4|CD40LG|IL2
2833	5.1546e-05	0.00040497	3	9	124	14292	positive regulation of response to biotic stimulus	CD40LG|IL12A|IL12B
2761	5.1955e-05	0.00040636	5	47	124	14292	regulation of myeloid leukocyte differentiation	IL4|LIF|IL5|JUN|KITLG
70201	5.5397e-05	0.00043136	8	153	124	14292	regulation of establishment of protein localization	AVP|TNFSF4|CD40LG|IFNG|IL13|FOXP3|IL10|IL2
10033	5.5878e-05	0.00043318	20	869	124	14292	response to organic substance	EGR1|SELP|AVP|IGFBP7|FASLG|STAT1|STAT3|IL10|JUNB|STAT6|IL12RB2|FOS|BTG2|JUN|CNR1|IFNG|IL12A|LBP|EPO|THPO
45580	5.7596e-05	0.00044453	5	48	124	14292	regulation of T cell differentiation	IL7|HLX|IL27|IL15|IL2
45089	6.3699e-05	0.00048948	5	49	124	14292	positive regulation of innate immune response	FLJ60820|IL12A|IL12B|LBP|IL21
23033	7.0364e-05	0.00053833	35	2099	124	14292	signaling pathway	CSF3|FLJ60820|IL27RA|CREM|HMP19|IL10|STAT6|LIF|IL12RB2|FOS|STAT4|IL12RB1|DIRAS3|CNR1|IFNG|LBP|PRL|AGAP3|NFATC1|TLR10|AVP|IL5|IL18RAP|FLT3|STAT1|STAT3|OSM|CNTF|TXNDC17|JUN|GADD45G|MAPK9|IL12B|GADD45B|IL2
10660	7.317e-05	0.00054551	3	10	124	14292	regulation of muscle cell apoptosis	IFNG|IL12A|IL12B
2823	7.317e-05	0.00054551	3	10	124	14292	negative regulation of adaptive immune response based on somatic recombination of immune receptors built from immunoglobulin superfamily domains	STAT6|IL27RA|FOXP3
2820	7.317e-05	0.00054551	3	10	124	14292	negative regulation of adaptive immune response	STAT6|IL27RA|FOXP3
2828	7.317e-05	0.00054551	3	10	124	14292	regulation of T-helper 2 type immune response	STAT6|IL27RA|HLX
50710	7.317e-05	0.00054551	3	10	124	14292	negative regulation of cytokine secretion	TNFSF4|FOXP3|IL10
42104	7.317e-05	0.00054551	3	10	124	14292	positive regulation of activated T cell proliferation	IL4|IL12B|IL2
48295	7.4674e-05	0.0005497	2	2	124	14292	positive regulation of isotype switching to IgE isotypes	IL4|STAT6
45835	7.4674e-05	0.0005497	2	2	124	14292	negative regulation of meiosis	OSM|LIF
6925	7.4674e-05	0.0005497	2	2	124	14292	inflammatory cell apoptosis	IFNG|FASLG
51250	7.7391e-05	0.00056732	5	51	124	14292	negative regulation of lymphocyte activation	FLT3|HLX|FOXP3|IL10|IL2
51051	7.9362e-05	0.00057934	8	161	124	14292	negative regulation of transport	OSM|LIF|AVP|TNFSF4|CNR1|FOXP3|IL10|IL11
50830	8.1169e-05	0.00059007	4	27	124	14292	defense response to Gram-positive bacterium	IL27RA|PGLYRP2|IL12A|LBP
9605	8.4278e-05	0.00061015	15	551	124	14292	response to external stimulus	IL4|RNASE2|IGFBP7|STAT1|IL10|JUNB|FOS|PLEKHB1|BTG2|PGLYRP2|JUN|CNR1|IFNG|LBP|EPO
46883	8.8374e-05	0.00063717	6	84	124	14292	regulation of hormone secretion	OSM|LIF|CNTF|CNR1|IFNG|IL11
7565	9.163e-05	0.00065793	7	122	124	14292	female pregnancy	LIF|FOS|IGFBP7|CNR1|PRL|JUNB|EPO
31341	9.4064e-05	0.00067244	4	28	124	14292	regulation of cell killing	IFNG|IL12A|IL12B|IL21
51222	9.4418e-05	0.00067244	6	85	124	14292	positive regulation of protein transport	AVP|TNFSF4|IFNG|IL13|IL10|IL2
45087	9.8306e-05	0.0006973	8	166	124	14292	innate immune response	IL18R1|TLR10|IL18RAP|IL23A|IL27|PGLYRP2|LBP|DMBT1
43066	0.00010384	0.00073359	12	376	124	14292	negative regulation of apoptosis	IL4|IL3|CSF2|TSC22D3|CNTF|BTG2|IL7|CD40LG|KITLG|FAIM3|IL10|IL2
43069	0.0001176	0.00082743	12	381	124	14292	negative regulation of programmed cell death	IL4|IL3|CSF2|TSC22D3|CNTF|BTG2|IL7|CD40LG|KITLG|FAIM3|IL10|IL2
43065	0.00012038	0.00084359	13	442	124	14292	positive regulation of apoptosis	AVP|PRG3|IL19|FASLG|STAT1|IL10|ETS1|JUN|CNR1|IFNG|IL12A|MAPK9|IL12B
32880	0.00012584	0.00087837	8	172	124	14292	regulation of protein localization	AVP|TNFSF4|CD40LG|IFNG|IL13|FOXP3|IL10|IL2
43068	0.00012875	0.00089511	13	445	124	14292	positive regulation of programmed cell death	AVP|PRG3|IL19|FASLG|STAT1|IL10|ETS1|JUN|CNR1|IFNG|IL12A|MAPK9|IL12B
10646	0.00013236	0.00091659	23	1154	124	14292	regulation of cell communication	IL4|EGR1|IL3|CSF2|USP6|AVP|IL5|KITLG|FASLG|IL21|IL11|LIF|OSM|CNTF|CNR1|IFNG|IL12A|LBP|IQSEC3|PRL|AGAP3|IL2|EPO
10942	0.00014069	0.00097045	13	449	124	14292	positive regulation of cell death	AVP|PRG3|IL19|FASLG|STAT1|IL10|ETS1|JUN|CNR1|IFNG|IL12A|MAPK9|IL12B
45621	0.00014167	0.00097339	4	31	124	14292	positive regulation of lymphocyte differentiation	IL7|HLX|IL21|IL2
60548	0.00014286	0.00097772	12	389	124	14292	negative regulation of cell death	IL4|IL3|CSF2|TSC22D3|CNTF|BTG2|IL7|CD40LG|KITLG|FAIM3|IL10|IL2
32844	0.00015732	0.0010683	7	133	124	14292	regulation of homeostatic process	AVP|ETS1|MAFB|CNR1|IFNG|KITLG|IL2
51047	0.00015732	0.0010683	7	133	124	14292	positive regulation of secretion	AVP|CNTF|TNFSF4|IFNG|IL13|IL10|IL2
30099	0.00016497	0.001116	6	94	124	14292	myeloid cell differentiation	CSF3|CSF2|JUNB|EPO|THPO|IL11
9612	0.00016908	0.001135	5	60	124	14292	response to mechanical stimulus	FOS|BTG2|JUN|STAT1|JUNB
45088	0.00016908	0.001135	5	60	124	14292	regulation of innate immune response	FLJ60820|IL12A|IL12B|LBP|IL21
32653	0.0001711	0.0011441	3	13	124	14292	regulation of interleukin-10 production	CD40LG|FOXP3|IL21
32879	0.00017431	0.0011612	17	726	124	14292	regulation of localization	SELP|USP6|AVP|TNFSF4|IL13|FHL5|FOXP3|IL10|IL11|LIF|OSM|CNTF|CD40LG|ETS1|CNR1|IFNG|IL2
43193	0.00018904	0.0012545	7	137	124	14292	positive regulation of gene-specific transcription	IL4|LIF|IL5|ETS1|FOXP3|IL10|EPO
50900	0.00019758	0.0013063	5	62	124	14292	leukocyte migration	SELP|CD34|IFNG|LBP|IL10
7610	0.00020276	0.0013355	13	466	124	14292	behavior	EGR1|IL4|AVP|RNASE2|IL10|STAT3|OSM|FOS|NPAS1|JUN|CNR1|IFNG|LBP
51043	0.00021638	0.0014199	3	14	124	14292	regulation of membrane protein ectodomain proteolysis	IFNG|IL10|EPO
32609	0.00022275	0.0014508	2	3	124	14292	interferon-gamma production	IL12RB2|IL12B
42508	0.00022275	0.0014508	2	3	124	14292	tyrosine phosphorylation of Stat1 protein	OSM|IFNG
6928	0.00023931	0.0015529	13	474	124	14292	cellular component movement	SELP|IL13|KITLG|CHST4|IL10|STAT3|CD34|ETS1|IFNG|IL12A|LBP|IL12B|DCX
6800	0.00026544	0.0017161	5	66	124	14292	oxygen and reactive oxygen species metabolic process	PRG3|EPX|IL19|IL21|EPO
45954	0.00026877	0.0017248	3	15	124	14292	positive regulation of natural killer cell mediated cytotoxicity	IL12A|IL12B|IL21
2717	0.00026877	0.0017248	3	15	124	14292	positive regulation of natural killer cell mediated immunity	IL12A|IL12B|IL21
40008	0.00028931	0.0018499	11	359	124	14292	regulation of growth	OSM|AVP|CNTF|IL7|HLX|IGFBP7|IFNG|SCGB3A1|PRL|STAT3|IL2
42221	0.0002916	0.0018577	26	1464	124	14292	response to chemical stimulus	IGFBP7|FASLG|ABCA3|IL10|IL12RB2|STAT6|FOS|CNR1|EPX|IFNG|LBP|THPO|EPO|EGR1|IL4|SELP|AVP|RNASE2|STAT1|STAT3|JUNB|BTG2|ETS1|JUN|IL12A|MAPK9
6953	0.00031714	0.0020039	4	38	124	14292	acute-phase response	REG3A|LBP|IL21|STAT3
23014	0.00031798	0.0020039	11	363	124	14292	signal transmission via phosphorylation event	OSM|STAT4|AVP|TLR10|GADD45G|IFNG|MAPK9|STAT1|GADD45B|STAT3|IL10
7243	0.00031798	0.0020039	11	363	124	14292	intracellular protein kinase cascade	OSM|STAT4|AVP|TLR10|GADD45G|IFNG|MAPK9|STAT1|GADD45B|STAT3|IL10
50709	0.0003287	0.0020641	3	16	124	14292	negative regulation of protein secretion	TNFSF4|FOXP3|IL10
6916	0.00034035	0.0021296	8	199	124	14292	anti-apoptosis	IL3|CSF2|TSC22D3|IL7|CD40LG|FAIM3|IL10|IL2
2460	0.0003497	0.0021803	5	70	124	14292	adaptive immune response based on somatic recombination of immune receptors built from immunoglobulin superfamily domains	IL4|CD40LG|IL12B|EBI3|IL10
2250	0.0003736	0.0023211	5	71	124	14292	adaptive immune response	IL4|CD40LG|IL12B|EBI3|IL10
35466	0.00038336	0.0023733	20	1003	124	14292	regulation of signaling pathway	IL4|IL3|USP6|CSF2|IL5|KITLG|FASLG|IL21|IL11|LIF|OSM|CNTF|IFNG|IL12A|LBP|IQSEC3|PRL|AGAP3|IL2|EPO
7422	0.00038744	0.0023901	4	40	124	14292	peripheral nervous system development	OSM|EGR3|NAB2|NAB1
42516	0.00039661	0.0024381	3	17	124	14292	regulation of tyrosine phosphorylation of Stat3 protein	LIF|CNTF|IL21
48870	0.00040623	0.0024798	10	314	124	14292	cell motility	SELP|ETS1|CD34|IFNG|IL12A|KITLG|IL12B|LBP|DCX|IL10
51674	0.00040623	0.0024798	10	314	124	14292	localization of cell	SELP|ETS1|CD34|IFNG|IL12A|KITLG|IL12B|LBP|DCX|IL10
51101	0.00043415	0.0026411	7	157	124	14292	regulation of DNA binding	IL4|AVP|IL5|TNFSF4|JUN|FOXP3|IL10
40011	0.00044063	0.0026487	12	440	124	14292	locomotion	IL4|SELP|RNASE2|ETS1|CD34|IFNG|IL12A|KITLG|IL12B|LBP|DCX|IL10
48293	0.00044296	0.0026487	2	4	124	14292	regulation of isotype switching to IgE isotypes	IL4|STAT6
51045	0.00044296	0.0026487	2	4	124	14292	negative regulation of membrane protein ectodomain proteolysis	IL10|EPO
2829	0.00044296	0.0026487	2	4	124	14292	negative regulation of T-helper 2 type immune response	STAT6|IL27RA
42092	0.00044296	0.0026487	2	4	124	14292	T-helper 2 type immune response	IL4|IL10
6275	0.00045277	0.0026982	5	74	124	14292	regulation of DNA replication	IL3|CSF2|JUN|KITLG|EPO
1912	0.00047293	0.0027804	3	18	124	14292	positive regulation of leukocyte mediated cytotoxicity	IL12A|IL12B|IL21
2718	0.00047293	0.0027804	3	18	124	14292	regulation of cytokine production involved in immune response	FOXP3|IL21|IL10
2715	0.00047293	0.0027804	3	18	124	14292	regulation of natural killer cell mediated immunity	IL12A|IL12B|IL21
42269	0.00047293	0.0027804	3	18	124	14292	regulation of natural killer cell mediated cytotoxicity	IL12A|IL12B|IL21
32583	0.00051889	0.0030404	8	212	124	14292	regulation of gene-specific transcription	IL4|LIF|IL5|TNFSF4|ETS1|FOXP3|IL10|EPO
30183	0.00056032	0.0032723	4	44	124	14292	B cell differentiation	IL4|CD40LG|IL10|IL11
7154	0.00063695	0.0037074	17	812	124	14292	cell communication	IL3|EGR3|AVP|IL7|IL13|FASLG|CHST4|IL15|IL21|IL10|IL11|FOS|NPTX2|JUN|NAB2|NAB1|IL2
9595	0.00065239	0.0037847	3	20	124	14292	detection of biotic stimulus	AVP|PGLYRP2|LBP
43900	0.00066462	0.003843	4	46	124	14292	regulation of multi-organism process	CNR1|IL27|IFNG|IL15
51240	0.00067152	0.0038701	9	276	124	14292	positive regulation of multicellular organismal process	AVP|IL27RA|CD40LG|CNR1|IFNG|IL12A|IL12B|LBP|IL21
70887	0.00071663	0.0041165	11	400	124	14292	cellular response to chemical stimulus	EGR1|FOS|EPX|IGFBP7|IFNG|LBP|STAT1|STAT3|JUNB|IL10|EPO
185	0.00073407	0.0041756	2	5	124	14292	activation of MAPKKK activity	GADD45G|GADD45B
48644	0.00073407	0.0041756	2	5	124	14292	muscle organ morphogenesis	LIF|CNTF
51024	0.00073407	0.0041756	2	5	124	14292	positive regulation of immunoglobulin secretion	TNFSF4|IL2
32655	0.00075632	0.0042744	3	21	124	14292	regulation of interleukin-12 production	CD40LG|IFNG|IL10
42036	0.00075632	0.0042744	3	21	124	14292	negative regulation of cytokine biosynthetic process	RNF128|FOXP3|IL10
16477	0.0007631	0.0042989	9	281	124	14292	cell migration	SELP|CD34|IFNG|IL12A|KITLG|IL12B|LBP|DCX|IL10
51241	0.00080071	0.0044963	7	174	124	14292	negative regulation of multicellular organismal process	AVP|CNTF|IFNG|LBP|FOXP3|IL10|IL2
51716	0.00084482	0.0046895	19	988	124	14292	cellular response to stimulus	EGR1|FLJ60820|IGFBP7|FASLG|STAT1|STAT3|IL10|JUNB|OSM|FOS|PLEKHB1|BTG2|EPX|JUN|GADD45G|IFNG|MAPK9|LBP|EPO
51591	0.00084583	0.0046895	4	49	124	14292	response to cAMP	FOS|JUN|STAT1|JUNB
51224	0.00084583	0.0046895	4	49	124	14292	negative regulation of protein transport	AVP|TNFSF4|FOXP3|IL10
2274	0.00084583	0.0046895	4	49	124	14292	myeloid leukocyte activation	CSF2|PRG3|FHL5|LBP
45927	0.0008547	0.0047238	5	85	124	14292	positive regulation of growth	AVP|CNTF|IL7|HLX|IL2
42098	0.00087021	0.0047944	3	22	124	14292	T cell proliferation	TNFSF4|IL23A|IL15
7399	0.00089819	0.004933	21	1154	124	14292	nervous system development	IL3|POU6F1|EGR3|MAFB|NNAT|STAT3|LIF|OSM|NPAS1|FOS|METRN|CNTF|BTG2|CNR1|HLX|NAB2|NAB1|IFNG|DCX|GBP3|EPO
302	0.00094964	0.0051993	5	87	124	14292	response to reactive oxygen species	FOS|EPX|JUN|STAT1|EPO
8219	0.0010415	0.0056845	15	698	124	14292	cell death	FLJ60820|AVP|PRG3|IL19|FASLG|KITLG|STAT1|OSM|JUN|IFNG|GADD45G|GADD45B|GBP3|EPO|BLCAP
45625	0.0010949	0.005884	2	6	124	14292	regulation of T-helper 1 cell differentiation	HLX|IL27
2855	0.0010949	0.005884	2	6	124	14292	regulation of natural killer cell mediated immune response to tumor cell	IL12A|IL12B
2860	0.0010949	0.005884	2	6	124	14292	positive regulation of natural killer cell mediated cytotoxicity directed against tumor cell target	IL12A|IL12B
2857	0.0010949	0.005884	2	6	124	14292	positive regulation of natural killer cell mediated immune response to tumor cell	IL12A|IL12B
2858	0.0010949	0.005884	2	6	124	14292	regulation of natural killer cell mediated cytotoxicity directed against tumor cell target	IL12A|IL12B
50727	0.0011065	0.0059282	5	90	124	14292	regulation of inflammatory response	OSM|CNR1|LBP|IL10|IL2
16265	0.0011188	0.005976	15	703	124	14292	death	FLJ60820|AVP|PRG3|IL19|FASLG|KITLG|STAT1|OSM|JUN|IFNG|GADD45G|GADD45B|GBP3|EPO|BLCAP
1910	0.0011293	0.0060139	3	24	124	14292	regulation of leukocyte mediated cytotoxicity	IL12A|IL12B|IL21
90046	0.0011853	0.0062741	6	136	124	14292	regulation of transcription regulator activity	IL4|AVP|IL5|TNFSF4|FOXP3|IL10
51090	0.0011853	0.0062741	6	136	124	14292	regulation of transcription factor activity	IL4|AVP|IL5|TNFSF4|FOXP3|IL10
32101	0.0013778	0.0072708	7	191	124	14292	regulation of response to external stimulus	OSM|SELP|CNTF|CNR1|LBP|IL10|IL2
7566	0.0014325	0.0075368	3	26	124	14292	embryo implantation	LIF|IGFBP7|EPO
12501	0.0014977	0.0078564	13	577	124	14292	programmed cell death	AVP|PRG3|IL19|FASLG|KITLG|STAT1|OSM|JUN|IFNG|GADD45G|GADD45B|BLCAP|EPO
2902	0.0015241	0.0079471	2	7	124	14292	regulation of B cell apoptosis	IL10|IL2
46622	0.0015241	0.0079471	2	7	124	14292	positive regulation of organ growth	IL7|HLX
31330	0.0016014	0.0083255	3	27	124	14292	negative regulation of cellular catabolic process	CNR1|IL10|EPO
10001	0.0016998	0.0088108	4	59	124	14292	glial cell differentiation	METRN|CNTF|NAB2|NAB1
51726	0.0017229	0.008904	11	446	124	14292	regulation of cell cycle	OSM|LIF|DIRAS3|ETS1|JUN|GADD45G|IFNG|IL12A|IL12B|GADD45B|JUNB
7267	0.0017448	0.008991	13	587	124	14292	cell-cell signaling	IL3|EGR3|AVP|IL7|IL13|FASLG|CHST4|IL15|IL21|IL10|IL11|NPTX2|IL2
42493	0.0017512	0.0089972	8	256	124	14292	response to drug	FOS|JUN|IFNG|STAT1|ABCA3|STAT3|JUNB|IL10
45582	0.0017823	0.0090248	3	28	124	14292	positive regulation of T cell differentiation	IL7|HLX|IL2
2708	0.0017823	0.0090248	3	28	124	14292	positive regulation of lymphocyte mediated immunity	IL12A|IL12B|IL21
2705	0.0017823	0.0090248	3	28	124	14292	positive regulation of leukocyte mediated immunity	IL12A|IL12B|IL21
50777	0.0017823	0.0090248	3	28	124	14292	negative regulation of immune response	STAT6|IL27RA|FOXP3
50715	0.0017823	0.0090248	3	28	124	14292	positive regulation of cytokine secretion	AVP|IFNG|IL10
51098	0.0017932	0.0090537	7	200	124	14292	regulation of binding	IL4|AVP|IL5|TNFSF4|JUN|FOXP3|IL10
65009	0.0019654	0.0098948	19	1062	124	14292	regulation of molecular function	IL4|USP6|AVP|IL5|TNFSF4|IL7|FASLG|KITLG|STAT1|FOXP3|IL10|DIRAS3|JUN|CNR1|IFNG|GADD45G|GADD45B|AGAP3|IL2
10224	0.0020206	0.010086	2	8	124	14292	response to UV-B	IL12A|IL12B
32733	0.0020206	0.010086	2	8	124	14292	positive regulation of interleukin-10 production	CD40LG|IL21
10623	0.0020206	0.010086	2	8	124	14292	developmental programmed cell death	KITLG|FASLG
70664	0.0023996	0.011809	3	31	124	14292	negative regulation of leukocyte proliferation	FOXP3|IL10|IL2
50672	0.0023996	0.011809	3	31	124	14292	negative regulation of lymphocyte proliferation	FOXP3|IL10|IL2
32945	0.0023996	0.011809	3	31	124	14292	negative regulation of mononuclear cell proliferation	FOXP3|IL10|IL2
46634	0.0023996	0.011809	3	31	124	14292	regulation of alpha-beta T cell activation	HLX|IL27|EBI3
46888	0.0023996	0.011809	3	31	124	14292	negative regulation of hormone secretion	OSM|LIF|IL11
43392	0.0024297	0.011924	4	65	124	14292	negative regulation of DNA binding	AVP|TNFSF4|JUN|FOXP3
42542	0.0025693	0.012537	4	66	124	14292	response to hydrogen peroxide	EPX|JUN|STAT1|EPO
40020	0.0025832	0.012537	2	9	124	14292	regulation of meiosis	OSM|LIF
42347	0.0025832	0.012537	2	9	124	14292	negative regulation of NF-kappaB import into nucleus	AVP|IL10
42119	0.0025832	0.012537	2	9	124	14292	neutrophil activation	PRG3|FHL5
45785	0.0030211	0.014581	4	69	124	14292	positive regulation of cell adhesion	SELP|IFNG|IL12A|IL12B
42063	0.0030211	0.014581	4	69	124	14292	gliogenesis	METRN|CNTF|NAB2|NAB1
32735	0.0032107	0.015369	2	10	124	14292	positive regulation of interleukin-12 production	CD40LG|IFNG
31663	0.0032107	0.015369	2	10	124	14292	lipopolysaccharide-mediated signaling pathway	LBP|STAT1
42088	0.0032107	0.015369	2	10	124	14292	T-helper 1 type immune response	IL12B|EBI3
6401	0.0035244	0.016825	4	72	124	14292	RNA catabolic process	RNASE2|RNASE3|ZHX2|JUNB
22008	0.0035428	0.016867	13	637	124	14292	neurogenesis	NNAT|STAT3|LIF|METRN|CNTF|BTG2|CNR1|NAB2|IFNG|NAB1|DCX|GBP3|EPO
6970	0.0036935	0.017537	3	36	124	14292	response to osmotic stress	TSC22D3|AVP|EPO
6915	0.0037878	0.017936	12	567	124	14292	apoptosis	OSM|AVP|PRG3|JUN|GADD45G|IFNG|IL19|FASLG|STAT1|GADD45B|EPO|BLCAP
42113	0.0038899	0.018181	4	74	124	14292	B cell activation	IL4|CD40LG|IL10|IL11
14037	0.003902	0.018181	2	11	124	14292	Schwann cell differentiation	NAB2|NAB1
51445	0.003902	0.018181	2	11	124	14292	regulation of meiotic cell cycle	OSM|LIF
45622	0.003902	0.018181	2	11	124	14292	regulation of T-helper cell differentiation	HLX|IL27
50829	0.003902	0.018181	2	11	124	14292	defense response to Gram-negative bacterium	SELP|LBP
42517	0.003902	0.018181	2	11	124	14292	positive regulation of tyrosine phosphorylation of Stat3 protein	LIF|CNTF
6366	0.0040047	0.018611	7	231	124	14292	transcription from RNA polymerase II promoter	MAF|BATF3|MAZ|ETS1|STAT1|NFATC3|NFATC1
2573	0.0043094	0.019974	3	38	124	14292	myeloid leukocyte differentiation	CSF3|CSF2|JUNB
6959	0.0044849	0.020732	4	77	124	14292	humoral immune response	IL7|AIRE|EBI3|DMBT1
2263	0.0046392	0.021132	3	39	124	14292	cell activation involved in immune response	FHL5|IL12B|LBP
2366	0.0046392	0.021132	3	39	124	14292	leukocyte activation involved in immune response	FHL5|IL12B|LBP
34614	0.0046392	0.021132	3	39	124	14292	cellular response to reactive oxygen species	FOS|EPX|EPO
1958	0.0046559	0.021132	2	12	124	14292	endochondral ossification	NAB2|NAB1
45885	0.0046559	0.021132	2	12	124	14292	positive regulation of survival gene product expression	IL3|CSF2
50718	0.0046559	0.021132	2	12	124	14292	positive regulation of interleukin-1 beta secretion	AVP|IFNG
42100	0.0046559	0.021132	2	12	124	14292	B cell proliferation	CD40LG|IL10
51100	0.0046961	0.02126	4	78	124	14292	negative regulation of binding	AVP|TNFSF4|JUN|FOXP3
48585	0.0048044	0.021694	5	126	124	14292	negative regulation of response to stimulus	STAT6|IL27RA|FOXP3|IL10|IL2
71310	0.0048179	0.021699	7	239	124	14292	cellular response to organic substance	EGR1|FOS|IGFBP7|IFNG|STAT1|STAT3|JUNB
2252	0.0053047	0.023831	5	129	124	14292	immune effector process	FLJ60820|AVP|CD40LG|FHL5|LBP
50729	0.0053438	0.023945	3	41	124	14292	positive regulation of inflammatory response	OSM|CNR1|LBP
70228	0.0054713	0.024206	2	13	124	14292	regulation of lymphocyte apoptosis	IL10|IL2
43370	0.0054713	0.024206	2	13	124	14292	regulation of CD4-positive, alpha beta T cell differentiation	HLX|IL27
10744	0.0054713	0.024206	2	13	124	14292	positive regulation of macrophage derived foam cell differentiation	CSF2|MAPK9
50706	0.0054713	0.024206	2	13	124	14292	regulation of interleukin-1 beta secretion	AVP|IFNG
50716	0.0054713	0.024206	2	13	124	14292	positive regulation of interleukin-1 secretion	AVP|IFNG
6979	0.0054947	0.024249	6	185	124	14292	response to oxidative stress	SELP|FOS|EPX|JUN|STAT1|EPO
30595	0.0057188	0.025048	3	42	124	14292	leukocyte chemotaxis	IFNG|LBP|IL10
32675	0.0057188	0.025048	3	42	124	14292	regulation of interleukin-6 production	IFNG|LBP|IL10
50868	0.0057188	0.025048	3	42	124	14292	negative regulation of T cell activation	HLX|FOXP3|IL10
43434	0.0057849	0.025275	6	187	124	14292	response to peptide hormone stimulus	EGR1|BTG2|STAT1|STAT3|JUNB|IL10
42391	0.0058409	0.025445	5	132	124	14292	regulation of membrane potential	CNTF|NAB2|CNR1|JUN|NAB1
43410	0.005853	0.025445	4	83	124	14292	positive regulation of MAPKKK cascade	OSM|LIF|CNTF|IL11
51602	0.0063471	0.027056	2	14	124	14292	response to electrical stimulus	BTG2|EPO
32731	0.0063471	0.027056	2	14	124	14292	positive regulation of interleukin-1 beta production	AVP|IFNG
33003	0.0063471	0.027056	2	14	124	14292	regulation of mast cell activation	CNR1|FHL5
2702	0.0063471	0.027056	2	14	124	14292	positive regulation of production of molecular mediator of immune response	IL13|IL21
50869	0.0063471	0.027056	2	14	124	14292	negative regulation of B cell activation	FLT3|IL10
50704	0.0063471	0.027056	2	14	124	14292	regulation of interleukin-1 secretion	AVP|IFNG
46697	0.0063471	0.027056	2	14	124	14292	decidualization	LIF|JUNB
42044	0.0063471	0.027056	2	14	124	14292	fluid transport	CSF2|AVP
1818	0.0065153	0.027706	3	44	124	14292	negative regulation of cytokine production	LBP|FOXP3|IL10
32103	0.0069047	0.029291	4	87	124	14292	positive regulation of response to external stimulus	OSM|CNTF|CNR1|LBP
43526	0.0072822	0.030596	2	15	124	14292	neuroprotection	CNTF|EPO
9651	0.0072822	0.030596	2	15	124	14292	response to salt stress	AVP|EPO
10976	0.0072822	0.030596	2	15	124	14292	positive regulation of neuron projection development	CNTF|CNR1
45620	0.0072822	0.030596	2	15	124	14292	negative regulation of lymphocyte differentiation	FLT3|HLX
2526	0.0074745	0.031329	4	89	124	14292	acute inflammatory response	REG3A|LBP|IL21|STAT3
32269	0.007767	0.032477	6	199	124	14292	negative regulation of cellular protein metabolic process	PRG3|JUN|FOXP3|IL10|IL2|EPO
9895	0.0078283	0.032577	3	47	124	14292	negative regulation of catabolic process	CNR1|IL10|EPO
60326	0.0078283	0.032577	3	47	124	14292	cell chemotaxis	IFNG|LBP|IL10
43523	0.0080745	0.03276	4	91	124	14292	regulation of neuron apoptosis	CNTF|JUN|FASLG|EPO
60395	0.0082756	0.03276	2	16	124	14292	SMAD protein signal transduction	FOS|JUN
9416	0.0083697	0.03276	5	144	124	14292	response to light stimulus	FOS|PLEKHB1|IL12A|IL12B|JUNB
7568	0.0086099	0.03276	5	145	124	14292	aging	FOS|CNR1|JUN|IL15|EPO
35026	0.0086762	0.03276	1	1	124	14292	leading edge cell differentiation	JUN
21572	0.0086762	0.03276	1	1	124	14292	rhombomere 6 development	MAFB
43152	0.0086762	0.03276	1	1	124	14292	induction of bacterial agglutination	DMBT1
60554	0.0086762	0.03276	1	1	124	14292	induction of necroptosis of activated-T cells	FASLG
60552	0.0086762	0.03276	1	1	124	14292	positive regulation of fructose 1,6-bisphosphate metabolic process	IFNG
60551	0.0086762	0.03276	1	1	124	14292	regulation of fructose 1,6-bisphosphate metabolic process	IFNG
60550	0.0086762	0.03276	1	1	124	14292	positive regulation of fructose 1,6-bisphosphate 1-phosphatase activity	IFNG
60549	0.0086762	0.03276	1	1	124	14292	regulation of fructose 1,6-bisphosphate 1-phosphatase activity	IFNG
60265	0.0086762	0.03276	1	1	124	14292	positive regulation of respiratory burst involved in inflammatory response	LBP
1519	0.0086762	0.03276	1	1	124	14292	peptide amidation	PGLYRP2
1694	0.0086762	0.03276	1	1	124	14292	histamine biosynthetic process	PRG3
45643	0.0086762	0.03276	1	1	124	14292	regulation of eosinophil differentiation	IL5
45645	0.0086762	0.03276	1	1	124	14292	positive regulation of eosinophil differentiation	IL5
2232	0.0086762	0.03276	1	1	124	14292	leukocyte chemotaxis involved in inflammatory response	LBP
33078	0.0086762	0.03276	1	1	124	14292	extrathymic T cell differentiation	IL15
32601	0.0086762	0.03276	1	1	124	14292	connective tissue growth factor production	IL4
32621	0.0086762	0.03276	1	1	124	14292	interleukin-18 production	AVP
33141	0.0086762	0.03276	1	1	124	14292	positive regulation of peptidyl-serine phosphorylation of STAT protein	IFNG
33139	0.0086762	0.03276	1	1	124	14292	regulation of peptidyl-serine phosphorylation of STAT protein	IFNG
19731	0.0086762	0.03276	1	1	124	14292	antibacterial humoral response	DMBT1
6369	0.0086762	0.03276	1	1	124	14292	termination of RNA polymerase II transcription	MAZ
2418	0.0086762	0.03276	1	1	124	14292	immune response to tumor cell	FLJ60820
2725	0.0086762	0.03276	1	1	124	14292	negative regulation of T cell cytokine production	FOXP3
32113	0.0086762	0.03276	1	1	124	14292	regulation of carbohydrate phosphatase activity	IFNG
45062	0.0086762	0.03276	1	1	124	14292	extrathymic T cell selection	IL15
2572	0.0086762	0.03276	1	1	124	14292	pro-T cell differentiation	FLT3
45189	0.0086762	0.03276	1	1	124	14292	connective tissue growth factor biosynthetic process	IL4
45405	0.0086762	0.03276	1	1	124	14292	regulation of interleukin-5 biosynthetic process	IL9
45407	0.0086762	0.03276	1	1	124	14292	positive regulation of interleukin-5 biosynthetic process	IL9
45355	0.0086762	0.03276	1	1	124	14292	negative regulation of interferon-alpha biosynthetic process	IL10
2904	0.0086762	0.03276	1	1	124	14292	positive regulation of B cell apoptosis	IL10
46666	0.0086762	0.03276	1	1	124	14292	retinal cell programmed cell death	FASLG
42503	0.0086762	0.03276	1	1	124	14292	tyrosine phosphorylation of Stat3 protein	OSM
42506	0.0086762	0.03276	1	1	124	14292	tyrosine phosphorylation of Stat5 protein	OSM
42519	0.0086762	0.03276	1	1	124	14292	regulation of tyrosine phosphorylation of Stat4 protein	IL12A
42520	0.0086762	0.03276	1	1	124	14292	positive regulation of tyrosine phosphorylation of Stat4 protein	IL12A
31064	0.0086762	0.03276	1	1	124	14292	negative regulation of histone deacetylation	FOXP3
31179	0.0086762	0.03276	1	1	124	14292	peptide modification	PGLYRP2
30886	0.0086762	0.03276	1	1	124	14292	negative regulation of myeloid dendritic cell activation	IL10
71216	0.008784	0.033096	3	49	124	14292	cellular response to biotic stimulus	IFNG|LBP|STAT1
51050	0.0090102	0.033875	7	269	124	14292	positive regulation of transport	AVP|CNTF|TNFSF4|IFNG|IL13|IL10|IL2
48872	0.0090325	0.033886	4	94	124	14292	homeostasis of number of cells	IL7|IFNG|FOXP3|EPO
30307	0.0092864	0.034326	3	50	124	14292	positive regulation of cell growth	AVP|CNTF|IL2
60350	0.0093261	0.034326	2	17	124	14292	endochondral bone morphogenesis	NAB2|NAB1
71222	0.0093261	0.034326	2	17	124	14292	cellular response to lipopolysaccharide	LBP|STAT1
60135	0.0093261	0.034326	2	17	124	14292	maternal process involved in female pregnancy	LIF|CNR1
1893	0.0093261	0.034326	2	17	124	14292	maternal placenta development	LIF|JUNB
32732	0.0093261	0.034326	2	17	124	14292	positive regulation of interleukin-1 production	AVP|IFNG
15074	0.0093261	0.034326	2	17	124	14292	DNA integration	KRBA2|PPIA
2709	0.0093261	0.034326	2	17	124	14292	regulation of T cell mediated immunity	IL12A|FOXP3
2675	0.0093261	0.034326	2	17	124	14292	positive regulation of acute inflammatory response	OSM|CNR1
31644	0.0096181	0.035327	5	149	124	14292	regulation of neurological system process	EGR1|AVP|CNR1|IFNG|IL10
51384	0.010062	0.036879	4	97	124	14292	response to glucocorticoid stimulus	FOS|IGFBP7|JUNB|IL10
9266	0.010421	0.037765	4	98	124	14292	response to temperature stimulus	OSM|FOS|FLJ60820|IGFBP7
51248	0.010423	0.037765	6	212	124	14292	negative regulation of protein metabolic process	PRG3|JUN|FOXP3|IL10|IL2|EPO
1558	0.010423	0.037765	6	212	124	14292	regulation of cell growth	AVP|CNTF|IL7|IGFBP7|SCGB3A1|IL2
30101	0.010433	0.037765	2	18	124	14292	natural killer cell activation	IL12B|IL2
51412	0.010433	0.037765	2	18	124	14292	response to corticosterone stimulus	FOS|JUNB
42744	0.010433	0.037765	2	18	124	14292	hydrogen peroxide catabolic process	EPX|EPO
48771	0.011462	0.041404	3	54	124	14292	tissue remodeling	LIF|IL23A|IL7
46631	0.011594	0.041626	2	19	124	14292	alpha-beta T cell activation	IL12B|IL15
42992	0.011594	0.041626	2	19	124	14292	negative regulation of transcription factor import into nucleus	AVP|IL10
46579	0.011594	0.041626	2	19	124	14292	positive regulation of Ras protein signal transduction	KITLG|EPO
45793	0.012048	0.043076	3	55	124	14292	positive regulation of cell size	AVP|CNTF|IL2
34599	0.012048	0.043076	3	55	124	14292	cellular response to oxidative stress	FOS|EPX|EPO
8361	0.012094	0.043153	6	219	124	14292	regulation of cell size	AVP|CNTF|IL7|SCGB3A1|DCX|IL2
18193	0.012178	0.043367	5	158	124	14292	peptidyl-amino acid modification	OSM|IL12RB2|IL12RB1|IFNG|STAT1
1892	0.01265	0.04462	3	56	124	14292	embryonic placenta development	LIF|JUNB|IL10
46890	0.01265	0.04462	3	56	124	14292	regulation of lipid biosynthetic process	AVP|IGFBP7|IFNG
31960	0.012752	0.04462	4	104	124	14292	response to corticosteroid stimulus	FOS|IGFBP7|JUNB|IL10
35094	0.01281	0.04462	2	20	124	14292	response to nicotine	AVP|CNR1
43525	0.01281	0.04462	2	20	124	14292	positive regulation of neuron apoptosis	JUN|FASLG
71219	0.01281	0.04462	2	20	124	14292	cellular response to molecule of bacterial origin	LBP|STAT1
45646	0.01281	0.04462	2	20	124	14292	regulation of erythrocyte differentiation	ETS1|MAFB
2275	0.01281	0.04462	2	20	124	14292	myeloid cell activation involved in immune response	FHL5|LBP
45884	0.01281	0.04462	2	20	124	14292	regulation of survival gene product expression	IL3|CSF2
7157	0.01281	0.04462	2	20	124	14292	heterophilic cell-cell adhesion	SELP|REG3A
51057	0.01281	0.04462	2	20	124	14292	positive regulation of small GTPase mediated signal transduction	KITLG|EPO
51093	0.013002	0.045198	7	289	124	14292	negative regulation of developmental process	IL4|LIF|CNTF|FLT3|MAFB|HLX|FASLG
35556	0.013035	0.045221	14	832	124	14292	intracellular signal transduction	TLR10|AVP|STAT1|STAT3|IL10|OSM|STAT4|DIRAS3|CNR1|IFNG|GADD45G|MAPK9|GADD45B|AGAP3
32870	0.013125	0.045446	5	161	124	14292	cellular response to hormone stimulus	FOS|IGFBP7|STAT1|STAT3|JUNB
43433	0.01327	0.045766	3	57	124	14292	negative regulation of transcription factor activity	AVP|TNFSF4|FOXP3
90048	0.01327	0.045766	3	57	124	14292	negative regulation of transcription regulator activity	AVP|TNFSF4|FOXP3
6351	0.013462	0.046336	7	291	124	14292	transcription, DNA-dependent	MAF|BATF3|MAZ|ETS1|STAT1|NFATC3|NFATC1
48545	0.013669	0.046958	6	225	124	14292	response to steroid hormone stimulus	FOS|IGFBP7|STAT3|JUNB|IL10|EPO
32677	0.014079	0.04799	2	21	124	14292	regulation of interleukin-8 production	PRG3|LBP
50688	0.014079	0.04799	2	21	124	14292	regulation of defense response to virus	IL27|IL15
46635	0.014079	0.04799	2	21	124	14292	positive regulation of alpha-beta T cell activation	HLX|EBI3
42308	0.014079	0.04799	2	21	124	14292	negative regulation of protein import into nucleus	AVP|IL10
48699	0.014204	0.04832	11	594	124	14292	generation of neurons	LIF|METRN|CNTF|BTG2|CNR1|NNAT|IFNG|DCX|GBP3|STAT3|EPO
32774	0.014415	0.048946	7	295	124	14292	RNA biosynthetic process	MAF|BATF3|MAZ|ETS1|STAT1|NFATC3|NFATC1
6919	0.014561	0.049344	3	59	124	14292	activation of caspase activity	AVP|FASLG|STAT1
9725	0.01462	0.049447	9	441	124	14292	response to hormone stimulus	EGR1|FOS|BTG2|IGFBP7|STAT1|STAT3|JUNB|IL10|EPO

## Sheet: MF
GO-ID	p-value	corr p-value	x	n	X	N	Description	Genes in test set
5125	3.645e-30	1.1081e-27	30	195	126	15428	cytokine activity	CSF3|CSF2|IL19|IL13|FASLG|KITLG|IL15|IL10|IL11|FLT3LG|LIF|IFNA1|IL23A|IFNG|EBI3|THPO|IL4|IL3|TNFSF4|IL5|IL7|IL27|IL9|IL21|OSM|TSLP|CNTF|CD40LG|SCGB3A1|IL2
5126	6.004e-28	9.126e-26	28	185	126	15428	cytokine receptor binding	CSF3|CSF2|FASLG|IL13|KITLG|IL15|IL10|IL11|LIF|IFNA1|IFNG|PRL|EBI3|EPO|IL4|IL3|TNFSF4|IL5|IL7|IL27|IL9|IL21|OSM|CNTF|CD40LG|IL12A|IL12B|IL2
5102	3.8314e-19	3.8824e-17	40	919	126	15428	receptor binding	CSF3|CSF2|RETNLB|FLJ60820|IL19|HMP19|KITLG|IL13|FASLG|IL15|IL10|IL11|FLT3LG|LIF|IFNA1|IL23A|IFNG|LBP|PRL|EBI3|EPO|THPO|IL4|IL3|AVP|IL5|TNFSF4|IL7|IL27|IL9|IL21|CLEC11A|OSM|TSLP|CNTF|CD40LG|IL12A|SCGB3A1|IL12B|IL2
8083	1.3715e-14	1.0423e-12	17	160	126	15428	growth factor activity	CSF3|IL4|CSF2|IL3|IL5|IL7|IL27|IL9|KITLG|CLEC11A|IL10|IL11|LIF|OSM|CNTF|IL2|THPO
70851	1.0602e-13	6.4458e-12	13	82	126	15428	growth factor receptor binding	CSF3|IL4|CSF2|IL3|IL5|IL7|IL21|IL10|IL11|CNTF|IL12A|IL12B|IL2
3700	4.5239e-10	2.2921e-08	29	950	126	15428	transcription factor activity	POU6F1|TBX21|CREM|BATF|STAT6|FOS|NPAS1|TSC22D3|STAT4|HLX|NFATC2|NFATC3|NFATC1|MAF|EGR1|BATF3|EGR3|BATF2|MAFB|EGR4|ZHX2|STAT1|FOXP3|STAT3|JUNB|ATF3|DMTF1|ETS1|JUN
43565	1.4801e-09	6.4277e-08	23	633	126	15428	sequence-specific DNA binding	MAF|BATF3|EGR1|POU6F1|BATF2|MAFB|CREM|ZHX2|STAT1|FOXP3|STAT3|JUNB|STAT6|BATF|FOS|STAT4|ATF3|ETS1|JUN|HLX|AIRE|NFATC2|NFATC1
30528	9.2789e-08	3.526e-06	33	1507	126	15428	transcription regulator activity	POU6F1|TBX21|CREM|FHL5|BATF|STAT6|FOS|NPAS1|STAT4|TSC22D3|HLX|NFATC2|NFATC3|NFATC1|MAF|EGR1|BATF3|EGR3|BATF2|MAFB|EGR4|ZHX2|STAT1|FOXP3|STAT3|JUNB|ATF3|DMTF1|ETS1|JUN|NAB2|NAB1|AIRE
5515	1.0685e-07	3.6093e-06	95	8115	126	15428	protein binding	RETNLB|FLJ60820|CNRIP1|IL27RA|IGFBP7|IL19|IL13|FASLG|IL15|IL10|IL11|FLT3LG|BATF|FOS|PLEKHB1|MAZ|PGLYRP2|IFNG|LBP|PRL|EBI3|EGR1|BATF3|AVP|BATF2|CNTN5|IL27|STAP2|ZHX2|IL21|JUNB|OSM|BTG2|CD40LG|NAB2|JUN|GADD45G|IL12A|KPNA6|MAPK9|SCGB3A2|IL12B|SCGB3A1|GADD45B|GBP3|CSF3|CSF2|USP6|CREM|HMP19|KITLG|FHL5|STAT6|LIF|IL12RB2|STAT4|IFNA1|IL23A|IL12RB1|KRT5|EPX|RNF128|DCX|NFATC2|NFATC3|EPO|NFATC1|THPO|IL4|IL3…
4896	1.3241e-07	4.0251e-06	7	49	126	15428	cytokine receptor activity	IL12RB2|IL18R1|AVP|IL12RB1|IL27RA|IL12B|EBI3
19955	2.6238e-06	7.2513e-05	8	107	126	15428	cytokine binding	IL12RB2|IL18R1|AVP|IL12RB1|IL27RA|IL12A|IL12B|EBI3
5488	4.1053e-06	0.000104	119	12352	126	15428	binding	RETNLB|IL19|IL13|IL15|IL10|IL11|BATF|REG3A|DIRAS3|PGLYRP2|IFNG|EBI3|IL27|STAP2|ZHX2|IL21|JUNB|KRBA2|CD34|CD40LG|JUN|MAPK9|GBP3|HMP19|ABCA3|LIF|IL12RB2|ARG1|IFNA1|IL23A|IL12RB1|CNR1|MRC1|TLR10|FSCN2|MAFB|FSCN3|FOXP3|ZNF320|ATF3|TXNDC17|DMTF1|ETS1|PPIA|AIRE|POU6F1|FLJ60820|IL27RA|CNRIP1|TBX21|IGFBP7|FASLG|FLT3LG|FOS|PLEKHB1|MAZ|HLX|LBP|PRL|AGAP3|EGR1|BATF3|EGR3|AVP|BATF2|PRG3|CNTN5|EGR4|OSM|BTG2|NA…
19972	6.6174e-05	0.0014369	2	2	126	15428	interleukin-12 binding	IL12A|IL12B
45523	6.6174e-05	0.0014369	2	2	126	15428	interleukin-27 receptor binding	IL27|EBI3
30246	0.00019548	0.0033349	11	364	126	15428	carbohydrate binding	MRC1|SELP|ARG1|REG3A|AVP|PRG3|NPTX2|CD34|PGLYRP2|CLEC11A|IL2
5134	0.00019746	0.0033349	2	3	126	15428	interleukin-2 receptor binding	IL21|IL2
5143	0.00019746	0.0033349	2	3	126	15428	interleukin-12 receptor binding	IL12A|IL12B
45513	0.00019746	0.0033349	2	3	126	15428	interleukin-27 binding	IL27RA|IL12A
3677	0.00038658	0.0056863	34	2328	126	15428	DNA binding	POU6F1|TBX21|CREM|BATF|STAT6|NPAS1|FOS|STAT4|TSC22D3|MAZ|HLX|NFATC2|NFATC3|NFATC1|MAF|EGR1|BATF3|EGR3|BATF2|PRG3|MAFB|EGR4|ZHX2|STAT1|FOXP3|ZNF320|STAT3|JUNB|ATF3|KRBA2|DMTF1|ETS1|JUN|AIRE
51636	0.0003928	0.0056863	2	4	126	15428	Gram-negative bacterial cell surface binding	LBP|DMBT1
51637	0.0003928	0.0056863	2	4	126	15428	Gram-positive bacterial cell surface binding	LBP|DMBT1
5164	0.00063527	0.0086067	3	21	126	15428	tumor necrosis factor receptor binding	TNFSF4|CD40LG|FASLG
5062	0.00065117	0.0086067	2	5	126	15428	hematopoietin/interferon-class (D200-domain) cytokine receptor signal transducer activity	STAT1|STAT3
16563	0.00078073	0.0098893	11	429	126	15428	transcription activator activity	EGR1|EGR4|CREM|JUN|AIRE|FHL5|NFATC2|FOXP3|STAT3|JUNB|NFATC1
43208	0.00097153	0.011814	2	6	126	15428	glycosphingolipid binding	SELP|IL2
46625	0.0017942	0.020978	2	8	126	15428	sphingolipid binding	SELP|IL2
5179	0.0019124	0.021533	5	108	126	15428	hormone activity	RETNLB|AVP|PRL|EPO|THPO
32813	0.002023	0.021964	3	31	126	15428	tumor necrosis factor receptor superfamily binding	TNFSF4|CD40LG|FASLG
4601	0.0022191	0.022486	3	32	126	15428	peroxidase activity	TXNDC17|EPX|EPO
16684	0.0022191	0.022486	3	32	126	15428	oxidoreductase activity, acting on peroxide as acceptor	TXNDC17|EPX|EPO
42834	0.0022945	0.022501	2	9	126	15428	peptidoglycan binding	AVP|PGLYRP2
46983	0.0027316	0.025951	12	578	126	15428	protein dimerization activity	BATF3|BATF|FOS|BATF2|ATF3|CREM|JUN|IL12A|IL12B|FOXP3|STAT3|JUNB
70412	0.0034682	0.03101	2	11	126	15428	R-SMAD binding	FOS|JUN
51861	0.0034682	0.03101	2	11	126	15428	glycolipid binding	SELP|IL2
8134	0.0036583	0.031775	11	522	126	15428	transcription factor binding	BATF3|ATF3|ETS1|MAFB|CREM|NAB2|JUN|FHL5|FOXP3|STAT3|JUNB
43498	0.0045214	0.038181	3	41	126	15428	cell surface binding	SELP|LBP|DMBT1
1530	0.0048663	0.039409	2	13	126	15428	lipopolysaccharide binding	SELP|LBP
5529	0.0053116	0.039409	6	195	126	15428	sugar binding	MRC1|SELP|REG3A|PRG3|NPTX2|CLEC11A
8329	0.0056471	0.039409	2	14	126	15428	pattern recognition receptor activity	PGLYRP2|DMBT1
4522	0.0064812	0.039409	2	15	126	15428	pancreatic ribonuclease activity	RNASE2|RNASE3
51635	0.0064812	0.039409	2	15	126	15428	bacterial cell surface binding	LBP|DMBT1
4521	0.006638	0.039409	3	47	126	15428	endoribonuclease activity	RNASE2|RNASE3|JUNB
16209	0.0070388	0.039409	3	48	126	15428	antioxidant activity	TXNDC17|EPX|EPO
3690	0.0076228	0.039409	4	95	126	15428	double-stranded DNA binding	EGR1|FOS|JUN|JUNB
51525	0.008167	0.039409	1	1	126	15428	NFAT protein binding	FOXP3
30348	0.008167	0.039409	1	1	126	15428	syntaxin-3 binding	FHL5
31851	0.008167	0.039409	1	1	126	15428	kappa-type opioid receptor binding	IL2
5174	0.008167	0.039409	1	1	126	15428	CD40 receptor binding	CD40LG
5129	0.008167	0.039409	1	1	126	15428	granulocyte macrophage colony-stimulating factor receptor binding	CSF2
5128	0.008167	0.039409	1	1	126	15428	erythropoietin receptor binding	EPO
5130	0.008167	0.039409	1	1	126	15428	granulocyte colony-stimulating factor receptor binding	CSF3
5135	0.008167	0.039409	1	1	126	15428	interleukin-3 receptor binding	IL3
5144	0.008167	0.039409	1	1	126	15428	interleukin-13 receptor binding	IL13
5147	0.008167	0.039409	1	1	126	15428	oncostatin-M receptor binding	OSM
5136	0.008167	0.039409	1	1	126	15428	interleukin-4 receptor binding	IL4
5139	0.008167	0.039409	1	1	126	15428	interleukin-7 receptor binding	IL7
5141	0.008167	0.039409	1	1	126	15428	interleukin-10 receptor binding	IL10
5142	0.008167	0.039409	1	1	126	15428	interleukin-11 receptor binding	IL11
35375	0.008167	0.039409	1	1	126	15428	zymogen binding	DMBT1
31895	0.008167	0.039409	1	1	126	15428	V1B vasopressin receptor binding	AVP
45518	0.008167	0.039409	1	1	126	15428	interleukin-22 receptor binding	IL21
42163	0.008167	0.039409	1	1	126	15428	interleukin-12 beta subunit binding	IL12A
42164	0.008167	0.039409	1	1	126	15428	interleukin-12 alpha subunit binding	IL12B
16892	0.0092944	0.044148	2	18	126	15428	endoribonuclease activity, producing 3'-phosphomonoesters	RNASE2|RNASE3

## Sheet: CC
GO-ID	p-value	corr p-value	x	n	X	N	Description	Genes in test set
5615	3.1922e-23	5.4587e-21	40	745	127	16363	extracellular space	CSF3|CSF2|FLJ60820|IGFBP7|IL19|KITLG|IL13|FASLG|IL15|IL10|IL11|FLT3LG|LIF|REG3A|IFNA1|METRN|IL23A|IFNG|LBP|EBI3|EPO|THPO|IL4|IL3|SELP|AVP|IL5|TNFSF4|IL7|IL27|IL9|IL21|OSM|TSLP|CNTF|CD40LG|IL12A|SCGB3A1|IL12B|IL2
44421	7.1266e-19	6.0933e-17	40	982	127	16363	extracellular region part	CSF3|CSF2|FLJ60820|IGFBP7|IL19|KITLG|IL13|FASLG|IL15|IL10|IL11|FLT3LG|LIF|REG3A|IFNA1|METRN|IL23A|IFNG|LBP|EBI3|EPO|THPO|IL4|IL3|SELP|AVP|IL5|TNFSF4|IL7|IL27|IL9|IL21|OSM|TSLP|CNTF|CD40LG|IL12A|SCGB3A1|IL12B|IL2
5576	3.947e-16	2.2498e-14	52	2022	127	16363	extracellular region	FLJ60820|RETNLB|IGFBP7|IL19|FASLG|IL13|IL15|IL10|FLT3LG|IL11|REG3A|METRN|PGLYRP2|IFNG|LBP|PRL|EBI3|AVP|IL27|IL21|OSM|CD40LG|IL12A|SCGB3A2|SCGB3A1|IL12B|CSF3|CSF2|KITLG|LIF|ARG1|IFNA1|IL23A|C1QTNF6|NPTX2|THPO|EPO|IL4|SELP|IL3|TNFSF4|RNASE2|IL5|RNASE3|IL7|IL9|CLEC11A|TSLP|CNTF|PPIA|IL2|DMBT1
43514	5.9769e-05	0.0025551	2	2	127	16363	interleukin-12 complex	IL12A|IL12B
