# Supplementary material for: Network-Based Approach to Identify Potential Targets and Drugs that Promote Neuroprotection and Neurorepair in Acute Ischemic Stroke
Source: Sci Rep. 2017 Jan 5;7:40137. doi: 10.1038/srep40137 (PMC5215297; doi:10.1038/srep40137)
Supplement: Supplementary Dataset 5 [file srep40137-s5.zip › srep40137-s5/srep40137-s13.xls]

## Sheet: BP
GO-ID	p-value	corr p-value	x	n	X	N	Description	Genes in test set
42981	3.5365e-47	4.6312e-44	61	852	106	14305	regulation of apoptosis	SH3RF1|BNIP3|PMAIP1|MAGED1|AKT1|CASP5|BAK1|BNIPL|CASP6|BDNF|NLRC4|CASP3|CASP9|BAG1|BOK|NGFRAP1|POU4F1|CASP1|CASP2|AKT2|AIFM1|BCL2A1|HRK|NLRP3|NLRP2|BCL2L11|NLRP1|BCL2L10|KRT18|CARD16|BTG1|FOXC1|FAIM2|NGF|BID|MCL1|XIAP|BCL2L2|HSPA1B|BCL2L1|MOAP1|BCL2|PYCARD|DIABLO|FAIM|BMF|CARD8|HTT|TMBIM6|BIRC7|BIRC6|BAD|ANXA5|UACA|BBC3|BAX|BNIP3L|NLRP12|BIK|APAF1|HSPD1
43067	6.2206e-47	4.6312e-44	61	860	106	14305	regulation of programmed cell death	SH3RF1|BNIP3|PMAIP1|MAGED1|AKT1|CASP5|BAK1|BNIPL|CASP6|BDNF|NLRC4|CASP3|CASP9|BAG1|BOK|NGFRAP1|POU4F1|CASP1|CASP2|AKT2|AIFM1|BCL2A1|HRK|NLRP3|NLRP2|BCL2L11|NLRP1|BCL2L10|KRT18|CARD16|BTG1|FOXC1|FAIM2|NGF|BID|MCL1|XIAP|BCL2L2|HSPA1B|BCL2L1|MOAP1|BCL2|PYCARD|DIABLO|FAIM|BMF|CARD8|HTT|TMBIM6|BIRC7|BIRC6|BAD|ANXA5|UACA|BBC3|BAX|BNIP3L|NLRP12|BIK|APAF1|HSPD1
10941	1.0149e-46	5.0371e-44	61	867	106	14305	regulation of cell death	SH3RF1|BNIP3|PMAIP1|MAGED1|AKT1|CASP5|BAK1|BNIPL|CASP6|BDNF|NLRC4|CASP3|CASP9|BAG1|BOK|NGFRAP1|POU4F1|CASP1|CASP2|AKT2|AIFM1|BCL2A1|HRK|NLRP3|NLRP2|BCL2L11|NLRP1|BCL2L10|KRT18|CARD16|BTG1|FOXC1|FAIM2|NGF|BID|MCL1|XIAP|BCL2L2|HSPA1B|BCL2L1|MOAP1|BCL2|PYCARD|DIABLO|FAIM|BMF|CARD8|HTT|TMBIM6|BIRC7|BIRC6|BAD|ANXA5|UACA|BBC3|BAX|BNIP3L|NLRP12|BIK|APAF1|HSPD1
6915	7.2965e-38	2.7161e-35	47	567	106	14305	apoptosis	BID|PACS2|XIAP|MCL1|BNIP3|BCL2L1|PMAIP1|MAGED1|AKT1|CASP5|BAK1|BNIPL|MOAP1|NLRC4|CASP3|CASP9|BAG1|BOK|BCL2|CASP7|BAG2|PYCARD|BIRC8|DIABLO|NGFRAP1|ACIN1|CASP1|MAGEH1|CASP2|BMF|AIFM1|HTT|BIRC7|BIRC6|BAD|NLRP3|NLRP2|NLRP1|BCL2L11|BCL2L10|BBC3|BAX|NLRP12|APAF1|HSPD1|FAIM2|NGF
12501	1.6477e-37	4.9069e-35	47	577	106	14305	programmed cell death	BID|PACS2|XIAP|MCL1|BNIP3|BCL2L1|PMAIP1|MAGED1|AKT1|CASP5|BAK1|BNIPL|MOAP1|NLRC4|CASP3|CASP9|BAG1|BOK|BCL2|CASP7|BAG2|PYCARD|BIRC8|DIABLO|NGFRAP1|ACIN1|CASP1|MAGEH1|CASP2|BMF|AIFM1|HTT|BIRC7|BIRC6|BAD|NLRP3|NLRP2|NLRP1|BCL2L11|BCL2L10|BBC3|BAX|NLRP12|APAF1|HSPD1|FAIM2|NGF
8219	6.2996e-35	1.5634e-32	48	698	106	14305	cell death	BID|PACS2|XIAP|MCL1|BNIP3|BCL2L1|PMAIP1|MAGED1|AKT1|CASP5|BAK1|BNIPL|MOAP1|NLRC4|CASP3|BAG1|ATN1|CASP9|BOK|BCL2|CASP7|BAG2|PYCARD|BIRC8|DIABLO|NGFRAP1|ACIN1|CASP1|MAGEH1|CASP2|BMF|AIFM1|HTT|BIRC7|BIRC6|BAD|NLRP3|NLRP2|NLRP1|BCL2L11|BCL2L10|BBC3|BAX|NLRP12|APAF1|HSPD1|FAIM2|NGF
16265	8.7957e-35	1.871e-32	48	703	106	14305	death	BID|PACS2|XIAP|MCL1|BNIP3|BCL2L1|PMAIP1|MAGED1|AKT1|CASP5|BAK1|BNIPL|MOAP1|NLRC4|CASP3|BAG1|ATN1|CASP9|BOK|BCL2|CASP7|BAG2|PYCARD|BIRC8|DIABLO|NGFRAP1|ACIN1|CASP1|MAGEH1|CASP2|BMF|AIFM1|HTT|BIRC7|BIRC6|BAD|NLRP3|NLRP2|NLRP1|BCL2L11|BCL2L10|BBC3|BAX|NLRP12|APAF1|HSPD1|FAIM2|NGF
43065	1.0694e-25	1.9904e-23	34	442	106	14305	positive regulation of apoptosis	BID|SH3RF1|BNIP3|BCL2L1|PMAIP1|MAGED1|AKT1|BAK1|BNIPL|CASP6|NLRC4|CASP3|BOK|BCL2|PYCARD|DIABLO|NGFRAP1|POU4F1|CASP1|CASP2|HTT|AIFM1|HRK|BAD|NLRP3|NLRP1|BCL2L11|UACA|BBC3|BAX|BNIP3L|BIK|HSPD1|NGF
43068	1.3377e-25	2.2132e-23	34	445	106	14305	positive regulation of programmed cell death	BID|SH3RF1|BNIP3|BCL2L1|PMAIP1|MAGED1|AKT1|BAK1|BNIPL|CASP6|NLRC4|CASP3|BOK|BCL2|PYCARD|DIABLO|NGFRAP1|POU4F1|CASP1|CASP2|HTT|AIFM1|HRK|BAD|NLRP3|NLRP1|BCL2L11|UACA|BBC3|BAX|BNIP3L|BIK|HSPD1|NGF
10942	1.7983e-25	2.6777e-23	34	449	106	14305	positive regulation of cell death	BID|SH3RF1|BNIP3|BCL2L1|PMAIP1|MAGED1|AKT1|BAK1|BNIPL|CASP6|NLRC4|CASP3|BOK|BCL2|PYCARD|DIABLO|NGFRAP1|POU4F1|CASP1|CASP2|HTT|AIFM1|HRK|BAD|NLRP3|NLRP1|BCL2L11|UACA|BBC3|BAX|BNIP3L|BIK|HSPD1|NGF
6917	8.5031e-23	1.0629e-20	28	315	106	14305	induction of apoptosis	BID|SH3RF1|BNIP3|PMAIP1|MAGED1|BAK1|BNIPL|CASP6|CASP3|BOK|PYCARD|DIABLO|NGFRAP1|CASP1|CASP2|HTT|AIFM1|HRK|BAD|NLRP3|BCL2L11|NLRP1|UACA|BBC3|BAX|BNIP3L|BIK|NGF
43281	9.1506e-23	1.0629e-20	19	92	106	14305	regulation of caspase activity	CARD8|BAD|PMAIP1|NLRP3|NLRP2|NLRP1|BCL2L10|MOAP1|NLRC4|UACA|CASP9|BBC3|BAX|NLRP12|PYCARD|DIABLO|APAF1|HSPD1|AKT2
12502	9.2797e-23	1.0629e-20	28	316	106	14305	induction of programmed cell death	BID|SH3RF1|BNIP3|PMAIP1|MAGED1|BAK1|BNIPL|CASP6|CASP3|BOK|PYCARD|DIABLO|NGFRAP1|CASP1|CASP2|HTT|AIFM1|HRK|BAD|NLRP3|BCL2L11|NLRP1|UACA|BBC3|BAX|BNIP3L|BIK|NGF
52548	3.3462e-22	3.559e-20	19	98	106	14305	regulation of endopeptidase activity	CARD8|BAD|PMAIP1|NLRP3|NLRP2|NLRP1|BCL2L10|MOAP1|NLRC4|UACA|CASP9|BBC3|BAX|NLRP12|PYCARD|DIABLO|APAF1|HSPD1|AKT2
10952	5.3007e-22	4.933e-20	17	68	106	14305	positive regulation of peptidase activity	CARD8|PMAIP1|NLRP3|NLRP2|NLRP1|BCL2L10|NLRC4|MOAP1|UACA|CASP9|BBC3|BAX|NLRP12|PYCARD|DIABLO|APAF1|HSPD1
43280	5.3007e-22	4.933e-20	17	68	106	14305	positive regulation of caspase activity	CARD8|PMAIP1|NLRP3|NLRP2|NLRP1|BCL2L10|NLRC4|MOAP1|UACA|CASP9|BBC3|BAX|NLRP12|PYCARD|DIABLO|APAF1|HSPD1
52547	9.2162e-22	8.0723e-20	19	103	106	14305	regulation of peptidase activity	CARD8|BAD|PMAIP1|NLRP3|NLRP2|NLRP1|BCL2L10|MOAP1|NLRC4|UACA|CASP9|BBC3|BAX|NLRP12|PYCARD|DIABLO|APAF1|HSPD1|AKT2
43066	1.0681e-20	8.8358e-19	28	376	106	14305	negative regulation of apoptosis	MCL1|XIAP|BNIP3|BCL2L2|HSPA1B|BCL2L1|AKT1|BDNF|CASP3|BAG1|BCL2|FAIM|AKT2|HTT|TMBIM6|BCL2A1|HRK|BIRC7|BIRC6|ANXA5|BCL2L10|KRT18|BAX|BNIP3L|FOXC1|HSPD1|FAIM2|NGF
43069	1.526e-20	1.1959e-18	28	381	106	14305	negative regulation of programmed cell death	MCL1|XIAP|BNIP3|BCL2L2|HSPA1B|BCL2L1|AKT1|BDNF|CASP3|BAG1|BCL2|FAIM|AKT2|HTT|TMBIM6|BCL2A1|HRK|BIRC7|BIRC6|ANXA5|BCL2L10|KRT18|BAX|BNIP3L|FOXC1|HSPD1|FAIM2|NGF
60548	2.6716e-20	1.989e-18	28	389	106	14305	negative regulation of cell death	MCL1|XIAP|BNIP3|BCL2L2|HSPA1B|BCL2L1|AKT1|BDNF|CASP3|BAG1|BCL2|FAIM|AKT2|HTT|TMBIM6|BCL2A1|HRK|BIRC7|BIRC6|ANXA5|BCL2L10|KRT18|BAX|BNIP3L|FOXC1|HSPD1|FAIM2|NGF
6916	4.8984e-20	3.4732e-18	22	199	106	14305	anti-apoptosis	XIAP|MCL1|HTT|BCL2A1|BIRC7|HRK|BIRC6|BNIP3|BCL2L2|BCL2L1|HSPA1B|ANXA5|BCL2L10|AKT1|BDNF|BAG1|BAX|BCL2|BNIP3L|FOXC1|FAIM2|NGF
6919	6.2573e-18	4.235e-16	14	59	106	14305	activation of caspase activity	PMAIP1|NLRP3|NLRP1|BCL2L10|NLRC4|MOAP1|CASP9|BBC3|BAX|PYCARD|NLRP12|DIABLO|APAF1|HSPD1
8637	5.7617e-15	3.7301e-13	10	29	106	14305	apoptotic mitochondrial changes	BID|AKT1|BAK1|CASP3|BBC3|BAX|BCL2|CASP7|BCL2L1|PMAIP1
48522	6.0721e-15	3.7673e-13	48	2005	106	14305	positive regulation of cellular process	BID|SH3RF1|PANX1|BNIP3|BCL2L1|PMAIP1|MAGED1|AKT1|BAK1|BNIPL|CASP6|NLRC4|BDNF|CASP3|BOK|BCL2|PYCARD|PARG|PIWIL2|DIABLO|PARG99|POU4F1|NGFRAP1|ACIN1|CASP1|CASP2|AKT2|CARD8|AIFM1|HTT|HRK|BIRC6|BAD|NLRP3|NLRP2|NLRP1|BCL2L11|UACA|BTG1|BBC3|BAX|BNIP3L|NLRP12|BIK|FOXC1|HOXB9|HSPD1|NGF
1836	1.3007e-14	7.7469e-13	9	21	106	14305	release of cytochrome c from mitochondria	BID|BAK1|CASP3|BBC3|BAX|BCL2|CASP7|BCL2L1|PMAIP1
48518	5.4865e-14	3.1421e-12	49	2209	106	14305	positive regulation of biological process	SH3RF1|IL16|BNIP3|PMAIP1|AKT1|MAGED1|CASP6|BNIPL|BAK1|BDNF|NLRC4|CASP3|BOK|PIWIL2|PARG|NGFRAP1|POU4F1|PARG99|ACIN1|CASP1|CASP2|AKT2|AIFM1|HRK|NLRP3|NLRP2|BCL2L11|NLRP1|BTG1|FOXC1|NGF|BID|PANX1|BCL2L1|BCL2|PYCARD|DIABLO|CARD8|HTT|BIRC6|BAD|UACA|BBC3|BAX|BNIP3L|NLRP12|HOXB9|BIK|HSPD1
51345	8.3546e-14	4.6074e-12	17	198	106	14305	positive regulation of hydrolase activity	CARD8|PMAIP1|NLRP3|NLRP2|NLRP1|BCL2L10|NLRC4|MOAP1|UACA|CASP9|BBC3|BAX|NLRP12|PYCARD|DIABLO|APAF1|HSPD1
6921	1.9992e-13	1.0631e-11	9	27	106	14305	cellular component disassembly involved in apoptosis	MOAP1|CASP3|AIFM1|BAX|BIRC7|BNIP3|APAF1|ACIN1|PMAIP1
50718	7.7097e-13	3.9586e-11	7	12	106	14305	positive regulation of interleukin-1 beta secretion	CARD8|PANX1|NLRP12|PYCARD|NLRP3|CASP1|NLRP2
50706	1.6603e-12	7.9749e-11	7	13	106	14305	regulation of interleukin-1 beta secretion	CARD8|PANX1|NLRP12|PYCARD|NLRP3|CASP1|NLRP2
50716	1.6603e-12	7.9749e-11	7	13	106	14305	positive regulation of interleukin-1 secretion	CARD8|PANX1|NLRP12|PYCARD|NLRP3|CASP1|NLRP2
32731	3.3005e-12	1.4892e-10	7	14	106	14305	positive regulation of interleukin-1 beta production	CARD8|PANX1|NLRP12|PYCARD|NLRP3|CASP1|NLRP2
50704	3.3005e-12	1.4892e-10	7	14	106	14305	regulation of interleukin-1 secretion	CARD8|PANX1|NLRP12|PYCARD|NLRP3|CASP1|NLRP2
30262	4.6342e-12	2.0295e-10	8	24	106	14305	apoptotic nuclear change	MOAP1|CASP3|AIFM1|BAX|BIRC7|BNIP3|APAF1|ACIN1
51402	1.0869e-11	4.624e-10	7	16	106	14305	neuron apoptosis	BID|CASP3|AIFM1|BCL2|BNIP3|APAF1|NLRP1
46902	1.1838e-11	4.8961e-10	6	9	106	14305	regulation of mitochondrial membrane permeability	BID|BAK1|HTT|BCL2|BNIP3|BCL2L1
7005	1.3455e-11	5.4149e-10	13	131	106	14305	mitochondrion organization	BID|HTT|BNIP3|PMAIP1|BCL2L1|AKT1|BAK1|IMMP2L|CASP3|BBC3|CASP7|BCL2|BAX
32732	1.8365e-11	7.1963e-10	7	17	106	14305	positive regulation of interleukin-1 production	CARD8|PANX1|NLRP12|PYCARD|NLRP3|CASP1|NLRP2
70997	2.987e-11	1.1404e-09	7	18	106	14305	neuron death	BID|CASP3|AIFM1|BCL2|BNIP3|APAF1|NLRP1
51336	3.1712e-11	1.1805e-09	19	375	106	14305	regulation of hydrolase activity	CARD8|BAD|PMAIP1|NLRP3|NLRP2|NLRP1|BCL2L10|MOAP1|NLRC4|UACA|CASP9|BBC3|BAX|NLRP12|PYCARD|DIABLO|APAF1|HSPD1|AKT2
50794	7.7195e-11	2.8035e-09	79	6225	106	14305	regulation of cellular process	SH3RF1|IL16|BNIP3|PMAIP1|TCEAL7|VGF|MAGED1|AKT1|CASP5|BAK1|BNIPL|CASP6|BDNF|NLRC4|CASP3|CASP9|BAG1|BOK|PIWIL2|PARG|PARG99|POU4F1|NGFRAP1|LRRFIP1|ACIN1|CASP1|PITX3|CASP2|AKT2|AIFM1|BCL2A1|HRK|NLRP3|NLRP2|NLRP1|BCL2L11|BCL2L10|KRT18|CARD16|PRDM4|BTG1|FLII|FOXC1|FAIM2|NGF|BID|XIAP|PANX1|MCL1|TCL1A|BCL2L2|HSPA1B|BCL2L1|STARD13|MOAP1|ATN1|BCL2|PYCARD|CASZ1|DIABLO|FAIM|BMF|HAP1|CARD8|HTT|TMBIM6|BIRC7|B…
48519	7.9599e-11	2.822e-09	42	2020	106	14305	negative regulation of biological process	XIAP|MCL1|TCL1A|BNIP3|BCL2L2|HSPA1B|BCL2L1|MAGED1|AKT1|BNIPL|BDNF|CASP3|BAG1|ATN1|BCL2|PIWIL2|FAIM|LRRFIP1|AKT2|CARD8|HTT|TMBIM6|BCL2A1|BIRC7|HRK|SACS|BIRC6|ANXA5|NLRP3|BCL2L10|KRT18|UACA|PRDM4|BTG1|BBC3|BAX|BNIP3L|NLRP12|FOXC1|HSPD1|FAIM2|NGF
50789	1.1515e-10	3.9873e-09	81	6555	106	14305	regulation of biological process	SH3RF1|IL16|BNIP3|PMAIP1|TCEAL7|VGF|MAGED1|AKT1|CASP5|BAK1|BNIPL|CASP6|BDNF|NLRC4|CASP3|CASP9|BAG1|BOK|PARG|PIWIL2|PARG99|POU4F1|NGFRAP1|LRRFIP1|ACIN1|CASP1|PITX3|CASP2|AKT2|AIFM1|BCL2A1|HRK|NLRP3|NLRP2|NLRP1|BCL2L11|BCL2L10|KRT18|CARD16|PRDM4|BTG1|CELF2|FLII|FOXC1|FAIM2|NGF|BID|XIAP|PANX1|MCL1|TCL1A|BCL2L2|HSPA1B|BCL2L1|STARD13|MOAP1|ATN1|BCL2|PYCARD|CASZ1|DIABLO|FAIM|BMF|HAP1|CARD8|HTT|TMBIM6|B…
8634	1.2118e-10	4.1007e-09	5	6	106	14305	negative regulation of survival gene product expression	BAX|BNIP3L|HRK|BNIP3|BCL2L1
32651	2.2322e-10	7.3862e-09	7	23	106	14305	regulation of interleukin-1 beta production	CARD8|PANX1|NLRP12|PYCARD|NLRP3|CASP1|NLRP2
22411	4.4058e-10	1.4261e-08	9	59	106	14305	cellular component disassembly	MOAP1|CASP3|AIFM1|BAX|BIRC7|BNIP3|APAF1|ACIN1|PMAIP1
32652	5.8813e-10	1.8633e-08	7	26	106	14305	regulation of interleukin-1 production	CARD8|PANX1|NLRP12|PYCARD|NLRP3|CASP1|NLRP2
50715	1.0459e-09	3.2443e-08	7	28	106	14305	positive regulation of cytokine secretion	CARD8|PANX1|NLRP12|PYCARD|NLRP3|CASP1|NLRP2
48523	1.2871e-09	3.9114e-08	38	1844	106	14305	negative regulation of cellular process	XIAP|MCL1|TCL1A|BNIP3|BCL2L2|HSPA1B|BCL2L1|MAGED1|AKT1|BNIPL|BDNF|CASP3|ATN1|BAG1|BCL2|PIWIL2|FAIM|LRRFIP1|AKT2|CARD8|HTT|TMBIM6|BCL2A1|BIRC7|HRK|BIRC6|ANXA5|BCL2L10|KRT18|PRDM4|BTG1|BAX|BNIP3L|NLRP12|FOXC1|HSPD1|FAIM2|NGF
6309	2.4784e-09	7.2358e-08	6	18	106	14305	DNA fragmentation involved in apoptotic nuclear change	CASP3|AIFM1|BAX|BIRC7|BNIP3|APAF1
737	2.4784e-09	7.2358e-08	6	18	106	14305	DNA catabolic process, endonucleolytic	CASP3|AIFM1|BAX|BIRC7|BNIP3|APAF1
43085	3.4555e-09	9.8947e-08	20	553	106	14305	positive regulation of catalytic activity	CARD8|BIRC7|PMAIP1|NLRP3|NLRP2|NLRP1|BCL2L10|AKT1|MOAP1|NLRC4|UACA|CASP9|BBC3|BAX|BCL2|NLRP12|PYCARD|DIABLO|APAF1|HSPD1
65007	3.5854e-09	1.0073e-07	81	6943	106	14305	biological regulation	SH3RF1|IL16|BNIP3|PMAIP1|TCEAL7|VGF|MAGED1|AKT1|CASP5|BAK1|BNIPL|CASP6|BDNF|NLRC4|CASP3|CASP9|BAG1|BOK|PARG|PIWIL2|PARG99|POU4F1|NGFRAP1|LRRFIP1|ACIN1|CASP1|PITX3|CASP2|AKT2|AIFM1|BCL2A1|HRK|NLRP3|NLRP2|NLRP1|BCL2L11|BCL2L10|KRT18|CARD16|PRDM4|BTG1|CELF2|FLII|FOXC1|FAIM2|NGF|BID|XIAP|PANX1|MCL1|TCL1A|BCL2L2|HSPA1B|BCL2L1|STARD13|MOAP1|ATN1|BCL2|PYCARD|CASZ1|DIABLO|FAIM|BMF|HAP1|CARD8|HTT|TMBIM6|B…
45884	5.1128e-09	1.4098e-07	6	20	106	14305	regulation of survival gene product expression	AKT1|BAX|BNIP3L|HRK|BNIP3|BCL2L1
8624	6.8643e-09	1.8584e-07	10	108	106	14305	induction of apoptosis by extracellular signals	BID|MAGED1|CASP3|BAX|DIABLO|NGFRAP1|BAD|CASP2|BCL2L11|NGF
50707	7.0239e-09	1.8676e-07	7	36	106	14305	regulation of cytokine secretion	CARD8|PANX1|NLRP12|PYCARD|NLRP3|CASP1|NLRP2
51881	9.0593e-09	2.3665e-07	5	11	106	14305	regulation of mitochondrial membrane potential	BAK1|HTT|BAX|BCL2|BCL2L1
44093	3.82e-08	9.8069e-07	20	638	106	14305	positive regulation of molecular function	CARD8|BIRC7|PMAIP1|NLRP3|NLRP2|NLRP1|BCL2L10|AKT1|MOAP1|NLRC4|UACA|CASP9|BBC3|BAX|BCL2|NLRP12|PYCARD|DIABLO|APAF1|HSPD1
50714	4.95e-08	1.2493e-06	7	47	106	14305	positive regulation of protein secretion	CARD8|PANX1|NLRP12|PYCARD|NLRP3|CASP1|NLRP2
7006	5.9363e-08	1.4732e-06	6	29	106	14305	mitochondrial membrane organization	BID|BAK1|HTT|BCL2|BNIP3|BCL2L1
46668	9.7996e-08	2.3921e-06	4	7	106	14305	regulation of retinal cell programmed cell death	CASP6|BDNF|BAX|BCL2
50790	1.5357e-07	3.6881e-06	23	907	106	14305	regulation of catalytic activity	CARD8|BIRC7|BAD|PMAIP1|NLRP3|NLRP2|NLRP1|BCL2L10|AKT1|MOAP1|NLRC4|CASP3|UACA|CASP9|BBC3|BAX|BCL2|NLRP12|PYCARD|DIABLO|APAF1|HSPD1|AKT2
65009	1.6487e-07	3.8967e-06	25	1062	106	14305	regulation of molecular function	PMAIP1|AKT1|BAK1|CASP3|NLRC4|MOAP1|CASP9|BCL2|PYCARD|DIABLO|HAP1|AKT2|CARD8|BIRC7|BAD|NLRP3|NLRP2|NLRP1|BCL2L10|UACA|BBC3|BAX|NLRP12|HSPD1|APAF1
8635	1.9488e-07	4.5339e-06	4	8	106	14305	activation of caspase activity by cytochrome c	CASP9|BAX|DIABLO|APAF1
51222	2.0892e-07	4.7859e-06	8	85	106	14305	positive regulation of protein transport	CARD8|UACA|PANX1|NLRP12|PYCARD|NLRP3|CASP1|NLRP2
43523	3.5569e-07	8.0245e-06	8	91	106	14305	regulation of neuron apoptosis	CASP6|BDNF|HTT|BAX|BCL2|HRK|BCL2L1|NGF
90305	4.4904e-07	9.9793e-06	6	40	106	14305	nucleic acid phosphodiester bond hydrolysis	CASP3|AIFM1|BAX|BIRC7|BNIP3|APAF1
8633	4.8395e-07	1.0597e-05	5	22	106	14305	activation of pro-apoptotic gene products	BID|AKT1|BCL2|BAD|BCL2L11
50708	4.9128e-07	1.0602e-05	7	65	106	14305	regulation of protein secretion	CARD8|PANX1|NLRP12|PYCARD|NLRP3|CASP1|NLRP2
32880	5.7275e-07	1.2183e-05	10	172	106	14305	regulation of protein localization	AKT1|CARD8|UACA|PANX1|BCL2|NLRP12|PYCARD|NLRP3|CASP1|NLRP2
1819	9.2482e-07	1.9395e-05	8	103	106	14305	positive regulation of cytokine production	CARD8|PANX1|NLRP12|PYCARD|HSPD1|NLRP3|CASP1|NLRP2
6839	1.3182e-06	2.7262e-05	7	75	106	14305	mitochondrial transport	BID|IMMP2L|BAK1|HTT|BCL2|BNIP3|BCL2L1
43497	1.5735e-06	3.2095e-05	3	4	106	14305	regulation of protein heterodimerization activity	BAK1|BAX|BCL2
70201	1.9641e-06	3.9521e-05	9	153	106	14305	regulation of establishment of protein localization	AKT1|CARD8|UACA|PANX1|NLRP12|PYCARD|NLRP3|CASP1|NLRP2
8625	2.6928e-06	5.346e-05	4	14	106	14305	induction of apoptosis via death domain receptors	BID|CASP3|DIABLO|NGFRAP1
6308	3.8339e-06	7.5113e-05	6	57	106	14305	DNA catabolic process	CASP3|AIFM1|BAX|BIRC7|BNIP3|APAF1
43029	8.0458e-06	0.00015559	4	18	106	14305	T cell homeostasis	AKT1|CASP3|BCL2|BCL2L11
19953	8.4994e-06	0.00016225	14	466	106	14305	sexual reproduction	HTT|TMBIM6|BCL2L2|BCL2L1|VGF|BCL2L11|BCL2L10|AKT1|IMMP2L|BTG1|BCL2|PIWIL2|BIK|FOXC1
51239	9.214e-06	0.00017319	22	1067	106	14305	regulation of multicellular organismal process	CARD8|PANX1|HTT|BAD|ANXA5|NLRP3|VGF|NLRP2|AKT1|CASP6|BDNF|ATN1|BTG1|BAX|BCL2|NLRP12|PYCARD|CELF2|ACIN1|HSPD1|CASP1|NGF
7276	9.3053e-06	0.00017319	13	406	106	14305	gamete generation	HTT|TMBIM6|BCL2L2|BCL2L1|BCL2L11|BCL2L10|AKT1|IMMP2L|BTG1|BCL2|PIWIL2|FOXC1|BIK
51223	1.1988e-05	0.00022038	8	145	106	14305	regulation of protein transport	CARD8|UACA|PANX1|NLRP12|PYCARD|NLRP3|CASP1|NLRP2
9595	1.5469e-05	0.0002809	4	21	106	14305	detection of biotic stimulus	NLRC4|PARG|PARG99|NLRP3
51607	1.88e-05	0.00033726	4	22	106	14305	defense response to virus	BCL2|BNIP3L|BNIP3|NLRP3
70227	2.1557e-05	0.00037324	3	8	106	14305	lymphocyte apoptosis	AKT1|BAX|BCL2L11
43496	2.1557e-05	0.00037324	3	8	106	14305	regulation of protein homodimerization activity	BAK1|BAX|BCL2
8631	2.1557e-05	0.00037324	3	8	106	14305	induction of apoptosis by oxidative stress	CASP3|UACA|DIABLO
1541	2.1873e-05	0.00037436	5	46	106	14305	ovarian follicle development	IMMP2L|BCL2|FOXC1|BCL2L1|VGF
32504	2.3871e-05	0.00039937	14	511	106	14305	multicellular organism reproduction	HTT|TMBIM6|BCL2L2|BCL2L1|VGF|BCL2L11|BCL2L10|AKT1|IMMP2L|BTG1|BCL2|PIWIL2|BIK|FOXC1
48609	2.3871e-05	0.00039937	14	511	106	14305	reproductive process in a multicellular organism	HTT|TMBIM6|BCL2L2|BCL2L1|VGF|BCL2L11|BCL2L10|AKT1|IMMP2L|BTG1|BCL2|PIWIL2|BIK|FOXC1
6950	2.4516e-05	0.0004056	29	1774	106	14305	response to stress	XIAP|BNIP3|HSPA1B|BCL2L1|VGF|AKT1|CASP6|NLRC4|BDNF|CASP3|MEFV|BCL2|PARG|PARG99|CASP1|HAP1|AKT2|AIFM1|BIRC7|HRK|ANXA5|NLRP3|NLRP1|UACA|BTG1|BNIP3L|APAF1|HSPD1|NGF
51050	3.1467e-05	0.00050409	10	270	106	14305	positive regulation of transport	AKT1|CARD8|UACA|PANX1|NLRP12|PYCARD|NLRP3|CASP1|NLRP2|AKT2
9314	3.1943e-05	0.00050409	9	216	106	14305	response to radiation	AKT1|CASP6|CASP3|UACA|HTT|BCL2|CASP7|BCL2L1|NGF
2260	3.1959e-05	0.00050409	4	25	106	14305	lymphocyte homeostasis	AKT1|CASP3|BCL2|BCL2L11
1782	3.2161e-05	0.00050409	3	9	106	14305	B cell homeostasis	CASP3|BCL2|BCL2L11
42026	3.2161e-05	0.00050409	3	9	106	14305	protein refolding	BAG1|HSPD1|HSPA1B
8629	4.0036e-05	0.00062097	5	52	106	14305	induction of apoptosis by intracellular signals	CASP3|UACA|AIFM1|BAX|DIABLO
43524	4.3948e-05	0.00067462	5	53	106	14305	negative regulation of neuron apoptosis	BDNF|HTT|BCL2|BCL2L1|NGF
8406	4.5549e-05	0.00069207	7	128	106	14305	gonad development	IMMP2L|BCL2|BIK|FOXC1|BCL2L1|VGF|BCL2L11
30264	5.4394e-05	0.00078633	2	2	106	14305	nuclear fragmentation involved in apoptotic nuclear change	CASP3|BAX
10248	5.4394e-05	0.00078633	2	2	106	14305	establishment or maintenance of transmembrane electrochemical gradient	BAK1|BAX
71763	5.4394e-05	0.00078633	2	2	106	14305	nuclear membrane organization	CASP3|BAX
46670	5.4394e-05	0.00078633	2	2	106	14305	positive regulation of retinal cell programmed cell death	CASP6|BAX
34349	5.4394e-05	0.00078633	2	2	106	14305	glial cell apoptosis	BID|BCL2
51047	6.0995e-05	0.00087329	7	134	106	14305	positive regulation of secretion	CARD8|PANX1|NLRP12|PYCARD|NLRP3|CASP1|NLRP2
51704	6.2125e-05	0.00088099	17	786	106	14305	multi-organism process	PACS2|IL16|HTT|BNIP3|NLRP3|VGF|NLRC4|KRT18|HNRNP-A1|BCL2|BNIP3L|PARG|POU4F1|PARG99|HSPD1|CASP1|NGF
40008	7.0469e-05	0.00098989	11	359	106	14305	regulation of growth	AKT1|BNIPL|PRDM4|BTG1|BBC3|BCL2|FOXC1|HSPA1B|VGF|BCL2L11|NGF
43434	7.4283e-05	0.0010337	8	187	106	14305	response to peptide hormone stimulus	AKT1|BTG1|BCL2|STXBP4|BCL2L1|VGF|AKT2|NGF
1776	8.7298e-05	0.0012036	4	32	106	14305	leukocyte homeostasis	AKT1|CASP3|BCL2|BCL2L11
9411	9.4002e-05	0.0012841	5	62	106	14305	response to UV	AKT1|CASP3|UACA|BCL2|CASP7
45137	0.00010479	0.0014185	7	146	106	14305	development of primary sexual characteristics	IMMP2L|BCL2|BIK|FOXC1|BCL2L1|VGF|BCL2L11
16045	0.00010716	0.0014375	3	13	106	14305	detection of bacterium	NLRC4|PARG|PARG99
7283	0.00012677	0.0016606	10	319	106	14305	spermatogenesis	IMMP2L|BTG1|HTT|TMBIM6|PIWIL2|BIK|BCL2L2|BCL2L1|BCL2L11|BCL2L10
48232	0.00012677	0.0016606	10	319	106	14305	male gamete generation	IMMP2L|BTG1|HTT|TMBIM6|PIWIL2|BIK|BCL2L2|BCL2L1|BCL2L11|BCL2L10
1817	0.00012714	0.0016606	8	202	106	14305	regulation of cytokine production	CARD8|PANX1|NLRP12|PYCARD|HSPD1|NLRP3|CASP1|NLRP2
90084	0.00016239	0.0020491	2	3	106	14305	negative regulation of inclusion body assembly	SACS|HSPA1B
50705	0.00016239	0.0020491	2	3	106	14305	regulation of interleukin-1 alpha secretion	PANX1|CASP1
50717	0.00016239	0.0020491	2	3	106	14305	positive regulation of interleukin-1 alpha secretion	PANX1|CASP1
1783	0.00016239	0.0020491	2	3	106	14305	B cell apoptosis	BAX|BCL2L11
8585	0.00019168	0.0023984	5	72	106	14305	female gonad development	IMMP2L|BCL2|FOXC1|BCL2L1|VGF
9628	0.0001994	0.0024742	11	404	106	14305	response to abiotic stimulus	AKT1|CASP6|CASP3|UACA|HTT|BCL2|CASP7|BCL2L1|VGF|AKT2|NGF
22602	0.00020457	0.0025174	5	73	106	14305	ovulation cycle process	IMMP2L|BCL2|FOXC1|BCL2L1|VGF
48608	0.00020763	0.0025341	7	163	106	14305	reproductive structure development	IMMP2L|BCL2|BIK|FOXC1|BCL2L1|VGF|BCL2L11
10033	0.00020975	0.0025391	17	869	106	14305	response to organic substance	MCL1|PANX1|STXBP4|PMAIP1|BCL2L1|HSPA1B|ANXA5|VGF|AKT1|CASP6|CASP3|BTG1|BCL2|HSPD1|CASP1|NGF|AKT2
51240	0.00022009	0.0026428	9	278	106	14305	positive regulation of multicellular organismal process	CARD8|PANX1|BCL2|NLRP12|PYCARD|HSPD1|NLRP3|CASP1|NLRP2
46545	0.00027923	0.0033262	5	78	106	14305	development of primary female sexual characteristics	IMMP2L|BCL2|FOXC1|BCL2L1|VGF
65008	0.00031065	0.0036185	24	1541	106	14305	regulation of biological quality	BID|MCL1|AIFM1|HTT|BNIP3|BAD|BCL2L1|HSPA1B|ANXA5|VGF|BCL2L11|AKT1|BAK1|CASP3|BDNF|PRDM4|BTG1|BAX|BCL2|FOXC1|ACIN1|HSPD1|HAP1|NGF
42698	0.00031428	0.0036185	5	80	106	14305	ovulation cycle	IMMP2L|BCL2|FOXC1|BCL2L1|VGF
7548	0.00032044	0.0036185	7	175	106	14305	sex differentiation	IMMP2L|BCL2|BIK|FOXC1|BCL2L1|VGF|BCL2L11
32650	0.00032321	0.0036185	2	4	106	14305	regulation of interleukin-1 alpha production	PANX1|CASP1
32730	0.00032321	0.0036185	2	4	106	14305	positive regulation of interleukin-1 alpha production	PANX1|CASP1
30263	0.00032321	0.0036185	2	4	106	14305	apoptotic chromosome condensation	AIFM1|ACIN1
10748	0.00032321	0.0036185	2	4	106	14305	negative regulation of plasma membrane long-chain fatty acid transport	AKT1|AKT2
50701	0.00032321	0.0036185	2	4	106	14305	interleukin-1 secretion	NLRC4|NLRP3
46660	0.00037296	0.0041443	5	83	106	14305	female sex differentiation	IMMP2L|BCL2|FOXC1|BCL2L1|VGF
2252	0.00039086	0.0043111	6	129	106	14305	immune effector process	SWAP70|BCL2|BNIP3L|BNIP3|HSPD1|NLRP3
51049	0.00040886	0.0044704	12	513	106	14305	regulation of transport	AKT1|CARD8|UACA|PANX1|BCL2|NLRP12|PYCARD|NLRP3|CASP1|NLRP2|AKT2|NGF
43525	0.00041131	0.0044704	3	20	106	14305	positive regulation of neuron apoptosis	CASP6|BAX|HRK
51046	0.00042132	0.0045459	8	241	106	14305	regulation of secretion	CARD8|PANX1|NLRP12|PYCARD|NLRP3|CASP1|NLRP2|NGF
60341	0.00043485	0.0046583	9	305	106	14305	regulation of cellular localization	CARD8|UACA|PANX1|NLRP12|PYCARD|NLRP3|CASP1|NLRP2|NGF
80135	0.00044193	0.0046669	6	132	106	14305	regulation of cellular response to stress	AKT1|SH3RF1|BIRC7|PARG|PARG99|AKT2
42391	0.00044193	0.0046669	6	132	106	14305	regulation of membrane potential	BAK1|HTT|BAX|BCL2|BNIP3|BCL2L1
9607	0.00048103	0.005044	11	448	106	14305	response to biotic stimulus	NLRC4|BCL2|BNIP3L|PARG|BNIP3|PARG99|HSPD1|HSPA1B|NLRP3|CASP1|NGF
32612	0.00053607	0.0054783	2	5	106	14305	interleukin-1 production	NLRC4|NLRP3
90083	0.00053607	0.0054783	2	5	106	14305	regulation of inclusion body assembly	SACS|HSPA1B
10765	0.00053607	0.0054783	2	5	106	14305	positive regulation of sodium ion transport	AKT1|AKT2
60284	0.00053716	0.0054783	8	250	106	14305	regulation of cell development	AKT1|CASP6|BDNF|ATN1|BTG1|BAX|BCL2|NGF
42592	0.00056601	0.0057332	15	774	106	14305	homeostatic process	MCL1|HTT|AIFM1|BNIP3|BAD|BCL2L1|VGF|BCL2L11|AKT1|BAK1|CASP3|BAX|BCL2|ACIN1|HAP1
51649	0.00060809	0.0061179	16	865	106	14305	establishment of localization in cell	BID|HTT|BNIP3|BCL2L1|STXBP4|VGF|NLRP3|AKT1|BAK1|IMMP2L|BDNF|NLRC4|KRT18|HNRNP-A1|BCL2|HAP1
80134	0.00061471	0.006143	9	320	106	14305	regulation of response to stress	AKT1|SH3RF1|UACA|NLRP12|BIRC7|PARG|PARG99|HSPD1|AKT2
48872	0.00069387	0.0068878	5	95	106	14305	homeostasis of number of cells	AKT1|CASP3|BCL2|ACIN1|BCL2L11
9416	0.00070031	0.0069057	6	144	106	14305	response to light stimulus	AKT1|CASP3|UACA|HTT|BCL2|CASP7
42345	0.0007147	0.0070013	3	24	106	14305	regulation of NF-kappaB import into nucleus	UACA|NLRP12|NLRP3
45595	0.0007947	0.007638	12	553	106	14305	regulation of cell differentiation	AKT1|CASP6|BDNF|ATN1|BTG1|BAX|BCL2|PIWIL2|TCL1A|BAD|ACIN1|NGF
10746	0.00080022	0.007638	2	6	106	14305	regulation of plasma membrane long-chain fatty acid transport	AKT1|AKT2
48341	0.00080022	0.007638	2	6	106	14305	paraxial mesoderm formation	HTT|FOXC1
51938	0.00080022	0.007638	2	6	106	14305	L-glutamate import	SLC1A2|HTT
50896	0.00086927	0.0082442	42	3633	106	14305	response to stimulus	XIAP|PANX1|MCL1|IL16|BNIP3|HSPA1B|BCL2L1|PMAIP1|VGF|AKT1|CASP6|NLRC4|BDNF|CASP3|MEFV|BCL2|CASP7|PARG|POU4F1|PARG99|CASP1|PITX3|HAP1|AKT2|SWAP70|AIFM1|HTT|BIRC7|HRK|STXBP4|ANXA5|NLRP3|NLRP1|AIM2|IL18BP|UACA|BTG1|BAX|BNIP3L|APAF1|HSPD1|NGF
48511	0.00092888	0.0087538	6	152	106	14305	rhythmic process	IMMP2L|BCL2|FOXC1|BCL2L1|CASP1|VGF
42221	0.00094266	0.0088278	22	1464	106	14305	response to chemical stimulus	IL16|MCL1|PANX1|HTT|BNIP3|STXBP4|PMAIP1|BCL2L1|HSPA1B|ANXA5|VGF|AKT1|CASP6|CASP3|BDNF|BTG1|BAX|BCL2|HSPD1|CASP1|AKT2|NGF
8584	0.0010746	0.01	4	61	106	14305	male gonad development	BCL2|BIK|BCL2L1|BCL2L11
51094	0.0010904	0.010085	9	347	106	14305	positive regulation of developmental process	AKT1|CASP6|BDNF|BTG1|BAX|BCL2|BAD|ACIN1|NGF
34097	0.001187	0.01091	5	107	106	14305	response to cytokine stimulus	CASP6|CASP3|MCL1|BCL2|BCL2L1
48856	0.0012146	0.011096	33	2655	106	14305	anatomical structure development	ANKRD2|TCL1A|BCL2L1|VGF|AKT1|IMMP2L|CASP6|BDNF|CASP3|ATN1|BCL2|CASP7|PIWIL2|POU4F1|ACIN1|PITX3|CASP1|HAP1|SWAP70|HTT|TMBIM6|BIRC6|DCSTAMP|BCL2L11|KRT18|BAX|BIK|HOXB9|FOXC1|APAF1|HSPD1|FAIM2|NGF
51051	0.0012505	0.011354	6	161	106	14305	negative regulation of transport	AKT1|UACA|BCL2|NLRP12|NLRP3|AKT2
45792	0.0013429	0.012119	5	110	106	14305	negative regulation of cell size	AKT1|PRDM4|BTG1|BCL2|HSPA1B
51707	0.0013548	0.012152	9	358	106	14305	response to other organism	NLRC4|BCL2|BNIP3L|PARG|BNIP3|PARG99|NLRP3|CASP1|NGF
50663	0.0014793	0.013034	2	8	106	14305	cytokine secretion	NLRC4|NLRP3
32891	0.0014793	0.013034	2	8	106	14305	negative regulation of organic acid transport	AKT1|AKT2
43092	0.0014793	0.013034	2	8	106	14305	L-amino acid import	SLC1A2|HTT
3006	0.0015637	0.013696	8	295	106	14305	reproductive developmental process	AKT1|IMMP2L|BCL2|BIK|FOXC1|BCL2L1|VGF|BCL2L11
7292	0.0016118	0.014035	4	68	106	14305	female gamete generation	IMMP2L|BCL2|PIWIL2|BCL2L10
51604	0.0016356	0.01416	5	115	106	14305	protein maturation	IMMP2L|HSPD1|CASP1|CASP2|NGF
48583	0.001748	0.015045	11	525	106	14305	regulation of response to stimulus	AKT1|SH3RF1|UACA|IL16|NLRP12|BIRC7|PARG|PARG99|HSPD1|CASP1|AKT2
60712	0.0018928	0.015745	2	9	106	14305	spongiotrophoblast layer development	AKT1|BIRC6
6998	0.0018928	0.015745	2	9	106	14305	nuclear envelope organization	CASP3|BAX
47496	0.0018928	0.015745	2	9	106	14305	vesicle transport along microtubule	HTT|HAP1
43090	0.0018928	0.015745	2	9	106	14305	amino acid import	SLC1A2|HTT
48340	0.0018928	0.015745	2	9	106	14305	paraxial mesoderm morphogenesis	HTT|FOXC1
42347	0.0018928	0.015745	2	9	106	14305	negative regulation of NF-kappaB import into nucleus	UACA|NLRP3
51641	0.0021786	0.018011	16	977	106	14305	cellular localization	BID|HTT|BNIP3|BCL2L1|STXBP4|VGF|NLRP3|AKT1|BAK1|IMMP2L|BDNF|NLRC4|KRT18|HNRNP-A1|BCL2|HAP1
32868	0.002198	0.018011	5	123	106	14305	response to insulin stimulus	AKT1|BCL2|STXBP4|VGF|AKT2
46328	0.0022015	0.018011	4	74	106	14305	regulation of JNK cascade	AKT1|SH3RF1|BIRC7|AKT2
45725	0.0023546	0.018924	2	10	106	14305	positive regulation of glycogen biosynthetic process	AKT1|AKT2
43491	0.0023546	0.018924	2	10	106	14305	protein kinase B signaling cascade	AKT1|AKT2
43124	0.0023546	0.018924	2	10	106	14305	negative regulation of I-kappaB kinase/NF-kappaB cascade	CARD8|NLRP12
8286	0.0023639	0.018924	3	36	106	14305	insulin receptor signaling pathway	AKT1|STXBP4|AKT2
46546	0.0024271	0.019326	4	76	106	14305	development of primary male sexual characteristics	BCL2|BIK|BCL2L1|BCL2L11
45926	0.0024414	0.019336	5	126	106	14305	negative regulation of growth	PRDM4|BTG1|BBC3|BCL2|HSPA1B
22414	0.0024858	0.019584	14	807	106	14305	reproductive process	HTT|TMBIM6|BCL2L2|BCL2L1|VGF|BCL2L11|BCL2L10|AKT1|IMMP2L|BTG1|BCL2|PIWIL2|BIK|FOXC1
3	0.0025715	0.020047	14	810	106	14305	reproduction	HTT|TMBIM6|BCL2L2|BCL2L1|VGF|BCL2L11|BCL2L10|AKT1|IMMP2L|BTG1|BCL2|PIWIL2|BIK|FOXC1
32502	0.0025715	0.020047	37	3234	106	14305	developmental process	MCL1|ANKRD2|TCL1A|BNIP3|BCL2L1|VGF|AKT1|IMMP2L|CASP6|BDNF|CASP3|ATN1|BCL2|CASP7|PIWIL2|POU4F1|NGFRAP1|ACIN1|CASP1|PITX3|HAP1|SWAP70|HTT|TMBIM6|BIRC6|BCL2L11|DCSTAMP|KRT18|BAX|FLII|BIK|FOXC1|HOXB9|APAF1|HSPD1|FAIM2|NGF
2204	0.0028639	0.021588	2	11	106	14305	somatic recombination of immunoglobulin genes involved in immune response	SWAP70|HSPD1
2208	0.0028639	0.021588	2	11	106	14305	somatic diversification of immunoglobulins involved in immune response	SWAP70|HSPD1
48070	0.0028639	0.021588	2	11	106	14305	regulation of developmental pigmentation	BCL2|BCL2L11
45190	0.0028639	0.021588	2	11	106	14305	isotype switching	SWAP70|HSPD1
31998	0.0028639	0.021588	2	11	106	14305	regulation of fatty acid beta-oxidation	AKT1|AKT2
70875	0.0028639	0.021588	2	11	106	14305	positive regulation of glycogen metabolic process	AKT1|AKT2
45597	0.0028707	0.021588	7	255	106	14305	positive regulation of cell differentiation	AKT1|BDNF|BTG1|BCL2|BAD|ACIN1|NGF
42990	0.0032017	0.023956	3	40	106	14305	regulation of transcription factor import into nucleus	UACA|NLRP12|NLRP3
70302	0.0033419	0.024756	4	83	106	14305	regulation of stress-activated protein kinase signaling cascade	AKT1|SH3RF1|BIRC7|AKT2
46661	0.0033419	0.024756	4	83	106	14305	male sex differentiation	BCL2|BIK|BCL2L1|BCL2L11
2381	0.0034201	0.025079	2	12	106	14305	immunoglobulin production involved in immunoglobulin mediated immune response	SWAP70|HSPD1
42100	0.0034201	0.025079	2	12	106	14305	B cell proliferation	BCL2|HSPD1
43393	0.003436	0.025079	3	41	106	14305	regulation of protein binding	BAK1|BAX|BCL2
51098	0.0037151	0.026933	6	200	106	14305	regulation of binding	BAK1|BAX|BCL2|PYCARD|NLRP3|HAP1
46907	0.0037261	0.026933	12	665	106	14305	intracellular transport	BID|AKT1|IMMP2L|BAK1|KRT18|HNRNP-A1|HTT|BCL2|BNIP3|STXBP4|BCL2L1|HAP1
48584	0.003854	0.027723	7	269	106	14305	positive regulation of response to stimulus	IL16|NLRP12|PARG|PARG99|HSPD1|CASP1|AKT2
15813	0.0040225	0.028796	2	13	106	14305	L-glutamate transport	SLC1A2|HTT
2376	0.0041681	0.029695	15	948	106	14305	immune system process	IL16|SWAP70|BNIP3|NLRP3|BCL2L11|AIM2|DCSTAMP|AKT1|CASP3|IL18BP|BCL2|BNIP3L|ACIN1|HSPD1|CASP1
1816	0.0042009	0.029786	3	44	106	14305	cytokine production	NLRC4|HSPD1|NLRP3
33138	0.0046703	0.032345	2	14	106	14305	positive regulation of peptidyl-serine phosphorylation	BCL2|AKT2
10039	0.0046703	0.032345	2	14	106	14305	response to iron ion	CASP6|BCL2
15800	0.0046703	0.032345	2	14	106	14305	acidic amino acid transport	SLC1A2|HTT
48339	0.0046703	0.032345	2	14	106	14305	paraxial mesoderm development	HTT|FOXC1
2028	0.0046703	0.032345	2	14	106	14305	regulation of sodium ion transport	AKT1|AKT2
1558	0.0049302	0.033987	6	212	106	14305	regulation of cell growth	AKT1|PRDM4|BTG1|BCL2|HSPA1B|NGF
6259	0.0049824	0.034188	10	517	106	14305	DNA metabolic process	CASP3|SWAP70|AIFM1|BAX|BIRC7|PIWIL2|BNIP3|APAF1|HSPD1|HAP1
48520	0.0050615	0.034571	3	47	106	14305	positive regulation of behavior	IL16|CASP1|AKT2
43009	0.0052815	0.035909	8	360	106	14305	chordate embryonic development	AKT1|HTT|BIRC6|FOXC1|HOXB9|APAF1|BCL2L1|BCL2L11
32369	0.0053629	0.036297	2	15	106	14305	negative regulation of lipid transport	AKT1|AKT2
9725	0.0054414	0.036662	9	441	106	14305	response to hormone stimulus	AKT1|CASP6|BTG1|BCL2|STXBP4|BCL2L1|VGF|AKT2|NGF
48513	0.0055013	0.036863	23	1791	106	14305	organ development	HTT|TMBIM6|ANKRD2|BIRC6|BCL2L1|VGF|BCL2L11|DCSTAMP|AKT1|CASP6|IMMP2L|CASP3|BDNF|BCL2|CASP7|BIK|FOXC1|POU4F1|HOXB9|APAF1|ACIN1|PITX3|HAP1
7417	0.0055208	0.036863	9	442	106	14305	central nervous system development	ATN1|HTT|BCL2|FOXC1|POU4F1|APAF1|PITX3|FAIM2|HAP1
50793	0.0055976	0.037209	13	791	106	14305	regulation of developmental process	TCL1A|BAD|BCL2L11|AKT1|CASP6|BDNF|ATN1|BTG1|BCL2|BAX|PIWIL2|ACIN1|NGF
9792	0.0056368	0.037303	8	364	106	14305	embryonic development ending in birth or egg hatching	AKT1|HTT|BIRC6|FOXC1|HOXB9|APAF1|BCL2L1|BCL2L11
51224	0.0056899	0.037488	3	49	106	14305	negative regulation of protein transport	UACA|NLRP12|NLRP3
8361	0.0057618	0.037629	6	219	106	14305	regulation of cell size	AKT1|PRDM4|BTG1|BCL2|HSPA1B|NGF
7169	0.0057618	0.037629	6	219	106	14305	transmembrane receptor protein tyrosine kinase signaling pathway	AKT1|CAST|FOXC1|STXBP4|AKT2|NGF
30307	0.0060209	0.038484	3	50	106	14305	positive regulation of cell growth	AKT1|BCL2|NGF
9266	0.0060377	0.038484	4	98	106	14305	response to temperature stimulus	AKT1|CASP6|BCL2|VGF
10962	0.0060995	0.038484	2	16	106	14305	regulation of glucan biosynthetic process	AKT1|AKT2
32885	0.0060995	0.038484	2	16	106	14305	regulation of polysaccharide biosynthetic process	AKT1|AKT2
51149	0.0060995	0.038484	2	16	106	14305	positive regulation of muscle cell differentiation	BTG1|BCL2
16447	0.0060995	0.038484	2	16	106	14305	somatic recombination of immunoglobulin gene segments	SWAP70|HSPD1
5979	0.0060995	0.038484	2	16	106	14305	regulation of glycogen biosynthetic process	AKT1|AKT2
15807	0.0060995	0.038484	2	16	106	14305	L-amino acid transport	SLC1A2|HTT
6952	0.0061823	0.038842	11	620	106	14305	defense response	AKT1|CASP6|NLRC4|MEFV|BCL2|BNIP3L|BNIP3|APAF1|NLRP3|NLRP1|NGF
33198	0.0068795	0.040714	2	17	106	14305	response to ATP	PANX1|CASP1
32881	0.0068795	0.040714	2	17	106	14305	regulation of polysaccharide metabolic process	AKT1|AKT2
42596	0.0068795	0.040714	2	17	106	14305	fear response	BDNF|BCL2
70873	0.0068795	0.040714	2	17	106	14305	regulation of glycogen metabolic process	AKT1|AKT2
10741	0.007082	0.040714	3	53	106	14305	negative regulation of intracellular protein kinase cascade	AKT1|CARD8|NLRP12
48468	0.0071046	0.040714	11	632	106	14305	cell development	AKT1|BDNF|HTT|BCL2|PIWIL2|TCL1A|FOXC1|POU4F1|BCL2L1|PITX3|NGF
7420	0.0071729	0.040714	7	302	106	14305	brain development	HTT|BCL2|FOXC1|POU4F1|APAF1|PITX3|HAP1
30308	0.0071853	0.040714	4	103	106	14305	negative regulation of cell growth	PRDM4|BTG1|BCL2|HSPA1B
32621	0.00741	0.040714	1	1	106	14305	interleukin-18 production	NLRP3
45751	0.00741	0.040714	1	1	106	14305	negative regulation of Toll signaling pathway	NLRP12
21747	0.00741	0.040714	1	1	106	14305	cochlear nucleus development	BCL2
45837	0.00741	0.040714	1	1	106	14305	negative regulation of membrane potential	BNIP3
2525	0.00741	0.040714	1	1	106	14305	acute inflammatory response to non-antigenic stimulus	CASP6
32848	0.00741	0.040714	1	1	106	14305	negative regulation of cellular pH reduction	BCL2
2368	0.00741	0.040714	1	1	106	14305	B cell cytokine production	HSPD1
32976	0.00741	0.040714	1	1	106	14305	release of matrix enzymes from mitochondria	BAX
60709	0.00741	0.040714	1	1	106	14305	glycogen cell development involved in embryonic placenta development	AKT1
43375	0.00741	0.040714	1	1	106	14305	CD8-positive, alpha-beta T cell lineage commitment	BCL2
43369	0.00741	0.040714	1	1	106	14305	CD4-positive or CD8-positive, alpha-beta T cell lineage commitment	BCL2
6808	0.00741	0.040714	1	1	106	14305	regulation of nitrogen utilization	BCL2
45381	0.00741	0.040714	1	1	106	14305	regulation of interleukin-18 biosynthetic process	NLRP12
2842	0.00741	0.040714	1	1	106	14305	positive regulation of T cell mediated immune response to tumor cell	HSPD1
2840	0.00741	0.040714	1	1	106	14305	regulation of T cell mediated immune response to tumor cell	HSPD1
8592	0.00741	0.040714	1	1	106	14305	regulation of Toll signaling pathway	NLRP12
46674	0.00741	0.040714	1	1	106	14305	induction of retinal programmed cell death	BAX
51610	0.00741	0.040714	1	1	106	14305	serotonin uptake	HTT
43000	0.00741	0.040714	1	1	106	14305	Golgi to plasma membrane CFTR protein transport	KRT18
48743	0.00741	0.040714	1	1	106	14305	positive regulation of skeletal muscle fiber development	BCL2
51355	0.00741	0.040714	1	1	106	14305	proprioception involved in equilibrioception	POU4F1
14042	0.00741	0.040714	1	1	106	14305	positive regulation of neuron maturation	BCL2
14041	0.00741	0.040714	1	1	106	14305	regulation of neuron maturation	BCL2
48291	0.00741	0.040714	1	1	106	14305	isotype switching to IgG isotypes	HSPD1
19244	0.00741	0.040714	1	1	106	14305	lactate biosynthetic process from pyruvate	HTT
19249	0.00741	0.040714	1	1	106	14305	lactate biosynthetic process	HTT
16044	0.0074669	0.040816	8	382	106	14305	cellular membrane organization	BID|BAK1|CASP3|HTT|BAX|BCL2|BNIP3|BCL2L1
32879	0.0074834	0.040816	12	727	106	14305	regulation of localization	AKT1|CARD8|UACA|PANX1|BCL2|NLRP12|PYCARD|NLRP3|CASP1|NLRP2|AKT2|NGF
61024	0.0075803	0.041174	8	383	106	14305	membrane organization	BID|BAK1|CASP3|HTT|BAX|BCL2|BNIP3|BCL2L1
16485	0.007682	0.041174	4	105	106	14305	protein processing	IMMP2L|CASP1|CASP2|NGF
35265	0.0077023	0.041174	2	18	106	14305	organ growth	BCL2|FOXC1
10907	0.0077023	0.041174	2	18	106	14305	positive regulation of glucose metabolic process	AKT1|AKT2
19725	0.0077124	0.041174	9	466	106	14305	cellular homeostasis	BAK1|MCL1|AIFM1|HTT|BAX|BCL2|BNIP3|BCL2L1|HAP1
6508	0.0077219	0.041174	12	730	106	14305	proteolysis	CASP5|CASP6|IMMP2L|CASP3|CARD16|CASP9|BAX|CASP7|PAMR1|PYCARD|CASP1|CASP2
7275	0.0077425	0.041174	33	2971	106	14305	multicellular organismal development	MCL1|ANKRD2|TCL1A|BCL2L1|VGF|AKT1|IMMP2L|CASP6|BDNF|CASP3|ATN1|BCL2|CASP7|PIWIL2|NGFRAP1|POU4F1|ACIN1|PITX3|HAP1|SWAP70|HTT|TMBIM6|BIRC6|BCL2L11|DCSTAMP|FLII|BIK|FOXC1|HOXB9|APAF1|HSPD1|FAIM2|NGF
45793	0.0078471	0.041581	3	55	106	14305	positive regulation of cell size	AKT1|BCL2|NGF
6471	0.008567	0.044461	2	19	106	14305	protein amino acid ADP-ribosylation	ART3|ART5
45739	0.008567	0.044461	2	19	106	14305	positive regulation of DNA repair	PARG|PARG99
16445	0.008567	0.044461	2	19	106	14305	somatic diversification of immunoglobulins	SWAP70|HSPD1
42992	0.008567	0.044461	2	19	106	14305	negative regulation of transcription factor import into nucleus	UACA|NLRP3
48536	0.008567	0.044461	2	19	106	14305	spleen development	BCL2|BCL2L11
45664	0.0086377	0.044461	5	170	106	14305	regulation of neuron differentiation	AKT1|BDNF|ATN1|BCL2|NGF
6457	0.0086377	0.044461	5	170	106	14305	protein folding	BAG1|BAG2|SACS|HSPD1|HSPA1B
48610	0.0086377	0.044461	5	170	106	14305	reproductive cellular process	AKT1|BCL2|PIWIL2|FOXC1|BCL2L1
48167	0.0086592	0.044461	3	57	106	14305	regulation of synaptic plasticity	BDNF|HTT|VGF
48731	0.0089019	0.04555	28	2421	106	14305	system development	ANKRD2|BCL2L1|VGF|AKT1|IMMP2L|CASP6|BDNF|CASP3|ATN1|CASP7|BCL2|POU4F1|ACIN1|PITX3|HAP1|HTT|SWAP70|TMBIM6|BIRC6|DCSTAMP|BCL2L11|BIK|HOXB9|FOXC1|APAF1|HSPD1|FAIM2|NGF
90066	0.0092384	0.04711	7	317	106	14305	regulation of anatomical structure size	AKT1|PRDM4|BTG1|BCL2|FOXC1|HSPA1B|NGF
33135	0.0094732	0.047816	2	20	106	14305	regulation of peptidyl-serine phosphorylation	BCL2|AKT2
32890	0.0094732	0.047816	2	20	106	14305	regulation of organic acid transport	AKT1|AKT2
48742	0.0094732	0.047816	2	20	106	14305	regulation of skeletal muscle fiber development	BTG1|BCL2
7611	0.0098938	0.04977	4	113	106	14305	learning or memory	BDNF|HTT|CASP1|NGF
45786	0.009944	0.0498	5	176	106	14305	negative regulation of cell cycle	CASP3|PRDM4|BCL2|FOXC1|NGF
1657	0.0099668	0.0498	3	60	106	14305	ureteric bud development	BDNF|BCL2|FOXC1

## Sheet: MF
GO-ID	p-value	corr p-value	x	n	X	N	Description	Genes in test set
43028	3.573e-13	9.7544e-11	9	31	104	15441	caspase regulator activity	CARD8|XIAP|NLRP12|PYCARD|NGFRAP1|APAF1|BCL2L1|CASP1|NLRP1
5515	5.1034e-12	6.9662e-10	88	8120	104	15441	protein binding	CAST|SH3RF1|IL16|BNIP3|PMAIP1|VGF|MAGED1|AKT1|CASP5|BAK1|BNIPL|CASP6|BDNF|NLRC4|CASP3|WBP5|CASP9|BAG1|BOK|CASP7|PGRMC1|BAG2|PIWIL2|BIRC8|POU4F1|NGFRAP1|LRRFIP1|ACIN1|CASP1|MAGEH1|CASP2|AKT2|NLRP4|AIFM1|BCL2A1|HRK|STXBP4|NLRP3|NLRP2|NLRP1|BCL2L11|BCL2L10|IL18BP|KRT18|MAGEE1|CARD16|BTG1|CELF2|FLII|FOXC1|NGF|BID|XIAP|PANX1|MCL1|PANX2|BCL2L2|BCL2L1|HSPA1B|STARD13|MOAP1|HNRNP-A1|MEFV|ATN1|BCL2|PYCARD|…
51400	1.258e-11	1.1448e-09	5	5	104	15441	BH domain binding	BOK|BAX|BCL2|BIK|BCL2L1
8656	9.4041e-10	6.4183e-08	6	17	104	15441	caspase activator activity	CARD8|NLRP12|PYCARD|APAF1|CASP1|NLRP1
4197	1.3625e-09	7.4393e-08	9	73	104	15441	cysteine-type endopeptidase activity	CASP5|CASP6|CASP3|CARD16|CASP9|CASP7|PYCARD|CASP1|CASP2
16505	2.0393e-09	9.2788e-08	6	19	104	15441	apoptotic protease activator activity	CARD8|NLRP12|PYCARD|APAF1|CASP1|NLRP1
16504	9.8444e-09	3.8393e-07	6	24	104	15441	peptidase activator activity	CARD8|NLRP12|PYCARD|APAF1|CASP1|NLRP1
61134	3.0886e-08	1.054e-06	11	178	104	15441	peptidase regulator activity	CAST|CARD8|XIAP|CARD16|NLRP12|PYCARD|BIRC6|APAF1|BCL2L1|CASP1|NLRP1
8234	5.7021e-07	1.7296e-05	9	145	104	15441	cysteine-type peptidase activity	CASP5|CASP6|CASP3|CARD16|CASP9|CASP7|PYCARD|CASP1|CASP2
46982	1.8552e-06	5.0646e-05	10	215	104	15441	protein heterodimerization activity	BAK1|PANX1|MCL1|BOK|BAX|BCL2|BNIP3L|BNIP3|BIK|BCL2L1
4869	5.2926e-06	0.00013135	5	38	104	15441	cysteine-type endopeptidase inhibitor activity	CAST|XIAP|CARD16|BIRC6|BCL2L1
46983	7.2592e-06	0.00016515	15	578	104	15441	protein dimerization activity	CARD8|MCL1|PANX1|HTT|BNIP3|BCL2L1|BAK1|NLRC4|MOAP1|BOK|BCL2|BAX|BNIP3L|PYCARD|BIK
19904	1.1523e-05	0.00024197	12	388	104	15441	protein domain specific binding	CARD8|WBP5|ATN1|BOK|BAX|BCL2|PYCARD|BIK|BCL2L1|NLRP2|CASP2|NLRP1
30234	1.585e-05	0.00030907	18	860	104	15441	enzyme regulator activity	CAST|CARD8|XIAP|HTT|BIRC6|BCL2L1|ANXA5|NLRP1|STARD13|AKT1|CASP3|CASP9|CARD16|NLRP12|PYCARD|NGFRAP1|APAF1|CASP1
32090	4.4931e-05	0.00075623	2	2	104	15441	Pyrin domain binding	PYCARD|NLRP2
51434	4.4931e-05	0.00075623	2	2	104	15441	BH3 domain binding	BAX|BCL2
5123	4.7091e-05	0.00075623	3	11	104	15441	death receptor binding	BID|NGFRAP1|NGF
42802	5.2775e-05	0.00080043	15	685	104	15441	identical protein binding	CARD8|HTT|BNIP3|BCL2L1|AKT1|BAK1|BNIPL|NLRC4|MOAP1|BCL2|BAX|BNIP3L|PYCARD|APAF1|CASP2
4649	0.0001342	0.0019282	2	3	104	15441	poly(ADP-ribose) glycohydrolase activity	PARG|PARG99
4175	0.00020837	0.0028443	10	373	104	15441	endopeptidase activity	CASP5|CASP6|CASP3|CARD16|CASP9|CASP7|PAMR1|PYCARD|CASP1|CASP2
3956	0.0004434	0.0057643	2	5	104	15441	NAD(P)+-protein-arginine ADP-ribosyltransferase activity	ART3|ART5
70513	0.00066218	0.0082171	2	6	104	15441	death domain binding	BAX|BCL2
42803	0.0010002	0.011872	9	377	104	15441	protein homodimerization activity	MOAP1|CARD8|NLRC4|HTT|BAX|BCL2|BNIP3L|PYCARD|BNIP3
32813	0.0011632	0.013113	3	31	104	15441	tumor necrosis factor receptor superfamily binding	BID|NGFRAP1|NGF
70011	0.0012008	0.013113	11	551	104	15441	peptidase activity, acting on L-amino acid peptides	CASP5|CASP6|IMMP2L|CASP3|CARD16|CASP9|CASP7|PAMR1|PYCARD|CASP1|CASP2
5488	0.0014015	0.014716	95	12366	104	15441	binding	CAST|SH3RF1|IL16|BNIP3|PMAIP1|VGF|MAGED1|AKT1|CASP5|CASP6|BAK1|BNIPL|CASP3|BDNF|NLRC4|WBP5|BAG1|CASP9|BOK|CASP7|PGRMC1|BAG2|PARG|PIWIL2|BIRC8|PARG99|POU4F1|NGFRAP1|LRRFIP1|ACIN1|CASP1|PITX3|MAGEH1|CASP2|AKT2|NLRP4|AIFM1|BCL2A1|HRK|STXBP4|NLRP3|NLRP2|NLRP1|BCL2L11|BCL2L10|IL18BP|KRT18|MAGEE1|CARD16|PRDM4|BTG1|CELF2|FLII|FOXC1|NGF|BID|ARPP21|XIAP|PANX1|MCL1|PANX2|BCL2L2|BCL2L1|HSPA1B|STARD13|MOAP1|…
8233	0.0015738	0.015913	11	570	104	15441	peptidase activity	CASP5|CASP6|IMMP2L|CASP3|CARD16|CASP9|CASP7|PAMR1|PYCARD|CASP1|CASP2
8047	0.0023359	0.022775	8	346	104	15441	enzyme activator activity	CARD8|CASP9|NLRP12|PYCARD|APAF1|CASP1|NLRP1|STARD13
4857	0.0027896	0.025823	7	279	104	15441	enzyme inhibitor activity	CAST|CASP3|XIAP|CARD16|BIRC6|BCL2L1|ANXA5
43027	0.0028377	0.025823	2	12	104	15441	caspase inhibitor activity	XIAP|BCL2L1
4866	0.0030658	0.026934	5	146	104	15441	endopeptidase inhibitor activity	CAST|XIAP|CARD16|BIRC6|BCL2L1
61135	0.0031571	0.026934	5	147	104	15441	endopeptidase regulator activity	CAST|XIAP|CARD16|BIRC6|BCL2L1
19899	0.0035034	0.028983	11	632	104	15441	enzyme binding	AKT1|ATN1|BTG1|HTT|BCL2|BIRC7|BAD|HSPA1B|ACIN1|CASP2|NLRP1
30414	0.0039592	0.03179	5	155	104	15441	peptidase inhibitor activity	CAST|XIAP|CARD16|BIRC6|BCL2L1
15266	0.0067353	0.042761	1	1	104	15441	protein channel activity	MCL1
10859	0.0067353	0.042761	1	1	104	15441	calcium-dependent cysteine-type endopeptidase inhibitor activity	CAST
15222	0.0067353	0.042761	1	1	104	15441	serotonin transmembrane transporter activity	HTT
42007	0.0067353	0.042761	1	1	104	15441	interleukin-18 binding	IL18BP
19811	0.0067353	0.042761	1	1	104	15441	cocaine binding	HTT
5163	0.0067353	0.042761	1	1	104	15441	nerve growth factor receptor binding	NGF
50827	0.0067353	0.042761	1	1	104	15441	toxin receptor binding	ATN1
50809	0.0067353	0.042761	1	1	104	15441	diazepam binding	HTT
5335	0.0067353	0.042761	1	1	104	15441	serotonin:sodium symporter activity	HTT
16798	0.0069179	0.042923	4	112	104	15441	hydrolase activity, acting on glycosyl bonds	ART5|PARG|PARG99|HAP1
16799	0.0078876	0.047851	2	20	104	15441	hydrolase activity, hydrolyzing N-glycosyl compounds	ART5|HAP1

## Sheet: CC
GO-ID	p-value	corr p-value	x	n	X	N	Description	Genes in test set
5737	3.4173e-11	6.3904e-09	84	7647	108	16375	cytoplasm	CAST|SH3RF1|IL16|ANKRD2|BNIP3|PMAIP1|VGF|MAGED1|AKT1|BAK1|BNIPL|IMMP2L|CASP6|BDNF|NLRC4|CASP3|CASP9|BAG1|PGRMC1|CASP7|PARG|PIWIL2|BIRC8|PARG99|NGFRAP1|LRRFIP1|ACIN1|CASP1|MAGEH1|CASP2|AKT2|AIFM1|BCL2A1|STXBP4|NLRP3|NLRP2|NLRP1|BCL2L11|BCL2L10|KRT18|MAGEE1|BTG1|CELF2|FLII|THEM4|NGF|BID|PACS2|ARPP21|XIAP|MCL1|TCL1A|BCL2L2|BCL2L1|HSPA1B|STARD13|MOAP1|HNRNP-A1|MEFV|ATN1|HEPN1|BCL2|PYCARD|DIABLO|GAPDH…
5829	1.8795e-08	1.6324e-06	28	1317	108	16375	cytosol	BID|XIAP|BCL2L1|AKT1|CASP6|BNIPL|CASP3|CASP9|CASP7|BCL2|PYCARD|DIABLO|PARG|NGFRAP1|PARG99|ACIN1|BMF|CASP2|AKT2|HTT|AIFM1|BAD|BCL2L11|BCL2L10|UACA|BAX|APAF1|HSPD1
5740	2.6188e-08	1.6324e-06	16	436	108	16375	mitochondrial envelope	BID|MCL1|AIFM1|BNIP3|BCL2L2|BCL2L1|BAD|STARD13|BAK1|IMMP2L|BAX|CASP7|BCL2|BNIP3L|BIK|HSPD1
5739	3.7348e-08	1.746e-06	27	1272	108	16375	mitochondrion	BID|PACS2|MCL1|BNIP3|BCL2L2|HSPA1B|BCL2L1|PMAIP1|STARD13|BAK1|IMMP2L|CASP3|CASP7|BCL2|DIABLO|AKT2|AIFM1|SACS|BAD|BCL2L11|BCL2L10|BBC3|BAX|BNIP3L|BIK|HSPD1|THEM4
5741	1.3645e-07	5.1031e-06	8	90	108	16375	mitochondrial outer membrane	BID|BAK1|MCL1|BAX|BCL2|BNIP3|BAD|BCL2L1
5622	2.6343e-07	7.6385e-06	97	11306	108	16375	intracellular	CAST|IL16|ANKRD2|TCEAL7|PMAIP1|MAGED1|BAK1|NLRC4|BDNF|PGRMC1|BIRC8|NGFRAP1|ACIN1|PITX3|BCL2A1|BCL2L11|BCL2L10|MAGEE1|KRT18|PRDM4|FLII|CELF2|NGF|PACS2|ARPP21|MCL1|TCL1A|BCL2L2|HSPA1B|BCL2L1|ATN1|CASZ1|DIABLO|BMF|HAP1|CARD8|EIF1AD|HTT|SACS|AIM2|NMT2|UACA|BBC3|HOXB9|HSPD1|SH3RF1|BNIP3|VGF|AKT1|CASP5|BNIPL|IMMP2L|CASP6|CASP3|CASP9|BAG1|CASP7|PIWIL2|PARG|POU4F1|PARG99|LRRFIP1|CASP1|CASP2|MAGEH1|AKT2|A…
31967	2.8593e-07	7.6385e-06	18	659	108	16375	organelle envelope	BID|MCL1|AIFM1|BNIP3|BCL2L2|BAD|BCL2L1|BCL2L10|STARD13|BAK1|IMMP2L|UACA|BAX|BCL2|CASP7|BNIP3L|BIK|HSPD1
31975	3.8077e-07	8.9005e-06	18	672	108	16375	envelope	BID|MCL1|AIFM1|BNIP3|BCL2L2|BAD|BCL2L1|BCL2L10|STARD13|BAK1|IMMP2L|UACA|BAX|BCL2|CASP7|BNIP3L|BIK|HSPD1
31968	6.4687e-07	1.344e-05	8	110	108	16375	organelle outer membrane	BID|BAK1|MCL1|BAX|BCL2|BNIP3|BAD|BCL2L1
19867	9.0883e-07	1.6995e-05	8	115	108	16375	outer membrane	BID|BAK1|MCL1|BAX|BCL2|BNIP3|BAD|BCL2L1
44424	1.3322e-06	2.2648e-05	94	10952	108	16375	intracellular part	CAST|SH3RF1|IL16|ANKRD2|BNIP3|PMAIP1|TCEAL7|VGF|MAGED1|AKT1|CASP6|IMMP2L|BNIPL|BAK1|CASP3|BDNF|NLRC4|BAG1|CASP9|CASP7|PGRMC1|PARG|PIWIL2|BIRC8|PARG99|POU4F1|NGFRAP1|LRRFIP1|ACIN1|CASP1|PITX3|MAGEH1|CASP2|AKT2|AIFM1|BCL2A1|STXBP4|NLRP3|NLRP2|NLRP1|BCL2L11|BCL2L10|KRT18|MAGEE1|PRDM4|BTG1|CELF2|FLII|FOXC1|THEM4|NGF|BID|PACS2|ARPP21|XIAP|MCL1|TCL1A|BCL2L2|BCL2L1|HSPA1B|STARD13|MOAP1|HNRNP-A1|MEFV|ATN…
44429	2.4387e-06	3.8003e-05	16	611	108	16375	mitochondrial part	BID|MCL1|AIFM1|BNIP3|BCL2L2|BCL2L1|BAD|STARD13|BAK1|IMMP2L|BAX|CASP7|BCL2|BNIP3L|BIK|HSPD1
31966	3.1649e-06	4.2613e-05	13	412	108	16375	mitochondrial membrane	BID|MCL1|BNIP3|BCL2L2|BCL2L1|BAD|STARD13|BAK1|IMMP2L|CASP7|BCL2|BAX|HSPD1
44444	3.1903e-06	4.2613e-05	57	5148	108	16375	cytoplasmic part	SH3RF1|ANKRD2|BNIP3|PMAIP1|VGF|AKT1|BAK1|BNIPL|IMMP2L|CASP6|BDNF|CASP3|CASP9|PGRMC1|CASP7|PIWIL2|PARG|NGFRAP1|PARG99|ACIN1|CASP2|AKT2|AIFM1|BCL2L11|BCL2L10|MAGEE1|KRT18|FLII|THEM4|NGF|BID|PACS2|MCL1|XIAP|TCL1A|BCL2L2|HSPA1B|BCL2L1|STARD13|BCL2|PYCARD|DIABLO|GAPDH|BMF|HAP1|HTT|TMBIM6|SACS|BAD|NMT2|UACA|BBC3|BAX|BNIP3L|BIK|APAF1|HSPD1
5626	7.3595e-06	9.1748e-05	18	828	108	16375	insoluble fraction	BID|CAST|AIFM1|HTT|TMBIM6|BIRC6|TCL1A|BCL2L11|BCL2L10|SLC1A2|UACA|ART5|BCL2|PGRMC1|CASP7|PARG|PARG99|AKT2
5624	1.7419e-05	0.00020358	17	797	108	16375	membrane fraction	BID|CAST|AIFM1|HTT|BIRC6|TCL1A|BCL2L11|BCL2L10|SLC1A2|UACA|ART5|BCL2|PGRMC1|CASP7|PARG|PARG99|AKT2
267	2.2249e-05	0.00024474	20	1078	108	16375	cell fraction	BID|CAST|AIFM1|HTT|TMBIM6|BIRC6|TCL1A|BCL2L11|BCL2L10|AKT1|SLC1A2|UACA|ART5|BCL2|PGRMC1|CASP7|PARG|PARG99|APAF1|AKT2
5634	0.00011689	0.0012143	53	5185	108	16375	nucleus	CAST|IL16|BNIP3|TCEAL7|AKT1|BNIPL|CASP6|CASP3|BAG1|PGRMC1|CASP7|PARG|NGFRAP1|POU4F1|PARG99|ACIN1|LRRFIP1|PITX3|CASP1|CASP2|AKT2|AIFM1|NLRP1|BCL2L10|MAGEE1|PRDM4|BTG1|FLII|CELF2|FOXC1|MCL1|TCL1A|HSPA1B|BCL2L1|ATN1|MEFV|HNRNP-A1|BCL2|CASZ1|HAP1|CARD8|EIF1AD|HTT|SWAP70|TMBIM6|BIRC7|SACS|AIM2|F8A1|UACA|BNIP3L|HOXB9|APAF1
43231	0.00015687	0.0015174	74	8347	108	16375	intracellular membrane-bounded organelle	CAST|SH3RF1|IL16|BNIP3|PMAIP1|TCEAL7|VGF|AKT1|BAK1|BNIPL|IMMP2L|CASP6|BDNF|CASP3|BAG1|PGRMC1|CASP7|PARG|PARG99|POU4F1|NGFRAP1|LRRFIP1|ACIN1|CASP1|PITX3|CASP2|AKT2|AIFM1|NLRP1|BCL2L11|BCL2L10|MAGEE1|PRDM4|BTG1|CELF2|FLII|FOXC1|THEM4|NGF|BID|PACS2|MCL1|TCL1A|BCL2L2|HSPA1B|BCL2L1|STARD13|HNRNP-A1|MEFV|ATN1|BCL2|CASZ1|DIABLO|BMF|HAP1|CARD8|SWAP70|HTT|EIF1AD|TMBIM6|BIRC7|SACS|BAD|AIM2|NMT2|F8A1|UACA|B…
43227	0.00016229	0.0015174	74	8354	108	16375	membrane-bounded organelle	CAST|SH3RF1|IL16|BNIP3|PMAIP1|TCEAL7|VGF|AKT1|BAK1|BNIPL|IMMP2L|CASP6|BDNF|CASP3|BAG1|PGRMC1|CASP7|PARG|PARG99|POU4F1|NGFRAP1|LRRFIP1|ACIN1|CASP1|PITX3|CASP2|AKT2|AIFM1|NLRP1|BCL2L11|BCL2L10|MAGEE1|PRDM4|BTG1|CELF2|FLII|FOXC1|THEM4|NGF|BID|PACS2|MCL1|TCL1A|BCL2L2|HSPA1B|BCL2L1|STARD13|HNRNP-A1|MEFV|ATN1|BCL2|CASZ1|DIABLO|BMF|HAP1|CARD8|SWAP70|HTT|EIF1AD|TMBIM6|BIRC7|SACS|BAD|AIM2|NMT2|F8A1|UACA|B…
5792	0.00021172	0.0018853	8	244	108	16375	microsome	AIFM1|BCL2|CASP7|PGRMC1|PARG|TCL1A|PARG99|AKT2
42598	0.00025644	0.0021797	8	251	108	16375	vesicular fraction	AIFM1|BCL2|CASP7|PGRMC1|PARG|TCL1A|PARG99|AKT2
5625	0.00027294	0.0022191	9	321	108	16375	soluble fraction	AKT1|UACA|AIFM1|HTT|CASP7|PARG|PARG99|APAF1|AKT2
43229	0.0014267	0.01087	77	9321	108	16375	intracellular organelle	CAST|SH3RF1|IL16|ANKRD2|BNIP3|PMAIP1|TCEAL7|VGF|AKT1|BAK1|BNIPL|IMMP2L|CASP6|BDNF|CASP3|BAG1|CASP7|PGRMC1|PARG|PIWIL2|PARG99|POU4F1|NGFRAP1|LRRFIP1|ACIN1|CASP1|PITX3|CASP2|AKT2|AIFM1|NLRP1|BCL2L11|BCL2L10|KRT18|MAGEE1|PRDM4|BTG1|CELF2|FLII|FOXC1|THEM4|NGF|BID|PACS2|MCL1|TCL1A|BCL2L2|HSPA1B|BCL2L1|STARD13|HNRNP-A1|MEFV|ATN1|BCL2|CASZ1|DIABLO|BMF|HAP1|CARD8|SWAP70|HTT|EIF1AD|TMBIM6|BIRC7|SACS|BAD|A…
42995	0.0014911	0.01087	13	761	108	16375	cell projection	CAST|SH3RF1|PANX1|HTT|SWAP70|SACS|BNIP3|VGF|AKT1|SLC1A2|MAGEE1|THEM4|AKT2
43226	0.0015113	0.01087	77	9335	108	16375	organelle	CAST|SH3RF1|IL16|ANKRD2|BNIP3|PMAIP1|TCEAL7|VGF|AKT1|BAK1|BNIPL|IMMP2L|CASP6|BDNF|CASP3|BAG1|CASP7|PGRMC1|PARG|PIWIL2|PARG99|POU4F1|NGFRAP1|LRRFIP1|ACIN1|CASP1|PITX3|CASP2|AKT2|AIFM1|NLRP1|BCL2L11|BCL2L10|KRT18|MAGEE1|PRDM4|BTG1|CELF2|FLII|FOXC1|THEM4|NGF|BID|PACS2|MCL1|TCL1A|BCL2L2|HSPA1B|BCL2L1|STARD13|HNRNP-A1|MEFV|ATN1|BCL2|CASZ1|DIABLO|BMF|HAP1|CARD8|SWAP70|HTT|EIF1AD|TMBIM6|BIRC7|SACS|BAD|A…
30027	0.0020162	0.013964	4	81	108	16375	lamellipodium	AKT1|SH3RF1|SWAP70|AKT2
5635	0.0041004	0.027385	6	229	108	16375	nuclear envelope	UACA|BCL2|BNIP3L|BNIP3|BCL2L1|BCL2L10
31252	0.0046144	0.029755	5	164	108	16375	cell leading edge	AKT1|SH3RF1|SWAP70|THEM4|AKT2
48471	0.0056481	0.035207	7	324	108	16375	perinuclear region of cytoplasm	SH3RF1|UACA|KRT18|MAGEE1|HSPA1B|GAPDH|HAP1
16234	0.0061549	0.036275	2	18	108	16375	inclusion body	HTT|HSPA1B
5757	0.0065954	0.036275	1	1	108	16375	mitochondrial permeability transition pore complex	BAX
42720	0.0065954	0.036275	1	1	108	16375	mitochondrial inner membrane peptidase complex	IMMP2L
43293	0.0065954	0.036275	1	1	108	16375	apoptosome	UACA
