# Supplementary material for: Network-Based Approach to Identify Potential Targets and Drugs that Promote Neuroprotection and Neurorepair in Acute Ischemic Stroke
Source: Sci Rep. 2017 Jan 5;7:40137. doi: 10.1038/srep40137 (PMC5215297; doi:10.1038/srep40137)
Supplement: Supplementary Dataset 5 [file srep40137-s5.zip › srep40137-s5/srep40137-s14.xls]

## Sheet: BP
GO-ID	p-value	corr p-value	x	n	X	N	Description	Genes in test set
6914	9.6341e-42	3.054e-39	18	43	26	14306	autophagy	GABARAPL2|ATG10|ATG9A|ATG12|BECN1|AMBRA1|MAP1LC3B2|ATG3|ATG4D|ATG4C|ATG5|MAP1LC3A|ATG4B|MAP1LC3B|NBR1|ATG4A|ATG7|ATG16L2
16236	7.5174e-21	1.1915e-18	9	20	26	14306	macroautophagy	ATG9A|ATG4C|MAP1LC3A|ATG5|ATG12|ATG4B|BECN1|NBR1|ATG3
45	4.5885e-19	4.8485e-17	8	16	26	14306	autophagic vacuole assembly	ATG9A|ATG4C|MAP1LC3A|ATG5|ATG12|ATG4B|BECN1|ATG3
44248	1.4165e-17	1.1225e-15	18	776	26	14306	cellular catabolic process	GABARAPL2|ATG10|ATG9A|ATG12|BECN1|AMBRA1|MAP1LC3B2|ATG3|ATG4D|ATG4C|ATG5|MAP1LC3A|ATG4B|MAP1LC3B|NBR1|ATG4A|ATG7|ATG16L2
9267	2.4625e-17	1.5612e-15	9	43	26	14306	cellular response to starvation	ATG9A|ATG4C|MAP1LC3A|ATG5|ATG12|ATG4B|BECN1|NBR1|ATG3
42594	3.8699e-16	2.0446e-14	9	57	26	14306	response to starvation	ATG9A|ATG4C|MAP1LC3A|ATG5|ATG12|ATG4B|BECN1|NBR1|ATG3
9056	1.3935e-15	6.3107e-14	18	1006	26	14306	catabolic process	GABARAPL2|ATG10|ATG9A|ATG12|BECN1|AMBRA1|MAP1LC3B2|ATG3|ATG4D|ATG4C|ATG5|MAP1LC3A|ATG4B|MAP1LC3B|NBR1|ATG4A|ATG7|ATG16L2
31669	6.0046e-15	2.1569e-13	9	76	26	14306	cellular response to nutrient levels	ATG9A|ATG4C|MAP1LC3A|ATG5|ATG12|ATG4B|BECN1|NBR1|ATG3
7033	6.1236e-15	2.1569e-13	8	44	26	14306	vacuole organization	ATG9A|ATG4C|MAP1LC3A|ATG5|ATG12|ATG4B|BECN1|ATG3
70925	4.1552e-14	1.3172e-12	8	55	26	14306	organelle assembly	ATG9A|ATG4C|MAP1LC3A|ATG5|ATG12|ATG4B|BECN1|ATG3
31668	5.3483e-14	1.5413e-12	9	96	26	14306	cellular response to extracellular stimulus	ATG9A|ATG4C|MAP1LC3A|ATG5|ATG12|ATG4B|BECN1|NBR1|ATG3
71496	5.889e-14	1.5557e-12	9	97	26	14306	cellular response to external stimulus	ATG9A|ATG4C|MAP1LC3A|ATG5|ATG12|ATG4B|BECN1|NBR1|ATG3
31667	2.4665e-10	6.0145e-09	9	243	26	14306	response to nutrient levels	ATG9A|ATG4C|MAP1LC3A|ATG5|ATG12|ATG4B|BECN1|NBR1|ATG3
9991	5.1453e-10	1.165e-08	9	264	26	14306	response to extracellular stimulus	ATG9A|ATG4C|MAP1LC3A|ATG5|ATG12|ATG4B|BECN1|NBR1|ATG3
8104	1.9656e-08	4.1539e-07	12	921	26	14306	protein localization	GABARAPL2|ATG10|ATG4D|ATG9A|ATG4C|ATG4B|ULK1|ATG4A|ATG7|ATG16L2|ATG3|GABARAP
71569	2.1291e-08	4.2183e-07	3	4	26	14306	protein ufmylation	UFM1|UFC1|UBA5
15031	3.1097e-08	5.7987e-07	11	756	26	14306	protein transport	GABARAPL2|ATG10|ATG4D|ATG9A|ATG4C|ATG4B|ATG4A|ATG7|ATG16L2|ATG3|GABARAP
45184	3.6089e-08	6.3557e-07	11	767	26	14306	establishment of protein localization	GABARAPL2|ATG10|ATG4D|ATG9A|ATG4C|ATG4B|ATG4A|ATG7|ATG16L2|ATG3|GABARAP
33554	6.0636e-08	1.0117e-06	10	619	26	14306	cellular response to stress	ATG10|ATG9A|ATG4C|MAP1LC3A|ATG5|ATG12|ATG4B|BECN1|NBR1|ATG3
33036	1.5739e-07	2.4946e-06	12	1111	26	14306	macromolecule localization	GABARAPL2|ATG10|ATG4D|ATG9A|ATG4C|ATG4B|ULK1|ATG4A|ATG7|ATG16L2|ATG3|GABARAP
44237	2.4937e-07	3.7643e-06	22	4990	26	14306	cellular metabolic process	GABARAPL2|ATG10|ATG9A|ATG12|BECN1|UFC1|UBA5|MAP1LC3B2|AMBRA1|ATG3|ATG4D|ATG4C|ATG5|MAP1LC3A|ATG4B|ULK1|UFM1|MAP1LC3B|NBR1|ATG4A|ATG7|ATG16L2
9605	3.0366e-07	4.3755e-06	9	551	26	14306	response to external stimulus	ATG9A|ATG4C|MAP1LC3A|ATG5|ATG12|ATG4B|BECN1|NBR1|ATG3
7154	7.5893e-07	1.046e-05	10	812	26	14306	cell communication	ATG9A|ATG4C|MAP1LC3A|ATG5|ATG12|ATG4B|BECN1|NBR1|ATG3|GABARAP
51716	4.475e-06	5.9108e-05	10	987	26	14306	cellular response to stimulus	ATG10|ATG9A|ATG4C|MAP1LC3A|ATG5|ATG12|ATG4B|BECN1|NBR1|ATG3
8152	8.2976e-06	0.00010521	22	5959	26	14306	metabolic process	GABARAPL2|ATG10|ATG9A|ATG12|BECN1|UFC1|UBA5|MAP1LC3B2|AMBRA1|ATG3|ATG4D|ATG4C|ATG5|MAP1LC3A|ATG4B|ULK1|UFM1|MAP1LC3B|NBR1|ATG4A|ATG7|ATG16L2
22607	1.9622e-05	0.00023924	9	913	26	14306	cellular component assembly	ATG9A|ATG4C|MAP1LC3A|ATG5|ATG12|ATG4B|BECN1|NBR1|ATG3
32446	3.0322e-05	0.00035601	5	206	26	14306	protein modification by small protein conjugation	ATG10|UFM1|UFC1|UBA5|ATG3
44085	5.3129e-05	0.0006015	9	1035	26	14306	cellular component biogenesis	ATG9A|ATG4C|MAP1LC3A|ATG5|ATG12|ATG4B|BECN1|NBR1|ATG3
70647	8.376e-05	0.00090331	5	255	26	14306	protein modification by small protein conjugation or removal	ATG10|UFM1|UFC1|UBA5|ATG3
6996	8.5486e-05	0.00090331	10	1382	26	14306	organelle organization	ATG9A|ATG4C|MAP1LC3A|ATG5|CNN3|ATG12|ATG4B|BECN1|ATG3|GABARAP
10506	0.00014166	0.0014485	2	10	26	14306	regulation of autophagy	ULK1|BECN1
16043	0.00019171	0.0018991	13	2563	26	14306	cellular component organization	ATG9A|ATG12|CNN3|BECN1|ATG3|GABARAP|ATG5|MAP1LC3A|ATG4C|ULK1|ATG4B|ATG7|NBR1
6950	0.00067347	0.0064694	10	1773	26	14306	response to stress	ATG10|ATG9A|ATG4C|MAP1LC3A|ATG5|ATG12|ATG4B|BECN1|NBR1|ATG3
6810	0.00089445	0.0083394	12	2577	26	14306	transport	GABARAPL2|ATG10|ATG4D|ATG9A|ATG4C|ATG4B|ULK1|ATG4A|ATG7|ATG16L2|ATG3|GABARAP
51234	0.00101	0.0091478	12	2611	26	14306	establishment of localization	GABARAPL2|ATG10|ATG4D|ATG9A|ATG4C|ATG4B|ULK1|ATG4A|ATG7|ATG16L2|ATG3|GABARAP
9894	0.0015489	0.013639	4	281	26	14306	regulation of catabolic process	GABARAPL2|ATG4B|ULK1|BECN1
9987	0.001735	0.014403	24	9370	26	14306	cellular process	GABARAPL2|ATG10|ATG9A|ATG12|CNN3|BECN1|UFC1|UBA5|MAP1LC3B2|AMBRA1|ATG3|GABARAP|ATG4D|ATG4C|ATG5|MAP1LC3A|ATG4B|ULK1|UFM1|MAP1LC3B|NBR1|ATG4A|ATG7|ATG16L2
21933	0.0018174	0.014403	1	1	26	14306	radial glia guided migration of granule cell	ULK1
34263	0.0018174	0.014403	1	1	26	14306	autophagy in response to ER overload	ATG10
16239	0.0018174	0.014403	1	1	26	14306	positive regulation of macroautophagy	BECN1
6612	0.0019264	0.014894	2	36	26	14306	protein targeting to membrane	ATG4C|ATG3
51179	0.0033672	0.025415	12	2984	26	14306	localization	GABARAPL2|ATG10|ATG4D|ATG9A|ATG4C|ATG4B|ULK1|ATG4A|ATG7|ATG16L2|ATG3|GABARAP
48670	0.0036317	0.025583	1	2	26	14306	regulation of collateral sprouting	ULK1
48671	0.0036317	0.025583	1	2	26	14306	negative regulation of collateral sprouting	ULK1
10508	0.0036317	0.025583	1	2	26	14306	positive regulation of autophagy	BECN1
19538	0.0038037	0.026213	11	2611	26	14306	protein metabolic process	ATG10|ATG4C|ATG5|ATG4B|ULK1|UFM1|ATG4A|ATG7|UFC1|UBA5|ATG3
6497	0.0042887	0.028926	2	54	26	14306	protein amino acid lipidation	ATG10|ATG7
6464	0.0044203	0.029192	8	1526	26	14306	protein modification process	ATG10|ATG5|ULK1|UFM1|ATG7|UFC1|UBA5|ATG3
42158	0.0050994	0.031951	2	59	26	14306	lipoprotein biosynthetic process	ATG10|ATG7
21932	0.0054427	0.031951	1	3	26	14306	hindbrain radial glia guided cell migration	ULK1
21707	0.0054427	0.031951	1	3	26	14306	cerebellar granule cell differentiation	ULK1
21684	0.0054427	0.031951	1	3	26	14306	cerebellar granular layer formation	ULK1
21683	0.0054427	0.031951	1	3	26	14306	cerebellar granular layer morphogenesis	ULK1
21681	0.0054427	0.031951	1	3	26	14306	cerebellar granular layer development	ULK1
6605	0.0055988	0.032269	3	201	26	14306	protein targeting	ATG4C|ATG3|GABARAP
43412	0.00607	0.034361	8	1607	26	14306	macromolecule modification	ATG10|ATG5|ULK1|UFM1|ATG7|UFC1|UBA5|ATG3
9896	0.00711	0.039542	2	70	26	14306	positive regulation of catabolic process	ATG4B|BECN1
16241	0.0072506	0.039629	1	4	26	14306	regulation of macroautophagy	BECN1
21535	0.0090554	0.048654	1	5	26	14306	cell migration in hindbrain	ULK1
42157	0.009423	0.049013	2	81	26	14306	lipoprotein metabolic process	ATG10|ATG7
31329	0.0094315	0.049013	3	243	26	14306	regulation of cellular catabolic process	GABARAPL2|ULK1|BECN1

## Sheet: MF
GO-ID	p-value	corr p-value	x	n	X	N	Description	Genes in test set
8234	1.5534e-07	1.0214e-05	6	145	27	15444	cysteine-type peptidase activity	ATG4D|UFSP2|ATG4C|UFSP1|ATG4B|ATG4A
50811	2.653e-07	1.0214e-05	3	8	27	15444	GABA receptor binding	GABARAPL2|GABARAPL1|GABARAP
48487	3.821e-06	9.8072e-05	3	18	27	15444	beta-tubulin binding	GABARAPL2|GABARAPL1|GABARAP
8641	0.00010516	0.0020244	2	9	27	15444	small protein activating enzyme activity	ATG7|UBA5
70011	0.00031315	0.0048199	6	551	27	15444	peptidase activity, acting on L-amino acid peptides	ATG4D|UFSP2|ATG4C|UFSP1|ATG4B|ATG4A
8233	0.00037557	0.0048199	6	570	27	15444	peptidase activity	ATG4D|UFSP2|ATG4C|UFSP1|ATG4B|ATG4A
15631	0.00068821	0.0075703	3	100	27	15444	tubulin binding	GABARAPL2|GABARAPL1|GABARAP
71567	0.0017483	0.014957	1	1	27	15444	UFM1 hydrolase activity	UFSP1
71566	0.0017483	0.014957	1	1	27	15444	UFM1 activating enzyme activity	UBA5
19783	0.0020957	0.016137	2	39	27	15444	small conjugating protein-specific protease activity	UFSP2|UFSP1
71568	0.0034936	0.022417	1	2	27	15444	UFM1 conjugating enzyme activity	UFC1
4839	0.0034936	0.022417	1	2	27	15444	ubiquitin activating enzyme activity	ATG7
8017	0.0060679	0.032458	2	67	27	15444	microtubule binding	GABARAPL2|GABARAP
3831	0.0069754	0.032458	1	4	27	15444	beta-N-acetylglucosaminylglycopeptide beta-1,4-galactosyltransferase activity	WDFY3
8429	0.0069754	0.032458	1	4	27	15444	phosphatidylethanolamine binding	MAP1LC3A
30172	0.0069754	0.032458	1	4	27	15444	troponin C binding	CNN3
4197	0.007166	0.032458	2	73	27	15444	cysteine-type endopeptidase activity	ATG4D|ATG4C
8092	0.01106	0.047313	4	507	27	15444	cytoskeletal protein binding	GABARAPL2|GABARAPL1|CNN3|GABARAP

## Sheet: CC
GO-ID	p-value	corr p-value	x	n	X	N	Description	Genes in test set
5776	1.4384e-23	1.1364e-21	10	20	30	16378	autophagic vacuole	GABARAPL2|GABARAPL1|ATG9A|MAP1LC3A|ATG5|ULK1|MAP1LC3B|MAP1LC3B2|AMBRA1|GABARAP
421	3.7712e-14	1.4896e-12	6	13	30	16378	autophagic vacuole membrane	GABARAPL2|ATG9A|MAP1LC3A|MAP1LC3B|MAP1LC3B2|GABARAP
5773	9.3159e-13	2.4532e-11	11	273	30	16378	vacuole	GABARAPL2|GABARAPL1|ATG9A|MAP1LC3A|ATG5|ULK1|MAP1LC3B|NBR1|MAP1LC3B2|AMBRA1|GABARAP
5774	6.3447e-08	1.2531e-06	6	118	30	16378	vacuolar membrane	GABARAPL2|ATG9A|MAP1LC3A|MAP1LC3B|MAP1LC3B2|GABARAP
44437	8.9523e-08	1.4145e-06	6	125	30	16378	vacuolar part	GABARAPL2|ATG9A|MAP1LC3A|MAP1LC3B|MAP1LC3B2|GABARAP
407	4.6241e-07	6.0884e-06	3	9	30	16378	pre-autophagosomal structure	ATG5|ATG12|ULK1
31410	2.3205e-05	0.00026188	8	685	30	16378	cytoplasmic vesicle	ATG9A|MAP1LC3A|ULK1|BECN1|MAP1LC3B|NBR1|MAP1LC3B2|AMBRA1
31982	3.1254e-05	0.00028374	8	714	30	16378	vesicle	ATG9A|MAP1LC3A|ULK1|BECN1|MAP1LC3B|NBR1|MAP1LC3B2|AMBRA1
34045	3.2325e-05	0.00028374	2	5	30	16378	pre-autophagosomal structure membrane	ATG5|ATG12
5737	3.9012e-05	0.00030819	25	7649	30	16378	cytoplasm	ATG10|ATG12|UBA5|MAP1LC3A|ATG5|MAP1LC3B|UFM1|ATG7|VMP1|WDFY3|GABARAPL2|GABARAPL1|ATG9A|BECN1|AMBRA1|MAP1LC3B2|ATG3|GABARAP|ATG4D|ATG4C|ULK1|ATG4B|ATG4A|NBR1|ATG16L2
5874	0.00013001	0.00093373	5	275	30	16378	microtubule	GABARAPL1|MAP1LC3A|MAP1LC3B|MAP1LC3B2|GABARAP
44424	0.0035201	0.020701	27	10955	30	16378	intracellular part	ATG10|ATG12|UBA5|MAP1LC3A|ATG5|MAP1LC3B|UFM1|ATG7|VMP1|KRT85|WDFY3|GABARAPL2|GABARAPL1|ATG9A|BECN1|AMBRA1|MAP1LC3B2|ATG3|GABARAP|ATG4D|ATG4C|ULK1|ATG4B|ATG4A|NBR1|ATG16L2|TP53INP2
15630	0.0036614	0.020701	5	577	30	16378	microtubule cytoskeleton	GABARAPL1|MAP1LC3A|MAP1LC3B|MAP1LC3B2|GABARAP
44444	0.0036685	0.020701	17	5149	30	16378	cytoplasmic part	WDFY3|GABARAPL2|GABARAPL1|ATG9A|ATG12|BECN1|AMBRA1|MAP1LC3B2|ATG3|GABARAP|ATG4C|ATG5|MAP1LC3A|ULK1|MAP1LC3B|NBR1|VMP1
70969	0.0054855	0.02889	1	3	30	16378	ULK1-ATG13-FIP200 complex	ULK1
5622	0.0069536	0.033431	27	11309	30	16378	intracellular	ATG10|ATG12|UBA5|MAP1LC3A|ATG5|MAP1LC3B|UFM1|ATG7|VMP1|KRT85|WDFY3|GABARAPL2|GABARAPL1|ATG9A|BECN1|AMBRA1|MAP1LC3B2|ATG3|GABARAP|ATG4D|ATG4C|ULK1|ATG4B|ATG4A|NBR1|ATG16L2|TP53INP2
44430	0.0071939	0.033431	6	964	30	16378	cytoskeletal part	GABARAPL1|MAP1LC3A|MAP1LC3B|MAP1LC3B2|KRT85|GABARAP
153	0.0091262	0.040054	1	5	30	16378	cytoplasmic ubiquitin ligase complex	ATG3
