# Supplementary material for: Network-Based Approach to Identify Potential Targets and Drugs that Promote Neuroprotection and Neurorepair in Acute Ischemic Stroke
Source: Sci Rep. 2017 Jan 5;7:40137. doi: 10.1038/srep40137 (PMC5215297; doi:10.1038/srep40137)
Supplement: Supplementary Dataset 5 [file srep40137-s5.zip › srep40137-s5/srep40137-s15.xls]

## Sheet: BP
GO-ID	p-value	corr p-value	x	n	X	N	Description	Genes in test set
7219	1.3694e-58	1.5187e-55	29	50	63	14306	Notch signaling pathway	APH1A|APH1B|JAG2|JAG1|HEY1|DNER|PSENEN|DTX4|ADAM10|CNTN6|DTX2|DTX3|NOTCH2NL|DLL1|HES1|NCSTN|NOTCH3|MIB1|NOTCH2|NOTCH1|PSEN1|DLL4|NOTCH4|PSEN2|FOXC2|ADAM17|NEUROD4|RBPJ|POFUT1
7166	1.431e-25	7.9351e-23	39	1280	63	14306	cell surface receptor linked signaling pathway	APH1A|APH1B|JAG2|JAG1|SORCS2|APLP2|SORCS3|APLP1|PROP1|HEY1|DNER|PSENEN|DTX4|ADAM10|DTX1|CNTN6|DTX2|DTX3|NOTCH2NL|CELSR2|DLL1|NUMBL|NOTCH3|NCSTN|HES1|NOTCH2|MIB1|NOTCH1|HES5|PSEN1|DLL4|NOTCH4|PSEN2|SORT1|FOXC2|ADAM17|NEUROD4|RBPJ|POFUT1
23033	9.692e-19	3.5828e-16	40	2100	63	14306	signaling pathway	APH1A|APH1B|JAG2|JAG1|SORCS2|APLP2|SORCS3|APLP1|PROP1|HEY1|DNER|PSENEN|DTX4|ADAM10|DTX1|CNTN6|DTX2|DTX3|PTF1A|NOTCH2NL|CELSR2|DLL1|NUMBL|NOTCH3|NCSTN|HES1|NOTCH2|MIB1|NOTCH1|PSEN1|HES5|DLL4|NOTCH4|PSEN2|SORT1|FOXC2|ADAM17|NEUROD4|RBPJ|POFUT1
45165	1.7627e-17	4.887e-15	15	136	63	14306	cell fate commitment	PTF1A|JAG2|DLL1|JAG1|FOXN4|HES1|NOTCH3|NOTCH2|NOTCH1|PSEN1|HES5|NOTCH4|PSEN2|FOXC2|NEUROD4
7220	5.7127e-15	1.0275e-12	6	6	63	14306	Notch receptor processing	NCSTN|APH1A|PSEN1|DNER|PSEN2|PSENEN
33619	6.491e-15	1.0275e-12	8	19	63	14306	membrane protein proteolysis	NCSTN|ADAM10|APH1A|PSEN1|APH1B|PSEN2|ADAM17|PSENEN
7399	7.256e-15	1.0275e-12	28	1155	63	14306	nervous system development	JAG2|JAG1|APLP1|PROP1|HEY1|DNER|MTCH1|CNTN6|DTX1|PTF1A|DLL3|DLL1|CELSR2|RFNG|NUMBL|FOXN4|HES1|NOTCH3|MIB1|NOTCH2|NOTCH1|PSEN1|HES5|PSEN2|NEUROD4|ID4|RBPJ|POFUT1
31293	7.4119e-15	1.0275e-12	7	11	63	14306	membrane protein intracellular domain proteolysis	NCSTN|APH1A|PSEN1|APH1B|PSEN2|ADAM17|PSENEN
23052	2.945e-14	3.4265e-12	42	3131	63	14306	signaling	SRI|APH1A|APH1B|JAG2|JAG1|SORCS2|APLP2|APLP1|SORCS3|KCNIP3|PROP1|HEY1|DNER|PSENEN|DTX4|ADAM10|DTX1|CNTN6|DTX2|DTX3|PTF1A|NOTCH2NL|CELSR2|DLL1|NUMBL|NOTCH3|NCSTN|HES1|NOTCH2|MIB1|NOTCH1|PSEN1|HES5|DLL4|NOTCH4|PSEN2|SORT1|FOXC2|ADAM17|NEUROD4|RBPJ|POFUT1
7389	3.0898e-14	3.4265e-12	16	272	63	14306	pattern specification process	MFNG|DLL3|DLL1|CELSR2|RFNG|HES1|NOTCH3|MIB1|NOTCH2|NOTCH1|PROP1|PSEN1|NOTCH4|PSEN2|FOXC2|POFUT1
6509	7.6294e-14	7.6918e-12	7	14	63	14306	membrane protein ectodomain proteolysis	NCSTN|ADAM10|APH1A|PSEN1|PSEN2|ADAM17|PSENEN
30154	1.9342e-13	1.7876e-11	31	1668	63	14306	cell differentiation	JAG2|JAG1|PROP1|DNER|MTCH1|DTX1|PTF1A|DLL3|NOTCH2NL|DLL1|CELSR2|RFNG|NUMBL|FOXN4|HES1|NOTCH3|MIB1|NOTCH2|NOTCH1|HES5|PSEN1|DLL4|NOTCH4|PSEN2|HOPX|SORT1|FOXC2|ADAM17|NEUROD4|ID4|RBPJ
48869	4.049e-13	3.3982e-11	31	1714	63	14306	cellular developmental process	JAG2|JAG1|PROP1|DNER|MTCH1|DTX1|PTF1A|DLL3|NOTCH2NL|DLL1|CELSR2|RFNG|NUMBL|FOXN4|HES1|NOTCH3|MIB1|NOTCH2|NOTCH1|HES5|PSEN1|DLL4|NOTCH4|PSEN2|HOPX|SORT1|FOXC2|ADAM17|NEUROD4|ID4|RBPJ
48699	4.2899e-13	3.3982e-11	20	594	63	14306	generation of neurons	DTX1|PTF1A|JAG2|DLL3|CELSR2|DLL1|JAG1|FOXN4|NUMBL|NOTCH3|HES1|MIB1|NOTCH1|PSEN1|HES5|DNER|MTCH1|NEUROD4|ID4|RBPJ
45665	4.8406e-13	3.5788e-11	8	30	63	14306	negative regulation of neuron differentiation	NOTCH3|HES1|MIB1|NOTCH1|HES5|DTX1|ID4|DLL1
45596	1.222e-12	8.47e-11	14	234	63	14306	negative regulation of cell differentiation	DTX1|DLL3|DLL1|JAG1|HES1|NOTCH3|MIB1|NOTCH2|NOTCH1|PSEN1|HES5|NOTCH4|HOPX|ID4
22008	1.5614e-12	1.0186e-10	20	637	63	14306	neurogenesis	DTX1|PTF1A|JAG2|DLL3|CELSR2|DLL1|JAG1|FOXN4|NUMBL|NOTCH3|HES1|MIB1|NOTCH1|PSEN1|HES5|DNER|MTCH1|NEUROD4|ID4|RBPJ
7275	8.8814e-12	5.4719e-10	38	2972	63	14306	multicellular organismal development	SRI|MFNG|JAG2|JAG1|APLP1|PROP1|HEY1|DNER|MTCH1|ADAM10|DTX1|CNTN6|PTF1A|NOTCH2NL|DLL3|CELSR2|DLL1|RFNG|NUMBL|FOXN4|NOTCH3|HES1|NOTCH2|MIB1|NOTCH1|PSEN1|HES5|DLL4|NOTCH4|PSEN2|HOPX|SORT1|FOXC2|ADAM17|NEUROD4|ID4|RBPJ|POFUT1
48856	9.4387e-12	5.5092e-10	36	2656	63	14306	anatomical structure development	SRI|JAG2|JAG1|APLP1|PROP1|HEY1|DNER|MTCH1|SOX13|CNTN6|DTX1|PTF1A|DLL3|CELSR2|DLL1|RFNG|NUMBL|FOXN4|NOTCH3|HES1|NOTCH2|MIB1|NOTCH1|PSEN1|HES5|DLL4|NOTCH4|PSEN2|HOPX|SORT1|FOXC2|ADAM17|NEUROD4|ID4|RBPJ|POFUT1
51093	2.1203e-11	1.1565e-09	14	289	63	14306	negative regulation of developmental process	DTX1|DLL3|DLL1|JAG1|HES1|NOTCH3|MIB1|NOTCH2|NOTCH1|PSEN1|HES5|NOTCH4|HOPX|ID4
48731	2.19e-11	1.1565e-09	34	2422	63	14306	system development	SRI|JAG2|JAG1|APLP1|PROP1|HEY1|DNER|MTCH1|CNTN6|DTX1|PTF1A|DLL3|DLL1|CELSR2|RFNG|NUMBL|FOXN4|NOTCH3|HES1|NOTCH2|MIB1|NOTCH1|PSEN1|HES5|DLL4|NOTCH4|PSEN2|SORT1|FOXC2|ADAM17|NEUROD4|ID4|RBPJ|POFUT1
32502	2.3612e-11	1.1903e-09	39	3235	63	14306	developmental process	SRI|MFNG|JAG2|JAG1|APLP1|PROP1|HEY1|DNER|MTCH1|ADAM10|SOX13|DTX1|CNTN6|PTF1A|NOTCH2NL|DLL3|CELSR2|DLL1|RFNG|NUMBL|FOXN4|NOTCH3|HES1|NOTCH2|MIB1|NOTCH1|PSEN1|HES5|DLL4|NOTCH4|PSEN2|HOPX|SORT1|FOXC2|ADAM17|NEUROD4|ID4|RBPJ|POFUT1
1709	7.034e-11	3.3916e-09	7	32	63	14306	cell fate determination	NOTCH3|HES1|NOTCH2|HES5|NOTCH4|DLL1|JAG1
9653	1.0298e-10	4.7584e-09	24	1218	63	14306	anatomical structure morphogenesis	SOX13|PTF1A|JAG2|DLL3|CELSR2|DLL1|RFNG|JAG1|APLP1|NUMBL|NOTCH3|HES1|NOTCH2|MIB1|NOTCH1|PROP1|HEY1|PSEN1|DLL4|NOTCH4|PSEN2|HOPX|FOXC2|POFUT1
42987	1.7509e-10	7.7671e-09	5	9	63	14306	amyloid precursor protein catabolic process	NCSTN|APH1A|PSEN1|PSEN2|PSENEN
48663	3.138e-10	1.3385e-08	7	39	63	14306	neuron fate commitment	NOTCH3|HES1|NOTCH1|HES5|PTF1A|JAG2|FOXN4
30182	5.5303e-10	2.2715e-08	15	442	63	14306	neuron differentiation	PTF1A|JAG2|CELSR2|JAG1|FOXN4|NUMBL|HES1|NOTCH3|NOTCH1|PSEN1|HES5|MTCH1|NEUROD4|ID4|RBPJ
42982	6.3767e-10	2.5256e-08	5	11	63	14306	amyloid precursor protein metabolic process	NCSTN|APH1A|PSEN1|PSEN2|PSENEN
50767	1.5754e-09	6.0247e-08	11	209	63	14306	regulation of neurogenesis	NOTCH3|HES1|MIB1|NOTCH1|HES5|PSEN1|DTX1|DLL3|ID4|DLL1|NUMBL
48513	1.8896e-09	6.985e-08	27	1792	63	14306	organ development	SRI|JAG2|JAG1|APLP1|PROP1|HEY1|DNER|PTF1A|DLL3|DLL1|RFNG|NUMBL|HES1|NOTCH3|MIB1|NOTCH2|NOTCH1|HES5|PSEN1|DLL4|PSEN2|NOTCH4|FOXC2|ADAM17|NEUROD4|ID4|POFUT1
45664	3.1975e-09	1.1439e-07	10	170	63	14306	regulation of neuron differentiation	NOTCH3|HES1|MIB1|NOTCH1|HES5|PSEN1|DTX1|ID4|DLL1|NUMBL
48523	3.5659e-09	1.2358e-07	27	1844	63	14306	negative regulation of cellular process	JAG1|KCNIP3|APLP1|PROP1|HEY1|PTCRA|ADAM10|DTX1|PSRC1|DLL3|DLL1|HES1|NOTCH3|MIB1|NOTCH2|NOTCH1|HES5|PSEN1|DLL4|PSEN2|NOTCH4|HOPX|SORT1|FOXC2|ADAM17|ID4|RBPJ
51960	3.7594e-09	1.2634e-07	11	227	63	14306	regulation of nervous system development	NOTCH3|HES1|MIB1|NOTCH1|HES5|PSEN1|DTX1|DLL3|ID4|DLL1|NUMBL
48522	4.5382e-09	1.4606e-07	28	2005	63	14306	positive regulation of cellular process	APH1A|APH1B|JAG1|PROP1|MTCH1|PSENEN|CAPNS1|ADAM10|PSRC1|DLL3|NUMBL|CAPN1|HES1|NCSTN|NOTCH3|MIB1|NOTCH2|NOTCH1|HES5|PSEN1|PSEN2|NOTCH4|SORT1|FOXC2|ADAM17|ID4|RBPJ|PDCD6
9790	4.6097e-09	1.4606e-07	16	602	63	14306	embryonic development	ADAM10|PTF1A|JAG2|DLL3|DLL1|HES1|NOTCH3|MIB1|NOTCH2|NOTCH1|PSEN1|NOTCH4|PSEN2|HOPX|FOXC2|POFUT1
7417	5.6767e-09	1.7487e-07	14	443	63	14306	central nervous system development	CNTN6|PTF1A|JAG2|DLL3|NUMBL|APLP1|HES1|NOTCH3|NOTCH1|PROP1|PSEN1|DNER|PSEN2|ID4
48646	7.4037e-09	2.2191e-07	13	376	63	14306	anatomical structure formation involved in morphogenesis	DLL3|DLL1|JAG1|NOTCH3|MIB1|NOTCH1|PSEN1|DLL4|PSEN2|NOTCH4|HOPX|FOXC2|POFUT1
48518	8.5605e-09	2.4983e-07	29	2209	63	14306	positive regulation of biological process	APH1A|FCER2|APH1B|JAG1|PROP1|MTCH1|PSENEN|CAPNS1|ADAM10|PSRC1|DLL3|NUMBL|CAPN1|HES1|NCSTN|NOTCH3|MIB1|NOTCH2|NOTCH1|HES5|PSEN1|NOTCH4|PSEN2|SORT1|FOXC2|ADAM17|ID4|RBPJ|PDCD6
60284	1.0292e-08	2.9265e-07	11	250	63	14306	regulation of cell development	NOTCH3|HES1|MIB1|NOTCH1|HES5|PSEN1|DTX1|DLL3|ID4|DLL1|NUMBL
6516	1.1549e-08	3.1595e-07	5	18	63	14306	glycoprotein catabolic process	NCSTN|APH1A|PSEN1|PSEN2|PSENEN
45595	1.1681e-08	3.1595e-07	15	553	63	14306	regulation of cell differentiation	DTX1|DLL3|DLL1|JAG1|NUMBL|HES1|NOTCH3|MIB1|NOTCH2|NOTCH1|PSEN1|HES5|NOTCH4|HOPX|ID4
42981	1.5095e-08	3.9857e-07	18	852	63	14306	regulation of apoptosis	APH1A|APH1B|JAG2|KCNIP3|NCSTN|NOTCH2|NOTCH1|PROP1|PSEN1|PSEN2|MTCH1|SORT1|FOXC2|ADAM17|PSENEN|RBPJ|PDCD6|PTCRA
43067	1.7447e-08	4.4997e-07	18	860	63	14306	regulation of programmed cell death	APH1A|APH1B|JAG2|KCNIP3|NCSTN|NOTCH2|NOTCH1|PROP1|PSEN1|PSEN2|MTCH1|SORT1|FOXC2|ADAM17|PSENEN|RBPJ|PDCD6|PTCRA
10941	1.9778e-08	4.9849e-07	18	867	63	14306	regulation of cell death	APH1A|APH1B|JAG2|KCNIP3|NCSTN|NOTCH2|NOTCH1|PROP1|PSEN1|PSEN2|MTCH1|SORT1|FOXC2|ADAM17|PSENEN|RBPJ|PDCD6|PTCRA
8624	2.2281e-08	5.4911e-07	8	108	63	14306	induction of apoptosis by extracellular signals	NCSTN|APH1A|PSEN1|APH1B|PSEN2|SORT1|PSENEN|PDCD6
1756	2.2787e-08	5.4937e-07	6	41	63	14306	somitogenesis	MIB1|PSEN1|PSEN2|DLL3|DLL1|POFUT1
3002	2.5456e-08	6.0064e-07	10	211	63	14306	regionalization	HES1|MIB1|NOTCH1|PROP1|PSEN1|PSEN2|DLL3|CELSR2|DLL1|POFUT1
48519	2.6107e-08	6.0318e-07	27	2020	63	14306	negative regulation of biological process	JAG1|KCNIP3|APLP1|PROP1|HEY1|PTCRA|ADAM10|DTX1|PSRC1|DLL3|DLL1|HES1|NOTCH3|MIB1|NOTCH2|NOTCH1|HES5|PSEN1|DLL4|PSEN2|NOTCH4|HOPX|SORT1|FOXC2|ADAM17|ID4|RBPJ
30900	3.2576e-08	7.3728e-07	9	161	63	14306	forebrain development	NOTCH3|HES1|NOTCH1|PROP1|PSEN1|PSEN2|ID4|APLP1|NUMBL
61053	3.5409e-08	7.8538e-07	6	44	63	14306	somite development	MIB1|PSEN1|PSEN2|DLL3|DLL1|POFUT1
7420	7.4211e-08	1.589e-06	11	303	63	14306	brain development	NOTCH3|HES1|NOTCH1|PROP1|PSEN1|PSEN2|PTF1A|JAG2|ID4|APLP1|NUMBL
9887	7.4508e-08	1.589e-06	15	636	63	14306	organ morphogenesis	PTF1A|JAG2|JAG1|RFNG|APLP1|NOTCH3|MIB1|NOTCH2|NOTCH1|PROP1|HEY1|PSEN1|NOTCH4|PSEN2|FOXC2
35282	1.9354e-07	4.0497e-06	6	58	63	14306	segmentation	MIB1|PSEN1|PSEN2|DLL3|DLL1|POFUT1
1568	2.2397e-07	4.5997e-06	10	266	63	14306	blood vessel development	NOTCH3|MIB1|NOTCH1|PROP1|PSEN1|DLL4|NOTCH4|FOXC2|JAG1|POFUT1
9952	2.4665e-07	4.9734e-06	8	147	63	14306	anterior/posterior pattern formation	HES1|MIB1|NOTCH1|PSEN1|PSEN2|DLL3|DLL1|POFUT1
32501	2.683e-07	5.3134e-06	39	4376	63	14306	multicellular organismal process	SRI|MFNG|JAG2|JAG1|KCNIP3|APLP1|PROP1|HEY1|DNER|MTCH1|ADAM10|DTX1|CNTN6|PTF1A|NOTCH2NL|DLL3|CELSR2|DLL1|RFNG|NUMBL|FOXN4|NOTCH3|HES1|NOTCH2|MIB1|NOTCH1|PSEN1|HES5|DLL4|NOTCH4|PSEN2|HOPX|SORT1|FOXC2|ADAM17|NEUROD4|ID4|RBPJ|POFUT1
2009	2.8127e-07	5.4725e-06	9	207	63	14306	morphogenesis of an epithelium	NOTCH3|NOTCH2|MIB1|NOTCH1|PSEN1|NOTCH4|JAG2|FOXC2|JAG1
1944	2.9461e-07	5.6331e-06	10	274	63	14306	vasculature development	NOTCH3|MIB1|NOTCH1|PROP1|PSEN1|DLL4|NOTCH4|FOXC2|JAG1|POFUT1
9912	3.2456e-07	5.9989e-06	3	4	63	14306	auditory receptor cell fate commitment	HES1|HES5|JAG2
60120	3.2456e-07	5.9989e-06	3	4	63	14306	inner ear receptor cell fate commitment	HES1|HES5|JAG2
43009	4.1972e-07	7.6306e-06	11	360	63	14306	chordate embryonic development	HES1|MIB1|NOTCH1|ADAM10|PSEN1|PSEN2|HOPX|DLL3|FOXC2|DLL1|POFUT1
9792	4.6839e-07	8.3782e-06	11	364	63	14306	embryonic development ending in birth or egg hatching	HES1|MIB1|NOTCH1|ADAM10|PSEN1|PSEN2|HOPX|DLL3|FOXC2|DLL1|POFUT1
48468	4.7849e-07	8.423e-06	14	633	63	14306	cell development	CELSR2|NUMBL|HES1|NOTCH3|NOTCH2|NOTCH1|PSEN1|HES5|DNER|MTCH1|NOTCH4|FOXC2|NEUROD4|RBPJ
42491	5.9727e-07	1.035e-05	4	16	63	14306	auditory receptor cell differentiation	HES1|HES5|JAG2|JAG1
30097	7.891e-07	1.3463e-05	9	234	63	14306	hemopoiesis	NOTCH3|NOTCH2|PSEN1|NOTCH4|PSEN2|JAG2|ADAM17|DLL1|JAG1
7386	8.0884e-07	1.3591e-05	3	5	63	14306	compartment pattern formation	NOTCH1|DLL3|DLL1
50793	1.222e-06	2.0227e-05	15	791	63	14306	regulation of developmental process	DTX1|DLL3|DLL1|JAG1|NUMBL|HES1|NOTCH3|MIB1|NOTCH2|NOTCH1|PSEN1|HES5|NOTCH4|HOPX|ID4
48534	1.8928e-06	3.0869e-05	9	260	63	14306	hemopoietic or lymphoid organ development	NOTCH3|NOTCH2|PSEN1|NOTCH4|PSEN2|JAG2|ADAM17|DLL1|JAG1
60113	2.3535e-06	3.7826e-05	4	22	63	14306	inner ear receptor cell differentiation	HES1|HES5|JAG2|JAG1
2520	3.0921e-06	4.8157e-05	9	276	63	14306	immune system development	NOTCH3|NOTCH2|PSEN1|NOTCH4|PSEN2|JAG2|ADAM17|DLL1|JAG1
48729	3.0921e-06	4.8157e-05	9	276	63	14306	tissue morphogenesis	NOTCH3|NOTCH2|MIB1|NOTCH1|PSEN1|NOTCH4|JAG2|FOXC2|JAG1
43065	3.1265e-06	4.8157e-05	11	442	63	14306	positive regulation of apoptosis	NCSTN|NOTCH2|NOTCH1|APH1A|PSEN1|MTCH1|APH1B|PSEN2|SORT1|PSENEN|PDCD6
43068	3.3367e-06	5.0691e-05	11	445	63	14306	positive regulation of programmed cell death	NCSTN|NOTCH2|NOTCH1|APH1A|PSEN1|MTCH1|APH1B|PSEN2|SORT1|PSENEN|PDCD6
10942	3.6363e-06	5.4495e-05	11	449	63	14306	positive regulation of cell death	NCSTN|NOTCH2|NOTCH1|APH1A|PSEN1|MTCH1|APH1B|PSEN2|SORT1|PSENEN|PDCD6
21700	4.3898e-06	6.491e-05	6	98	63	14306	developmental maturation	HES1|NOTCH1|HES5|PSEN1|MTCH1|PSEN2
42640	4.4869e-06	6.5473e-05	3	8	63	14306	anagen	NOTCH1|PSEN1|PSEN2
1525	4.6728e-06	6.73e-05	7	153	63	14306	angiogenesis	NOTCH3|NOTCH1|DLL4|NOTCH4|FOXC2|JAG1|POFUT1
42490	4.7469e-06	6.7491e-05	4	26	63	14306	mechanoreceptor differentiation	HES1|HES5|JAG2|JAG1
43066	5.1552e-06	7.2369e-05	10	376	63	14306	negative regulation of apoptosis	NOTCH2|NOTCH1|PROP1|PSEN1|PSEN2|ADAM17|FOXC2|SORT1|RBPJ|PTCRA
43069	5.7929e-06	8.0303e-05	10	381	63	14306	negative regulation of programmed cell death	NOTCH2|NOTCH1|PROP1|PSEN1|PSEN2|ADAM17|FOXC2|SORT1|RBPJ|PTCRA
50794	6.5333e-06	8.8623e-05	45	6224	63	14306	regulation of cellular process	SRI|ZNF274|APH1A|APH1B|JAG2|JAG1|APLP1|KCNIP3|PROP1|HEY1|MTCH1|PSENEN|PTCRA|ETV4|CAPNS1|ADAM10|SOX13|DTX1|PSRC1|PTF1A|DLL3|CELSR2|DLL1|CAPN1|FOXN4|NUMBL|NOTCH3|NCSTN|HES1|NOTCH2|MIB1|NOTCH1|PSEN1|HES5|DLL4|NOTCH4|PSEN2|HOPX|SORT1|FOXC2|ADAM17|ID4|RBPJ|POFUT1|PDCD6
16485	6.5528e-06	8.8623e-05	6	105	63	14306	protein processing	NCSTN|APH1A|PSEN1|APH1B|PSEN2|PSENEN
60548	6.9557e-06	9.2938e-05	10	389	63	14306	negative regulation of cell death	NOTCH2|NOTCH1|PROP1|PSEN1|PSEN2|ADAM17|FOXC2|SORT1|RBPJ|PTCRA
6917	9.035e-06	0.00011928	9	315	63	14306	induction of apoptosis	NCSTN|NOTCH2|APH1A|PSEN1|APH1B|PSEN2|SORT1|PSENEN|PDCD6
12502	9.268e-06	0.00012092	9	316	63	14306	induction of programmed cell death	NCSTN|NOTCH2|APH1A|PSEN1|APH1B|PSEN2|SORT1|PSENEN|PDCD6
50789	1.0519e-05	0.00013487	46	6554	63	14306	regulation of biological process	SRI|ZNF274|APH1A|FCER2|APH1B|JAG2|JAG1|APLP1|KCNIP3|PROP1|HEY1|MTCH1|PSENEN|PTCRA|ETV4|CAPNS1|ADAM10|SOX13|DTX1|PSRC1|PTF1A|DLL3|CELSR2|DLL1|CAPN1|FOXN4|NUMBL|NOTCH3|NCSTN|HES1|NOTCH2|MIB1|NOTCH1|PSEN1|HES5|DLL4|NOTCH4|PSEN2|HOPX|SORT1|FOXC2|ADAM17|ID4|RBPJ|POFUT1|PDCD6
51239	1.058e-05	0.00013487	16	1067	63	14306	regulation of multicellular organismal process	SRI|DTX1|DLL3|DLL1|JAG1|NUMBL|HES1|NOTCH3|MIB1|NOTCH1|PSEN1|HES5|NOTCH4|PSEN2|ADAM17|ID4
51604	1.1072e-05	0.00013953	6	115	63	14306	protein maturation	NCSTN|APH1A|PSEN1|APH1B|PSEN2|PSENEN
7423	1.1682e-05	0.00014556	8	246	63	14306	sensory organ development	HES1|HES5|PTF1A|JAG2|FOXC2|NEUROD4|DLL1|JAG1
48820	1.3096e-05	0.00016137	3	11	63	14306	hair follicle maturation	NOTCH1|PSEN1|PSEN2
21915	1.5713e-05	0.00019128	5	72	63	14306	neural tube development	HES1|MIB1|NOTCH1|PSEN1|PSEN2
60429	1.5868e-05	0.00019128	9	338	63	14306	epithelium development	NOTCH3|NOTCH2|MIB1|NOTCH1|PSEN1|NOTCH4|JAG2|FOXC2|JAG1
9888	1.8679e-05	0.00022275	13	750	63	14306	tissue development	PTF1A|JAG2|DLL3|JAG1|NOTCH3|MIB1|NOTCH2|NOTCH1|PSEN1|DNER|PSEN2|NOTCH4|FOXC2
45632	1.9086e-05	0.00022281	2	2	63	14306	negative regulation of mechanoreceptor differentiation	HES1|DLL1
45608	1.9086e-05	0.00022281	2	2	63	14306	negative regulation of auditory receptor cell differentiation	HES1|DLL1
48839	2.9625e-05	0.00034224	5	82	63	14306	inner ear development	HES1|HES5|JAG2|DLL1|JAG1
8593	3.5662e-05	0.00040356	3	15	63	14306	regulation of Notch signaling pathway	DTX1|DLL3|JAG1
48854	3.5662e-05	0.00040356	3	15	63	14306	brain morphogenesis	PROP1|PSEN1|PSEN2
7405	4.3753e-05	0.00048523	3	16	63	14306	neuroblast proliferation	NEUROD4|ID4|NUMBL
7176	4.3753e-05	0.00048523	3	16	63	14306	regulation of epidermal growth factor receptor activity	PSEN1|PSEN2|ADAM17
35295	4.6225e-05	0.00050756	8	298	63	14306	tube development	NOTCH3|HES1|MIB1|NOTCH1|PSEN1|NOTCH4|PSEN2|FOXC2
48514	5.068e-05	0.00055102	7	221	63	14306	blood vessel morphogenesis	NOTCH3|NOTCH1|DLL4|NOTCH4|FOXC2|JAG1|POFUT1
61097	5.2962e-05	0.00056476	3	17	63	14306	regulation of protein tyrosine kinase activity	PSEN1|PSEN2|ADAM17
71695	5.2962e-05	0.00056476	3	17	63	14306	anatomical structure maturation	NOTCH1|PSEN1|PSEN2
45607	5.7097e-05	0.00058092	2	3	63	14306	regulation of auditory receptor cell differentiation	HES1|DLL1
45602	5.7097e-05	0.00058092	2	3	63	14306	negative regulation of endothelial cell differentiation	NOTCH3|NOTCH4
45631	5.7097e-05	0.00058092	2	3	63	14306	regulation of mechanoreceptor differentiation	HES1|DLL1
51088	5.7097e-05	0.00058092	2	3	63	14306	PMA-inducible membrane protein ectodomain proteolysis	ADAM10|ADAM17
42668	5.7097e-05	0.00058092	2	3	63	14306	auditory receptor cell fate determination	HES1|HES5
51603	6.2452e-05	0.00062963	8	311	63	14306	proteolysis involved in cellular protein catabolic process	NCSTN|ADAM10|APH1A|PSEN1|APH1B|PSEN2|ADAM17|PSENEN
65007	6.5727e-05	0.00065668	46	6943	63	14306	biological regulation	SRI|ZNF274|APH1A|FCER2|APH1B|JAG2|JAG1|APLP1|KCNIP3|PROP1|HEY1|MTCH1|PSENEN|PTCRA|ETV4|CAPNS1|ADAM10|SOX13|DTX1|PSRC1|PTF1A|DLL3|CELSR2|DLL1|CAPN1|FOXN4|NUMBL|NOTCH3|NCSTN|HES1|NOTCH2|MIB1|NOTCH1|PSEN1|HES5|DLL4|NOTCH4|PSEN2|HOPX|SORT1|FOXC2|ADAM17|ID4|RBPJ|POFUT1|PDCD6
44257	6.6803e-05	0.00066147	8	314	63	14306	cellular protein catabolic process	NCSTN|ADAM10|APH1A|PSEN1|APH1B|PSEN2|ADAM17|PSENEN
43583	8.0663e-05	0.00079163	5	101	63	14306	ear development	HES1|HES5|JAG2|DLL1|JAG1
48666	8.6819e-05	0.00084458	8	326	63	14306	neuron development	HES1|NOTCH1|PSEN1|MTCH1|NEUROD4|CELSR2|RBPJ|NUMBL
1569	8.7956e-05	0.00084821	3	20	63	14306	patterning of blood vessels	NOTCH3|NOTCH4|FOXC2
21532	0.00010229	0.00096139	3	21	63	14306	neural tube patterning	HES1|PSEN1|PSEN2
10469	0.00010229	0.00096139	3	21	63	14306	regulation of receptor activity	PSEN1|PSEN2|ADAM17
45446	0.00010229	0.00096139	3	21	63	14306	endothelial cell differentiation	NOTCH3|NOTCH4|JAG1
48598	0.0001071	0.00099805	8	336	63	14306	embryonic morphogenesis	HES1|NOTCH2|MIB1|NOTCH1|PSEN1|PSEN2|JAG2|FOXC2
10819	0.00011387	0.0010353	2	4	63	14306	regulation of T cell chemotaxis	ADAM10|ADAM17
10820	0.00011387	0.0010353	2	4	63	14306	positive regulation of T cell chemotaxis	ADAM10|ADAM17
30163	0.00011389	0.0010353	8	339	63	14306	protein catabolic process	NCSTN|ADAM10|APH1A|PSEN1|APH1B|PSEN2|ADAM17|PSENEN
10001	0.00012962	0.0011687	4	59	63	14306	glial cell differentiation	NOTCH1|DTX1|DNER|NEUROD4
45685	0.00013536	0.0012009	3	23	63	14306	regulation of glial cell differentiation	NOTCH1|DLL3|ID4
3158	0.00013536	0.0012009	3	23	63	14306	endothelium development	NOTCH3|NOTCH4|JAG1
48589	0.00013727	0.0012082	5	113	63	14306	developmental growth	NOTCH3|NOTCH2|NOTCH1|PSEN1|PSEN2
43085	0.00013843	0.0012088	10	553	63	14306	positive regulation of catalytic activity	NCSTN|APH1A|PSEN1|FCER2|MTCH1|APH1B|PSEN2|ADAM17|PSENEN|PDCD6
42058	0.00015421	0.0013361	3	24	63	14306	regulation of epidermal growth factor receptor signaling pathway	PSEN1|PSEN2|ADAM17
6915	0.00016975	0.0014594	10	567	63	14306	apoptosis	NCSTN|APH1A|PSEN1|MTCH1|APH1B|PSEN2|PSENEN|PDCD6|APLP1|KCNIP3
50435	0.00018924	0.0015849	2	5	63	14306	beta-amyloid metabolic process	PSEN1|PSEN2
48712	0.00018924	0.0015849	2	5	63	14306	negative regulation of astrocyte differentiation	DLL3|ID4
1886	0.00018924	0.0015849	2	5	63	14306	endothelial cell morphogenesis	NOTCH3|NOTCH4
6355	0.00019008	0.0015849	19	1807	63	14306	regulation of transcription, DNA-dependent	ZNF274|PTF1A|PSRC1|CELSR2|KCNIP3|FOXN4|HES1|NOTCH3|NOTCH2|NOTCH1|PROP1|HEY1|HES5|NOTCH4|HOPX|FOXC2|ID4|RBPJ|ETV4
12501	0.00019563	0.0016191	10	577	63	14306	programmed cell death	NCSTN|APH1A|PSEN1|MTCH1|APH1B|PSEN2|PSENEN|PDCD6|APLP1|KCNIP3
9100	0.00020576	0.0016903	6	194	63	14306	glycoprotein metabolic process	NCSTN|APH1A|PSEN1|PSEN2|PSENEN|POFUT1
14013	0.00022077	0.0018002	3	27	63	14306	regulation of gliogenesis	NOTCH1|DLL3|ID4
42063	0.00023824	0.0019285	4	69	63	14306	gliogenesis	NOTCH1|DTX1|DNER|NEUROD4
35239	0.00025595	0.0020569	6	202	63	14306	tube morphogenesis	NOTCH3|MIB1|NOTCH1|PSEN1|NOTCH4|FOXC2
51252	0.00027006	0.0021546	19	1856	63	14306	regulation of RNA metabolic process	ZNF274|PTF1A|PSRC1|CELSR2|KCNIP3|FOXN4|HES1|NOTCH3|NOTCH2|NOTCH1|PROP1|HEY1|HES5|NOTCH4|HOPX|FOXC2|ID4|RBPJ|ETV4
48664	0.00028306	0.0022422	2	6	63	14306	neuron fate determination	HES1|HES5
40007	0.00029956	0.0023561	6	208	63	14306	growth	NOTCH3|NOTCH2|NOTCH1|PSEN1|PSEN2|FOXC2
32583	0.00033174	0.0025908	6	212	63	14306	regulation of gene-specific transcription	HES1|NOTCH1|HES5|HEY1|PSRC1|CELSR2
42246	0.00033504	0.0025983	3	31	63	14306	tissue regeneration	NOTCH3|NOTCH2|NOTCH1
30334	0.00036657	0.0028231	6	216	63	14306	regulation of cell migration	ADAM10|DLL4|JAG2|ADAM17|JAG1|RBPJ
45601	0.00039515	0.0030015	2	7	63	14306	regulation of endothelial cell differentiation	NOTCH3|NOTCH4
2011	0.00039515	0.0030015	2	7	63	14306	morphogenesis of an epithelial sheet	NOTCH2|JAG1
1708	0.00040412	0.0030488	3	33	63	14306	cell fate specification	NOTCH1|PSEN1|PSEN2
7507	0.00041408	0.0031028	6	221	63	14306	heart development	SRI|MIB1|NOTCH1|PSEN1|FOXC2|POFUT1
44093	0.00043662	0.0032497	10	638	63	14306	positive regulation of molecular function	NCSTN|APH1A|PSEN1|FCER2|MTCH1|APH1B|PSEN2|ADAM17|PSENEN|PDCD6
30856	0.00044184	0.0032667	3	34	63	14306	regulation of epithelial cell differentiation	NOTCH3|NOTCH1|NOTCH4
30155	0.00048043	0.0035149	5	148	63	14306	regulation of cell adhesion	NOTCH1|ADAM10|JAG2|CELSR2|DLL1
7368	0.00048175	0.0035149	3	35	63	14306	determination of left/right symmetry	NOTCH2|NOTCH1|DLL1
50790	0.00051872	0.0037599	12	907	63	14306	regulation of catalytic activity	NCSTN|APH1A|PSEN1|FCER2|MTCH1|APH1B|PSEN2|ADAM17|SORT1|PSENEN|PDCD6|APLP1
48710	0.00052538	0.0037636	2	8	63	14306	regulation of astrocyte differentiation	DLL3|ID4
32582	0.00052942	0.0037636	4	85	63	14306	negative regulation of gene-specific transcription	HES1|NOTCH1|HES5|HEY1
7218	0.00052942	0.0037636	4	85	63	14306	neuropeptide signaling pathway	SORT1|CELSR2|SORCS2|SORCS3
60255	0.00056112	0.0039582	27	3377	63	14306	regulation of macromolecule metabolic process	ZNF274|FCER2|KCNIP3|APLP1|PROP1|HEY1|ETV4|SOX13|PTF1A|PSRC1|CELSR2|FOXN4|HES1|NOTCH3|NOTCH2|NOTCH1|HES5|PSEN1|PSEN2|NOTCH4|HOPX|ADAM17|FOXC2|SORT1|ID4|RBPJ|POFUT1
9855	0.00056834	0.0039582	3	37	63	14306	determination of bilateral symmetry	NOTCH2|NOTCH1|DLL1
9799	0.00056834	0.0039582	3	37	63	14306	specification of symmetry	NOTCH2|NOTCH1|DLL1
31324	0.00057396	0.0039582	11	786	63	14306	negative regulation of cellular metabolic process	HES1|NOTCH1|PROP1|HES5|PSEN1|HEY1|PSEN2|ID4|RBPJ|APLP1|KCNIP3
35113	0.0005782	0.0039582	4	87	63	14306	embryonic appendage morphogenesis	NOTCH2|NOTCH1|PSEN1|PSEN2
30326	0.0005782	0.0039582	4	87	63	14306	embryonic limb morphogenesis	NOTCH2|NOTCH1|PSEN1|PSEN2
35050	0.00061513	0.0041851	3	38	63	14306	embryonic heart tube development	MIB1|PSEN1|FOXC2
51270	0.00062621	0.0042346	6	239	63	14306	regulation of cellular component movement	ADAM10|DLL4|JAG2|ADAM17|JAG1|RBPJ
40012	0.00065419	0.004397	6	241	63	14306	regulation of locomotion	ADAM10|DLL4|JAG2|ADAM17|JAG1|RBPJ
904	0.00066854	0.0044463	6	242	63	14306	cell morphogenesis involved in differentiation	NOTCH3|HES1|NOTCH1|NOTCH4|CELSR2|NUMBL
44265	0.00067036	0.0044463	8	441	63	14306	cellular macromolecule catabolic process	NCSTN|ADAM10|APH1A|PSEN1|APH1B|PSEN2|ADAM17|PSENEN
48103	0.00067357	0.0044463	2	9	63	14306	somatic stem cell division	NOTCH1|NUMBL
48754	0.0006852	0.0044728	4	91	63	14306	branching morphogenesis of a tube	NOTCH3|NOTCH1|NOTCH4|FOXC2
10557	0.00068599	0.0044728	10	676	63	14306	positive regulation of macromolecule biosynthetic process	NOTCH3|HES1|NOTCH1|PROP1|HES5|FCER2|NOTCH4|PSRC1|FOXC2|RBPJ
45934	0.00068967	0.0044728	9	556	63	14306	negative regulation of nucleobase, nucleoside, nucleotide and nucleic acid metabolic process	HES1|NOTCH1|PROP1|HES5|HEY1|ID4|RBPJ|APLP1|KCNIP3
10604	0.00072685	0.0046865	12	942	63	14306	positive regulation of macromolecule metabolic process	NOTCH3|HES1|NOTCH1|PROP1|HES5|PSEN1|FCER2|NOTCH4|PSRC1|ADAM17|FOXC2|RBPJ
51172	0.0007446	0.0047732	9	562	63	14306	negative regulation of nitrogen compound metabolic process	HES1|NOTCH1|PROP1|HES5|HEY1|ID4|RBPJ|APLP1|KCNIP3
22404	0.00082666	0.0052089	3	42	63	14306	molting cycle process	NOTCH1|PSEN1|PSEN2
22405	0.00082666	0.0052089	3	42	63	14306	hair cycle process	NOTCH1|PSEN1|PSEN2
1942	0.00082666	0.0052089	3	42	63	14306	hair follicle development	NOTCH1|PSEN1|PSEN2
30857	0.00083957	0.0052604	2	10	63	14306	negative regulation of epithelial cell differentiation	NOTCH3|NOTCH4
8284	0.00086991	0.0054198	8	459	63	14306	positive regulation of cell proliferation	HES1|NOTCH1|CAPNS1|ADAM10|ADAM17|ID4|RBPJ|CAPN1
8219	0.00087787	0.0054389	10	698	63	14306	cell death	NCSTN|APH1A|PSEN1|MTCH1|APH1B|PSEN2|PSENEN|PDCD6|APLP1|KCNIP3
45941	0.0008868	0.0054636	9	576	63	14306	positive regulation of transcription	NOTCH3|HES1|NOTCH1|PROP1|HES5|NOTCH4|PSRC1|FOXC2|RBPJ
16265	0.00092716	0.0056808	10	703	63	14306	death	NCSTN|APH1A|PSEN1|MTCH1|APH1B|PSEN2|PSENEN|PDCD6|APLP1|KCNIP3
42633	0.00094773	0.0057433	3	44	63	14306	hair cycle	NOTCH1|PSEN1|PSEN2
42303	0.00094773	0.0057433	3	44	63	14306	molting cycle	NOTCH1|PSEN1|PSEN2
35107	0.00097605	0.005851	4	100	63	14306	appendage morphogenesis	NOTCH2|NOTCH1|PSEN1|PSEN2
35108	0.00097605	0.005851	4	100	63	14306	limb morphogenesis	NOTCH2|NOTCH1|PSEN1|PSEN2
45686	0.0010232	0.0060683	2	11	63	14306	negative regulation of glial cell differentiation	DLL3|ID4
21895	0.0010232	0.0060683	2	11	63	14306	cerebral cortex neuron differentiation	PSEN1|ID4
42127	0.0010748	0.0063403	11	848	63	14306	regulation of cell proliferation	HES1|NOTCH2|NOTCH1|CAPNS1|ADAM10|JAG2|ADAM17|ID4|JAG1|RBPJ|CAPN1
60173	0.0011296	0.0065935	4	104	63	14306	limb development	NOTCH2|NOTCH1|PSEN1|PSEN2
48736	0.0011296	0.0065935	4	104	63	14306	appendage development	NOTCH2|NOTCH1|PSEN1|PSEN2
17145	0.0012244	0.0070722	2	12	63	14306	stem cell division	NOTCH1|NUMBL
1885	0.0012244	0.0070722	2	12	63	14306	endothelial cell development	NOTCH3|NOTCH4
6508	0.0012344	0.0070767	10	730	63	14306	proteolysis	NCSTN|CAPNS1|ADAM10|APH1A|PSEN1|APH1B|PSEN2|ADAM17|PSENEN|CAPN1
10628	0.0012379	0.0070767	9	604	63	14306	positive regulation of gene expression	NOTCH3|HES1|NOTCH1|PROP1|HES5|NOTCH4|PSRC1|FOXC2|RBPJ
9892	0.001251	0.0071148	11	864	63	14306	negative regulation of metabolic process	HES1|NOTCH1|PROP1|HES5|PSEN1|HEY1|PSEN2|ID4|RBPJ|APLP1|KCNIP3
9891	0.0012602	0.0071303	10	732	63	14306	positive regulation of biosynthetic process	NOTCH3|HES1|NOTCH1|PROP1|HES5|FCER2|NOTCH4|PSRC1|FOXC2|RBPJ
31327	0.0013414	0.0075513	9	611	63	14306	negative regulation of cellular biosynthetic process	HES1|NOTCH1|PROP1|HES5|HEY1|ID4|RBPJ|APLP1|KCNIP3
16481	0.0013942	0.0078091	8	494	63	14306	negative regulation of transcription	HES1|NOTCH1|PROP1|HES5|HEY1|ID4|RBPJ|KCNIP3
9893	0.0014409	0.0080302	12	1019	63	14306	positive regulation of metabolic process	NOTCH3|HES1|NOTCH1|PROP1|HES5|PSEN1|FCER2|NOTCH4|PSRC1|ADAM17|FOXC2|RBPJ
9890	0.0015012	0.0083244	9	621	63	14306	negative regulation of biosynthetic process	HES1|NOTCH1|PROP1|HES5|HEY1|ID4|RBPJ|APLP1|KCNIP3
45893	0.0015244	0.0084108	8	501	63	14306	positive regulation of transcription, DNA-dependent	NOTCH3|HES1|NOTCH1|PROP1|HES5|NOTCH4|PSRC1|FOXC2
9057	0.0015633	0.0085828	8	503	63	14306	macromolecule catabolic process	NCSTN|ADAM10|APH1A|PSEN1|APH1B|PSEN2|ADAM17|PSENEN
48732	0.0016191	0.0088454	5	194	63	14306	gland development	NOTCH3|HES1|NOTCH1|PROP1|NOTCH4
50768	0.0016298	0.0088601	3	53	63	14306	negative regulation of neurogenesis	PSEN1|DLL3|ID4
51254	0.0016435	0.0088911	8	507	63	14306	positive regulation of RNA metabolic process	NOTCH3|HES1|NOTCH1|PROP1|HES5|NOTCH4|PSRC1|FOXC2
2286	0.0016786	0.00895	2	14	63	14306	T cell activation involved in immune response	PSEN1|PSEN2
14014	0.0016786	0.00895	2	14	63	14306	negative regulation of gliogenesis	DLL3|ID4
48339	0.0016786	0.00895	2	14	63	14306	paraxial mesoderm development	DLL3|FOXC2
45892	0.001745	0.0092596	7	397	63	14306	negative regulation of transcription, DNA-dependent	HES1|NOTCH1|PROP1|HES5|HEY1|RBPJ|KCNIP3
10556	0.0018433	0.0097345	23	2877	63	14306	regulation of macromolecule biosynthetic process	ZNF274|SOX13|FCER2|PSRC1|PTF1A|CELSR2|KCNIP3|FOXN4|APLP1|NOTCH3|HES1|NOTCH2|NOTCH1|PROP1|HEY1|HES5|NOTCH4|HOPX|FOXC2|ID4|RBPJ|POFUT1|ETV4
42110	0.0018573	0.0097619	4	119	63	14306	T cell activation	PSEN1|PSEN2|JAG2|ADAM17
10721	0.0019105	0.0099624	3	56	63	14306	negative regulation of cell development	PSEN1|DLL3|ID4
51253	0.0019272	0.0099624	7	404	63	14306	negative regulation of RNA metabolic process	HES1|NOTCH1|PROP1|HES5|HEY1|RBPJ|KCNIP3
21904	0.0019314	0.0099624	2	15	63	14306	dorsal/ventral neural tube patterning	PSEN1|PSEN2
3382	0.0019314	0.0099624	2	15	63	14306	epithelial cell morphogenesis	NOTCH3|NOTCH4
1763	0.0020343	0.010445	4	122	63	14306	morphogenesis of a branching structure	NOTCH3|NOTCH1|NOTCH4|FOXC2
65009	0.0020469	0.010461	12	1062	63	14306	regulation of molecular function	NCSTN|APH1A|PSEN1|FCER2|MTCH1|APH1B|PSEN2|ADAM17|SORT1|PSENEN|PDCD6|APLP1
51592	0.0021134	0.010702	3	58	63	14306	response to calcium ion	PEF1|ANXA11|PDCD6
1764	0.0021134	0.010702	3	58	63	14306	neuron migration	PSEN1|DNER|NEUROD4
2244	0.0022011	0.011085	2	16	63	14306	hemopoietic progenitor cell differentiation	PSEN1|PSEN2
45935	0.0022089	0.011085	9	657	63	14306	positive regulation of nucleobase, nucleoside, nucleotide and nucleic acid metabolic process	NOTCH3|HES1|NOTCH1|PROP1|HES5|NOTCH4|PSRC1|FOXC2|RBPJ
9953	0.0022197	0.011089	3	59	63	14306	dorsal/ventral pattern formation	PROP1|PSEN1|PSEN2
10468	0.0023451	0.011658	23	2928	63	14306	regulation of gene expression	ZNF274|SOX13|PSRC1|PTF1A|CELSR2|KCNIP3|FOXN4|APLP1|NOTCH3|HES1|NOTCH2|NOTCH1|PROP1|HEY1|HES5|NOTCH4|HOPX|SORT1|FOXC2|ID4|RBPJ|POFUT1|ETV4
2521	0.0023548	0.011658	4	127	63	14306	leukocyte differentiation	PSEN1|PSEN2|JAG2|ADAM17
10605	0.0024808	0.012206	10	802	63	14306	negative regulation of macromolecule metabolic process	HES1|NOTCH1|PROP1|HES5|PSEN1|HEY1|PSEN2|ID4|RBPJ|KCNIP3
50820	0.0024875	0.012206	2	17	63	14306	positive regulation of coagulation	PSEN1|PSEN2
902	0.0025733	0.012572	6	315	63	14306	cell morphogenesis	NOTCH3|HES1|NOTCH1|NOTCH4|CELSR2|NUMBL
1701	0.0025871	0.012584	5	216	63	14306	in utero embryonic development	HES1|MIB1|NOTCH1|ADAM10|HOPX
2376	0.002636	0.012766	11	949	63	14306	immune system process	NOTCH3|NOTCH2|NOTCH1|ADAM10|PSEN1|NOTCH4|PSEN2|JAG2|ADAM17|DLL1|JAG1
51173	0.0027317	0.013172	9	678	63	14306	positive regulation of nitrogen compound metabolic process	NOTCH3|HES1|NOTCH1|PROP1|HES5|NOTCH4|PSRC1|FOXC2|RBPJ
10629	0.0027609	0.013255	8	551	63	14306	negative regulation of gene expression	HES1|NOTCH1|PROP1|HES5|HEY1|ID4|RBPJ|KCNIP3
10553	0.0028008	0.013388	3	64	63	14306	negative regulation of gene-specific transcription from RNA polymerase II promoter	HES1|HES5|HEY1
31325	0.0030495	0.014515	11	967	63	14306	positive regulation of cellular metabolic process	NOTCH3|HES1|NOTCH1|PROP1|HES5|PSEN1|NOTCH4|PSRC1|ADAM17|FOXC2|RBPJ
43193	0.0030971	0.014671	4	137	63	14306	positive regulation of gene-specific transcription	HES1|NOTCH1|HES5|PSRC1
2285	0.00311	0.014671	2	19	63	14306	lymphocyte activation involved in immune response	PSEN1|PSEN2
45449	0.0031221	0.014671	21	2622	63	14306	regulation of transcription	ZNF274|SOX13|PTF1A|PSRC1|CELSR2|KCNIP3|FOXN4|NOTCH3|HES1|NOTCH2|NOTCH1|PROP1|HEY1|HES5|NOTCH4|HOPX|FOXC2|ID4|RBPJ|POFUT1|ETV4
45321	0.0035815	0.016759	5	233	63	14306	leukocyte activation	ADAM10|PSEN1|PSEN2|JAG2|ADAM17
50769	0.0036115	0.016829	3	70	63	14306	positive regulation of neurogenesis	NOTCH1|DLL3|NUMBL
51656	0.0037591	0.017443	3	71	63	14306	establishment of organelle localization	PSEN1|PSRC1|TMED10
7224	0.0037977	0.017548	2	21	63	14306	smoothened signaling pathway	HES1|HES5
9889	0.0039608	0.018226	23	3045	63	14306	regulation of biosynthetic process	ZNF274|SOX13|FCER2|PSRC1|PTF1A|CELSR2|KCNIP3|FOXN4|APLP1|NOTCH3|HES1|NOTCH2|NOTCH1|PROP1|HEY1|HES5|NOTCH4|HOPX|FOXC2|ID4|RBPJ|POFUT1|ETV4
31328	0.0041089	0.01883	9	721	63	14306	positive regulation of cellular biosynthetic process	NOTCH3|HES1|NOTCH1|PROP1|HES5|NOTCH4|PSRC1|FOXC2|RBPJ
6903	0.0041656	0.019011	2	22	63	14306	vesicle targeting	PSEN1|TMED10
10558	0.0043156	0.01938	8	593	63	14306	negative regulation of macromolecule biosynthetic process	HES1|NOTCH1|PROP1|HES5|HEY1|ID4|RBPJ|KCNIP3
21999	0.0044037	0.01938	1	1	63	14306	neural plate anterior/posterior regionalization	CELSR2
21870	0.0044037	0.01938	1	1	63	14306	Cajal-Retzius cell differentiation	PSEN1
14807	0.0044037	0.01938	1	1	63	14306	regulation of somitogenesis	NOTCH1
51089	0.0044037	0.01938	1	1	63	14306	constitutive protein ectodomain proteolysis	ADAM10
55099	0.0044037	0.01938	1	1	63	14306	response to high density lipoprotein stimulus	ADAM17
3180	0.0044037	0.01938	1	1	63	14306	aortic valve morphogenesis	NOTCH1
3176	0.0044037	0.01938	1	1	63	14306	aortic valve development	NOTCH1
42492	0.0044037	0.01938	1	1	63	14306	gamma-delta T cell differentiation	JAG2
32989	0.0045024	0.01972	6	353	63	14306	cellular component morphogenesis	NOTCH3|HES1|NOTCH1|NOTCH4|CELSR2|NUMBL
2690	0.0045495	0.01972	2	23	63	14306	positive regulation of leukocyte chemotaxis	ADAM10|ADAM17
48538	0.0045495	0.01972	2	23	63	14306	thymus development	PSEN1|PSEN2
48469	0.0045522	0.01972	3	76	63	14306	cell maturation	HES1|HES5|MTCH1
10551	0.004701	0.020285	4	154	63	14306	regulation of gene-specific transcription from RNA polymerase II promoter	HES1|NOTCH1|HES5|HEY1
21537	0.0047221	0.020298	3	77	63	14306	telencephalon development	PSEN1|ID4|NUMBL
50852	0.004949	0.021191	2	24	63	14306	T cell receptor signaling pathway	PSEN1|PSEN2
31099	0.0050731	0.021639	3	79	63	14306	regeneration	NOTCH3|NOTCH2|NOTCH1
33077	0.0053642	0.022793	2	25	63	14306	T cell differentiation in the thymus	JAG2|ADAM17
19222	0.0058039	0.024567	27	3919	63	14306	regulation of metabolic process	ZNF274|FCER2|KCNIP3|APLP1|PROP1|HEY1|ETV4|SOX13|PTF1A|PSRC1|CELSR2|FOXN4|HES1|NOTCH3|NOTCH2|NOTCH1|HES5|PSEN1|PSEN2|NOTCH4|HOPX|ADAM17|FOXC2|SORT1|ID4|RBPJ|POFUT1
10720	0.0060184	0.025378	3	84	63	14306	positive regulation of cell development	NOTCH1|DLL3|NUMBL
61061	0.0061561	0.025763	5	265	63	14306	muscle structure development	SRI|DNER|FOXC2|SORT1|JAG1
2684	0.0061561	0.025763	5	265	63	14306	positive regulation of immune system process	ADAM10|PSEN1|FCER2|PSEN2|ADAM17
48584	0.0064504	0.026893	5	268	63	14306	positive regulation of response to stimulus	ADAM10|PSEN1|FCER2|PSEN2|ADAM17
30855	0.0065155	0.027062	4	169	63	14306	epithelial cell differentiation	NOTCH3|NOTCH1|NOTCH4|JAG1
80090	0.0065424	0.027073	25	3554	63	14306	regulation of primary metabolic process	ZNF274|KCNIP3|APLP1|PROP1|HEY1|ETV4|SOX13|PTF1A|PSRC1|CELSR2|FOXN4|HES1|NOTCH3|NOTCH2|NOTCH1|HES5|PSEN1|PSEN2|NOTCH4|HOPX|ADAM17|FOXC2|ID4|RBPJ|POFUT1
3007	0.0066327	0.027345	3	87	63	14306	heart morphogenesis	MIB1|PSEN1|FOXC2
2688	0.0067018	0.027527	2	28	63	14306	regulation of leukocyte chemotaxis	ADAM10|ADAM17
1775	0.0071752	0.029052	5	275	63	14306	cell activation	ADAM10|PSEN1|PSEN2|JAG2|ADAM17
21983	0.007178	0.029052	2	29	63	14306	pituitary gland development	HES1|PROP1
3143	0.007178	0.029052	2	29	63	14306	embryonic heart tube morphogenesis	MIB1|PSEN1
1947	0.007178	0.029052	2	29	63	14306	heart looping	MIB1|PSEN1
19219	0.0076633	0.030904	22	3014	63	14306	regulation of nucleobase, nucleoside, nucleotide and nucleic acid metabolic process	ZNF274|SOX13|PTF1A|PSRC1|CELSR2|KCNIP3|FOXN4|APLP1|NOTCH3|HES1|NOTCH2|NOTCH1|PROP1|HEY1|HES5|NOTCH4|HOPX|FOXC2|ID4|RBPJ|POFUT1|ETV4
31326	0.007881	0.031667	22	3021	63	14306	regulation of cellular biosynthetic process	ZNF274|SOX13|PTF1A|PSRC1|CELSR2|KCNIP3|FOXN4|APLP1|NOTCH3|HES1|NOTCH2|NOTCH1|PROP1|HEY1|HES5|NOTCH4|HOPX|FOXC2|ID4|RBPJ|POFUT1|ETV4
2687	0.0081748	0.032729	2	31	63	14306	positive regulation of leukocyte migration	ADAM10|ADAM17
122	0.0084269	0.032816	5	286	63	14306	negative regulation of transcription from RNA polymerase II promoter	HES1|PROP1|HES5|HEY1|KCNIP3
51171	0.008498	0.032816	22	3040	63	14306	regulation of nitrogen compound metabolic process	ZNF274|SOX13|PTF1A|PSRC1|CELSR2|KCNIP3|FOXN4|APLP1|NOTCH3|HES1|NOTCH2|NOTCH1|PROP1|HEY1|HES5|NOTCH4|HOPX|FOXC2|ID4|RBPJ|POFUT1|ETV4
51640	0.0086944	0.032816	3	96	63	14306	organelle localization	PSEN1|PSRC1|TMED10
21849	0.0087884	0.032816	1	2	63	14306	neuroblast division in the subventricular zone	NUMBL
21558	0.0087884	0.032816	1	2	63	14306	trochlear nerve development	HES1
21557	0.0087884	0.032816	1	2	63	14306	oculomotor nerve development	HES1
7109	0.0087884	0.032816	1	2	63	14306	cytokinesis, completion of separation	ANXA11
60897	0.0087884	0.032816	1	2	63	14306	neural plate regionalization	CELSR2
6880	0.0087884	0.032816	1	2	63	14306	intracellular sequestering of iron ion	SRI
48850	0.0087884	0.032816	1	2	63	14306	hypophysis morphogenesis	PROP1
51563	0.0087884	0.032816	1	2	63	14306	smooth endoplasmic reticulum calcium ion homeostasis	PSEN1
3179	0.0087884	0.032816	1	2	63	14306	heart valve morphogenesis	NOTCH1
3170	0.0087884	0.032816	1	2	63	14306	heart valve development	NOTCH1
7221	0.0087884	0.032816	1	2	63	14306	positive regulation of transcription of Notch receptor target	NOTCH1
60075	0.0087884	0.032816	1	2	63	14306	regulation of resting membrane potential	PSEN1
48343	0.0087884	0.032816	1	2	63	14306	paraxial mesodermal cell fate commitment	FOXC2
48342	0.0087884	0.032816	1	2	63	14306	paraxial mesodermal cell differentiation	FOXC2
48227	0.0087884	0.032816	1	2	63	14306	plasma membrane to endosome transport	SORT1
51773	0.0087884	0.032816	1	2	63	14306	positive regulation of nitric-oxide synthase 2 biosynthetic process	FCER2
46533	0.0087884	0.032816	1	2	63	14306	negative regulation of photoreceptor cell differentiation	NOTCH1
8544	0.0090753	0.033661	4	186	63	14306	epidermis development	NOTCH1|PSEN1|PSEN2|JAG1
46649	0.0090753	0.033661	4	186	63	14306	lymphocyte activation	PSEN1|PSEN2|JAG2|ADAM17
51650	0.0092301	0.034121	2	33	63	14306	establishment of vesicle localization	PSEN1|TMED10
48667	0.0099371	0.036545	4	191	63	14306	cell morphogenesis involved in neuron differentiation	HES1|NOTCH1|CELSR2|NUMBL
61138	0.0099847	0.036545	3	101	63	14306	morphogenesis of a branching epithelium	NOTCH3|NOTCH4|FOXC2
10552	0.0099847	0.036545	3	101	63	14306	positive regulation of gene-specific transcription from RNA polymerase II promoter	HES1|NOTCH1|HES5
30324	0.010255	0.037412	3	102	63	14306	lung development	HES1|NOTCH1|PSEN2
21761	0.010343	0.037484	2	35	63	14306	limbic system development	PROP1|ID4
50851	0.010343	0.037484	2	35	63	14306	antigen receptor-mediated signaling pathway	PSEN1|PSEN2
2682	0.010704	0.038665	6	424	63	14306	regulation of immune system process	ADAM10|PSEN1|FCER2|PSEN2|ADAM17|JAG1
30323	0.011093	0.039943	3	105	63	14306	respiratory tube development	HES1|NOTCH1|PSEN2
6916	0.011424	0.040868	4	199	63	14306	anti-apoptosis	NOTCH2|PSEN1|ADAM17|FOXC2
42060	0.011424	0.040868	4	199	63	14306	wound healing	NOTCH3|NOTCH2|NOTCH1|ADAM17
7398	0.012016	0.042797	4	202	63	14306	ectoderm development	NOTCH1|PSEN1|PSEN2|JAG1
21536	0.012117	0.042797	2	38	63	14306	diencephalon development	HES1|PROP1
2573	0.012117	0.042797	2	38	63	14306	myeloid leukocyte differentiation	PSEN1|PSEN2
51648	0.012117	0.042797	2	38	63	14306	vesicle localization	PSEN1|TMED10
7155	0.012376	0.043159	8	711	63	14306	cell adhesion	HES1|HES5|PSEN1|CNTN6|ADAM17|CELSR2|APLP1|SPON1
22610	0.012474	0.043159	8	712	63	14306	biological adhesion	HES1|HES5|PSEN1|CNTN6|ADAM17|CELSR2|APLP1|SPON1
31323	0.012641	0.043159	25	3736	63	14306	regulation of cellular metabolic process	ZNF274|KCNIP3|APLP1|PROP1|HEY1|ETV4|SOX13|PTF1A|PSRC1|CELSR2|FOXN4|HES1|NOTCH3|NOTCH2|NOTCH1|HES5|PSEN1|PSEN2|NOTCH4|HOPX|ADAM17|FOXC2|ID4|RBPJ|POFUT1
2263	0.012736	0.043159	2	39	63	14306	cell activation involved in immune response	PSEN1|PSEN2
2064	0.012736	0.043159	2	39	63	14306	epithelial cell development	NOTCH3|NOTCH4
2366	0.012736	0.043159	2	39	63	14306	leukocyte activation involved in immune response	PSEN1|PSEN2
90066	0.012757	0.043159	5	317	63	14306	regulation of anatomical structure size	NOTCH2|ADAM10|PSRC1|ADAM17|FOXC2
33025	0.013154	0.043159	1	3	63	14306	regulation of mast cell apoptosis	ADAM17
21979	0.013154	0.043159	1	3	63	14306	hypothalamus cell differentiation	PROP1
43902	0.013154	0.043159	1	3	63	14306	positive regulation of multi-organism process	FCER2
70244	0.013154	0.043159	1	3	63	14306	negative regulation of thymocyte apoptosis	PTCRA
21555	0.013154	0.043159	1	3	63	14306	midbrain-hindbrain boundary morphogenesis	HES1
32509	0.013154	0.043159	1	3	63	14306	endosome transport via multivesicular body sorting pathway	SORT1
60896	0.013154	0.043159	1	3	63	14306	neural plate pattern specification	CELSR2
46629	0.013154	0.043159	1	3	63	14306	gamma-delta T cell activation	JAG2
48852	0.013154	0.043159	1	3	63	14306	diencephalon morphogenesis	PROP1
16080	0.013154	0.043159	1	3	63	14306	synaptic vesicle targeting	PSEN1
60126	0.013154	0.043159	1	3	63	14306	somatotropin secreting cell differentiation	PROP1
15871	0.013154	0.043159	1	3	63	14306	choline transport	PSEN1
1757	0.013154	0.043159	1	3	63	14306	somite specification	DLL1
46323	0.013154	0.043159	1	3	63	14306	glucose import	SORT1
51772	0.013154	0.043159	1	3	63	14306	regulation of nitric-oxide synthase 2 biosynthetic process	FCER2
51712	0.013154	0.043159	1	3	63	14306	positive regulation of killing of cells of another organism	FCER2
34392	0.013154	0.043159	1	3	63	14306	negative regulation of smooth muscle cell apoptosis	RBPJ
2685	0.013369	0.043607	2	40	63	14306	regulation of leukocyte migration	ADAM10|ADAM17
1933	0.013369	0.043607	2	40	63	14306	negative regulation of protein amino acid phosphorylation	PSEN1|PSEN2
60541	0.013516	0.043958	3	113	63	14306	respiratory system development	HES1|NOTCH1|PSEN2
2429	0.014015	0.045315	2	41	63	14306	immune response-activating cell surface receptor signaling pathway	PSEN1|PSEN2
50921	0.014015	0.045315	2	41	63	14306	positive regulation of chemotaxis	ADAM10|ADAM17
42692	0.014497	0.046735	3	116	63	14306	muscle cell differentiation	DNER|SORT1|JAG1
1501	0.015314	0.049191	5	332	63	14306	skeletal system development	PSEN1|DLL3|JAG2|FOXC2|SORT1
50818	0.015347	0.049191	2	43	63	14306	regulation of coagulation	PSEN1|PSEN2
43010	0.015517	0.04959	3	119	63	14306	camera-type eye development	PTF1A|FOXC2|NEUROD4

## Sheet: MF
GO-ID	p-value	corr p-value	x	n	X	N	Description	Genes in test set
5112	5.351e-16	7.759e-14	7	9	64	15444	Notch binding	DTX1|DNER|DLL4|DLL3|JAG2|DLL1|JAG1
5509	4.3152e-11	3.1285e-09	18	626	64	15444	calcium ion binding	SRI|CAPNS1|JAG2|NOTCH2NL|DLL1|CELSR2|JAG1|KCNIP3|CAPN1|NOTCH3|NOTCH2|PEF1|NOTCH1|DLL4|DNER|NOTCH4|ANXA11|PDCD6
30528	2.6359e-05	0.001274	18	1507	64	15444	transcription regulator activity	ZNF274|SOX13|DTX1|PTF1A|KCNIP3|FOXN4|HES1|NOTCH2|NOTCH1|PROP1|HEY1|HES5|HOPX|FOXC2|NEUROD4|ID4|RBPJ|ETV4
33829	5.0581e-05	0.0018336	2	3	64	15444	O-fucosylpeptide 3-beta-N-acetylglucosaminyltransferase activity	MFNG|RFNG
48306	0.00030896	0.0080487	3	32	64	15444	calcium-dependent protein binding	ANXA11|PDCD6|KCNIP3
5102	0.00035129	0.0080487	12	922	64	15444	receptor binding	SRI|ADAM10|DTX1|DNER|FCER2|DLL4|DLL3|JAG2|ADAM17|DLL1|JAG1|APLP1
31490	0.00046581	0.0080487	2	8	64	15444	chromatin DNA binding	NOTCH1|FOXC2
5515	0.0005106	0.0080487	47	8123	64	15444	protein binding	SRI|ZNF274|APH1A|FCER2|APH1B|JAG2|JAG1|APLP2|APLP1|KCNIP3|PEF1|PROP1|DNER|MTCH1|TMED10|NEURL1B|PSENEN|SPON1|DTX4|CAPNS1|ADAM10|DTX1|DTX2|DTX3|PSRC1|PTF1A|DLL3|CELSR2|DLL1|CAPN1|NUMBL|NOTCH3|NCSTN|NOTCH2|MIB1|NOTCH1|PSEN1|DLL4|NOTCH4|ANXA11|PSEN2|SORT1|ADAM17|ID4|RBPJ|PDCD6|MRPL43
8233	0.00053699	0.0080487	9	570	64	15444	peptidase activity	NCSTN|CAPNS1|ADAM10|PSEN1|APH1B|PSEN2|ADAM17|PSENEN|CAPN1
46872	0.00055508	0.0080487	28	3779	64	15444	metal ion binding	SRI|ZNF274|JAG2|JAG1|APLP1|KCNIP3|PEF1|DNER|NEURL1B|DTX4|CAPNS1|ADAM10|DTX1|DTX2|DTX3|NOTCH2NL|DLL1|CELSR2|CAPN1|NOTCH3|MIB1|NOTCH2|NOTCH1|DLL4|NOTCH4|ANXA11|ADAM17|PDCD6
43169	0.00066193	0.0083632	28	3818	64	15444	cation binding	SRI|ZNF274|JAG2|JAG1|APLP1|KCNIP3|PEF1|DNER|NEURL1B|DTX4|CAPNS1|ADAM10|DTX1|DTX2|DTX3|NOTCH2NL|DLL1|CELSR2|CAPN1|NOTCH3|MIB1|NOTCH2|NOTCH1|DLL4|NOTCH4|ANXA11|ADAM17|PDCD6
43167	0.00069212	0.0083632	28	3828	64	15444	ion binding	SRI|ZNF274|JAG2|JAG1|APLP1|KCNIP3|PEF1|DNER|NEURL1B|DTX4|CAPNS1|ADAM10|DTX1|DTX2|DTX3|NOTCH2NL|DLL1|CELSR2|CAPN1|NOTCH3|MIB1|NOTCH2|NOTCH1|DLL4|NOTCH4|ANXA11|ADAM17|PDCD6
4175	0.00086178	0.0096122	7	373	64	15444	endopeptidase activity	CAPNS1|ADAM10|PSEN1|PSEN2|ADAM17|PSENEN|CAPN1
3700	0.0016596	0.017189	11	950	64	15444	transcription factor activity	HES1|NOTCH1|ZNF274|PROP1|SOX13|HEY1|HOPX|FOXC2|RBPJ|ETV4|FOXN4
4198	0.0019541	0.01889	2	16	64	15444	calcium-dependent cysteine-type endopeptidase activity	CAPNS1|CAPN1
5178	0.0022576	0.02046	3	63	64	15444	integrin binding	ADAM10|FCER2|ADAM17
30379	0.004144	0.030044	1	1	64	15444	neurotensin receptor activity, non-G-protein coupled	SORT1
10465	0.004144	0.030044	1	1	64	15444	nerve growth factor receptor activity	SORT1
31695	0.004144	0.030044	1	1	64	15444	alpha-2B adrenergic receptor binding	APLP1
150	0.004144	0.030044	1	1	64	15444	recombinase activity	RBPJ
43565	0.004455	0.030761	8	633	64	15444	sequence-specific DNA binding	NOTCH1|PROP1|SOX13|PTF1A|HOPX|FOXC2|ETV4|FOXN4
5488	0.0069342	0.045702	59	12368	64	15444	binding	JAG2|JAG1|KCNIP3|PROP1|HEY1|PSENEN|NEURL1B|SPON1|ADAM10|CAPNS1|SOX13|PTF1A|DLL3|DLL1|NUMBL|FOXN4|HES1|MIB1|HES5|PSEN1|DLL4|PSEN2|ADAM17|FOXC2|SORT1|MRPL43|SRI|ZNF274|APH1A|FCER2|APH1B|SORCS2|APLP2|SORCS3|APLP1|PEF1|DNER|MTCH1|TMED10|ETV4|DTX4|DTX1|DTX2|PSRC1|DTX3|NOTCH2NL|CELSR2|CAPN1|NOTCH3|NCSTN|NOTCH2|NOTCH1|NOTCH4|ANXA11|HOPX|NEUROD4|ID4|RBPJ|PDCD6
70011	0.0075817	0.046127	7	551	64	15444	peptidase activity, acting on L-amino acid peptides	CAPNS1|ADAM10|PSEN1|PSEN2|ADAM17|PSENEN|CAPN1
17124	0.0082478	0.046127	3	100	64	15444	SH3 domain binding	ADAM10|DTX1|ADAM17
46922	0.0082711	0.046127	1	2	64	15444	peptide-O-fucosyltransferase activity	POFUT1
31696	0.0082711	0.046127	1	2	64	15444	alpha-2C adrenergic receptor binding	APLP1

## Sheet: CC
GO-ID	p-value	corr p-value	x	n	X	N	Description	Genes in test set
5794	3.2031e-05	0.0045399	13	888	64	16377	Golgi apparatus	MFNG|ADAM10|APH1A|RFNG|KCNIP3|APLP1|NCSTN|NOTCH1|PSEN1|PSEN2|SORT1|TMED10|PSENEN
9986	5.2182e-05	0.0045399	8	341	64	16377	cell surface	NOTCH3|NOTCH2|ADAM10|PSEN1|FCER2|NOTCH4|ADAM17|SORT1
31982	9.0159e-05	0.0052292	11	714	64	16377	vesicle	NCSTN|SRI|MIB1|NOTCH1|ADAM10|PSEN1|ANXA11|APH1B|TMED10|SORT1|DLL1
44431	0.00021716	0.0094465	9	534	64	16377	Golgi apparatus part	MFNG|ADAM10|APH1A|PSEN1|PSEN2|TMED10|SORT1|PSENEN|RFNG
31410	0.00030103	0.0097293	10	685	64	16377	cytoplasmic vesicle	NCSTN|MIB1|NOTCH1|ADAM10|PSEN1|ANXA11|APH1B|TMED10|SORT1|DLL1
139	0.00033549	0.0097293	8	447	64	16377	Golgi membrane	MFNG|APH1A|PSEN1|PSEN2|TMED10|SORT1|PSENEN|RFNG
5886	0.0004208	0.01046	27	3732	64	16377	plasma membrane	SRI|APH1A|FCER2|APH1B|JAG2|JAG1|APLP2|KCNIP3|APLP1|DNER|PSENEN|CAPNS1|ADAM10|CNTN6|DLL1|CELSR2|CAPN1|NCSTN|NOTCH3|MIB1|NOTCH2|NOTCH1|PSEN1|NOTCH4|PSEN2|ADAM17|SORT1
5887	0.00053816	0.011705	13	1178	64	16377	integral to plasma membrane	APH1A|FCER2|JAG2|DLL1|JAG1|NCSTN|NOTCH3|NOTCH2|PSEN1|PSEN2|NOTCH4|ADAM17|PSENEN
31226	0.00063614	0.012299	13	1199	64	16377	intrinsic to plasma membrane	APH1A|FCER2|JAG2|DLL1|JAG1|NCSTN|NOTCH3|NOTCH2|PSEN1|PSEN2|NOTCH4|ADAM17|PSENEN
44424	0.0013362	0.02325	54	10954	64	16377	intracellular part	JAG2|KCNIP3|PROP1|HEY1|PSENEN|ADAM10|CAPNS1|SOX13|PTF1A|DLL1|FOXN4|NUMBL|HES1|MIB1|HES5|PSEN1|PSEN2|ADAM17|FOXC2|SORT1|MRPL43|SRI|MFNG|ZNF274|APH1A|APH1B|APLP2|APLP1|PEF1|DNER|MTCH1|TMED10|ETV4|DTX4|DTX1|DTX2|PSRC1|DTX3|NOTCH2NL|CELSR2|RFNG|CAPN1|NCSTN|NOTCH3|NOTCH2|NOTCH1|ANXA11|NOTCH4|HOPX|NEUROD4|ID4|RBPJ|POFUT1|PDCD6
31965	0.0015299	0.0242	4	127	64	16377	nuclear membrane	PSEN1|PSEN2|SORT1|PDCD6
5635	0.0019957	0.028937	5	229	64	16377	nuclear envelope	PSEN1|ANXA11|PSEN2|SORT1|PDCD6
32580	0.0024816	0.033216	3	69	64	16377	Golgi cisterna membrane	APH1A|SORT1|PSENEN
31985	0.0036433	0.041	3	79	64	16377	Golgi cisterna	APH1A|SORT1|PSENEN
70765	0.0039079	0.041	1	1	64	16377	gamma-secretase complex	PSEN1
31984	0.0039091	0.041	3	81	64	16377	organelle subcompartment	APH1A|SORT1|PSENEN
5622	0.0040057	0.041	54	11308	64	16377	intracellular	JAG2|KCNIP3|PROP1|HEY1|PSENEN|ADAM10|CAPNS1|SOX13|PTF1A|DLL1|FOXN4|NUMBL|HES1|MIB1|HES5|PSEN1|PSEN2|ADAM17|FOXC2|SORT1|MRPL43|SRI|MFNG|ZNF274|APH1A|APH1B|APLP2|APLP1|PEF1|DNER|MTCH1|TMED10|ETV4|DTX4|DTX1|DTX2|PSRC1|DTX3|NOTCH2NL|CELSR2|RFNG|CAPN1|NCSTN|NOTCH3|NOTCH2|NOTCH1|ANXA11|NOTCH4|HOPX|NEUROD4|ID4|RBPJ|POFUT1|PDCD6
30496	0.0045994	0.042224	2	26	64	16377	midbody	ANXA11|PSRC1
5626	0.0046447	0.042224	9	827	64	16377	insoluble fraction	NCSTN|PSEN1|PSEN2|JAG2|TMED10|SORT1|PDCD6|CAPN1|APLP1
5765	0.0052503	0.042224	3	90	64	16377	lysosomal membrane	NCSTN|PSEN1|SORT1
16020	0.005345	0.042224	39	7253	64	16377	membrane	SRI|MFNG|APH1A|FCER2|APH1B|JAG2|JAG1|SORCS2|APLP2|KCNIP3|SORCS3|APLP1|PEF1|DNER|MTCH1|TMED10|PSENEN|PTCRA|CAPNS1|ADAM10|CNTN6|DLL3|CELSR2|DLL1|RFNG|CAPN1|NOTCH3|NCSTN|NOTCH2|MIB1|NOTCH1|PSEN1|DLL4|NOTCH4|PSEN2|SORT1|ADAM17|POFUT1|PDCD6
48770	0.0055814	0.042224	3	92	64	16377	pigment granule	NCSTN|ANXA11|TMED10
42470	0.0055814	0.042224	3	92	64	16377	melanosome	NCSTN|ANXA11|TMED10
5783	0.0058658	0.042527	10	1019	64	16377	endoplasmic reticulum	NCSTN|SRI|APH1A|PSEN1|PSEN2|SORT1|PSENEN|POFUT1|PDCD6|KCNIP3
31224	0.0067042	0.046661	31	5375	64	16377	intrinsic to membrane	MFNG|APH1A|FCER2|APH1B|JAG2|JAG1|SORCS2|APLP2|SORCS3|APLP1|DNER|MTCH1|TMED10|PSENEN|PTCRA|ADAM10|CNTN6|DLL3|DLL1|CELSR2|RFNG|NOTCH3|NCSTN|NOTCH2|NOTCH1|PSEN1|DLL4|NOTCH4|PSEN2|ADAM17|SORT1
5795	0.0074234	0.04968	3	102	64	16377	Golgi stack	APH1A|SORT1|PSENEN
