# Supplementary material for: Network-Based Approach to Identify Potential Targets and Drugs that Promote Neuroprotection and Neurorepair in Acute Ischemic Stroke
Source: Sci Rep. 2017 Jan 5;7:40137. doi: 10.1038/srep40137 (PMC5215297; doi:10.1038/srep40137)
Supplement: Supplementary Dataset 5 [file srep40137-s5.zip › srep40137-s5/srep40137-s16.xls]

## Sheet: BP
GO-ID	p-value	corr p-value	x	n	X	N	Description	Genes in test set
90230	5.8637e-08	1.8373e-06	2	2	4	14306	regulation of centromere complex assembly	RNF4|SNURF
90234	5.8637e-08	1.8373e-06	2	2	4	14306	regulation of kinetochore assembly	RNF4|SNURF
90169	5.8637e-08	1.8373e-06	2	2	4	14306	regulation of spindle assembly	RNF4|SNURF
90224	1.2308e-06	2.8924e-05	2	7	4	14306	regulation of spindle organization	RNF4|SNURF
85020	1.6409e-06	3.0849e-05	2	8	4	14306	protein K6-linked ubiquitination	RNF4|SNURF
70534	8.9582e-06	0.00014034	2	18	4	14306	protein K63-linked ubiquitination	RNF4|SNURF
51865	1.6151e-05	0.00021446	2	24	4	14306	protein autoubiquitination	RNF4|SNURF
70979	1.9015e-05	0.00021446	2	26	4	14306	protein K11-linked ubiquitination	RNF4|SNURF
70936	2.0534e-05	0.00021446	2	27	4	14306	protein K48-linked ubiquitination	RNF4|SNURF
30521	4.7908e-05	0.00041319	2	41	4	14306	androgen receptor signaling pathway	RNF4|SNURF
33044	5.2747e-05	0.00041319	2	43	4	14306	regulation of chromosome organization	RNF4|SNURF
70507	5.2747e-05	0.00041319	2	43	4	14306	regulation of microtubule cytoskeleton organization	RNF4|SNURF
32886	7.4422e-05	0.00053813	2	51	4	14306	regulation of microtubule-based process	RNF4|SNURF
30518	0.00011026	0.00074035	2	62	4	14306	steroid hormone receptor signaling pathway	RNF4|SNURF
30522	0.00017484	0.0010957	2	78	4	14306	intracellular receptor mediated signaling pathway	RNF4|SNURF
6355	0.00025437	0.0014352	4	1808	4	14306	regulation of transcription, DNA-dependent	NFATC2IP|RNF4|GSC2|SNURF
43254	0.00025955	0.0014352	2	95	4	14306	regulation of protein complex assembly	RNF4|SNURF
51252	0.00028311	0.0014785	4	1857	4	14306	regulation of RNA metabolic process	NFATC2IP|RNF4|GSC2|SNURF
10552	0.00029923	0.0014804	2	102	4	14306	positive regulation of gene-specific transcription from RNA polymerase II promoter	RNF4|SNURF
43193	0.0005473	0.002206	2	138	4	14306	positive regulation of gene-specific transcription	RNF4|SNURF
6357	0.00054733	0.002206	3	748	4	14306	regulation of transcription from RNA polymerase II promoter	RNF4|GSC2|SNURF
10564	0.00055524	0.002206	2	139	4	14306	regulation of cell cycle process	RNF4|SNURF
10498	0.00056323	0.002206	2	140	4	14306	proteasomal protein catabolic process	RNF4|SNURF
43161	0.00056323	0.002206	2	140	4	14306	proteasomal ubiquitin-dependent protein catabolic process	RNF4|SNURF
51493	0.00059577	0.0022401	2	144	4	14306	regulation of cytoskeleton organization	RNF4|SNURF
10551	0.0006899	0.0024942	2	155	4	14306	regulation of gene-specific transcription from RNA polymerase II promoter	RNF4|SNURF
44087	0.00072581	0.0025269	2	159	4	14306	regulation of cellular component biogenesis	RNF4|SNURF
16567	0.0010345	0.0034729	2	190	4	14306	protein ubiquitination	RNF4|SNURF
45449	0.001128	0.0036563	4	2623	4	14306	regulation of transcription	NFATC2IP|RNF4|GSC2|SNURF
32446	0.0012264	0.0038429	2	207	4	14306	protein modification by small protein conjugation	RNF4|SNURF
32583	0.001298	0.0039359	2	213	4	14306	regulation of gene-specific transcription	RNF4|SNURF
10556	0.0016352	0.0048015	4	2878	4	14306	regulation of macromolecule biosynthetic process	NFATC2IP|RNF4|GSC2|SNURF
33043	0.0016856	0.0048015	2	243	4	14306	regulation of organelle organization	RNF4|SNURF
10468	0.0017543	0.00485	4	2929	4	14306	regulation of gene expression	NFATC2IP|RNF4|GSC2|SNURF
70647	0.0018689	0.0049458	2	256	4	14306	protein modification by small protein conjugation or removal	RNF4|SNURF
19219	0.0019697	0.0049458	4	3015	4	14306	regulation of nucleobase, nucleoside, nucleotide and nucleic acid metabolic process	NFATC2IP|RNF4|GSC2|SNURF
31326	0.001988	0.0049458	4	3022	4	14306	regulation of cellular biosynthetic process	NFATC2IP|RNF4|GSC2|SNURF
51171	0.0020385	0.0049458	4	3041	4	14306	regulation of nitrogen compound metabolic process	NFATC2IP|RNF4|GSC2|SNURF
9889	0.002052	0.0049458	4	3046	4	14306	regulation of biosynthetic process	NFATC2IP|RNF4|GSC2|SNURF
6511	0.0022001	0.0051006	2	278	4	14306	ubiquitin-dependent protein catabolic process	RNF4|SNURF
43632	0.002279	0.0051006	2	283	4	14306	modification-dependent macromolecule catabolic process	RNF4|SNURF
19941	0.002279	0.0051006	2	283	4	14306	modification-dependent protein catabolic process	RNF4|SNURF
51603	0.0027633	0.006016	2	312	4	14306	proteolysis involved in cellular protein catabolic process	RNF4|SNURF
44257	0.002816	0.006016	2	315	4	14306	cellular protein catabolic process	RNF4|SNURF
60255	0.0031044	0.0064847	4	3378	4	14306	regulation of macromolecule metabolic process	NFATC2IP|RNF4|GSC2|SNURF
30163	0.0032737	0.0066898	2	340	4	14306	protein catabolic process	RNF4|SNURF
80090	0.0038083	0.0076167	4	3555	4	14306	regulation of primary metabolic process	NFATC2IP|RNF4|GSC2|SNURF
45944	0.0042671	0.0083564	2	389	4	14306	positive regulation of transcription from RNA polymerase II promoter	RNF4|SNURF
31323	0.0046505	0.0089215	4	3737	4	14306	regulation of cellular metabolic process	NFATC2IP|RNF4|GSC2|SNURF
44265	0.0054832	0.010179	2	442	4	14306	cellular macromolecule catabolic process	RNF4|SNURF
51726	0.0056054	0.010179	2	447	4	14306	regulation of cell cycle	RNF4|SNURF
19222	0.005631	0.010179	4	3920	4	14306	regulation of metabolic process	NFATC2IP|RNF4|GSC2|SNURF
45893	0.0070072	0.012258	2	501	4	14306	positive regulation of transcription, DNA-dependent	RNF4|SNURF
9057	0.0070894	0.012258	2	504	4	14306	macromolecule catabolic process	RNF4|SNURF
51254	0.0071721	0.012258	2	507	4	14306	positive regulation of RNA metabolic process	RNF4|SNURF
51128	0.0080823	0.013567	2	539	4	14306	regulation of cellular component organization	RNF4|SNURF
45941	0.0091986	0.01517	2	576	4	14306	positive regulation of transcription	RNF4|SNURF
10628	0.010088	0.01635	2	604	4	14306	positive regulation of gene expression	RNF4|SNURF
45935	0.011878	0.018924	2	657	4	14306	positive regulation of nucleobase, nucleoside, nucleotide and nucleic acid metabolic process	RNF4|SNURF
1816	0.012247	0.01914	1	44	4	14306	cytokine production	NFATC2IP
10557	0.012552	0.01914	2	676	4	14306	positive regulation of macromolecule biosynthetic process	RNF4|SNURF
51173	0.012624	0.01914	2	678	4	14306	positive regulation of nitrogen compound metabolic process	RNF4|SNURF
31328	0.014219	0.021173	2	721	4	14306	positive regulation of cellular biosynthetic process	RNF4|SNURF
6508	0.014602	0.021173	2	731	4	14306	proteolysis	RNF4|SNURF
9891	0.014641	0.021173	2	732	4	14306	positive regulation of biosynthetic process	RNF4|SNURF
44248	0.016427	0.023396	2	777	4	14306	cellular catabolic process	RNF4|SNURF
10604	0.023768	0.033346	2	942	4	14306	positive regulation of macromolecule metabolic process	RNF4|SNURF
31325	0.024986	0.034539	2	967	4	14306	positive regulation of cellular metabolic process	RNF4|SNURF
9056	0.026992	0.036772	2	1007	4	14306	catabolic process	RNF4|SNURF
9893	0.027607	0.037073	2	1019	4	14306	positive regulation of metabolic process	RNF4|SNURF
23034	0.035234	0.046648	2	1159	4	14306	intracellular signaling pathway	RNF4|SNURF
50794	0.03583	0.046778	4	6225	4	14306	regulation of cellular process	NFATC2IP|RNF4|GSC2|SNURF

## Sheet: MF
GO-ID	p-value	corr p-value	x	n	X	N	Description	Genes in test set
32183	5.0314e-08	8.5534e-07	2	2	4	15444	SUMO binding	RNF4|SNURF
32184	5.0314e-08	8.5534e-07	2	2	4	15444	SUMO polymer binding	RNF4|SNURF
42156	3.0183e-07	3.4208e-06	2	4	4	15444	zinc-mediated transcriptional activator activity	RNF4|SNURF
31491	7.5445e-07	6.4128e-06	2	6	4	15444	nucleosome binding	RNF4|SNURF
50681	2.3338e-05	0.0001587	2	31	4	15444	androgen receptor binding	RNF4|SNURF
32182	2.9852e-05	0.00016916	2	35	4	15444	small conjugating protein binding	RNF4|SNURF
35258	5.1877e-05	0.00025198	2	46	4	15444	steroid hormone receptor binding	RNF4|SNURF
16874	7.9392e-05	0.00033742	3	422	4	15444	ligase activity	RNF4|MKRN3|SNURF
35257	0.00015792	0.0005966	2	80	4	15444	nuclear hormone receptor binding	RNF4|SNURF
51427	0.00020446	0.00069515	2	91	4	15444	hormone receptor binding	RNF4|SNURF
3682	0.00073757	0.0021139	2	173	4	15444	chromatin binding	RNF4|SNURF
4842	0.00074608	0.0021139	2	174	4	15444	ubiquitin-protein ligase activity	RNF4|SNURF
3700	0.00088831	0.0022498	3	951	4	15444	transcription factor activity	RNF4|GSC2|SNURF
19787	0.00092639	0.0022498	2	194	4	15444	small conjugating protein ligase activity	RNF4|SNURF
3713	0.0011468	0.0025995	2	216	4	15444	transcription coactivator activity	RNF4|SNURF
16881	0.0012768	0.0027131	2	228	4	15444	acid-amino acid ligase activity	RNF4|SNURF
16879	0.0016065	0.0032129	2	256	4	15444	ligase activity, forming carbon-nitrogen bonds	RNF4|SNURF
3676	0.0019655	0.0037125	4	3253	4	15444	nucleic acid binding	RNF4|GSC2|MKRN3|SNURF
3712	0.0032211	0.005764	2	364	4	15444	transcription cofactor activity	RNF4|SNURF
30528	0.0034454	0.0058571	3	1508	4	15444	transcription regulator activity	RNF4|GSC2|SNURF
16563	0.004471	0.0072388	2	430	4	15444	transcription activator activity	RNF4|SNURF
8134	0.006563	0.010143	2	523	4	15444	transcription factor binding	RNF4|SNURF
8270	0.0079252	0.011715	3	2008	4	15444	zinc ion binding	RNF4|MKRN3|SNURF
46914	0.011463	0.016239	3	2282	4	15444	transition metal ion binding	RNF4|MKRN3|SNURF
3677	0.012155	0.016531	3	2329	4	15444	DNA binding	RNF4|GSC2|SNURF
5102	0.019744	0.02582	2	923	4	15444	receptor binding	RNF4|SNURF

## Sheet: CC
GO-ID	p-value	corr p-value	x	n	X	N	Description	Genes in test set
