# Supplementary material for: Network-Based Approach to Identify Potential Targets and Drugs that Promote Neuroprotection and Neurorepair in Acute Ischemic Stroke
Source: Sci Rep. 2017 Jan 5;7:40137. doi: 10.1038/srep40137 (PMC5215297; doi:10.1038/srep40137)
Supplement: Supplementary Dataset 5 [file srep40137-s5.zip › srep40137-s5/srep40137-s17.xls]

## Sheet: BP
GO-ID	p-value	corr p-value	x	n	X	N	Description	Genes in test set
31280	1.3233e-11	8.1604e-10	5	54	7	14306	negative regulation of cyclase activity	GRM4|GRM3|GRM2|GRM8|GRM7
51350	1.3233e-11	8.1604e-10	5	54	7	14306	negative regulation of lyase activity	GRM4|GRM3|GRM2|GRM8|GRM7
7194	1.3233e-11	8.1604e-10	5	54	7	14306	negative regulation of adenylate cyclase activity	GRM4|GRM3|GRM2|GRM8|GRM7
45761	2.6831e-10	1.0163e-08	5	97	7	14306	regulation of adenylate cyclase activity	GRM4|GRM3|GRM2|GRM8|GRM7
31279	2.9771e-10	1.0163e-08	5	99	7	14306	regulation of cyclase activity	GRM4|GRM3|GRM2|GRM8|GRM7
51339	3.2962e-10	1.0163e-08	5	101	7	14306	regulation of lyase activity	GRM4|GRM3|GRM2|GRM8|GRM7
7268	4.3514e-10	1.15e-08	6	288	7	14306	synaptic transmission	GRM4|GRM3|GRM2|GRM8|GRM7|GRM1
30817	5.8329e-10	1.3107e-08	5	113	7	14306	regulation of cAMP biosynthetic process	GRM4|GRM3|GRM2|GRM8|GRM7
30814	6.3763e-10	1.3107e-08	5	115	7	14306	regulation of cAMP metabolic process	GRM4|GRM3|GRM2|GRM8|GRM7
30802	8.2532e-10	1.388e-08	5	121	7	14306	regulation of cyclic nucleotide biosynthetic process	GRM4|GRM3|GRM2|GRM8|GRM7
30808	8.2532e-10	1.388e-08	5	121	7	14306	regulation of nucleotide biosynthetic process	GRM4|GRM3|GRM2|GRM8|GRM7
30799	9.3442e-10	1.4406e-08	5	124	7	14306	regulation of cyclic nucleotide metabolic process	GRM4|GRM3|GRM2|GRM8|GRM7
19226	1.2263e-09	1.7452e-08	6	342	7	14306	transmission of nerve impulse	GRM4|GRM3|GRM2|GRM8|GRM7|GRM1
50877	3.0124e-08	3.88e-07	7	1208	7	14306	neurological system process	GRM4|GRM3|GRM2|GRM8|GRM7|GRM6|GRM1
7267	3.1459e-08	3.88e-07	6	587	7	14306	cell-cell signaling	GRM4|GRM3|GRM2|GRM8|GRM7|GRM1
6140	5.6377e-08	6.5185e-07	5	280	7	14306	regulation of nucleotide metabolic process	GRM4|GRM3|GRM2|GRM8|GRM7
43086	7.9603e-08	8.6627e-07	5	300	7	14306	negative regulation of catalytic activity	GRM4|GRM3|GRM2|GRM8|GRM7
3008	1.4149e-07	1.4542e-06	7	1506	7	14306	system process	GRM4|GRM3|GRM2|GRM8|GRM7|GRM6|GRM1
7154	2.1889e-07	2.1313e-06	6	812	7	14306	cell communication	GRM4|GRM3|GRM2|GRM8|GRM7|GRM1
44092	2.392e-07	2.2126e-06	5	374	7	14306	negative regulation of molecular function	GRM4|GRM3|GRM2|GRM8|GRM7
50790	4.2343e-07	3.7302e-06	6	907	7	14306	regulation of catalytic activity	GRM4|GRM3|GRM2|GRM8|GRM7|GRM1
65009	1.0831e-06	9.1075e-06	6	1062	7	14306	regulation of molecular function	GRM4|GRM3|GRM2|GRM8|GRM7|GRM1
7216	4.3048e-06	3.4626e-05	2	7	7	14306	metabotropic glutamate receptor signaling pathway	GRM4|GRM6
30818	7.3763e-06	5.4584e-05	2	9	7	14306	negative regulation of cAMP biosynthetic process	GRM8|GRM7
30815	7.3763e-06	5.4584e-05	2	9	7	14306	negative regulation of cAMP metabolic process	GRM8|GRM7
30803	9.2182e-06	6.0906e-05	2	10	7	14306	negative regulation of cyclic nucleotide biosynthetic process	GRM8|GRM7
30800	9.2182e-06	6.0906e-05	2	10	7	14306	negative regulation of cyclic nucleotide metabolic process	GRM8|GRM7
30809	9.2182e-06	6.0906e-05	2	10	7	14306	negative regulation of nucleotide biosynthetic process	GRM8|GRM7
45980	1.3514e-05	8.6208e-05	2	12	7	14306	negative regulation of nucleotide metabolic process	GRM8|GRM7
35249	1.5967e-05	9.8463e-05	2	13	7	14306	synaptic transmission, glutamatergic	GRM2|GRM8
23052	2.3926e-05	0.00014116	7	3131	7	14306	signaling	GRM4|GRM3|GRM2|GRM8|GRM7|GRM6|GRM1
50804	2.4417e-05	0.00014116	3	129	7	14306	regulation of synaptic transmission	GRM3|GRM8|GRM1
51969	3.0535e-05	0.00017118	3	139	7	14306	regulation of transmission of nerve impulse	GRM3|GRM8|GRM1
31644	3.7586e-05	0.00020451	3	149	7	14306	regulation of neurological system process	GRM3|GRM8|GRM1
7215	5.6354e-05	0.00029787	2	24	7	14306	glutamate signaling pathway	GRM4|GRM6
10646	6.1953e-05	0.00031837	5	1154	7	14306	regulation of cell communication	GRM4|GRM3|GRM8|GRM7|GRM1
23060	7.1216e-05	0.00034671	6	2157	7	14306	signal transmission	GRM4|GRM3|GRM2|GRM8|GRM7|GRM1
23046	7.1216e-05	0.00034671	6	2157	7	14306	signaling process	GRM4|GRM3|GRM2|GRM8|GRM7|GRM1
7270	8.2801e-05	0.00039277	2	29	7	14306	nerve-nerve synaptic transmission	GRM2|GRM8
7269	0.00013557	0.00062703	2	37	7	14306	neurotransmitter secretion	GRM4|GRM2
32501	0.00024973	0.0011268	7	4376	7	14306	multicellular organismal process	GRM4|GRM3|GRM2|GRM8|GRM7|GRM6|GRM1
44057	0.00034012	0.0014982	3	313	7	14306	regulation of system process	GRM3|GRM8|GRM1
1505	0.00046037	0.0019807	2	68	7	14306	regulation of neurotransmitter levels	GRM4|GRM2
7196	0.00048931	0.0020573	1	1	7	14306	inhibition of adenylate cyclase activity by metabotropic glutamate receptor signaling pathway	GRM4
50890	0.00050406	0.0020723	4	918	7	14306	cognition	GRM4|GRM8|GRM7|GRM6
187	0.00060548	0.0024351	2	78	7	14306	activation of MAPK activity	GRM4|GRM1
23061	0.00068533	0.0025875	2	83	7	14306	signal release	GRM4|GRM2
3001	0.00068533	0.0025875	2	83	7	14306	generation of a signal involved in cell-cell signaling	GRM4|GRM2
6836	0.00068533	0.0025875	2	83	7	14306	neurotransmitter transport	GRM4|GRM2
7610	0.0010899	0.0040325	3	466	7	14306	behavior	GRM4|GRM2|GRM1
43406	0.0011569	0.0041964	2	108	7	14306	positive regulation of MAP kinase activity	GRM4|GRM1
7186	0.0013293	0.0047293	3	499	7	14306	G-protein coupled receptor protein signaling pathway	GRM4|GRM6|GRM1
50896	0.0014648	0.005113	6	3633	7	14306	response to stimulus	GRM4|GRM2|GRM8|GRM7|GRM6|GRM1
31323	0.0017189	0.0058887	6	3736	7	14306	regulation of cellular metabolic process	GRM4|GRM3|GRM2|GRM8|GRM7|GRM1
19222	0.0022581	0.0075129	6	3919	7	14306	regulation of metabolic process	GRM4|GRM3|GRM2|GRM8|GRM7|GRM1
43405	0.0022742	0.0075129	2	152	7	14306	regulation of MAP kinase activity	GRM4|GRM1
14047	0.0024445	0.0079338	1	5	7	14306	glutamate secretion	GRM2
43408	0.002547	0.0081242	2	161	7	14306	regulation of MAPKKK cascade	GRM4|GRM1
14050	0.0029328	0.0091959	1	6	7	14306	negative regulation of glutamate secretion	GRM7
165	0.0033825	0.010429	2	186	7	14306	MAPKKK cascade	GRM4|GRM1
48148	0.0039087	0.011854	1	8	7	14306	behavioral response to cocaine	GRM2
32940	0.0041318	0.012329	2	206	7	14306	secretion by cell	GRM4|GRM2
7601	0.0045742	0.013222	2	217	7	14306	visual perception	GRM8|GRM6
50953	0.0045742	0.013222	2	217	7	14306	sensory perception of light stimulus	GRM8|GRM6
19932	0.0051679	0.014709	2	231	7	14306	second-messenger-mediated signaling	GRM4|GRM1
45860	0.0053882	0.014974	2	236	7	14306	positive regulation of protein kinase activity	GRM4|GRM1
7600	0.0054229	0.014974	3	815	7	14306	sensory perception	GRM8|GRM7|GRM6
51046	0.0056129	0.01527	2	241	7	14306	regulation of secretion	GRM8|GRM7
33674	0.0057957	0.015539	2	245	7	14306	positive regulation of kinase activity	GRM4|GRM1
19219	0.0059199	0.015543	5	3014	7	14306	regulation of nucleobase, nucleoside, nucleotide and nucleic acid metabolic process	GRM4|GRM3|GRM2|GRM8|GRM7
31326	0.0059831	0.015543	5	3021	7	14306	regulation of cellular biosynthetic process	GRM4|GRM3|GRM2|GRM8|GRM7
51171	0.0061573	0.015543	5	3040	7	14306	regulation of nitrogen compound metabolic process	GRM4|GRM3|GRM2|GRM8|GRM7
9889	0.0062038	0.015543	5	3045	7	14306	regulation of biosynthetic process	GRM4|GRM3|GRM2|GRM8|GRM7
51347	0.0062171	0.015543	2	254	7	14306	positive regulation of transferase activity	GRM4|GRM1
51930	0.0068316	0.01663	1	14	7	14306	regulation of sensory perception of pain	GRM1
51931	0.0068316	0.01663	1	14	7	14306	regulation of sensory perception	GRM1
7626	0.007152	0.017137	2	273	7	14306	locomotory behavior	GRM2|GRM1
14048	0.0073181	0.017137	1	15	7	14306	regulation of glutamate secretion	GRM7
43526	0.0073181	0.017137	1	15	7	14306	neuroprotection	GRM4
9584	0.0078043	0.018047	1	16	7	14306	detection of visible light	GRM6
46903	0.0083105	0.018981	2	295	7	14306	secretion	GRM4|GRM2
60341	0.0088636	0.019997	2	305	7	14306	regulation of cellular localization	GRM8|GRM7
51966	0.0092618	0.020644	1	19	7	14306	regulation of synaptic transmission, glutamatergic	GRM1
46928	0.0097472	0.021467	1	20	7	14306	regulation of neurotransmitter secretion	GRM8
10627	0.0099006	0.021548	2	323	7	14306	regulation of intracellular protein kinase cascade	GRM4|GRM1
42220	0.010717	0.02279	1	22	7	14306	response to cocaine	GRM2
14073	0.010717	0.02279	1	22	7	14306	response to tropane	GRM2
51239	0.011528	0.024235	3	1067	7	14306	regulation of multicellular organismal process	GRM3|GRM8|GRM1
51588	0.012171	0.025135	1	25	7	14306	regulation of neurotransmitter transport	GRM8
7243	0.012457	0.025135	2	364	7	14306	intracellular protein kinase cascade	GRM4|GRM1
23014	0.012457	0.025135	2	364	7	14306	signal transmission via phosphorylation event	GRM4|GRM1
80090	0.0125	0.025135	5	3554	7	14306	regulation of primary metabolic process	GRM4|GRM3|GRM2|GRM8|GRM7
45859	0.012787	0.025437	2	369	7	14306	regulation of protein kinase activity	GRM4|GRM1
186	0.013623	0.026742	1	28	7	14306	activation of MAPKK activity	GRM1
43549	0.013732	0.026742	2	383	7	14306	regulation of kinase activity	GRM4|GRM1
51338	0.014778	0.028479	2	398	7	14306	regulation of transferase activity	GRM4|GRM1
19722	0.017004	0.03243	1	35	7	14306	calcium-mediated signaling	GRM1
7608	0.017276	0.032612	2	432	7	14306	sensory perception of smell	GRM8|GRM7
9583	0.01845	0.034477	1	38	7	14306	detection of light stimulus	GRM6
7166	0.018998	0.035146	3	1280	7	14306	cell surface receptor linked signaling pathway	GRM4|GRM6|GRM1
7193	0.019413	0.035558	1	40	7	14306	inhibition of adenylate cyclase activity by G-protein signaling pathway	GRM4
7606	0.020928	0.037957	2	478	7	14306	sensory perception of chemical stimulus	GRM8|GRM7
51049	0.02391	0.042902	2	513	7	14306	regulation of transport	GRM8|GRM7
8344	0.024215	0.042902	1	50	7	14306	adult locomotory behavior	GRM2
42325	0.02435	0.042902	2	518	7	14306	regulation of phosphorylation	GRM4|GRM1
51174	0.02651	0.045162	2	542	7	14306	regulation of phosphorus metabolic process	GRM4|GRM1
19220	0.02651	0.045162	2	542	7	14306	regulation of phosphate metabolic process	GRM4|GRM1
7612	0.026609	0.045162	1	55	7	14306	learning	GRM4
43279	0.026609	0.045162	1	55	7	14306	response to alkaloid	GRM2
43085	0.027527	0.046295	2	553	7	14306	positive regulation of catalytic activity	GRM4|GRM1
45934	0.027807	0.046345	2	556	7	14306	negative regulation of nucleobase, nucleoside, nucleotide and nucleic acid metabolic process	GRM8|GRM7
51172	0.028371	0.046862	2	562	7	14306	negative regulation of nitrogen compound metabolic process	GRM8|GRM7
50794	0.029736	0.048606	6	6224	7	14306	regulation of cellular process	GRM4|GRM3|GRM2|GRM8|GRM7|GRM1
9582	0.029952	0.048606	1	62	7	14306	detection of abiotic stimulus	GRM6

## Sheet: MF
GO-ID	p-value	corr p-value	x	n	X	N	Description	Genes in test set
8066	2.8515e-20	8.2693e-19	7	28	7	15444	glutamate receptor activity	GRM4|GRM3|GRM2|GRM8|GRM7|GRM6|GRM1
1640	7.3843e-14	1.0707e-12	4	5	7	15444	adenylate cyclase inhibiting metabotropic glutamate receptor activity	GRM3|GRM2|GRM8|GRM7
4930	1.5572e-09	1.5053e-08	7	855	7	15444	G-protein coupled receptor activity	GRM4|GRM3|GRM2|GRM8|GRM7|GRM6|GRM1
4888	2.3958e-08	1.7369e-07	7	1262	7	15444	transmembrane receptor activity	GRM4|GRM3|GRM2|GRM8|GRM7|GRM6|GRM1
1642	1.761e-07	7.5711e-07	2	2	7	15444	group III metabotropic glutamate receptor activity	GRM8|GRM7
1641	1.761e-07	7.5711e-07	2	2	7	15444	group II metabotropic glutamate receptor activity	GRM3|GRM2
4872	1.8275e-07	7.5711e-07	7	1686	7	15444	receptor activity	GRM4|GRM3|GRM2|GRM8|GRM7|GRM6|GRM1
60089	9.3494e-07	3.0126e-06	7	2128	7	15444	molecular transducer activity	GRM4|GRM3|GRM2|GRM8|GRM7|GRM6|GRM1
4871	9.3494e-07	3.0126e-06	7	2128	7	15444	signal transducer activity	GRM4|GRM3|GRM2|GRM8|GRM7|GRM6|GRM1
5246	2.1068e-05	6.1098e-05	2	16	7	15444	calcium channel regulator activity	GRM3|GRM2
16247	0.00026805	0.00070667	2	56	7	15444	channel regulator activity	GRM3|GRM2
70905	0.00045325	0.00093888	1	1	7	15444	serine binding	GRM7
10854	0.00045325	0.00093888	1	1	7	15444	adenylate cyclase regulator activity	GRM7
10855	0.00045325	0.00093888	1	1	7	15444	adenylate cyclase inhibitor activity	GRM7
16595	0.0031691	0.0061268	1	7	7	15444	glutamate binding	GRM7
10851	0.0040729	0.0073822	1	9	7	15444	cyclase regulator activity	GRM7
30165	0.022003	0.037535	1	49	7	15444	PDZ domain binding	GRM7
16597	0.025999	0.041888	1	58	7	15444	amino acid binding	GRM7

## Sheet: CC
GO-ID	p-value	corr p-value	x	n	X	N	Description	Genes in test set
5887	9.7365e-09	2.8109e-07	7	1177	7	16378	integral to plasma membrane	GRM4|GRM3|GRM2|GRM8|GRM7|GRM6|GRM1
31226	1.1023e-08	2.8109e-07	7	1198	7	16378	intrinsic to plasma membrane	GRM4|GRM3|GRM2|GRM8|GRM7|GRM6|GRM1
44456	2.4438e-08	4.1545e-07	5	271	7	16378	synapse part	GRM3|GRM2|GRM8|GRM7|GRM1
45202	1.113e-07	1.419e-06	5	367	7	16378	synapse	GRM3|GRM2|GRM8|GRM7|GRM1
42734	2.8447e-07	2.9016e-06	3	34	7	16378	presynaptic membrane	GRM2|GRM8|GRM1
44459	3.9981e-07	3.3984e-06	7	1999	7	16378	plasma membrane part	GRM4|GRM3|GRM2|GRM8|GRM7|GRM6|GRM1
43005	8.7766e-06	6.3944e-05	4	373	7	16378	neuron projection	GRM2|GRM8|GRM7|GRM1
5886	3.176e-05	0.00020247	7	3732	7	16378	plasma membrane	GRM4|GRM3|GRM2|GRM8|GRM7|GRM6|GRM1
30424	4.2786e-05	0.00024245	3	178	7	16378	axon	GRM2|GRM7|GRM1
42995	0.00014463	0.00073763	4	761	7	16378	cell projection	GRM2|GRM8|GRM7|GRM1
16021	0.00035429	0.0016426	7	5266	7	16378	integral to membrane	GRM4|GRM3|GRM2|GRM8|GRM7|GRM6|GRM1
31224	0.00040896	0.0017381	7	5375	7	16378	intrinsic to membrane	GRM4|GRM3|GRM2|GRM8|GRM7|GRM6|GRM1
14069	0.00049924	0.0019586	2	81	7	16378	postsynaptic density	GRM3|GRM1
44425	0.0010081	0.0036725	7	6114	7	16378	membrane part	GRM4|GRM3|GRM2|GRM8|GRM7|GRM6|GRM1
48786	0.0025621	0.0083588	1	6	7	16378	presynaptic active zone	GRM7
30425	0.0026224	0.0083588	2	187	7	16378	dendrite	GRM7|GRM1
16020	0.003335	0.010005	7	7253	7	16378	membrane	GRM4|GRM3|GRM2|GRM8|GRM7|GRM6|GRM1
32279	0.004267	0.01209	1	10	7	16378	asymmetric synapse	GRM7
43198	0.0076693	0.020586	1	18	7	16378	dendritic shaft	GRM7
44463	0.0090058	0.022965	2	352	7	16378	cell projection part	GRM7|GRM1
44309	0.019079	0.044228	1	45	7	16378	neuron spine	GRM1
43197	0.019079	0.044228	1	45	7	16378	dendritic spine	GRM1
