# Supplementary material for: Network-Based Approach to Identify Potential Targets and Drugs that Promote Neuroprotection and Neurorepair in Acute Ischemic Stroke
Source: Sci Rep. 2017 Jan 5;7:40137. doi: 10.1038/srep40137 (PMC5215297; doi:10.1038/srep40137)
Supplement: Supplementary Dataset 5 [file srep40137-s5.zip › srep40137-s5/srep40137-s18.xls]

## Sheet: BP
GO-ID	p-value	corr p-value	x	n	X	N	Description	Genes in test set
1867	4.2987e-14	3.6968e-12	4	6	5	14306	complement activation, lectin pathway	MASP1|FCN3|MASP2|FCN2
6956	1.3186e-13	4.3051e-12	5	40	5	14306	complement activation	C4A|MASP1|FCN3|MASP2|FCN2
2541	1.5018e-13	4.3051e-12	5	41	5	14306	activation of plasma proteins involved in acute inflammatory response	C4A|MASP1|FCN3|MASP2|FCN2
6959	3.9594e-12	8.5128e-11	5	77	5	14306	humoral immune response	C4A|MASP1|FCN3|MASP2|FCN2
51605	5.1345e-12	8.8314e-11	5	81	5	14306	protein maturation by peptide bond cleavage	C4A|MASP1|FCN3|MASP2|FCN2
2526	8.3181e-12	1.1923e-10	5	89	5	14306	acute inflammatory response	C4A|MASP1|FCN3|MASP2|FCN2
2253	1.2249e-11	1.5049e-10	5	96	5	14306	activation of immune response	C4A|MASP1|FCN3|MASP2|FCN2
16485	1.9351e-11	2.0802e-10	5	105	5	14306	protein processing	C4A|MASP1|FCN3|MASP2|FCN2
51604	3.0756e-11	2.9389e-10	5	115	5	14306	protein maturation	C4A|MASP1|FCN3|MASP2|FCN2
2252	5.5156e-11	4.7435e-10	5	129	5	14306	immune effector process	C4A|MASP1|FCN3|MASP2|FCN2
50778	1.0338e-10	8.0821e-10	5	146	5	14306	positive regulation of immune response	C4A|MASP1|FCN3|MASP2|FCN2
45087	1.9808e-10	1.4196e-09	5	166	5	14306	innate immune response	C4A|MASP1|FCN3|MASP2|FCN2
50776	1.1467e-09	7.5859e-09	5	235	5	14306	regulation of immune response	C4A|MASP1|FCN3|MASP2|FCN2
2684	2.1012e-09	1.275e-08	5	265	5	14306	positive regulation of immune system process	C4A|MASP1|FCN3|MASP2|FCN2
48584	2.2238e-09	1.275e-08	5	268	5	14306	positive regulation of response to stimulus	C4A|MASP1|FCN3|MASP2|FCN2
6954	5.0166e-09	2.6964e-08	5	315	5	14306	inflammatory response	C4A|MASP1|FCN3|MASP2|FCN2
2682	2.2349e-08	1.1306e-07	5	424	5	14306	regulation of immune system process	C4A|MASP1|FCN3|MASP2|FCN2
48583	6.4723e-08	3.0923e-07	5	524	5	14306	regulation of response to stimulus	C4A|MASP1|FCN3|MASP2|FCN2
9611	7.5971e-08	3.4387e-07	5	541	5	14306	response to wounding	C4A|MASP1|FCN3|MASP2|FCN2
6955	1.4933e-07	6.1649e-07	5	619	5	14306	immune response	C4A|MASP1|FCN3|MASP2|FCN2
6952	1.5054e-07	6.1649e-07	5	620	5	14306	defense response	C4A|MASP1|FCN3|MASP2|FCN2
2376	1.2652e-06	4.9459e-06	5	948	5	14306	immune system process	C4A|MASP1|FCN3|MASP2|FCN2
10467	5.3035e-06	1.9831e-05	5	1262	5	14306	gene expression	C4A|MASP1|FCN3|MASP2|FCN2
6950	2.9094e-05	0.00010425	5	1773	5	14306	response to stress	C4A|MASP1|FCN3|MASP2|FCN2
6958	3.9528e-05	0.00013598	2	29	5	14306	complement activation, classical pathway	C4A|MASP2
2455	4.526e-05	0.00014971	2	31	5	14306	humoral immune response mediated by circulating immunoglobulin	C4A|MASP2
48518	8.7245e-05	0.00027789	5	2208	5	14306	positive regulation of biological process	C4A|MASP1|FCN3|MASP2|FCN2
16064	0.00011892	0.00036524	2	50	5	14306	immunoglobulin mediated immune response	C4A|MASP2
19724	0.00012375	0.00036699	2	51	5	14306	B cell mediated immunity	C4A|MASP2
2449	0.00018924	0.00054249	2	63	5	14306	lymphocyte mediated immunity	C4A|MASP2
19538	0.00020188	0.00056004	5	2611	5	14306	protein metabolic process	C4A|MASP1|FCN3|MASP2|FCN2
2460	0.00023378	0.00062682	2	70	5	14306	adaptive immune response based on somatic recombination of immune receptors built from immunoglobulin superfamily domains	C4A|MASP2
2250	0.00024052	0.00062682	2	71	5	14306	adaptive immune response	C4A|MASP2
2443	0.00032882	0.00083172	2	83	5	14306	leukocyte mediated immunity	C4A|MASP2
45916	0.0010482	0.0025179	1	3	5	14306	negative regulation of complement activation	MASP1
50896	0.001054	0.0025179	5	3633	5	14306	response to stimulus	C4A|MASP1|FCN3|MASP2|FCN2
2921	0.0013974	0.0032481	1	4	5	14306	negative regulation of humoral immune response	MASP1
43170	0.0017424	0.0038513	5	4017	5	14306	macromolecule metabolic process	C4A|MASP1|FCN3|MASP2|FCN2
30449	0.0017465	0.0038513	1	5	5	14306	regulation of complement activation	MASP1
10955	0.0020956	0.0043956	1	6	5	14306	negative regulation of protein maturation by peptide bond cleavage	MASP1
8228	0.0020956	0.0043956	1	6	5	14306	opsonization	FCN2
10953	0.0034906	0.0069813	1	10	5	14306	regulation of protein maturation by peptide bond cleavage	MASP1
70613	0.0034906	0.0069813	1	10	5	14306	regulation of protein processing	MASP1
2920	0.0041876	0.0081849	1	12	5	14306	regulation of humoral immune response	MASP1
6957	0.0052323	0.0099995	1	15	5	14306	complement activation, alternative pathway	C4A
2698	0.0066239	0.012384	1	19	5	14306	negative regulation of immune effector process	MASP1
44238	0.006892	0.012611	5	5288	5	14306	primary metabolic process	C4A|MASP1|FCN3|MASP2|FCN2
2673	0.0094024	0.016846	1	27	5	14306	regulation of acute inflammatory response	MASP1
50777	0.0097492	0.017111	1	28	5	14306	negative regulation of immune response	MASP1
8152	0.012527	0.021547	5	5959	5	14306	metabolic process	C4A|MASP1|FCN3|MASP2|FCN2
6909	0.01839	0.03101	1	53	5	14306	phagocytosis	FCN2
50789	0.020164	0.033349	5	6554	5	14306	regulation of biological process	C4A|MASP1|FCN3|MASP2|FCN2
6508	0.023457	0.038062	2	730	5	14306	proteolysis	MASP1|MASP2
65007	0.026904	0.042848	5	6943	5	14306	biological regulation	C4A|MASP1|FCN3|MASP2|FCN2
50727	0.031066	0.048232	1	90	5	14306	regulation of inflammatory response	MASP1
2683	0.031407	0.048232	1	91	5	14306	negative regulation of immune system process	MASP1

## Sheet: MF
GO-ID	p-value	corr p-value	x	n	X	N	Description	Genes in test set
48306	8.0577e-08	2.3367e-06	3	32	5	15444	calcium-dependent protein binding	MASP1|MASP2|FCN2
5509	0.00062342	0.0074765	3	626	5	15444	calcium ion binding	MASP1|MASP2|FCN2
4252	0.00098114	0.0074765	2	155	5	15444	serine-type endopeptidase activity	MASP1|MASP2
8236	0.0012768	0.0074765	2	177	5	15444	serine-type peptidase activity	MASP1|MASP2
17171	0.0013201	0.0074765	2	180	5	15444	serine hydrolase activity	MASP1|MASP2
5529	0.0015469	0.0074765	2	195	5	15444	sugar binding	FCN3|FCN2
30246	0.0052849	0.020094	2	364	5	15444	carbohydrate binding	FCN3|FCN2
4175	0.0055433	0.020094	2	373	5	15444	endopeptidase activity	MASP1|MASP2
70011	0.011827	0.036614	2	551	5	15444	peptidase activity, acting on L-amino acid peptides	MASP1|MASP2
8233	0.012626	0.036614	2	570	5	15444	peptidase activity	MASP1|MASP2
3823	0.018958	0.049981	1	59	5	15444	antigen binding	FCN2

## Sheet: CC
GO-ID	p-value	corr p-value	x	n	X	N	Description	Genes in test set
5615	2.0693e-05	5.7825e-05	4	747	5	16378	extracellular space	C4A|MASP1|FCN3|FCN2
5576	2.8912e-05	5.7825e-05	5	2027	5	16378	extracellular region	C4A|MASP1|FCN3|MASP2|FCN2
44421	6.1923e-05	8.2564e-05	4	985	5	16378	extracellular region part	C4A|MASP1|FCN3|FCN2
