# Supplementary material for: Network-Based Approach to Identify Potential Targets and Drugs that Promote Neuroprotection and Neurorepair in Acute Ischemic Stroke
Source: Sci Rep. 2017 Jan 5;7:40137. doi: 10.1038/srep40137 (PMC5215297; doi:10.1038/srep40137)
Supplement: Supplementary Dataset 5 [file srep40137-s5.zip › srep40137-s5/srep40137-s19.xls]

## Sheet: BP
GO-ID	p-value	corr p-value	x	n	X	N	Description	Genes in test set

## Sheet: MF
GO-ID	p-value	corr p-value	x	n	X	N	Description	Genes in test set
15280	3.0161e-06	0.00012064	2	9	5	15444	amiloride-sensitive sodium channel activity	ASIC2|ASIC1
5272	4.1432e-05	0.00082863	2	32	5	15444	sodium channel activity	ASIC2|ASIC1
22834	0.00064983	0.0064983	2	126	5	15444	ligand-gated channel activity	ASIC2|ASIC1
15276	0.00064983	0.0064983	2	126	5	15444	ligand-gated ion channel activity	ASIC2|ASIC1
43295	0.0019412	0.01553	1	6	5	15444	glutathione binding	LANCL1
5261	0.0028347	0.018898	2	265	5	15444	cation channel activity	ASIC2|ASIC1
22836	0.0037614	0.019397	2	306	5	15444	gated channel activity	ASIC2|ASIC1
50750	0.0038795	0.019397	1	12	5	15444	low-density lipoprotein receptor binding	LANCL1
70325	0.00517	0.020028	1	16	5	15444	lipoprotein receptor binding	LANCL1
5216	0.0057188	0.020028	2	379	5	15444	ion channel activity	ASIC2|ASIC1
22838	0.0060171	0.020028	2	389	5	15444	substrate-specific channel activity	ASIC2|ASIC1
15267	0.0064779	0.020028	2	404	5	15444	channel activity	ASIC2|ASIC1
22803	0.0065092	0.020028	2	405	5	15444	passive transmembrane transporter activity	ASIC2|ASIC1
32934	0.0080686	0.023053	1	25	5	15444	sterol binding	STOML1
8324	0.011416	0.030443	2	541	5	15444	cation transmembrane transporter activity	ASIC2|ASIC1
15075	0.019288	0.048221	2	711	5	15444	ion transmembrane transporter activity	ASIC2|ASIC1
5496	0.021188	0.049855	1	66	5	15444	steroid binding	STOML1

## Sheet: CC
GO-ID	p-value	corr p-value	x	n	X	N	Description	Genes in test set
