# Supplementary material for: Network-Based Approach to Identify Potential Targets and Drugs that Promote Neuroprotection and Neurorepair in Acute Ischemic Stroke
Source: Sci Rep. 2017 Jan 5;7:40137. doi: 10.1038/srep40137 (PMC5215297; doi:10.1038/srep40137)
Supplement: Supplementary Dataset 5 [file srep40137-s5.zip › srep40137-s5/srep40137-s20.xls]

## Sheet: BP
GO-ID	p-value	corr p-value	x	n	X	N	Description	Genes in test set
7596	1.9431e-42	7.0633e-40	26	103	55	14303	blood coagulation	GGCX|ADAMTS13|LMAN1|GP9|F13B|GP5|PROCR|GP1BB|KLKB1|PROZ|GP1BA|TFPI2|F11|PLAT|F12|F10|F8|F9|F7|PLG|VWF|THBD|F5|F2|TFPI|PROS1
50817	1.9431e-42	7.0633e-40	26	103	55	14303	coagulation	GGCX|ADAMTS13|LMAN1|GP9|F13B|GP5|PROCR|GP1BB|KLKB1|PROZ|GP1BA|TFPI2|F11|PLAT|F12|F10|F8|F9|F7|PLG|VWF|THBD|F5|F2|TFPI|PROS1
50878	3.5271e-42	8.5474e-40	28	146	55	14303	regulation of body fluid levels	GGCX|ADAMTS13|LMAN1|GP9|F13B|GP5|PROCR|GP1BB|KLKB1|PROZ|GP1BA|TFPI2|F11|PLAT|F12|F10|F8|F9|F7|NPR3|PLG|ANXA2|VWF|THBD|F5|F2|TFPI|PROS1
7599	1.0303e-41	1.8725e-39	26	109	55	14303	hemostasis	GGCX|ADAMTS13|LMAN1|GP9|F13B|GP5|PROCR|GP1BB|KLKB1|PROZ|GP1BA|TFPI2|F11|PLAT|F12|F10|F8|F9|F7|PLG|VWF|THBD|F5|F2|TFPI|PROS1
42060	4.0519e-38	5.8914e-36	28	199	55	14303	wound healing	GGCX|SERPINA10|ADAMTS13|LMAN1|GP9|F13B|GP5|PROCR|GP1BB|KLKB1|PROZ|SERPINE1|GP1BA|TFPI2|PLAT|F11|F12|F10|F8|F9|F7|PLG|VWF|THBD|F5|F2|TFPI|PROS1
9611	3.8796e-27	4.7007e-25	29	541	55	14303	response to wounding	GGCX|SERPINA10|ADAMTS13|LMAN1|GP9|F13B|GP5|PROCR|GP1BB|KLKB1|PROZ|SERPINE1|GP1BA|TFPI2|PLAT|F11|F12|F10|F8|F9|F7|PLG|VWF|THBD|F5|SERPINF2|F2|TFPI|PROS1
30193	1.0448e-20	1.0851e-18	12	39	55	14303	regulation of blood coagulation	F11|F12|THBD|SERPINF2|KLKB1|F2|SERPINE1|GP1BA|F7|PLG|ANXA2|PROC
61041	4.0526e-20	3.2736e-18	12	43	55	14303	regulation of wound healing	F11|F12|THBD|SERPINF2|KLKB1|F2|SERPINE1|GP1BA|F7|PLG|ANXA2|PROC
50818	4.0526e-20	3.2736e-18	12	43	55	14303	regulation of coagulation	F11|F12|THBD|SERPINF2|KLKB1|F2|SERPINE1|GP1BA|F7|PLG|ANXA2|PROC
30195	5.5984e-19	4.0701e-17	10	24	55	14303	negative regulation of blood coagulation	F11|F12|THBD|KLKB1|F2|SERPINE1|GP1BA|PLG|ANXA2|PROC
50819	1.5076e-18	9.9637e-17	10	26	55	14303	negative regulation of coagulation	F11|F12|THBD|KLKB1|F2|SERPINE1|GP1BA|PLG|ANXA2|PROC
51917	3.5618e-17	2.1579e-15	8	13	55	14303	regulation of fibrinolysis	F11|F12|THBD|SERPINF2|KLKB1|F2|SERPINE1|PLG
65008	1.4568e-16	8.1468e-15	31	1542	55	14303	regulation of biological quality	GGCX|ADAMTS13|LMAN1|GP9|F13B|GP5|PROCR|GP1BB|KLKB1|PROZ|SERPINE1|GP1BA|TFPI2|PLAT|F11|F12|F10|F8|F9|NPR3|F7|FURIN|PLG|ANXA2|VWF|THBD|F5|F2|TFPI|NPPC|PROS1
30194	2.812e-14	1.4603e-12	7	14	55	14303	positive regulation of blood coagulation	F12|THBD|SERPINF2|F2|SERPINE1|F7|PLG
6950	6.758e-14	3.2754e-12	30	1773	55	14303	response to stress	GGCX|SERPINA10|ADAMTS13|LMAN1|GP9|F13B|GP5|PROCR|GP1BB|KLKB1|PROZ|SERPINE1|GP1BA|TFPI2|PLAT|F11|F12|F10|F8|F9|F7|PLG|VWF|THBD|F5|SERPINF2|F2|TFPI|NPPC|PROS1
50820	1.5795e-13	7.1768e-12	7	17	55	14303	positive regulation of coagulation	F12|THBD|SERPINF2|F2|SERPINE1|F7|PLG
32101	6.0417e-12	2.5837e-10	12	191	55	14303	regulation of response to external stimulus	F11|F12|THBD|SERPINF2|KLKB1|F2|SERPINE1|GP1BA|F7|PLG|ANXA2|PROC
6508	1.1071e-11	4.4713e-10	19	730	55	14303	proteolysis	PLAT|F11|ACR|F12|F10|KLK2|ADAMTS13|F9|MMP28|F7|FURIN|PLG|TMPRSS4|PROC|TMPRSS11E|KLKB1|PROZ|F2|HABP2
51241	4.7319e-11	1.8106e-09	11	174	55	14303	negative regulation of multicellular organismal process	F11|F12|THBD|KLKB1|F2|SERPINE1|GP1BA|FURIN|PLG|ANXA2|PROC
51918	1.7332e-10	6.3e-09	5	10	55	14303	negative regulation of fibrinolysis	THBD|SERPINF2|F2|SERPINE1|PLG
51919	1.9566e-10	6.7737e-09	4	4	55	14303	positive regulation of fibrinolysis	F11|F12|KLKB1|PLG
32501	8.3363e-10	2.7548e-08	39	4375	55	14303	multicellular organismal process	GGCX|ACR|SERPINA10|ADAMTS13|LMAN1|GP9|F13B|GP5|PROCR|GP1BB|KLKB1|SERPINA5|PROZ|SERPINE1|GP1BA|TFPI2|PLAT|F11|F12|F10|ZP3|PLAC1|F8|F9|NPR3|F7|FURIN|PLG|ANXA2|VWF|LOXHD1|THBD|F5|SERPINB5|F2|TFPI|HHAT|NPPC|PROS1
7598	9.7552e-10	3.0835e-08	4	5	55	14303	blood coagulation, extrinsic pathway	F10|TFPI|F9|F7
80134	2.2912e-09	6.9403e-08	12	319	55	14303	regulation of response to stress	F11|F12|THBD|SERPINF2|KLKB1|F2|SERPINE1|GP1BA|F7|PLG|ANXA2|PROC
50896	5.6418e-08	1.6406e-06	33	3633	55	14303	response to stimulus	GGCX|ACR|SERPINA10|ADAMTS13|LMAN1|GP9|F13B|RSPO4|GP5|PROCR|GP1BB|KLKB1|PROZ|SERPINE1|GP1BA|TFPI2|PLAT|F11|F12|F10|GNB1L|F8|F9|F7|PLG|VWF|THBD|F5|SERPINF2|F2|TFPI|NPPC|PROS1
30168	9.2455e-08	2.5852e-06	5	30	55	14303	platelet activation	VWF|GP1BB|ADAMTS13|F2|GP1BA
48583	5.3698e-07	1.4459e-05	12	524	55	14303	regulation of response to stimulus	F11|F12|THBD|SERPINF2|KLKB1|F2|SERPINE1|GP1BA|F7|PLG|ANXA2|PROC
42730	1.8628e-06	4.8366e-05	3	7	55	14303	fibrinolysis	F2|GP1BA|ANXA2
31638	4.4464e-06	0.00011147	3	9	55	14303	zymogen activation	F11|F12|KLKB1
10953	6.3347e-06	0.00014856	3	10	55	14303	regulation of protein maturation by peptide bond cleavage	F12|KLKB1|SERPINE1
70613	6.3347e-06	0.00014856	3	10	55	14303	regulation of protein processing	F12|KLKB1|SERPINE1
51239	7.7771e-06	0.00017669	15	1067	55	14303	regulation of multicellular organismal process	F11|PLAT|F12|F7|FURIN|PLG|ANXA2|PROC|THBD|SERPINF2|KLKB1|SERPINE1|F2|NPPC|GP1BA
51240	1.0158e-05	0.00022379	8	278	55	14303	positive regulation of multicellular organismal process	F12|THBD|SERPINF2|F2|SERPINE1|NPPC|F7|PLG
32571	1.4519e-05	0.00028528	2	2	55	14303	response to vitamin K	GGCX|F7
2254	1.4519e-05	0.00028528	2	2	55	14303	kinin cascade	F12|KLKB1
2542	1.4519e-05	0.00028528	2	2	55	14303	Factor XII activation	F12|KLKB1
2353	1.4519e-05	0.00028528	2	2	55	14303	plasma kallikrein-kinin cascade	F12|KLKB1
2526	2.2675e-05	0.00043381	5	89	55	14303	acute inflammatory response	F12|SERPINF2|KLKB1|F2|F8
10951	4.3449e-05	0.00080993	2	3	55	14303	negative regulation of endopeptidase activity	SERPINB8|SERPINE1
16485	5.0349e-05	0.00091509	5	105	55	14303	protein processing	F11|F12|ADAMTS13|KLKB1|FURIN
51604	7.7731e-05	0.0013783	5	115	55	14303	protein maturation	F11|F12|ADAMTS13|KLKB1|FURIN
10954	8.6683e-05	0.0014322	2	4	55	14303	positive regulation of protein maturation by peptide bond cleavage	F12|KLKB1
31639	8.6683e-05	0.0014322	2	4	55	14303	plasminogen activation	F11|KLKB1
10755	8.6683e-05	0.0014322	2	4	55	14303	regulation of plasminogen activation	F12|SERPINE1
45861	0.00010284	0.0016615	3	24	55	14303	negative regulation of proteolysis	PLAT|SERPINA5|F2
30162	0.00011816	0.0018675	4	66	55	14303	regulation of proteolysis	PLAT|SERPINA5|F2|FURIN
19538	0.00013286	0.0020551	22	2611	55	14303	protein metabolic process	PLAT|F11|GGCX|ACR|F12|F10|KLK2|ADAMTS13|F9|MMP28|F7|LMAN1|FURIN|PLG|TMPRSS4|PROC|KLKB1|TMPRSS11E|PROZ|F2|TGM4|HABP2
10544	0.00021564	0.003266	2	6	55	14303	negative regulation of platelet activation	THBD|F2
42246	0.00022409	0.0033247	3	31	55	14303	tissue regeneration	SERPINA10|SERPINE1|PLG
31099	0.00023739	0.0034517	4	79	55	14303	regeneration	SERPINA10|SERPINE1|F7|PLG
51605	0.00026138	0.0037259	4	81	55	14303	protein maturation by peptide bond cleavage	F11|F12|KLKB1|FURIN
6953	0.00041263	0.0057688	3	38	55	14303	acute-phase response	SERPINF2|F2|F8
52548	0.00054074	0.0074173	4	98	55	14303	regulation of endopeptidase activity	SERPINB8|F2|SERPINE1|FURIN
65007	0.00062926	0.0084717	39	6942	55	14303	biological regulation	GGCX|ACR|SRSF10|ADAMTS13|LMAN1|GP9|F13B|GP5|PROCR|GP1BB|KLKB1|SERPINA5|PROZ|SERPINE1|GP1BA|TFPI2|PLAT|F11|F12|F10|F8|S100A10|F9|NPR3|F7|FURIN|PLG|ANXA2|PROC|VWF|THBD|F5|SERPINF2|SERPINB5|SERPINB8|F2|TFPI|NPPC|PROS1
52547	0.00065251	0.008625	4	103	55	14303	regulation of peptidase activity	SERPINB8|F2|SERPINE1|FURIN
10543	0.00078097	0.010139	2	11	55	14303	regulation of platelet activation	THBD|F2
48589	0.00092367	0.011781	4	113	55	14303	developmental growth	SERPINA10|SERPINE1|NPPC|PLG
48519	0.0010888	0.013648	17	2020	55	14303	negative regulation of biological process	PLAT|F11|F12|SRSF10|F7|FURIN|PLG|ANXA2|PROC|THBD|SERPINF2|SERPINA5|KLKB1|SERPINE1|F2|NPPC|GP1BA
51248	0.0013003	0.016022	5	212	55	14303	negative regulation of protein metabolic process	PLAT|SERPINA5|F2|SERPINE1|FURIN
7155	0.0014346	0.01677	9	711	55	14303	cell adhesion	VWF|GP5|F5|GP1BB|ADAMTS13|F8|GP1BA|HABP2|GP9
22610	0.0014487	0.01677	9	712	55	14303	biological adhesion	VWF|GP5|F5|GP1BB|ADAMTS13|F8|GP1BA|HABP2|GP9
30335	0.0014667	0.01677	4	128	55	14303	positive regulation of cell migration	F10|SERPINE1|F7|FURIN
35036	0.0014763	0.01677	2	15	55	14303	sperm-egg recognition	ACR|ZP3
7339	0.0014763	0.01677	2	15	55	14303	binding of sperm to zona pellucida	ACR|ZP3
7338	0.0017332	0.019385	3	62	55	14303	single fertilization	ACR|ZP3|SERPINA5
40017	0.0018822	0.020423	4	137	55	14303	positive regulation of locomotion	F10|SERPINE1|F7|FURIN
51272	0.0018822	0.020423	4	137	55	14303	positive regulation of cellular component movement	F10|SERPINE1|F7|FURIN
9988	0.0021353	0.022829	2	18	55	14303	cell-cell recognition	ACR|ZP3
9566	0.0033386	0.031768	3	78	55	14303	fertilization	ACR|ZP3|SERPINA5
2690	0.0034878	0.031768	2	23	55	14303	positive regulation of leukocyte chemotaxis	SERPINE1|F7
51897	0.0034878	0.031768	2	23	55	14303	positive regulation of protein kinase B signaling cascade	F10|F7
2077	0.0038453	0.031768	1	1	55	14303	acrosome matrix dispersal	ACR
10756	0.0038453	0.031768	1	1	55	14303	positive regulation of plasminogen activation	F12
2158	0.0038453	0.031768	1	1	55	14303	osteoclast proliferation	NPR3
32804	0.0038453	0.031768	1	1	55	14303	negative regulation of low-density lipoprotein receptor catabolic process	FURIN
61045	0.0038453	0.031768	1	1	55	14303	negative regulation of wound healing	SERPINE1
61044	0.0038453	0.031768	1	1	55	14303	negative regulation of vascular wound healing	SERPINE1
32911	0.0038453	0.031768	1	1	55	14303	negative regulation of transforming growth factor-beta1 production	FURIN
3419	0.0038453	0.031768	1	1	55	14303	growth plate cartilage chondrocyte proliferation	NPPC
3418	0.0038453	0.031768	1	1	55	14303	growth plate cartilage chondrocyte differentiation	NPPC
3417	0.0038453	0.031768	1	1	55	14303	growth plate cartilage development	NPPC
3416	0.0038453	0.031768	1	1	55	14303	endochondral bone growth	NPPC
3413	0.0038453	0.031768	1	1	55	14303	chondrocyte differentiation involved in endochondral bone morphogenesis	NPPC
35491	0.0038453	0.031768	1	1	55	14303	positive regulation of leukotriene production involved in inflammatory response	SERPINE1
35490	0.0038453	0.031768	1	1	55	14303	regulation of leukotriene production involved in inflammatory response	SERPINE1
17187	0.0038453	0.031768	1	1	55	14303	peptidyl-glutamic acid carboxylation	GGCX
18214	0.0038453	0.031768	1	1	55	14303	protein amino acid carboxylation	GGCX
18184	0.0038453	0.031768	1	1	55	14303	protein amino acid polyamination	TGM4
1775	0.004023	0.032862	5	275	55	14303	cell activation	VWF|GP1BB|ADAMTS13|F2|GP1BA
1890	0.0045398	0.036672	3	87	55	14303	placenta development	VWF|PLAC1|PLG
2673	0.0047914	0.038279	2	27	55	14303	regulation of acute inflammatory response	F12|KLKB1
50727	0.0049911	0.039441	3	90	55	14303	regulation of inflammatory response	F12|KLKB1|SERPINE1
2688	0.0051473	0.03981	2	28	55	14303	regulation of leukocyte chemotaxis	SERPINE1|F7
10466	0.0051473	0.03981	2	28	55	14303	negative regulation of peptidase activity	SERPINB8|SERPINE1
7589	0.0058945	0.045108	2	30	55	14303	body fluid secretion	NPR3|ANXA2
2687	0.0062855	0.0476	2	31	55	14303	positive regulation of leukocyte migration	SERPINE1|F7

## Sheet: MF
GO-ID	p-value	corr p-value	x	n	X	N	Description	Genes in test set
4252	4.3114e-21	5.6048e-19	17	155	57	15440	serine-type endopeptidase activity	F11|ACR|PLAT|F12|F10|KLK2|F9|F7|FURIN|PLG|TMPRSS4|PROC|TMPRSS11E|KLKB1|PROZ|F2|HABP2
8236	4.382e-20	2.5427e-18	17	177	57	15440	serine-type peptidase activity	F11|ACR|PLAT|F12|F10|KLK2|F9|F7|FURIN|PLG|TMPRSS4|PROC|TMPRSS11E|KLKB1|PROZ|F2|HABP2
17171	5.8677e-20	2.5427e-18	17	180	57	15440	serine hydrolase activity	F11|ACR|PLAT|F12|F10|KLK2|F9|F7|FURIN|PLG|TMPRSS4|PROC|TMPRSS11E|KLKB1|PROZ|F2|HABP2
4175	3.3168e-17	1.078e-15	19	373	57	15440	endopeptidase activity	PLAT|F11|ACR|F12|F10|KLK2|ADAMTS13|F9|MMP28|F7|FURIN|PLG|TMPRSS4|PROC|TMPRSS11E|KLKB1|PROZ|F2|HABP2
70011	4.174e-14	1.0852e-12	19	551	57	15440	peptidase activity, acting on L-amino acid peptides	PLAT|F11|ACR|F12|F10|KLK2|ADAMTS13|F9|MMP28|F7|FURIN|PLG|TMPRSS4|PROC|TMPRSS11E|KLKB1|PROZ|F2|HABP2
8233	7.6728e-14	1.6624e-12	19	570	57	15440	peptidase activity	PLAT|F11|ACR|F12|F10|KLK2|ADAMTS13|F9|MMP28|F7|FURIN|PLG|TMPRSS4|PROC|TMPRSS11E|KLKB1|PROZ|F2|HABP2
4867	1.3096e-12	2.4322e-11	10	93	57	15440	serine-type endopeptidase inhibitor activity	SERPINA10|SERPINB6|SERPINB5|SERPINF2|SERPINB8|SERPINA5|SERPINE1|TFPI|FURIN|TFPI2
4866	4.6964e-12	7.3123e-11	11	146	57	15440	endopeptidase inhibitor activity	SERPINA10|SERPINB6|SERPINB5|SERPINF2|SERPINB8|SERPINA5|SERPINE1|TFPI|FURIN|PROS1|TFPI2
61135	5.0623e-12	7.3123e-11	11	147	57	15440	endopeptidase regulator activity	SERPINA10|SERPINB6|SERPINB5|SERPINF2|SERPINB8|SERPINA5|SERPINE1|TFPI|FURIN|PROS1|TFPI2
30414	9.052e-12	1.1768e-10	11	155	57	15440	peptidase inhibitor activity	SERPINA10|SERPINB6|SERPINB5|SERPINF2|SERPINB8|SERPINA5|SERPINE1|TFPI|FURIN|PROS1|TFPI2
61134	4.0832e-11	4.8256e-10	11	178	57	15440	peptidase regulator activity	SERPINA10|SERPINB6|SERPINB5|SERPINF2|SERPINB8|SERPINA5|SERPINE1|TFPI|FURIN|PROS1|TFPI2
5509	5.3585e-11	5.8051e-10	17	626	57	15440	calcium ion binding	F10|ADAMTS13|LRP1B|S100A10|F9|MMP28|F7|PLG|ANXA2|PROC|THBD|PRRG1|PRRG2|MCFD2|PROZ|F2|PROS1
4857	3.2833e-10	3.2833e-09	12	279	57	15440	enzyme inhibitor activity	SERPINA10|SERPINB6|SERPINB5|SERPINF2|SERPINB8|SERPINA5|SERPINE1|TFPI|FURIN|PROS1|TFPI2|ANXA2
2020	5.2787e-08	4.9017e-07	5	28	57	15440	protease binding	VWF|SERPINF2|SERPINA5|SERPINE1|FURIN
30234	5.7187e-05	0.00049562	12	860	57	15440	enzyme regulator activity	SERPINA10|SERPINB6|SERPINB5|SERPINF2|SERPINB8|SERPINA5|SERPINE1|TFPI|FURIN|PROS1|TFPI2|ANXA2
32190	7.9962e-05	0.00064969	2	4	57	15440	acrosin binding	ZP3|SERPINA5
16787	0.00027412	0.0020962	19	2240	57	15440	hydrolase activity	PLAT|F11|ACR|F12|F10|KLK2|ADAMTS13|F9|MMP28|F7|FURIN|PLG|TMPRSS4|PROC|TMPRSS11E|KLKB1|PROZ|F2|HABP2
5507	0.0010354	0.0074775	3	54	57	15440	copper ion binding	ACR|F5|F8
5537	0.0015543	0.010635	2	16	57	15440	mannose binding	ACR|LMAN1
5539	0.0021591	0.013437	4	148	57	15440	glycosaminoglycan binding	F11|RSPO4|SERPINA5|HABP2
30246	0.0021705	0.013437	6	364	57	15440	carbohydrate binding	ACR|F11|RSPO4|SERPINA5|LMAN1|HABP2
1871	0.0030612	0.017302	4	163	57	15440	pattern binding	F11|RSPO4|SERPINA5|HABP2
30247	0.0030612	0.017302	4	163	57	15440	polysaccharide binding	F11|RSPO4|SERPINA5|HABP2
4040	0.0036917	0.018459	1	1	57	15440	amidase activity	ACR
70009	0.0036917	0.018459	1	1	57	15440	serine-type aminopeptidase activity	F12
8488	0.0036917	0.018459	1	1	57	15440	gamma-glutamyl carboxylase activity	GGCX
46872	0.005815	0.027998	23	3779	57	15440	metal ion binding	ACR|F11|F10|ADAMTS13|LRP1B|F8|S100A10|F9|MMP28|F7|FURIN|PLG|ANXA2|PROC|THBD|PRRG1|F5|PRRG2|MCFD2|PROZ|F2|TGM4|PROS1
43169	0.0066403	0.030784	23	3818	57	15440	cation binding	ACR|F11|F10|ADAMTS13|LRP1B|F8|S100A10|F9|MMP28|F7|FURIN|PLG|ANXA2|PROC|THBD|PRRG1|F5|PRRG2|MCFD2|PROZ|F2|TGM4|PROS1
43167	0.0068671	0.030784	23	3828	57	15440	ion binding	ACR|F11|F10|ADAMTS13|LRP1B|F8|S100A10|F9|MMP28|F7|FURIN|PLG|ANXA2|PROC|THBD|PRRG1|F5|PRRG2|MCFD2|PROZ|F2|TGM4|PROS1
8201	0.0079835	0.034595	3	111	57	15440	heparin binding	F11|RSPO4|SERPINA5
19899	0.0083363	0.034958	7	632	57	15440	enzyme binding	VWF|SERPINF2|ZP3|SERPINA5|SERPINE1|FURIN|ANXA2
1948	0.010012	0.040674	2	41	57	15440	glycoprotein binding	VWF|F7
48029	0.010974	0.040987	2	43	57	15440	monosaccharide binding	ACR|LMAN1
42806	0.011035	0.040987	1	3	57	15440	fucose binding	ACR
16941	0.011035	0.040987	1	3	57	15440	natriuretic peptide receptor activity	NPR3

## Sheet: CC
GO-ID	p-value	corr p-value	x	n	X	N	Description	Genes in test set
5576	4.7548e-20	5.8484e-18	37	2027	58	16374	extracellular region	PLGLA|SERPINA10|ADAMTS13|MMP28|F13B|RSPO4|PRRG1|PRRG2|KLKB1|SERPINA5|PROZ|SERPINE1|TFPI2|PLAT|F11|F12|F10|ZP3|PLAC1|F8|F9|F7|PLG|ANXA2|PROC|VWF|THBD|F5|SERPINF2|SERPINB5|TMPRSS11E|MCFD2|F2|TFPI|NPPC|PROS1|HABP2
44421	7.4466e-12	3.4798e-10	21	985	58	16374	extracellular region part	PLAT|F11|F12|ADAMTS13|ZP3|F8|MMP28|F7|PLG|ANXA2|VWF|THBD|SERPINF2|SERPINB5|KLKB1|SERPINE1|F2|NPPC|TFPI|TFPI2|HABP2
31091	8.4874e-12	3.4798e-10	8	51	58	16374	platelet alpha granule	VWF|GP5|F5|GP1BB|SERPINF2|F8|GP1BA|GP9
30141	9.1344e-10	2.8088e-08	10	186	58	16374	stored secretory granule	PLAT|ACR|VWF|GP5|F5|GP1BB|SERPINF2|F8|GP1BA|GP9
5615	3.9848e-09	9.8026e-08	16	747	58	16374	extracellular space	PLAT|F11|F12|ADAMTS13|F8|F7|PLG|THBD|SERPINF2|SERPINB5|KLKB1|SERPINE1|F2|TFPI|NPPC|HABP2
31092	2.9291e-08	6.0046e-07	4	10	58	16374	platelet alpha granule membrane	GP5|GP1BB|GP1BA|GP9
16023	2.2012e-06	3.8678e-05	12	647	58	16374	cytoplasmic membrane-bounded vesicle	PLAT|ACR|VWF|GP5|F5|GP1BB|SERPINF2|F8|GP1BA|FURIN|ANXA2|GP9
31988	2.9245e-06	4.4964e-05	12	665	58	16374	membrane-bounded vesicle	PLAT|ACR|VWF|GP5|F5|GP1BB|SERPINF2|F8|GP1BA|FURIN|ANXA2|GP9
31410	3.9681e-06	5.4231e-05	12	685	58	16374	cytoplasmic vesicle	PLAT|ACR|VWF|GP5|F5|GP1BB|SERPINF2|F8|GP1BA|FURIN|ANXA2|GP9
44433	4.6273e-06	5.6916e-05	8	270	58	16374	cytoplasmic vesicle part	ACR|GP5|F5|GP1BB|SERPINF2|F8|GP1BA|GP9
31982	6.0642e-06	6.7809e-05	12	714	58	16374	vesicle	PLAT|ACR|VWF|GP5|F5|GP1BB|SERPINF2|F8|GP1BA|FURIN|ANXA2|GP9
30667	1.0627e-05	0.00010893	4	39	58	16374	secretory granule membrane	GP5|GP1BB|GP1BA|GP9
9986	0.00018948	0.0016648	7	340	58	16374	cell surface	PLAT|VWF|THBD|F10|ADAMTS13|FURIN|PLG
31012	0.00018948	0.0016648	7	340	58	16374	extracellular matrix	VWF|ADAMTS13|ZP3|SERPINE1|MMP28|TFPI2|ANXA2
31093	0.00025469	0.0020885	3	35	58	16374	platelet alpha granule lumen	F5|SERPINF2|F8
60205	0.00027715	0.0021306	3	36	58	16374	cytoplasmic membrane-bounded vesicle lumen	F5|SERPINF2|F8
31983	0.00032582	0.0023574	3	38	58	16374	vesicle lumen	F5|SERPINF2|F8
5886	0.00046139	0.0031528	25	3732	58	16374	plasma membrane	GP9|GP5|PROCR|PRRG1|GP1BB|PRRG2|SERPINE1|GP1BA|F10|GNB1L|ZP3|GPR75|F8|F9|F7|FURIN|PLG|PROC|ANXA2|VWF|THBD|F5|TMPRSS11E|F2|TFPI
5578	0.00080285	0.0051974	6	312	58	16374	proteinaceous extracellular matrix	VWF|ADAMTS13|ZP3|MMP28|TFPI2|ANXA2
267	0.0012448	0.0076553	11	1078	58	16374	cell fraction	GGCX|F10|F2|LRP1B|SERPINE1|GP1BA|NPR3|F7|LMAN1|PLG|ANXA2
31226	0.0028778	0.016855	11	1198	58	16374	intrinsic to plasma membrane	GP5|THBD|F10|PRRG1|PROCR|GPR75|PRRG2|GP1BB|TMPRSS11E|GP1BA|GP9
5624	0.0066978	0.037447	8	796	58	16374	membrane fraction	GGCX|F10|LRP1B|GP1BA|NPR3|F7|LMAN1|PLG
33093	0.0070721	0.03782	1	2	58	16374	Weibel-Palade body	VWF
5887	0.0077994	0.039972	10	1177	58	16374	integral to plasma membrane	GP5|THBD|PRRG1|PROCR|GPR75|PRRG2|GP1BB|TMPRSS11E|GP1BA|GP9
5626	0.008362	0.041141	8	827	58	16374	insoluble fraction	GGCX|F10|LRP1B|GP1BA|NPR3|F7|LMAN1|PLG
44459	0.0086983	0.041141	14	1999	58	16374	plasma membrane part	F10|GNB1L|GPR75|PLG|GP9|VWF|GP5|THBD|PROCR|PRRG1|GP1BB|PRRG2|TMPRSS11E|GP1BA
30659	0.0090309	0.041141	4	231	58	16374	cytoplasmic vesicle membrane	GP5|GP1BB|GP1BA|GP9
43159	0.01059	0.045523	1	3	58	16374	acrosomal matrix	ACR
12506	0.010733	0.045523	4	243	58	16374	vesicle membrane	GP5|GP1BB|GP1BA|GP9
42598	0.011816	0.048445	4	250	58	16374	vesicular fraction	F10|F7|LMAN1|PLG
