# Supplementary material for: Network-Based Approach to Identify Potential Targets and Drugs that Promote Neuroprotection and Neurorepair in Acute Ischemic Stroke
Source: Sci Rep. 2017 Jan 5;7:40137. doi: 10.1038/srep40137 (PMC5215297; doi:10.1038/srep40137)
Supplement: Supplementary Dataset 5 [file srep40137-s5.zip › srep40137-s5/srep40137-s21.xls]

## Sheet: BP
GO-ID	p-value	corr p-value	x	n	X	N	Description	Genes in test set
2016	2.925e-10	1.0969e-07	4	8	22	14304	regulation of blood volume by renin-angiotensin	ACE|REN|AGT|ACE2
1991	2.925e-10	1.0969e-07	4	8	22	14304	regulation of systemic arterial blood pressure by circulatory renin-angiotensin	ACE|REN|AGT|ACE2
3081	2.0601e-09	5.1502e-07	4	12	22	14304	regulation of systemic arterial blood pressure by renin-angiotensin	ACE|REN|AGT|ACE2
1990	3.0138e-08	4.7273e-06	4	22	22	14304	regulation of systemic arterial blood pressure by hormone	ACE|REN|AGT|ACE2
2002	3.1516e-08	4.7273e-06	3	5	22	14304	regulation of angiotensin levels in blood	ACE|REN|ACE2
50886	6.1347e-08	6.7447e-06	4	26	22	14304	endocrine process	ACE|REN|AGT|ACE2
60177	6.2968e-08	6.7447e-06	3	6	22	14304	regulation of angiotensin metabolic process	ACE|REN|ACE2
3044	7.1943e-08	6.7447e-06	4	27	22	14304	regulation of systemic arterial blood pressure mediated by a chemical signal	ACE|REN|AGT|ACE2
42756	1.7596e-07	1.4663e-05	3	8	22	14304	drinking behavior	REN|AGT|ACE2
3073	2.9926e-07	2.2444e-05	4	38	22	14304	regulation of systemic arterial blood pressure	ACE|REN|AGT|ACE2
2019	2.2582e-06	0.00014114	2	2	22	14304	regulation of renal output by angiotensin	ACE|AGT
2005	2.2582e-06	0.00014114	2	2	22	14304	angiotensin catabolic process in blood	ACE|ACE2
44254	6.7682e-06	0.00031726	2	3	22	14304	multicellular organismal protein catabolic process	ACE|ACE2
44266	6.7682e-06	0.00031726	2	3	22	14304	multicellular organismal macromolecule catabolic process	ACE|ACE2
44256	6.7682e-06	0.00031726	2	3	22	14304	protein digestion	ACE|ACE2
2035	6.7682e-06	0.00031726	2	3	22	14304	brain renin-angiotensin system	AGT|ACE2
6508	7.4755e-06	0.0003298	8	730	22	14304	proteolysis	ACE|REN|PRCP|ACE2|CMA1|CTSB|CTSG|PLAU
32101	8.8202e-06	0.00036751	5	191	22	14304	regulation of response to external stimulus	SERPINE2|AGT|ACE2|CMA1|PLAU
8217	1.3235e-05	0.00050714	4	97	22	14304	regulation of blood pressure	ACE|REN|AGT|ACE2
44268	1.3524e-05	0.00050714	2	4	22	14304	multicellular organismal protein metabolic process	ACE|ACE2
19229	2.1817e-05	0.00077919	3	36	22	14304	regulation of vasoconstriction	ACE|AGT|ACE2
51246	3.1264e-05	0.0010658	7	635	22	14304	regulation of protein metabolic process	ACE|SERPINE2|REN|AGT|ACE2|SERPINB10|SERPINB13
10817	7.9232e-05	0.0025239	4	153	22	14304	regulation of hormone levels	ACE|REN|AGT|ACE2
1976	8.0765e-05	0.0025239	2	9	22	14304	neurological system process involved in regulation of systemic arterial blood pressure	AGT|ACE2
80134	0.00010303	0.0030617	5	319	22	14304	regulation of response to stress	SERPINE2|AGT|ACE2|CMA1|PLAU
48583	0.00010614	0.0030617	6	524	22	14304	regulation of response to stimulus	SERPINE2|AGT|ACE2|CMA1|CTSG|PLAU
7631	0.00012967	0.0036019	3	65	22	14304	feeding behavior	REN|AGT|ACE2
30162	0.00013571	0.0036351	3	66	22	14304	regulation of proteolysis	SERPINE2|SERPINB10|SERPINB13
8015	0.00015179	0.0037947	4	181	22	14304	blood circulation	ACE|REN|AGT|ACE2
3013	0.00015179	0.0037947	4	181	22	14304	circulatory system process	ACE|REN|AGT|ACE2
30334	0.00029877	0.0072284	4	216	22	14304	regulation of cell migration	ACE|SERPINE2|AGT|PLAU
50727	0.00034018	0.007736	3	90	22	14304	regulation of inflammatory response	AGT|ACE2|CMA1
46717	0.00034039	0.007736	2	18	22	14304	acid secretion	ACE|AGT
14910	0.00042191	0.0091952	2	20	22	14304	regulation of smooth muscle cell migration	ACE|PLAU
51270	0.00043873	0.0091952	4	239	22	14304	regulation of cellular component movement	ACE|SERPINE2|AGT|PLAU
40012	0.00045278	0.0091952	4	241	22	14304	regulation of locomotion	ACE|SERPINE2|AGT|PLAU
1822	0.00046358	0.0091952	3	100	22	14304	kidney development	ACE|REN|AGT
19439	0.00046589	0.0091952	2	21	22	14304	aromatic compound catabolic process	PON1|PON2
72001	0.00050551	0.0093659	3	103	22	14304	renal system development	ACE|REN|AGT
42312	0.000512	0.0093659	2	22	22	14304	regulation of vasodilation	ACE|ACE2
1974	0.000512	0.0093659	2	22	22	14304	blood vessel remodeling	ACE|AGT
45861	0.00061061	0.010442	2	24	22	14304	negative regulation of proteolysis	SERPINE2|SERPINB10
30195	0.00061061	0.010442	2	24	22	14304	negative regulation of blood coagulation	SERPINE2|PLAU
42445	0.00061261	0.010442	3	110	22	14304	hormone metabolic process	ACE|REN|AGT
50819	0.00071767	0.011961	2	26	22	14304	negative regulation of coagulation	SERPINE2|PLAU
44243	0.00077436	0.012626	2	27	22	14304	multicellular organismal catabolic process	ACE|ACE2
42221	0.0010186	0.016255	8	1465	22	14304	response to chemical stimulus	ACE|REN|AGT|PON1|CTSB|CTSG|PLAU|USF2
22414	0.0010826	0.016894	6	807	22	14304	reproductive process	ZP3|REN|AGT|ACE2|PLAU|USF2
3	0.0011037	0.016894	6	810	22	14304	reproduction	ZP3|REN|AGT|ACE2|PLAU|USF2
44259	0.0011584	0.017376	2	33	22	14304	multicellular organismal macromolecule metabolic process	ACE|ACE2
1655	0.0012845	0.01889	3	142	22	14304	urogenital system development	ACE|REN|AGT
90331	0.001538	0.01891	1	1	22	14304	negative regulation of platelet aggregation	SERPINE2
90330	0.001538	0.01891	1	1	22	14304	regulation of platelet aggregation	SERPINE2
46724	0.001538	0.01891	1	1	22	14304	oxalic acid secretion	AGT
70305	0.001538	0.01891	1	1	22	14304	response to cGMP	REN
14873	0.001538	0.01891	1	1	22	14304	response to muscle activity involved in regulation of muscle adaptation	AGT
3051	0.001538	0.01891	1	1	22	14304	angiotensin-mediated drinking behavior	ACE2
19265	0.001538	0.01891	1	1	22	14304	glycine biosynthetic process, by transamination of glyoxylate	AGT
1998	0.001538	0.01891	1	1	22	14304	angiotensin mediated vasoconstriction involved in regulation of systemic arterial blood pressure	AGT
50720	0.001538	0.01891	1	1	22	14304	interleukin-1 beta biosynthetic process	CMA1
42222	0.001538	0.01891	1	1	22	14304	interleukin-1 biosynthetic process	CMA1
30193	0.0016166	0.019245	2	39	22	14304	regulation of blood coagulation	SERPINE2|PLAU
44236	0.0016166	0.019245	2	39	22	14304	multicellular organismal metabolic process	ACE|ACE2
19058	0.0017001	0.019923	2	40	22	14304	viral infectious cycle	ACE2|USF2
31347	0.0018418	0.021251	3	161	22	14304	regulation of defense response	AGT|ACE2|CMA1
61041	0.0019627	0.021971	2	43	22	14304	regulation of wound healing	SERPINE2|PLAU
50818	0.0019627	0.021971	2	43	22	14304	regulation of coagulation	SERPINE2|PLAU
51591	0.0025419	0.026239	2	49	22	14304	response to cAMP	REN|AGT
50789	0.0027036	0.026239	17	6553	22	14304	regulation of biological process	ZNF398|ASIC3|USF2|ACE|SERPINE2|AGT|REN|HOXD3|SERPINB10|PON1|ACE2|SERPINB2|CMA1|CTSB|SERPINB13|CTSG|PLAU
34111	0.0030738	0.026239	1	2	22	14304	negative regulation of homotypic cell-cell adhesion	SERPINE2
48659	0.0030738	0.026239	1	2	22	14304	smooth muscle cell proliferation	AGT
33864	0.0030738	0.026239	1	2	22	14304	positive regulation of NAD(P)H oxidase activity	AGT
46016	0.0030738	0.026239	1	2	22	14304	positive regulation of transcription by glucose	USF2
432	0.0030738	0.026239	1	2	22	14304	positive regulation of transcription from RNA polymerase II promoter by glucose	USF2
436	0.0030738	0.026239	1	2	22	14304	positive regulation of transcription from RNA polymerase II promoter by carbon catabolites	USF2
429	0.0030738	0.026239	1	2	22	14304	regulation of transcription from RNA polymerase II promoter by carbon catabolites	USF2
430	0.0030738	0.026239	1	2	22	14304	regulation of transcription from RNA polymerase II promoter by glucose	USF2
45991	0.0030738	0.026239	1	2	22	14304	positive regulation of transcription by carbon catabolites	USF2
8065	0.0030738	0.026239	1	2	22	14304	establishment of blood-nerve barrier	AGT
70944	0.0030738	0.026239	1	2	22	14304	neutrophil mediated killing of bacterium	CTSG
70946	0.0030738	0.026239	1	2	22	14304	neutrophil mediated killing of gram-positive bacterium	CTSG
19080	0.0030738	0.026239	1	2	22	14304	viral genome expression	USF2
19083	0.0030738	0.026239	1	2	22	14304	viral transcription	USF2
19086	0.0030738	0.026239	1	2	22	14304	late viral mRNA transcription	USF2
2018	0.0030738	0.026239	1	2	22	14304	renin-angiotensin regulation of aldosterone production	AGT
2003	0.0030738	0.026239	1	2	22	14304	angiotensin maturation	REN
1999	0.0030738	0.026239	1	2	22	14304	renal response to blood flow involved in circulatory renin-angiotensin regulation of systemic arterial blood pressure	AGT
48771	0.0030787	0.026239	2	54	22	14304	tissue remodeling	ACE|AGT
44403	0.0033071	0.027868	2	56	22	14304	symbiosis, encompassing mutualism through parasitism	ACE2|CTSG
48513	0.0037592	0.031327	8	1792	22	14304	organ development	ACE|HOXD3|S|REN|AGT|CTSB|PLAU|USF2
22415	0.0039116	0.031414	2	61	22	14304	viral reproductive process	ACE2|USF2
32879	0.0042765	0.031414	5	727	22	14304	regulation of localization	ACE|SERPINE2|AGT|PON1|PLAU
6800	0.0044295	0.031414	2	65	22	14304	oxygen and reactive oxygen species metabolic process	AGT|ACE2
48514	0.0044539	0.031414	3	220	22	14304	blood vessel morphogenesis	ACE|AGT|PLAU
51239	0.0044858	0.031414	6	1067	22	14304	regulation of multicellular organismal process	ACE|SERPINE2|HOXD3|AGT|ACE2|PLAU
42866	0.0046073	0.031414	1	3	22	14304	pyruvate biosynthetic process	AGT
60218	0.0046073	0.031414	1	3	22	14304	hemopoietic stem cell differentiation	ACE
32611	0.0046073	0.031414	1	3	22	14304	interleukin-1 beta production	CMA1
48711	0.0046073	0.031414	1	3	22	14304	positive regulation of astrocyte differentiation	SERPINE2
46813	0.0046073	0.031414	1	3	22	14304	virion attachment, binding of host cell surface receptor	ACE2
3072	0.0046073	0.031414	1	3	22	14304	renal control of peripheral vascular resistance involved in regulation of systemic arterial blood pressure	AGT
10757	0.0046073	0.031414	1	3	22	14304	negative regulation of plasminogen activation	SERPINE2
14874	0.0046073	0.031414	1	3	22	14304	response to stimulus involved in regulation of muscle adaptation	AGT
46015	0.0046073	0.031414	1	3	22	14304	regulation of transcription by glucose	USF2
45990	0.0046073	0.031414	1	3	22	14304	regulation of transcription by carbon catabolites	USF2
1543	0.0046073	0.031414	1	3	22	14304	ovarian follicle rupture	AGT
70943	0.0046073	0.031414	1	3	22	14304	neutrophil mediated killing of symbiont cell	CTSG
70942	0.0046073	0.031414	1	3	22	14304	neutrophil mediated cytotoxicity	CTSG
70670	0.0046073	0.031414	1	3	22	14304	response to interleukin-4	CTSB
2034	0.0046073	0.031414	1	3	22	14304	regulation of blood vessel size by renin-angiotensin	AGT
16032	0.0048376	0.032687	2	68	22	14304	viral reproduction	ACE2|USF2
9888	0.0048842	0.032707	5	750	22	14304	tissue development	HOXD3|S|AGT|CTSB|PLAU
7610	0.0051016	0.03386	4	466	22	14304	behavior	REN|AGT|ACE2|PLAU
32501	0.005176	0.034052	13	4375	22	14304	multicellular organismal process	ZP3|ASIC3|USF2|ACE|SERPINE2|AGT|REN|S|HOXD3|ACE2|CMA1|CTSB|PLAU
65007	0.0057485	0.036832	17	6942	22	14304	biological regulation	ZNF398|ASIC3|USF2|ACE|SERPINE2|AGT|REN|HOXD3|SERPINB10|PON1|ACE2|SERPINB2|CMA1|CTSB|SERPINB13|CTSG|PLAU
6545	0.0061386	0.036832	1	4	22	14304	glycine biosynthetic process	AGT
34110	0.0061386	0.036832	1	4	22	14304	regulation of homotypic cell-cell adhesion	SERPINE2
10755	0.0061386	0.036832	1	4	22	14304	regulation of plasminogen activation	SERPINE2
33860	0.0061386	0.036832	1	4	22	14304	regulation of NAD(P)H oxidase activity	AGT
32800	0.0061386	0.036832	1	4	22	14304	receptor biosynthetic process	ACE2
14742	0.0061386	0.036832	1	4	22	14304	positive regulation of muscle hypertrophy	AGT
48143	0.0061386	0.036832	1	4	22	14304	astrocyte activation	AGT
46434	0.0061386	0.036832	1	4	22	14304	organophosphate catabolic process	PON1
6883	0.0061386	0.036832	1	4	22	14304	cellular sodium ion homeostasis	AGT
10613	0.0061386	0.036832	1	4	22	14304	positive regulation of cardiac muscle hypertrophy	AGT
65008	0.0066127	0.039361	7	1542	22	14304	regulation of biological quality	ACE|REN|AGT|ACE2|CTSG|PLAU|USF2
45597	0.0067113	0.039614	3	255	22	14304	positive regulation of cell differentiation	SERPINE2|HOXD3|AGT
48731	0.0067607	0.039614	9	2421	22	14304	system development	ACE|SERPINE2|HOXD3|S|REN|AGT|CTSB|PLAU|USF2
1568	0.0074611	0.041672	3	265	22	14304	blood vessel development	ACE|AGT|PLAU
7160	0.0074627	0.041672	2	85	22	14304	cell-matrix adhesion	HOXD3|AGT
32612	0.0076676	0.041672	1	5	22	14304	interleukin-1 production	CMA1
51387	0.0076676	0.041672	1	5	22	14304	negative regulation of nerve growth factor receptor signaling pathway	AGT
14850	0.0076676	0.041672	1	5	22	14304	response to muscle activity	AGT
7199	0.0076676	0.041672	1	5	22	14304	G-protein signaling, coupled to cGMP nucleotide second messenger	AGT
51873	0.0076676	0.041672	1	5	22	14304	killing by host of symbiont cells	CTSG
51852	0.0076676	0.041672	1	5	22	14304	disruption by host of symbiont cells	CTSG
44126	0.0076676	0.041672	1	5	22	14304	regulation of growth of symbiont in host	CTSG
44130	0.0076676	0.041672	1	5	22	14304	negative regulation of growth of symbiont in host	CTSG
1944	0.0080955	0.043681	3	273	22	14304	vasculature development	ACE|AGT|PLAU
7586	0.0085126	0.045603	2	91	22	14304	digestion	ACE|ACE2
9605	0.0091668	0.045667	4	551	22	14304	response to external stimulus	PON1|CTSB|PLAU|USF2
10955	0.0091944	0.045667	1	6	22	14304	negative regulation of protein maturation by peptide bond cleavage	SERPINE2
30432	0.0091944	0.045667	1	6	22	14304	peristalsis	AGT
51386	0.0091944	0.045667	1	6	22	14304	regulation of nerve growth factor receptor signaling pathway	AGT
19062	0.0091944	0.045667	1	6	22	14304	virion attachment to host cell surface receptor	ACE2
9299	0.0091944	0.045667	1	6	22	14304	mRNA transcription	USF2
43171	0.0091944	0.045667	1	6	22	14304	peptide catabolic process	ACE
46487	0.0091944	0.045667	1	6	22	14304	glyoxylate metabolic process	AGT
44144	0.0091944	0.045667	1	6	22	14304	modulation of growth of symbiont involved in interaction with host	CTSG
44146	0.0091944	0.045667	1	6	22	14304	negative regulation of growth of symbiont involved in interaction with host	CTSG
55078	0.0091944	0.045667	1	6	22	14304	sodium ion homeostasis	AGT
31589	0.01001	0.04939	2	99	22	14304	cell-substrate adhesion	HOXD3|AGT

## Sheet: MF
GO-ID	p-value	corr p-value	x	n	X	N	Description	Genes in test set
4867	4.9982e-09	7.1975e-07	6	93	24	15442	serine-type endopeptidase inhibitor activity	SERPINE2|AGT|SERPINB2|SERPINB10|SERPINB1|SERPINB13
4866	7.5371e-08	3.768e-06	6	146	24	15442	endopeptidase inhibitor activity	SERPINE2|AGT|SERPINB2|SERPINB10|SERPINB1|SERPINB13
61135	7.85e-08	3.768e-06	6	147	24	15442	endopeptidase regulator activity	SERPINE2|AGT|SERPINB2|SERPINB10|SERPINB1|SERPINB13
30414	1.076e-07	3.8735e-06	6	155	24	15442	peptidase inhibitor activity	SERPINE2|AGT|SERPINB2|SERPINB10|SERPINB1|SERPINB13
61134	2.4426e-07	7.0346e-06	6	178	24	15442	peptidase regulator activity	SERPINE2|AGT|SERPINB2|SERPINB10|SERPINB1|SERPINB13
70011	1.1081e-06	2.6595e-05	8	551	24	15442	peptidase activity, acting on L-amino acid peptides	ACE|REN|PRCP|ACE2|CMA1|CTSB|CTSG|PLAU
8233	1.4299e-06	2.9416e-05	8	570	24	15442	peptidase activity	ACE|REN|PRCP|ACE2|CMA1|CTSB|CTSG|PLAU
4857	3.3746e-06	6.0742e-05	6	279	24	15442	enzyme inhibitor activity	SERPINE2|AGT|SERPINB2|SERPINB10|SERPINB1|SERPINB13
4063	6.9385e-06	0.00011102	2	3	24	15442	aryldialkylphosphatase activity	PON1|PON2
4064	1.3864e-05	0.00019964	2	4	24	15442	arylesterase activity	PON1|PON2
4180	2.4757e-05	0.00032409	3	37	24	15442	carboxypeptidase activity	ACE|PRCP|ACE2
8236	0.00014819	0.0017512	4	177	24	15442	serine-type peptidase activity	PRCP|CMA1|CTSG|PLAU
17171	0.00015809	0.0017512	4	180	24	15442	serine hydrolase activity	PRCP|CMA1|CTSG|PLAU
4175	0.00023296	0.0022444	5	373	24	15442	endopeptidase activity	REN|CMA1|CTSB|CTSG|PLAU
16787	0.0002338	0.0022444	11	2240	24	15442	hydrolase activity	ACE|REN|PRCP|ACE2|PON1|PON2|CMA1|CTSB|DHX40|CTSG|PLAU
8238	0.00025992	0.0023392	3	81	24	15442	exopeptidase activity	ACE|PRCP|ACE2
4760	0.0015542	0.012382	1	1	24	15442	serine-pyruvate transaminase activity	AGT
31703	0.0015542	0.012382	1	1	24	15442	type 2 angiotensin receptor binding	AGT
30234	0.0016606	0.012382	6	860	24	15442	enzyme regulator activity	SERPINE2|AGT|SERPINB2|SERPINB10|SERPINB1|SERPINB13
4252	0.0017197	0.012382	3	155	24	15442	serine-type endopeptidase activity	CMA1|CTSG|PLAU
42803	0.0025229	0.0173	4	377	24	15442	protein homodimerization activity	S|AGT|PON1|USF2
10698	0.0031061	0.018637	1	2	24	15442	acetyltransferase activator activity	AGT
8241	0.0031061	0.018637	1	2	24	15442	peptidyl-dipeptidase activity	ACE
31711	0.0031061	0.018637	1	2	24	15442	bradykinin receptor binding	ACE
42802	0.0035625	0.02052	5	685	24	15442	identical protein binding	S|AGT|PON1|PON2|USF2
1618	0.0046557	0.023943	1	3	24	15442	viral receptor activity	ACE2
8453	0.0046557	0.023943	1	3	24	15442	alanine-glyoxylate transaminase activity	AGT
30984	0.0046557	0.023943	1	3	24	15442	kininogen binding	CTSB
32190	0.0062029	0.029774	1	4	24	15442	acrosin binding	ZP3
31404	0.0062029	0.029774	1	4	24	15442	chloride ion binding	ACE
4185	0.0077479	0.034866	1	5	24	15442	serine-type carboxypeptidase activity	PRCP
31702	0.0077479	0.034866	1	5	24	15442	type 1 angiotensin receptor binding	AGT
70008	0.0092906	0.040541	1	6	24	15442	serine-type exopeptidase activity	PRCP
4091	0.010245	0.043389	2	99	24	15442	carboxylesterase activity	PON1|PON2
31701	0.010831	0.044561	1	7	24	15442	angiotensin receptor binding	AGT
46983	0.011373	0.045491	4	578	24	15442	protein dimerization activity	S|AGT|PON1|USF2
43425	0.012369	0.048139	1	8	24	15442	bHLH transcription factor binding	USF2
8201	0.012748	0.048307	2	111	24	15442	heparin binding	SERPINE2|CTSG

## Sheet: CC
GO-ID	p-value	corr p-value	x	n	X	N	Description	Genes in test set
5615	2.2377e-10	1.4181e-08	12	747	25	16376	extracellular space	ACE|CLCA1|SERPINE2|REN|AGT|SERPINB2|ACE2|PON1|SERPINB1|CTSB|CTSG|PLAU
44421	3.298e-10	1.4181e-08	13	985	25	16376	extracellular region part	CLCA1|ZP3|ACE|SERPINE2|AGT|REN|PON1|ACE2|SERPINB2|SERPINB1|CTSB|PLAU|CTSG
5576	1.9511e-09	5.5932e-08	16	2027	25	16376	extracellular region	CLCA1|ZP3|ACE|SERPINE2|AGT|REN|S|PON1|ACE2|SERPINB2|PON2|SERPINB1|CMA1|CTSB|CTSG|PLAU
9986	9.7235e-06	0.00020906	6	340	25	16376	cell surface	ACE|SERPINE2|ACE2|CTSB|CTSG|PLAU
9897	0.0011513	0.019577	3	137	25	16376	external side of plasma membrane	ACE|SERPINE2|CTSB
5886	0.0013658	0.019577	13	3732	25	16376	plasma membrane	CLCA1|ZP3|ASIC3|TMEM5|ACE|SERPINE2|REN|S|ACE2|PON2|CTSB|PLAU|CTSG
30141	0.0027587	0.033892	3	186	25	16376	stored secretory granule	CLCA1|SERPINE2|CTSG
