# Supplementary material for: Network-Based Approach to Identify Potential Targets and Drugs that Promote Neuroprotection and Neurorepair in Acute Ischemic Stroke
Source: Sci Rep. 2017 Jan 5;7:40137. doi: 10.1038/srep40137 (PMC5215297; doi:10.1038/srep40137)
Supplement: Supplementary Dataset 5 [file srep40137-s5.zip › srep40137-s5/srep40137-s22.xls]

## Sheet: BP
GO-ID	p-value	corr p-value	x	n	X	N	Description	Genes in test set
15671	1.8645e-14	9.7514e-12	5	6	20	14303	oxygen transport	HBQ1|CYGB|HBA2|NGB|HBB
15669	1.4294e-12	3.7379e-10	5	11	20	14303	gas transport	HBQ1|CYGB|HBA2|NGB|HBB
6825	1.2942e-06	0.00022563	3	16	20	14303	copper ion transport	ATP7A|ATOX1|CP
6810	4.4701e-06	0.00054452	13	2577	20	14303	transport	ATOX1|HBA2|ATP7A|ASGR2|HBZ|HBQ1|CYGB|NGB|HBG2|CP|HBE1|HBB|HBD
51234	5.2057e-06	0.00054452	13	2611	20	14303	establishment of localization	ATOX1|HBA2|ATP7A|ASGR2|HBZ|HBQ1|CYGB|NGB|HBG2|CP|HBE1|HBB|HBD
51179	2.4144e-05	0.0021045	13	2984	20	14303	localization	ATOX1|HBA2|ATP7A|ASGR2|HBZ|HBQ1|CYGB|NGB|HBG2|CP|HBE1|HBB|HBD
48878	6.191e-05	0.0039917	6	529	20	14303	chemical homeostasis	ATP7A|ASGR2|ATOX1|HP|CP|PRDX3
6878	6.6483e-05	0.0039917	2	9	20	14303	cellular copper ion homeostasis	ATP7A|ATOX1
31647	6.8691e-05	0.0039917	3	58	20	14303	regulation of protein stability	ASGR2|AHSP|NGB
55070	8.3034e-05	0.0043427	2	10	20	14303	copper ion homeostasis	ATP7A|ATOX1
6800	9.6635e-05	0.0043975	3	65	20	14303	oxygen and reactive oxygen species metabolic process	ATP7A|PRDX3|SOD3
65008	0.00010609	0.0043975	9	1541	20	14303	regulation of biological quality	ATP7A|ASGR2|ATOX1|AHSP|HP|CP|NGB|PRDX3|HBB
6979	0.00010931	0.0043975	4	184	20	14303	response to oxidative stress	ATP7A|ATOX1|CYGB|PRDX3
6873	0.00012686	0.0046503	5	370	20	14303	cellular ion homeostasis	ATP7A|ATOX1|HP|CP|PRDX3
55082	0.00013682	0.0046503	5	376	20	14303	cellular chemical homeostasis	ATP7A|ATOX1|HP|CP|PRDX3
41	0.00014227	0.0046503	3	74	20	14303	transition metal ion transport	ATP7A|ATOX1|CP
50801	0.00019595	0.0060283	5	406	20	14303	ion homeostasis	ATP7A|ATOX1|HP|CP|PRDX3
30005	0.00023698	0.0068672	4	225	20	14303	cellular di-, tri-valent inorganic cation homeostasis	ATP7A|ATOX1|HP|CP
46688	0.00024948	0.0068672	2	17	20	14303	response to copper ion	ATP7A|SOD3
55066	0.00030318	0.0079281	4	240	20	14303	di-, tri-valent inorganic cation homeostasis	ATP7A|ATOX1|HP|CP
30003	0.00035952	0.0088265	4	251	20	14303	cellular cation homeostasis	ATP7A|ATOX1|HP|CP
19725	0.00037129	0.0088265	5	466	20	14303	cellular homeostasis	ATP7A|ATOX1|HP|CP|PRDX3
21575	0.00046177	0.0105	2	23	20	14303	hindbrain morphogenesis	ATP7A|HP
42592	0.00049609	0.010811	6	774	20	14303	homeostatic process	ATP7A|ASGR2|ATOX1|HP|CP|PRDX3
55080	0.00058126	0.011902	4	285	20	14303	cation homeostasis	ATP7A|ATOX1|HP|CP
6801	0.0005917	0.011902	2	26	20	14303	superoxide metabolic process	ATP7A|SOD3
6879	0.00078931	0.015289	2	30	20	14303	cellular iron ion homeostasis	HP|CP
55072	0.0011374	0.021245	2	36	20	14303	iron ion homeostasis	HP|CP
34614	0.0012671	0.021509	2	38	20	14303	cellular response to reactive oxygen species	ATP7A|PRDX3
50821	0.0013344	0.021509	2	39	20	14303	protein stabilization	AHSP|NGB
51542	0.0013983	0.021509	1	1	20	14303	elastin biosynthetic process	ATP7A
60003	0.0013983	0.021509	1	1	20	14303	copper ion export	ATP7A
48553	0.0013983	0.021509	1	1	20	14303	negative regulation of metalloenzyme activity	ATP7A
33342	0.0013983	0.021509	1	1	20	14303	negative regulation of collagen binding	NGB
34599	0.0025449	0.03322	2	54	20	14303	cellular response to oxidative stress	ATP7A|PRDX3
51541	0.0027948	0.03322	1	2	20	14303	elastin metabolic process	ATP7A
21859	0.0027948	0.03322	1	2	20	14303	pyramidal neuron differentiation	ATP7A
21860	0.0027948	0.03322	1	2	20	14303	pyramidal neuron development	ATP7A
2082	0.0027948	0.03322	1	2	20	14303	regulation of oxidative phosphorylation	ATP7A
15677	0.0027948	0.03322	1	2	20	14303	copper ion import	ATP7A
42414	0.0027948	0.03322	1	2	20	14303	epinephrine metabolic process	ATP7A
10273	0.0027948	0.03322	1	2	20	14303	detoxification of copper ion	ATP7A
33341	0.0027948	0.03322	1	2	20	14303	regulation of collagen binding	NGB
35434	0.0027948	0.03322	1	2	20	14303	copper ion transmembrane transport	ATP7A
30902	0.0029299	0.034051	2	58	20	14303	hindbrain development	ATP7A|HP
30336	0.0038895	0.041514	2	67	20	14303	negative regulation of cell migration	HP|NGB
30097	0.0039639	0.041514	3	233	20	14303	hemopoiesis	ATP7A|AHSP|PRDX3
51497	0.0041894	0.041514	1	3	20	14303	negative regulation of stress fiber assembly	HP
60014	0.0041894	0.041514	1	3	20	14303	granulosa cell differentiation	HTRA3
30185	0.0041894	0.041514	1	3	20	14303	nitric oxide transport	HBB
48554	0.0041894	0.041514	1	3	20	14303	positive regulation of metalloenzyme activity	ATP7A
48552	0.0041894	0.041514	1	3	20	14303	regulation of metalloenzyme activity	ATP7A
10035	0.004207	0.041514	3	238	20	14303	response to inorganic substance	ATP7A|PRDX3|SOD3
10608	0.0043571	0.041818	3	241	20	14303	posttranscriptional regulation of gene expression	ASGR2|AHSP|NGB
40013	0.0044776	0.041818	2	72	20	14303	negative regulation of locomotion	HP|NGB
51271	0.0044776	0.041818	2	72	20	14303	negative regulation of cellular component movement	HP|NGB
48534	0.0053268	0.04634	3	259	20	14303	hemopoietic or lymphoid organ development	ATP7A|AHSP|PRDX3
2294	0.0055821	0.04634	1	4	20	14303	CD4-positive, alpha-beta T cell differentiation involved in immune response	ATP7A
35307	0.0055821	0.04634	1	4	20	14303	positive regulation of protein amino acid dephosphorylation	HP
35306	0.0055821	0.04634	1	4	20	14303	positive regulation of dephosphorylation	HP
42428	0.0055821	0.04634	1	4	20	14303	serotonin metabolic process	ATP7A
48251	0.0055821	0.04634	1	4	20	14303	elastic fiber assembly	ATP7A
42093	0.0055821	0.04634	1	4	20	14303	T-helper cell differentiation	ATP7A
51174	0.0060904	0.049004	4	542	20	14303	regulation of phosphorus metabolic process	ATP7A|HP|NGB|PRDX3
19220	0.0060904	0.049004	4	542	20	14303	regulation of phosphate metabolic process	ATP7A|HP|NGB|PRDX3
2520	0.0062903	0.049399	3	275	20	14303	immune system development	ATP7A|AHSP|PRDX3
302	0.0063284	0.049399	2	86	20	14303	response to reactive oxygen species	ATP7A|PRDX3

## Sheet: MF
GO-ID	p-value	corr p-value	x	n	X	N	Description	Genes in test set
5344	2.5847e-24	3.2826e-22	9	13	22	15441	oxygen transporter activity	HBZ|HBQ1|CYGB|HBA2|HBG2|NGB|HBE1|HBB|HBD
19825	1.5768e-18	1.0013e-16	9	42	22	15441	oxygen binding	HBZ|HBQ1|CYGB|HBA2|HBG2|NGB|HBE1|HBB|HBD
20037	4.0582e-14	1.718e-12	9	122	22	15441	heme binding	HBZ|HBQ1|CYGB|HBA2|HBG2|NGB|HBE1|HBB|HBD
46906	7.281e-14	2.3117e-12	9	130	22	15441	tetrapyrrole binding	HBZ|HBQ1|CYGB|HBA2|HBG2|NGB|HBE1|HBB|HBD
30492	3.0895e-12	7.8474e-11	4	4	22	15441	hemoglobin binding	AHSP|HP|HBB|HPR
5506	4.8115e-12	1.0184e-10	9	206	22	15441	iron ion binding	HBZ|HBQ1|CYGB|HBA2|HBG2|NGB|HBE1|HBB|HBD
22892	2.5772e-07	4.6758e-06	10	956	22	15441	substrate-specific transporter activity	ATP7A|HBZ|HBQ1|CYGB|HBA2|HBG2|NGB|HBE1|HBB|HBD
5215	1.5432e-06	2.4499e-05	10	1160	22	15441	transporter activity	ATP7A|HBZ|HBQ1|CYGB|HBA2|HBG2|NGB|HBE1|HBB|HBD
32767	1.9378e-06	2.7345e-05	2	2	22	15441	copper-dependent protein binding	ATP7A|ATOX1
16531	5.8085e-06	7.3768e-05	2	3	22	15441	copper chaperone activity	ATP7A|ATOX1
16530	1.1607e-05	0.00013401	2	4	22	15441	metallochaperone activity	ATP7A|ATOX1
46914	1.5943e-05	0.00016873	12	2281	22	15441	transition metal ion binding	ATP7A|ATOX1|HBZ|HBQ1|CYGB|HBA2|CP|HBG2|NGB|HBE1|HBB|HBD
16209	3.9084e-05	0.00038183	3	47	22	15441	antioxidant activity	CYGB|PRDX3|SOD3
5507	5.9402e-05	0.00053886	3	54	22	15441	copper ion binding	ATP7A|ATOX1|CP
46872	0.0005566	0.0047126	13	3779	22	15441	metal ion binding	ATOX1|HBA2|SOD3|ATP7A|HBZ|HBQ1|CYGB|NGB|HBG2|CP|HBE1|HBB|HBD
43169	0.00061934	0.0047542	13	3818	22	15441	cation binding	ATOX1|HBA2|SOD3|ATP7A|HBZ|HBQ1|CYGB|NGB|HBG2|CP|HBE1|HBB|HBD
43167	0.00063638	0.0047542	13	3828	22	15441	ion binding	ATOX1|HBA2|SOD3|ATP7A|HBZ|HBQ1|CYGB|NGB|HBG2|CP|HBE1|HBB|HBD
16684	0.00087882	0.0058742	2	31	22	15441	oxidoreductase activity, acting on peroxide as acceptor	CYGB|PRDX3
4601	0.00087882	0.0058742	2	31	22	15441	peroxidase activity	CYGB|PRDX3
4252	0.001328	0.0082249	3	155	22	15441	serine-type endopeptidase activity	HP|HTRA3|HPR
16532	0.0014248	0.0082249	1	1	22	15441	superoxide dismutase copper chaperone activity	ATP7A
8785	0.0014248	0.0082249	1	1	22	15441	alkyl hydroperoxide reductase activity	PRDX3
8236	0.0019426	0.010727	3	177	22	15441	serine-type peptidase activity	HP|HTRA3|HPR
17171	0.002038	0.010784	3	180	22	15441	serine hydrolase activity	HP|HTRA3|HPR
16491	0.002391	0.012146	5	686	22	15441	oxidoreductase activity	CYB5R3|CYGB|CP|PRDX3|SOD3
4008	0.0028476	0.013394	1	2	22	15441	copper-exporting ATPase activity	ATP7A
43682	0.0028476	0.013394	1	2	22	15441	copper-transporting ATPase activity	ATP7A
4873	0.0042685	0.016941	1	3	22	15441	asialoglycoprotein receptor activity	ASGR2
4784	0.0042685	0.016941	1	3	22	15441	superoxide dismutase activity	SOD3
16721	0.0042685	0.016941	1	3	22	15441	oxidoreductase activity, acting on superoxide radicals as acceptor	SOD3
16724	0.0042685	0.016941	1	3	22	15441	oxidoreductase activity, oxidizing metal ions, oxygen as acceptor	CP
4322	0.0042685	0.016941	1	3	22	15441	ferroxidase activity	CP
16651	0.0061498	0.023667	2	83	22	15441	oxidoreductase activity, acting on NADH or NADPH	CYB5R3|PRDX3
5375	0.0085197	0.031823	1	6	22	15441	copper ion transmembrane transporter activity	ATP7A
4128	0.0099328	0.035041	1	7	22	15441	cytochrome-b5 reductase activity	CYB5R3
51920	0.0099328	0.035041	1	7	22	15441	peroxiredoxin activity	PRDX3
16653	0.011344	0.038938	1	8	22	15441	oxidoreductase activity, acting on NADH or NADPH, heme protein as acceptor	CYB5R3
16668	0.012753	0.040492	1	9	22	15441	oxidoreductase activity, acting on sulfur group of donors, NAD or NADP as acceptor	PRDX3
17166	0.012753	0.040492	1	9	22	15441	vinculin binding	HP
16722	0.012753	0.040492	1	9	22	15441	oxidoreductase activity, oxidizing metal ions	CP
43274	0.014161	0.043864	1	10	22	15441	phospholipase binding	HP
4175	0.015207	0.045984	3	372	22	15441	endopeptidase activity	HP|HTRA3|HPR

## Sheet: CC
GO-ID	p-value	corr p-value	x	n	X	N	Description	Genes in test set
5833	1.1189e-28	1.1412e-26	10	12	22	16375	hemoglobin complex	CYB5R3|AHSP|HBZ|HBQ1|HBA2|HBG2|NGB|HBE1|HBB|HBD
44445	9.6017e-16	4.8969e-14	10	141	22	16375	cytosolic part	CYB5R3|AHSP|HBZ|HBQ1|HBA2|HBG2|NGB|HBE1|HBB|HBD
5829	7.5914e-11	2.5811e-09	14	1316	22	16375	cytosol	CYB5R3|ATOX1|PDZD11|HP|HBA2|ATP7A|HBZ|AHSP|HBQ1|NGB|HBG2|HBE1|HBB|HBD
34366	6.1678e-05	0.0015728	2	9	22	16375	spherical high-density lipoprotein particle	HP|HPR
44444	8.268e-05	0.0016867	16	5148	22	16375	cytoplasmic part	CYB5R3|ATOX1|PDZD11|HP|HBA2|PRDX3|SOD3|ATP7A|HBZ|AHSP|HBQ1|NGB|HBG2|HBE1|HBB|HBD
43234	0.00020364	0.0034619	11	2602	22	16375	protein complex	CYB5R3|AHSP|HBZ|HBQ1|HBA2|HP|HBG2|NGB|HBE1|HBB|HBD
32991	0.00024392	0.0035543	12	3161	22	16375	macromolecular complex	CYB5R3|AHSP|HBZ|HBQ1|HBA2|HP|HBG2|NGB|HBE1|HBB|HPR|HBD
34364	0.00050733	0.0064685	2	25	22	16375	high-density lipoprotein particle	HP|HPR
5737	0.0007936	0.0089941	18	7648	22	16375	cytoplasm	CYB5R3|ATOX1|PDZD11|HP|HBA2|PRDX3|SOD3|AKAP14|ATP7A|HBZ|AHSP|HBQ1|CYGB|HBG2|NGB|HBE1|HBB|HBD
34358	0.00099806	0.0092548	2	35	22	16375	plasma lipoprotein particle	HP|HPR
32994	0.00099806	0.0092548	2	35	22	16375	protein-lipid complex	HP|HPR
5802	0.0022779	0.019362	2	53	22	16375	trans-Golgi network	ATP7A|SOD3
16323	0.0026033	0.020426	3	208	22	16375	basolateral plasma membrane	ATP7A|PDZD11|HP
