# Supplementary material for: Network-Based Approach to Identify Potential Targets and Drugs that Promote Neuroprotection and Neurorepair in Acute Ischemic Stroke
Source: Sci Rep. 2017 Jan 5;7:40137. doi: 10.1038/srep40137 (PMC5215297; doi:10.1038/srep40137)
Supplement: Supplementary Dataset 5 [file srep40137-s5.zip › srep40137-s5/srep40137-s23.xls]

## Sheet: BP
GO-ID	p-value	corr p-value	x	n	X	N	Description	Genes in test set

## Sheet: MF
GO-ID	p-value	corr p-value	x	n	X	N	Description	Genes in test set
4867	0.00036214	0.0032997	2	94	5	15445	serine-type endopeptidase inhibitor activity	SPINT2|PB
4866	0.00088297	0.0032997	2	147	5	15445	endopeptidase inhibitor activity	SPINT2|PB
61135	0.00089495	0.0032997	2	148	5	15445	endopeptidase regulator activity	SPINT2|PB
4252	0.00098102	0.0032997	2	155	5	15445	serine-type endopeptidase activity	KLK1|HGFAC
30414	0.00099363	0.0032997	2	156	5	15445	peptidase inhibitor activity	SPINT2|PB
8236	0.0012766	0.0032997	2	177	5	15445	serine-type peptidase activity	KLK1|HGFAC
61134	0.0013054	0.0032997	2	179	5	15445	peptidase regulator activity	SPINT2|PB
17171	0.0013199	0.0032997	2	180	5	15445	serine hydrolase activity	KLK1|HGFAC
30280	0.0025875	0.00575	1	8	5	15445	structural constituent of epidermis	KRT10
4857	0.0031587	0.0063174	2	280	5	15445	enzyme inhibitor activity	SPINT2|PB
4175	0.0055426	0.010077	2	373	5	15445	endopeptidase activity	KLK1|HGFAC
70011	0.011825	0.019421	2	551	5	15445	peptidase activity, acting on L-amino acid peptides	KLK1|HGFAC
8233	0.012624	0.019421	2	570	5	15445	peptidase activity	KLK1|HGFAC
30234	0.027731	0.039615	2	861	5	15445	enzyme regulator activity	SPINT2|PB

## Sheet: CC
GO-ID	p-value	corr p-value	x	n	X	N	Description	Genes in test set
