# Supplementary material for: Network-Based Approach to Identify Potential Targets and Drugs that Promote Neuroprotection and Neurorepair in Acute Ischemic Stroke
Source: Sci Rep. 2017 Jan 5;7:40137. doi: 10.1038/srep40137 (PMC5215297; doi:10.1038/srep40137)
Supplement: Supplementary Dataset 5 [file srep40137-s5.zip › srep40137-s5/srep40137-s24.xls]

## Sheet: BP
GO-ID	p-value	corr p-value	x	n	X	N	Description	Genes in test set
1558	1.4262e-05	0.0035514	4	212	11	14305	regulation of cell growth	IGFBP6|PAPPA2|IGFBP2|IGFBP5
43567	4.8675e-05	0.00606	2	14	11	14305	regulation of insulin-like growth factor receptor signaling pathway	IGFBP2|IGFBP5
40008	0.00011195	0.0092915	4	359	11	14305	regulation of growth	IGFBP6|PAPPA2|IGFBP2|IGFBP5
17148	0.00035281	0.021963	2	37	11	14305	negative regulation of translation	IGF2BP3|IGFBP5
32502	0.00057401	0.02483	8	3235	11	14305	developmental process	PAPPA|IGF2|PAPPA2|SIX5|IGF2BP3|IGFBP2|PCSK4|IGFBP5
7286	0.00061986	0.02483	2	49	11	14305	spermatid development	SIX5|PCSK4
48515	0.00069804	0.02483	2	52	11	14305	spermatid differentiation	SIX5|PCSK4
48240	0.0015374	0.046215	1	2	11	14305	sperm capacitation	PCSK4
7281	0.002075	0.046215	2	90	11	14305	germ cell development	SIX5|PCSK4
46628	0.0023053	0.046215	1	3	11	14305	positive regulation of insulin receptor signaling pathway	IGF2
48630	0.0023053	0.046215	1	3	11	14305	skeletal muscle tissue growth	IGFBP5
22414	0.0024105	0.046215	4	807	11	14305	reproductive process	PAPPA|SIX5|IGFBP2|PCSK4
3	0.0024437	0.046215	4	810	11	14305	reproduction	PAPPA|SIX5|IGFBP2|PCSK4
8285	0.0025984	0.046215	3	379	11	14305	negative regulation of cell proliferation	IGFBP6|SIX5|IGFBP5
42127	0.0028916	0.046804	4	848	11	14305	regulation of cell proliferation	IGFBP6|IGF2|SIX5|IGFBP5
70887	0.0030075	0.046804	3	399	11	14305	cellular response to chemical stimulus	PRG2|IGF2|IGFBP2

## Sheet: MF
GO-ID	p-value	corr p-value	x	n	X	N	Description	Genes in test set
5520	1.4699e-09	9.9955e-08	4	24	11	15442	insulin-like growth factor binding	IGFBP6|IGFALS|IGFBP2|IGFBP5
31994	5.372e-09	1.8265e-07	3	6	11	15442	insulin-like growth factor I binding	IGFBP6|IGFBP2|IGFBP5
19838	6.6701e-07	1.5119e-05	4	106	11	15442	growth factor binding	IGFBP6|IGFALS|IGFBP2|IGFBP5
31995	2.7658e-06	4.7019e-05	2	4	11	15442	insulin-like growth factor II binding	IGFBP6|IGFBP2
48027	0.0028466	0.038714	1	4	11	15442	mRNA 5'-UTR binding	IGF2BP3
30353	0.0042671	0.040855	1	6	11	15442	fibroblast growth factor receptor antagonist activity	PRG2
5152	0.0042671	0.040855	1	6	11	15442	interleukin-1 receptor antagonist activity	PRG2
70011	0.0060172	0.040855	3	551	11	15442	peptidase activity, acting on L-amino acid peptides	PAPPA|PAPPA2|PCSK4
8233	0.0066129	0.040855	3	570	11	15442	peptidase activity	PAPPA|PAPPA2|PCSK4
8237	0.0070852	0.040855	2	182	11	15442	metallopeptidase activity	PAPPA|PAPPA2
8195	0.0078104	0.040855	1	11	11	15442	phosphatidate phosphatase activity	PRG2
30547	0.0078104	0.040855	1	11	11	15442	receptor inhibitor activity	PRG2
48019	0.0078104	0.040855	1	11	11	15442	receptor antagonist activity	PRG2
5159	0.0099309	0.048236	1	14	11	15442	insulin-like growth factor receptor binding	IGF2

## Sheet: CC
GO-ID	p-value	corr p-value	x	n	X	N	Description	Genes in test set
5615	3.3511e-06	0.00015167	6	747	11	16376	extracellular space	IGFBP6|PRG2|IGFALS|IGF2|IGFBP2|IGFBP5
5576	6.3194e-06	0.00015167	8	2026	11	16376	extracellular region	PAPPA|IGFBP6|PRG2|IGFALS|IGF2|PAPPA2|IGFBP2|IGFBP5
44421	1.6587e-05	0.00026539	6	985	11	16376	extracellular region part	IGFBP6|PRG2|IGFALS|IGF2|IGFBP2|IGFBP5
16942	0.0020139	0.024167	1	3	11	16376	insulin-like growth factor binding protein complex	IGFBP5
2080	0.0033545	0.032203	1	5	11	16376	acrosomal membrane	PCSK4
