# Supplementary material for: Network-Based Approach to Identify Potential Targets and Drugs that Promote Neuroprotection and Neurorepair in Acute Ischemic Stroke
Source: Sci Rep. 2017 Jan 5;7:40137. doi: 10.1038/srep40137 (PMC5215297; doi:10.1038/srep40137)
Supplement: Supplementary Dataset 5 [file srep40137-s5.zip › srep40137-s5/srep40137-s25.xls]

## Sheet: BP
GO-ID	p-value	corr p-value	x	n	X	N	Description	Genes in test set
6869	1.3488e-13	1.2894e-10	12	139	55	14301	lipid transport	RBP4|APOB|APOA2|LPA|APOF|APOC3|APOA5|APOC1|APOH|APOC2|CETP|APOO
10876	3.6662e-13	1.7524e-10	12	151	55	14301	lipid localization	RBP4|APOB|APOA2|LPA|APOF|APOC3|APOA5|APOC1|APOH|APOC2|CETP|APOO
34368	1.3662e-12	2.6121e-10	7	22	55	14301	protein-lipid complex remodeling	APOB|APOA2|APOC3|APOA5|APOC1|APOC2|CETP
34369	1.3662e-12	2.6121e-10	7	22	55	14301	plasma lipoprotein particle remodeling	APOB|APOA2|APOC3|APOA5|APOC1|APOC2|CETP
34367	1.3662e-12	2.6121e-10	7	22	55	14301	macromolecular complex remodeling	APOB|APOA2|APOC3|APOA5|APOC1|APOC2|CETP
30212	8.6972e-11	1.3857e-08	5	9	55	14301	hyaluronan metabolic process	ITIH1|ITIH4|ITIH5|ITIH2|ITIH3
6641	2.0376e-10	2.7828e-08	7	42	55	14301	triglyceride metabolic process	APOB|APOA2|APOC3|APOA5|APOC1|APOH|CETP
6639	5.4636e-10	6.529e-08	7	48	55	14301	acylglycerol metabolic process	APOB|APOA2|APOC3|APOA5|APOC1|APOH|CETP
6638	6.3555e-10	6.751e-08	7	49	55	14301	neutral lipid metabolic process	APOB|APOA2|APOC3|APOA5|APOC1|APOH|CETP
6662	8.5155e-10	7.776e-08	7	51	55	14301	glycerol ether metabolic process	APOB|APOA2|APOC3|APOA5|APOC1|APOH|CETP
6629	9.4403e-10	7.776e-08	18	834	55	14301	lipid metabolic process	RBP4|ORMDL1|APOC1|APOC2|MTTP|AFP|APOA2|APOB|LPA|APOF|APOC4|APOC3|APOA5|APOH|LIPI|CETP|ORMDL2|SPP2
10901	9.7607e-10	7.776e-08	4	5	55	14301	regulation of very-low-density lipoprotein particle remodeling	APOA2|APOC3|APOA5|APOC2
18904	1.1271e-09	8.2885e-08	7	53	55	14301	organic ether metabolic process	APOB|APOA2|APOC3|APOA5|APOC1|APOH|CETP
70328	1.3619e-09	9.2996e-08	5	14	55	14301	triglyceride homeostasis	APOC4|APOC3|APOA5|APOC2|CETP
50994	2.0504e-09	1.3068e-07	6	32	55	14301	regulation of lipid catabolic process	APOA2|APOC3|APOA5|APOC1|APOC2|FABP1
55088	3.502e-09	2.0924e-07	7	62	55	14301	lipid homeostasis	APOB|APOA2|APOC4|APOC3|APOA5|APOC2|CETP
34381	5.7608e-09	3.2396e-07	5	18	55	14301	lipoprotein particle clearance	APOB|APOA2|APOC3|APOC1|APOC2
32372	6.7936e-09	3.2921e-07	4	7	55	14301	negative regulation of sterol transport	APOA2|APOC3|APOC1|APOC2
32375	6.7936e-09	3.2921e-07	4	7	55	14301	negative regulation of cholesterol transport	APOA2|APOC3|APOC1|APOC2
30301	7.2315e-09	3.2921e-07	6	39	55	14301	cholesterol transport	APOB|APOA2|APOC3|APOC1|APOC2|CETP
15918	7.2315e-09	3.2921e-07	6	39	55	14301	sterol transport	APOB|APOA2|APOC3|APOC1|APOC2|CETP
51004	1.0364e-08	4.5034e-07	5	20	55	14301	regulation of lipoprotein lipase activity	APOC3|APOA5|APOC1|APOH|APOC2
32374	2.2297e-08	8.3027e-07	5	23	55	14301	regulation of cholesterol transport	APOA2|APOC3|APOC1|APOC2|CETP
32371	2.2297e-08	8.3027e-07	5	23	55	14301	regulation of sterol transport	APOA2|APOC3|APOC1|APOC2|CETP
34370	2.4317e-08	8.3027e-07	4	9	55	14301	triglyceride-rich lipoprotein particle remodeling	APOA2|APOA5|APOC2|CETP
46461	2.4317e-08	8.3027e-07	4	9	55	14301	neutral lipid catabolic process	APOB|APOA2|APOC3|APOA5
44269	2.4317e-08	8.3027e-07	4	9	55	14301	glycerol ether catabolic process	APOB|APOA2|APOC3|APOA5
46464	2.4317e-08	8.3027e-07	4	9	55	14301	acylglycerol catabolic process	APOB|APOA2|APOC3|APOA5
33700	4.0413e-08	1.3323e-06	4	10	55	14301	phospholipid efflux	APOA2|APOC3|APOC1|APOC2
9611	9.295e-08	2.7439e-06	13	540	55	14301	response to wounding	AHSG|ORM1|APOA2|FGG|FGB|APOA5|APOH|ITIH4|SERPINC1|HRG|SERPIND1|PTX3|ORM2
65005	9.4718e-08	2.7439e-06	4	12	55	14301	protein-lipid complex assembly	APOB|APOA2|APOC3|APOC1
34377	9.4718e-08	2.7439e-06	4	12	55	14301	plasma lipoprotein particle assembly	APOB|APOA2|APOC3|APOC1
46503	9.4718e-08	2.7439e-06	4	12	55	14301	glycerolipid catabolic process	APOB|APOA2|APOC3|APOA5
15914	1.5274e-07	4.2948e-06	5	33	55	14301	phospholipid transport	APOA2|APOC3|APOC1|APOC2|CETP
34375	1.9045e-07	5.202e-06	4	14	55	14301	high-density lipoprotein particle remodeling	APOA2|APOC3|APOC1|CETP
10916	2.1473e-07	5.5482e-06	3	4	55	14301	negative regulation of very-low-density lipoprotein particle clearance	APOC3|APOC1|APOC2
10915	2.1473e-07	5.5482e-06	3	4	55	14301	regulation of very-low-density lipoprotein particle clearance	APOC3|APOC1|APOC2
32369	2.5896e-07	6.5149e-06	4	15	55	14301	negative regulation of lipid transport	APOA2|APOC3|APOC1|APOC2
30100	3.1426e-07	7.7033e-06	6	72	55	14301	regulation of endocytosis	APOC3|APOA5|APOC1|APOC2|PTX3|AHSG
50996	3.443e-07	8.2287e-06	4	16	55	14301	positive regulation of lipid catabolic process	APOA2|APOA5|APOC2|FABP1
32368	3.6411e-07	8.49e-06	5	39	55	14301	regulation of lipid transport	APOA2|APOC3|APOC1|APOC2|CETP
32879	4.2354e-07	9.6406e-06	14	727	55	14301	regulation of localization	RBP4|APOC1|APOC2|AHSG|APOA2|APOB|APOC4|APOA5|APOC3|APOH|CETP|HRG|PTX3|ARL6IP5
43691	4.4895e-07	9.9814e-06	4	17	55	14301	reverse cholesterol transport	APOA2|APOC3|APOC2|CETP
34382	5.3537e-07	1.1632e-05	3	5	55	14301	chylomicron remnant clearance	APOC3|APOC1|APOC2
55092	6.7686e-07	1.4067e-05	5	44	55	14301	sterol homeostasis	APOB|APOA2|APOC3|APOC2|CETP
42632	6.7686e-07	1.4067e-05	5	44	55	14301	cholesterol homeostasis	APOB|APOA2|APOC3|APOC2|CETP
19216	7.1861e-07	1.4479e-05	7	133	55	14301	regulation of lipid metabolic process	APOB|APOA2|APOC3|APOA5|APOC1|APOC2|FABP1
42304	7.2699e-07	1.4479e-05	4	19	55	14301	regulation of fatty acid biosynthetic process	APOC3|APOA5|APOC1|APOC2
10985	1.0678e-06	2.0016e-05	3	6	55	14301	negative regulation of lipoprotein particle clearance	APOC3|APOC1|APOC2
48261	1.0678e-06	2.0016e-05	3	6	55	14301	negative regulation of receptor-mediated endocytosis	APOC3|APOC1|APOC2
34379	1.0678e-06	2.0016e-05	3	6	55	14301	very-low-density lipoprotein particle assembly	APOB|APOC3|APOC1
33344	1.1162e-06	2.0133e-05	4	21	55	14301	cholesterol efflux	APOA2|APOC3|APOC1|APOC2
48259	1.1162e-06	2.0133e-05	4	21	55	14301	regulation of receptor-mediated endocytosis	APOC3|APOA5|APOC1|APOC2
60191	1.1877e-06	2.1027e-05	6	90	55	14301	regulation of lipase activity	APOA2|APOC3|APOA5|APOC1|APOH|APOC2
8203	1.2678e-06	2.2037e-05	6	91	55	14301	cholesterol metabolic process	APOB|APOA2|APOF|APOC3|APOC1|CETP
45834	1.4345e-06	2.4489e-05	5	51	55	14301	positive regulation of lipid metabolic process	APOA2|APOA5|APOC1|APOC2|FABP1
10896	1.8636e-06	3.0717e-05	3	7	55	14301	regulation of triglyceride catabolic process	APOC3|APOA5|APOC2
60192	1.8636e-06	3.0717e-05	3	7	55	14301	negative regulation of lipase activity	APOA2|APOC3|APOC1
16125	2.2081e-06	3.5779e-05	6	100	55	14301	sterol metabolic process	APOB|APOA2|APOF|APOC3|APOC1|CETP
46890	2.2989e-06	3.6628e-05	5	56	55	14301	regulation of lipid biosynthetic process	APOB|APOC3|APOA5|APOC1|APOC2
30203	2.5126e-06	3.9215e-05	5	57	55	14301	glycosaminoglycan metabolic process	ITIH1|ITIH4|ITIH5|ITIH2|ITIH3
43933	2.598e-06	3.9215e-05	13	724	55	14301	macromolecular complex subunit organization	RBP4|APOC1|APOC2|APOA2|APOB|FGG|FGB|APOA5|APOC3|CETP|HRG|SLC1A1|SPP2
50817	2.6253e-06	3.9215e-05	6	103	55	14301	coagulation	FGG|FGB|SERPINC1|APOH|HRG|SERPIND1
7596	2.6253e-06	3.9215e-05	6	103	55	14301	blood coagulation	FGG|FGB|SERPINC1|APOH|HRG|SERPIND1
10984	2.9736e-06	4.199e-05	3	8	55	14301	regulation of lipoprotein particle clearance	APOC3|APOC1|APOC2
51006	2.9736e-06	4.199e-05	3	8	55	14301	positive regulation of lipoprotein lipase activity	APOA5|APOH|APOC2
19433	2.9736e-06	4.199e-05	3	8	55	14301	triglyceride catabolic process	APOB|APOC3|APOA5
19217	2.9867e-06	4.199e-05	5	59	55	14301	regulation of fatty acid metabolic process	APOC3|APOA5|APOC1|APOC2|FABP1
46486	3.1775e-06	4.4024e-05	7	166	55	14301	glycerolipid metabolic process	APOB|APOA2|APOC3|APOA5|APOC1|APOH|CETP
51049	3.251e-06	4.44e-05	11	513	55	14301	regulation of transport	RBP4|APOA2|APOC3|APOA5|APOC1|APOC2|HRG|CETP|PTX3|ARL6IP5|AHSG
7599	3.653e-06	4.9187e-05	6	109	55	14301	hemostasis	FGG|FGB|SERPINC1|APOH|HRG|SERPIND1
34374	4.4482e-06	5.9063e-05	3	9	55	14301	low-density lipoprotein particle remodeling	APOB|APOA2|CETP
6022	5.6288e-06	7.3714e-05	5	67	55	14301	aminoglycan metabolic process	ITIH1|ITIH4|ITIH5|ITIH2|ITIH3
44255	6.3309e-06	8.078e-05	11	550	55	14301	cellular lipid metabolic process	RBP4|APOB|APOA2|ORMDL1|APOC3|APOA5|APOC1|APOH|ORMDL2|CETP|SPP2
51918	6.3373e-06	8.078e-05	3	10	55	14301	negative regulation of fibrinolysis	APOH|HRG|CPB2
60627	6.6927e-06	8.4187e-05	6	121	55	14301	regulation of vesicle-mediated transport	APOC3|APOA5|APOC1|APOC2|PTX3|AHSG
65008	1.0046e-05	0.0001243	18	1541	55	14301	regulation of biological quality	RBP4|FOXA3|APOC2|AFP|APOA2|APOB|FGG|HPX|FGB|ALB|APOC4|APOA5|APOC3|SERPINC1|APOH|HRG|CETP|SERPIND1
42060	1.0141e-05	0.0001243	7	198	55	14301	wound healing	FGG|FGB|APOA5|SERPINC1|APOH|HRG|SERPIND1
31100	1.0525e-05	0.00012737	4	36	55	14301	organ regeneration	AFP|APOA2|APOA5|APOH
6953	1.3114e-05	0.00015671	4	38	55	14301	acute-phase response	ORM1|ITIH4|ORM2|AHSG
8202	1.3975e-05	0.00015959	7	208	55	14301	steroid metabolic process	AFP|APOB|APOA2|APOF|APOC3|APOC1|CETP
10565	1.4336e-05	0.00015959	5	81	55	14301	regulation of cellular ketone metabolic process	APOC3|APOA5|APOC1|APOC2|FABP1
42157	1.4336e-05	0.00015959	5	81	55	14301	lipoprotein metabolic process	APOB|APOA2|APOC3|APOA5|APOC1
10902	1.4523e-05	0.00015959	2	2	55	14301	positive regulation of very-low-density lipoprotein particle remodeling	APOA5|APOC2
60696	1.4523e-05	0.00015959	2	2	55	14301	regulation of phospholipid catabolic process	APOC1|APOC2
60621	1.4523e-05	0.00015959	2	2	55	14301	negative regulation of cholesterol import	APOA2|APOC3
60620	1.4523e-05	0.00015959	2	2	55	14301	regulation of cholesterol import	APOA2|APOC3
90207	1.4981e-05	0.00016092	3	13	55	14301	regulation of triglyceride metabolic process	APOC3|APOA5|APOC2
51917	1.4981e-05	0.00016092	3	13	55	14301	regulation of fibrinolysis	APOH|HRG|CPB2
45833	1.6144e-05	0.00017149	4	40	55	14301	negative regulation of lipid metabolic process	APOA2|APOC3|APOC1|APOC2
30194	1.9015e-05	0.00019976	3	14	55	14301	positive regulation of blood coagulation	APOH|HRG|CPB2
50878	1.9613e-05	0.00020381	6	146	55	14301	regulation of body fluid levels	FGG|FGB|SERPINC1|APOH|HRG|SERPIND1
2526	2.269e-05	0.00023325	5	89	55	14301	acute inflammatory response	ORM1|APOA2|ITIH4|ORM2|AHSG
9308	2.3227e-05	0.00023622	9	409	55	14301	amine metabolic process	APOA2|PEPD|ITIH1|ITIH4|ITIH5|ITIH2|CETP|ITIH3|SPP2
50995	2.3703e-05	0.00023853	3	15	55	14301	negative regulation of lipid catabolic process	APOA2|APOC3|APOC1
48878	2.875e-05	0.00028631	10	529	55	14301	chemical homeostasis	RBP4|APOB|APOA2|HPX|FOXA3|APOC4|APOC3|APOA5|APOC2|CETP
6810	3.3171e-05	0.00032692	23	2577	55	14301	transport	GC|RBP4|SLC36A1|APOC1|APOC2|AHSG|ASGR1|AFP|APOA2|APOB|LPA|HPX|ALB|APOF|APOC3|APOA5|APOH|STRA6|CETP|PTX3|ARL6IP5|SLC1A1|APOO
51051	3.408e-05	0.00033245	6	161	55	14301	negative regulation of transport	APOA2|APOC3|APOC1|APOC2|HRG|ARL6IP5
45806	3.5232e-05	0.00033682	3	17	55	14301	negative regulation of endocytosis	APOC3|APOC1|APOC2
50820	3.5232e-05	0.00033682	3	17	55	14301	positive regulation of coagulation	APOH|HRG|CPB2
6066	3.6341e-05	0.00034398	9	433	55	14301	alcohol metabolic process	RBP4|APOB|APOA2|APOF|APOC3|APOC1|CETP|FUCA2|SPP2
51234	4.1166e-05	0.00038583	23	2611	55	14301	establishment of localization	GC|RBP4|SLC36A1|APOC1|APOC2|AHSG|ASGR1|AFP|APOA2|APOB|LPA|HPX|ALB|APOF|APOC3|APOA5|APOH|STRA6|CETP|PTX3|ARL6IP5|SLC1A1|APOO
10903	4.3461e-05	0.00039951	2	3	55	14301	negative regulation of very-low-density lipoprotein particle remodeling	APOA2|APOC3
34763	4.3461e-05	0.00039951	2	3	55	14301	negative regulation of transmembrane transport	APOA2|APOC3
51241	5.2641e-05	0.00047928	6	174	55	14301	negative regulation of multicellular organismal process	RBP4|APOC3|APOC1|APOH|APOC2|AHSG
16042	6.556e-05	0.00059128	6	181	55	14301	lipid catabolic process	APOB|APOA2|APOC3|APOA5|APOC2|LIPI
5976	7.4617e-05	0.00066667	5	114	55	14301	polysaccharide metabolic process	ITIH1|ITIH4|ITIH5|ITIH2|ITIH3
45923	9.0271e-05	0.00079906	3	23	55	14301	positive regulation of fatty acid metabolic process	APOA5|APOC2|FABP1
51005	0.00014416	0.0012643	2	5	55	14301	negative regulation of lipoprotein lipase activity	APOC3|APOC1
9896	0.0001487	0.0012924	4	70	55	14301	positive regulation of catabolic process	APOA2|APOA5|APOC2|FABP1
48583	0.00015706	0.0013527	9	524	55	14301	regulation of response to stimulus	AMBP|RBP4|APOA2|HPX|SERPINC1|APOH|HRG|CPB2|AHSG
80134	0.00020831	0.0017777	7	319	55	14301	regulation of response to stress	AMBP|HPX|SERPINC1|APOH|HRG|CPB2|AHSG
6642	0.0002157	0.0017777	2	6	55	14301	triglyceride mobilization	APOB|APOC3
10898	0.0002157	0.0017777	2	6	55	14301	positive regulation of triglyceride catabolic process	APOA5|APOC2
10656	0.0002157	0.0017777	2	6	55	14301	negative regulation of muscle cell apoptosis	APOH|HRG
34384	0.0002157	0.0017777	2	6	55	14301	high-density lipoprotein particle clearance	APOA2|APOC2
65003	0.00022116	0.0018071	10	676	55	14301	macromolecular complex assembly	RBP4|FGG|APOB|APOA2|FGB|APOC3|APOC1|HRG|SLC1A1|SPP2
6950	0.00023357	0.0018923	17	1772	55	14301	response to stress	LPO|FOXA3|AHSG|ORM1|APOA2|FGG|FGB|ALB|APOA5|APOH|ITIH4|SERPINC1|HRG|SERPIND1|PTX3|CPB2|ORM2
31099	0.00023752	0.0019081	4	79	55	14301	regeneration	AFP|APOA2|APOA5|APOH
44242	0.00028721	0.0022881	4	83	55	14301	cellular lipid catabolic process	APOB|APOA2|APOC3|APOA5
10873	0.00030123	0.0023413	2	7	55	14301	positive regulation of cholesterol esterification	APOA2|APOC1
45717	0.00030123	0.0023413	2	7	55	14301	negative regulation of fatty acid biosynthetic process	APOC3|APOC1
34372	0.00030123	0.0023413	2	7	55	14301	very-low-density lipoprotein particle remodeling	APOC2|CETP
51179	0.00034205	0.0026371	23	2984	55	14301	localization	GC|RBP4|SLC36A1|APOC1|APOC2|AHSG|ASGR1|AFP|APOA2|APOB|LPA|HPX|ALB|APOF|APOC3|APOA5|APOH|STRA6|CETP|PTX3|ARL6IP5|SLC1A1|APOO
10872	0.00040065	0.0030642	2	8	55	14301	regulation of cholesterol esterification	APOA2|APOC1
45807	0.00041279	0.003132	3	38	55	14301	positive regulation of endocytosis	APOA5|PTX3|AHSG
30193	0.00044598	0.0033571	3	39	55	14301	regulation of blood coagulation	APOH|HRG|CPB2
2700	0.00048083	0.0035912	3	40	55	14301	regulation of production of molecular mediator of immune response	RBP4|APOA2|HPX
42953	0.00051386	0.0038081	2	9	55	14301	lipoprotein transport	APOB|APOC2
51336	0.00055324	0.0040684	7	375	55	14301	regulation of hydrolase activity	APOA2|APOC3|APOA5|APOC1|APOH|APOC2|FABP1
61041	0.00059572	0.0043145	3	43	55	14301	regulation of wound healing	APOH|HRG|CPB2
50818	0.00059572	0.0043145	3	43	55	14301	regulation of coagulation	APOH|HRG|CPB2
19218	0.00063758	0.0045712	3	44	55	14301	regulation of steroid metabolic process	APOB|APOA2|APOC1
10660	0.00064073	0.0045712	2	10	55	14301	regulation of muscle cell apoptosis	APOH|HRG
42592	0.00064749	0.0045852	10	774	55	14301	homeostatic process	RBP4|APOB|APOA2|HPX|FOXA3|APOC4|APOC3|APOA5|APOC2|CETP
9894	0.00070504	0.004956	6	281	55	14301	regulation of catabolic process	APOA2|APOC3|APOA5|APOC1|APOC2|FABP1
9895	0.00077427	0.0053728	3	47	55	14301	negative regulation of catabolic process	APOA2|APOC3|APOC1
45723	0.00078119	0.0053728	2	11	55	14301	positive regulation of fatty acid biosynthetic process	APOA5|APOC2
90208	0.00078119	0.0053728	2	11	55	14301	positive regulation of triglyceride metabolic process	APOA5|APOC2
32101	0.00081654	0.0055758	5	191	55	14301	regulation of response to external stimulus	SERPINC1|APOH|HRG|CPB2|AHSG
33036	0.00087289	0.0059183	12	1111	55	14301	macromolecule localization	RBP4|APOB|APOA2|LPA|APOF|APOC3|APOA5|APOC1|APOH|APOC2|CETP|APOO
46519	0.001041	0.0070088	3	52	55	14301	sphingoid metabolic process	ORMDL1|ORMDL2|SPP2
10884	0.0011024	0.007121	2	13	55	14301	positive regulation of lipid storage	APOB|APOC4
45922	0.0011024	0.007121	2	13	55	14301	negative regulation of fatty acid metabolic process	APOC3|APOC1
55021	0.0011024	0.007121	2	13	55	14301	regulation of cardiac muscle tissue growth	RBP4|HRG
55024	0.0011024	0.007121	2	13	55	14301	regulation of cardiac muscle tissue development	RBP4|HRG
60043	0.0011024	0.007121	2	13	55	14301	regulation of cardiac muscle cell proliferation	RBP4|HRG
15813	0.0011024	0.007121	2	13	55	14301	L-glutamate transport	ARL6IP5|SLC1A1
31331	0.0011621	0.0074562	3	54	55	14301	positive regulation of cellular catabolic process	APOA5|APOC2|FABP1
6954	0.0012736	0.0080693	6	315	55	14301	inflammatory response	ORM1|APOA2|ITIH4|PTX3|ORM2|AHSG
60420	0.001283	0.0080693	2	14	55	14301	regulation of heart growth	RBP4|HRG
15800	0.001283	0.0080693	2	14	55	14301	acidic amino acid transport	ARL6IP5|SLC1A1
51346	0.00143	0.0089354	3	58	55	14301	negative regulation of hydrolase activity	APOA2|APOC3|APOC1
45940	0.0016835	0.010384	2	16	55	14301	positive regulation of steroid metabolic process	APOA2|APOC1
50766	0.0016835	0.010384	2	16	55	14301	positive regulation of phagocytosis	PTX3|AHSG
51055	0.0021359	0.013089	2	18	55	14301	negative regulation of lipid biosynthetic process	APOC3|APOC1
22607	0.0022614	0.01377	10	913	55	14301	cellular component assembly	RBP4|FGG|APOB|APOA2|FGB|APOC3|APOC1|HRG|SLC1A1|SPP2
31329	0.0023675	0.014325	5	243	55	14301	regulation of cellular catabolic process	APOC3|APOA5|APOC1|APOC2|FABP1
50764	0.0026394	0.01587	2	20	55	14301	regulation of phagocytosis	PTX3|AHSG
9887	0.00278	0.01661	8	635	55	14301	organ morphogenesis	AFP|RBP4|APOA2|APOA5|APOH|DSCAML1|FABP1|PTX3
60193	0.0028769	0.017083	3	74	55	14301	positive regulation of lipase activity	APOA5|APOH|APOC2
46470	0.0029101	0.017173	2	21	55	14301	phosphatidylcholine metabolic process	APOA2|CETP
9991	0.0033831	0.019557	5	264	55	14301	response to extracellular stimulus	ASGR1|RBP4|ALB|FOXA3|SERPINC1
6665	0.0034624	0.019557	3	79	55	14301	sphingolipid metabolic process	ORMDL1|ORMDL2|SPP2
51180	0.0034887	0.019557	2	23	55	14301	vitamin transport	GC|RBP4
46889	0.0034887	0.019557	2	23	55	14301	positive regulation of lipid biosynthetic process	APOA5|APOC2
5975	0.0036884	0.019557	7	522	55	14301	carbohydrate metabolic process	RBP4|ITIH1|ITIH4|ITIH5|ITIH2|ITIH3|FUCA2
2637	0.0037965	0.019557	2	24	55	14301	regulation of immunoglobulin production	RBP4|HPX
10987	0.0038459	0.019557	1	1	55	14301	negative regulation of high-density lipoprotein particle clearance	APOC3
10900	0.0038459	0.019557	1	1	55	14301	negative regulation of phosphatidylcholine catabolic process	APOC1
10899	0.0038459	0.019557	1	1	55	14301	regulation of phosphatidylcholine catabolic process	APOC1
10897	0.0038459	0.019557	1	1	55	14301	negative regulation of triglyceride catabolic process	APOC3
60695	0.0038459	0.019557	1	1	55	14301	negative regulation of cholesterol transporter activity	APOA2
60697	0.0038459	0.019557	1	1	55	14301	positive regulation of phospholipid catabolic process	APOC2
90209	0.0038459	0.019557	1	1	55	14301	negative regulation of triglyceride metabolic process	APOC3
60330	0.0038459	0.019557	1	1	55	14301	regulation of response to interferon-gamma	HPX
60335	0.0038459	0.019557	1	1	55	14301	positive regulation of interferon-gamma-mediated signaling pathway	HPX
34196	0.0038459	0.019557	1	1	55	14301	acylglycerol transport	APOH
60332	0.0038459	0.019557	1	1	55	14301	positive regulation of response to interferon-gamma	HPX
34197	0.0038459	0.019557	1	1	55	14301	triglyceride transport	APOH
46864	0.0038459	0.019557	1	1	55	14301	isoprenoid transport	RBP4
46865	0.0038459	0.019557	1	1	55	14301	terpenoid transport	RBP4
7284	0.0038459	0.019557	1	1	55	14301	spermatogonial cell division	RBP4
15886	0.0038459	0.019557	1	1	55	14301	heme transport	HPX
34633	0.0038459	0.019557	1	1	55	14301	retinol transport	RBP4
48134	0.0038459	0.019557	1	1	55	14301	germ-line cyst formation	RBP4
48136	0.0038459	0.019557	1	1	55	14301	male germ-line cyst formation	RBP4
46340	0.0038459	0.019557	1	1	55	14301	diacylglycerol catabolic process	APOA2
6865	0.0042549	0.021522	3	85	55	14301	amino acid transport	SLC36A1|ARL6IP5|SLC1A1
51128	0.0043515	0.021895	7	538	55	14301	regulation of cellular component organization	APOA2|APOC3|APOA5|APOC1|APOC2|PTX3|AHSG
6643	0.0043968	0.022007	3	86	55	14301	membrane lipid metabolic process	ORMDL1|ORMDL2|SPP2
10743	0.0044486	0.02215	2	26	55	14301	regulation of macrophage derived foam cell differentiation	APOB|CETP
51129	0.004733	0.023444	4	177	55	14301	negative regulation of cellular component organization	APOA2|APOC3|APOC1|APOC2
10883	0.0047927	0.023497	2	27	55	14301	regulation of lipid storage	APOB|APOC4
31330	0.0047927	0.023497	2	27	55	14301	negative regulation of cellular catabolic process	APOC3|APOC1
44281	0.0051061	0.024905	12	1370	55	14301	small molecule metabolic process	RBP4|APOB|APOA2|PEPD|APOF|APOC3|APOA5|APOC1|APOH|CETP|FUCA2|SPP2
42168	0.0051487	0.024986	2	28	55	14301	heme metabolic process	AMBP|HPX
44085	0.0055574	0.026762	10	1035	55	14301	cellular component biogenesis	RBP4|FGG|APOB|APOA2|FGB|APOC3|APOC1|HRG|SLC1A1|SPP2
2682	0.0055708	0.026762	6	424	55	14301	regulation of immune system process	AMBP|ORM1|RBP4|APOA2|HPX|ORM2
16043	0.0058242	0.02784	18	2563	55	14301	cellular component organization	RBP4|FOXA3|APOC1|DSCAML1|APOC2|AHSG|ASGR1|APOA2|APOB|FGG|FGB|APOC3|APOA5|HRG|CETP|PTX3|SLC1A1|SPP2
30168	0.0058961	0.028043	2	30	55	14301	platelet activation	FGG|FGB
31668	0.0059751	0.028278	3	96	55	14301	cellular response to extracellular stimulus	ASGR1|ALB|FOXA3
71496	0.0061492	0.028959	3	97	55	14301	cellular response to external stimulus	ASGR1|ALB|FOXA3
46620	0.0062872	0.029464	2	31	55	14301	regulation of organ growth	RBP4|HRG
51239	0.0068186	0.031636	10	1066	55	14301	regulation of multicellular organismal process	RBP4|APOA2|FOXA3|APOC3|APOC1|APOH|APOC2|HRG|CPB2|AHSG
51345	0.0070107	0.031636	4	198	55	14301	positive regulation of hydrolase activity	APOA5|APOH|APOC2|FABP1
42439	0.0075296	0.031636	2	34	55	14301	ethanolamine and derivative metabolic process	APOA2|CETP
2697	0.0076514	0.031636	3	105	55	14301	regulation of immune effector process	RBP4|APOA2|HPX
44004	0.0076772	0.031636	1	2	55	14301	disruption by symbiont of host cells	ALB
10982	0.0076772	0.031636	1	2	55	14301	regulation of high-density lipoprotein particle clearance	APOC3
33239	0.0076772	0.031636	1	2	55	14301	negative regulation of cellular amine metabolic process	APOC1
19836	0.0076772	0.031636	1	2	55	14301	hemolysis by symbiont of host erythrocytes	ALB
52331	0.0076772	0.031636	1	2	55	14301	hemolysis of cells in other organism involved in symbiotic interaction	ALB
52332	0.0076772	0.031636	1	2	55	14301	modification by organism of cell membrane in other organism involved in symbiotic interaction	ALB
70366	0.0076772	0.031636	1	2	55	14301	regulation of hepatocyte differentiation	FOXA3
70368	0.0076772	0.031636	1	2	55	14301	positive regulation of hepatocyte differentiation	FOXA3
60694	0.0076772	0.031636	1	2	55	14301	regulation of cholesterol transporter activity	APOA2
55090	0.0076772	0.031636	1	2	55	14301	acylglycerol homeostasis	APOA5
48807	0.0076772	0.031636	1	2	55	14301	female genitalia morphogenesis	RBP4
7597	0.0076772	0.031636	1	2	55	14301	blood coagulation, intrinsic pathway	APOH
51659	0.0076772	0.031636	1	2	55	14301	maintenance of mitochondrion location	ALB
60059	0.0076772	0.031636	1	2	55	14301	embryonic retina morphogenesis in camera-type eye	RBP4
52025	0.0076772	0.031636	1	2	55	14301	modification by symbiont of host cell membrane	ALB
52043	0.0076772	0.031636	1	2	55	14301	modification by symbiont of host cellular component	ALB
52111	0.0076772	0.031636	1	2	55	14301	modification by symbiont of host structure	ALB
52188	0.0076772	0.031636	1	2	55	14301	modification of cellular component in other organism involved in symbiotic interaction	ALB
52185	0.0076772	0.031636	1	2	55	14301	modification of structure of other organism involved in symbiotic interaction	ALB
44179	0.0076772	0.031636	1	2	55	14301	hemolysis of cells in other organism	ALB
1907	0.0076772	0.031636	1	2	55	14301	killing by symbiont of host cells	ALB
1897	0.0076772	0.031636	1	2	55	14301	cytolysis by symbiont of host cells	ALB
51715	0.0076772	0.031636	1	2	55	14301	cytolysis of cells of another organism	ALB
51801	0.0076772	0.031636	1	2	55	14301	cytolysis of cells in other organism involved in symbiotic interaction	ALB
48519	0.007723	0.031687	15	2019	55	14301	negative regulation of biological process	RBP4|FOXA3|APOC1|APOC2|AHSG|AMBP|APOA2|ALB|APOC3|APOH|SERPINC1|CETP|HRG|CPB2|ARL6IP5
42221	0.0086527	0.03535	12	1465	55	14301	response to chemical stimulus	AFP|RBP4|LPO|FGG|APOB|APOA2|FGB|APOA5|SERPINC1|APOC2|SERPIND1|CPB2
33013	0.0088733	0.035784	2	37	55	14301	tetrapyrrole metabolic process	AMBP|HPX
6778	0.0088733	0.035784	2	37	55	14301	porphyrin metabolic process	AMBP|HPX
22600	0.0088733	0.035784	2	37	55	14301	digestive system process	RBP4|FABP1
15837	0.0089086	0.035784	3	111	55	14301	amine transport	SLC36A1|ARL6IP5|SLC1A1
34762	0.0098243	0.039297	2	39	55	14301	regulation of transmembrane transport	APOA2|APOC3
15711	0.010316	0.041092	2	40	55	14301	organic anion transport	ARL6IP5|SLC1A1
51130	0.01039	0.041214	4	222	55	14301	positive regulation of cellular component organization	APOA5|APOC2|PTX3|AHSG
10989	0.011494	0.042756	1	3	55	14301	negative regulation of low-density lipoprotein particle clearance	APOC3
10988	0.011494	0.042756	1	3	55	14301	regulation of low-density lipoprotein particle clearance	APOC3
45945	0.011494	0.042756	1	3	55	14301	positive regulation of transcription from RNA polymerase III promoter	FOXA3
60760	0.011494	0.042756	1	3	55	14301	positive regulation of response to cytokine stimulus	HPX
10667	0.011494	0.042756	1	3	55	14301	negative regulation of cardiac muscle cell apoptosis	HRG
10665	0.011494	0.042756	1	3	55	14301	regulation of cardiac muscle cell apoptosis	HRG
10664	0.011494	0.042756	1	3	55	14301	negative regulation of striated muscle cell apoptosis	HRG
10662	0.011494	0.042756	1	3	55	14301	regulation of striated muscle cell apoptosis	HRG
51657	0.011494	0.042756	1	3	55	14301	maintenance of organelle location	ALB
42510	0.011494	0.042756	1	3	55	14301	regulation of tyrosine phosphorylation of Stat1 protein	HPX
42511	0.011494	0.042756	1	3	55	14301	positive regulation of tyrosine phosphorylation of Stat1 protein	HPX
70779	0.011494	0.042756	1	3	55	14301	D-aspartate import	SLC1A1
70777	0.011494	0.042756	1	3	55	14301	D-aspartate transport	SLC1A1
34371	0.011494	0.042756	1	3	55	14301	chylomicron remodeling	APOC2
34392	0.011494	0.042756	1	3	55	14301	negative regulation of smooth muscle cell apoptosis	APOH
34447	0.011494	0.042756	1	3	55	14301	very-low-density lipoprotein particle clearance	APOC1
9267	0.011855	0.043929	2	43	55	14301	cellular response to starvation	ALB|FOXA3
50896	0.012118	0.044727	22	3631	55	14301	response to stimulus	RBP4|LPO|FOXA3|APOC2|AHSG|ASGR1|ORM1|AFP|APOA2|APOB|FGG|FGB|ALB|APOA5|SERPINC1|APOH|ITIH4|HRG|SERPIND1|PTX3|CPB2|ORM2
48585	0.012556	0.046139	3	126	55	14301	negative regulation of response to stimulus	AMBP|SERPINC1|AHSG
50776	0.012596	0.046139	4	235	55	14301	regulation of immune response	AMBP|RBP4|APOA2|HPX
6461	0.012848	0.046703	6	507	55	14301	protein complex assembly	RBP4|FGG|FGB|HRG|SLC1A1|SPP2
70271	0.012848	0.046703	6	507	55	14301	protein complex biogenesis	RBP4|FGG|FGB|HRG|SLC1A1|SPP2
51258	0.012934	0.046837	2	45	55	14301	protein polymerization	FGG|FGB
10035	0.013145	0.047422	4	238	55	14301	response to inorganic substance	LPO|FGG|APOB|FGB
6672	0.013489	0.04848	2	46	55	14301	ceramide metabolic process	ORMDL1|ORMDL2

## Sheet: MF
GO-ID	p-value	corr p-value	x	n	X	N	Description	Genes in test set
4857	8.9497e-19	1.8168e-16	18	279	53	15438	enzyme inhibitor activity	PZP|FETUB|APOC1|APOC2|AHSG|AMBP|APOA2|LPA|ITIH1|APOC3|SERPINC1|ITIH4|ITIH5|HRG|ITIH2|SERPIND1|ITIH3|SPP2
4866	4.2542e-17	3.1742e-15	14	146	53	15438	endopeptidase inhibitor activity	PZP|FETUB|AHSG|AMBP|LPA|ITIH1|ITIH4|SERPINC1|ITIH5|ITIH2|HRG|SERPIND1|ITIH3|SPP2
61135	4.6909e-17	3.1742e-15	14	147	53	15438	endopeptidase regulator activity	PZP|FETUB|AHSG|AMBP|LPA|ITIH1|ITIH4|SERPINC1|ITIH5|ITIH2|HRG|SERPIND1|ITIH3|SPP2
30414	9.9989e-17	5.0744e-15	14	155	53	15438	peptidase inhibitor activity	PZP|FETUB|AHSG|AMBP|LPA|ITIH1|ITIH4|SERPINC1|ITIH5|ITIH2|HRG|SERPIND1|ITIH3|SPP2
61134	7.1164e-16	2.8892e-14	14	178	53	15438	peptidase regulator activity	PZP|FETUB|AHSG|AMBP|LPA|ITIH1|ITIH4|SERPINC1|ITIH5|ITIH2|HRG|SERPIND1|ITIH3|SPP2
4867	6.0384e-13	2.043e-11	10	93	53	15438	serine-type endopeptidase inhibitor activity	AMBP|PZP|ITIH1|SERPINC1|ITIH4|ITIH5|HRG|ITIH2|SERPIND1|ITIH3
30234	2.2955e-12	6.657e-11	20	859	53	15438	enzyme regulator activity	PZP|FETUB|APOC1|APOC2|AHSG|AMBP|APOA2|LPA|ITIH1|APOC3|APOA5|SERPINC1|APOH|ITIH4|ITIH5|HRG|ITIH2|SERPIND1|ITIH3|SPP2
8289	4.6081e-12	1.1693e-10	15	411	53	15438	lipid binding	GC|RBP4|APOC1|APOC2|MTTP|APOA2|APOB|ALB|APOF|APOA5|APOC3|APOH|S100G|FABP1|CETP
5319	1.9924e-09	4.4939e-08	7	64	53	15438	lipid transporter activity	APOB|APOA2|APOC4|APOF|FABP1|CETP|MTTP
5496	2.4847e-09	5.044e-08	7	66	53	15438	steroid binding	GC|APOA2|APOF|APOC3|S100G|FABP1|CETP
31210	4.2991e-09	7.9338e-08	4	7	53	15438	phosphatidylcholine binding	APOA2|APOA5|APOC1|CETP
50997	2.5599e-08	4.3304e-07	4	10	53	15438	quaternary ammonium group binding	APOA2|APOA5|APOC1|CETP
60230	3.8209e-08	5.9664e-07	3	3	53	15438	lipoprotein lipase activator activity	APOA5|APOH|APOC2
55102	1.6429e-07	2.3822e-06	4	15	53	15438	lipase inhibitor activity	APOA2|APOC3|APOC1|APOC2
70325	2.185e-07	2.8159e-06	4	16	53	15438	lipoprotein receptor binding	APOB|APOA2|APOC3|APOA5
5543	2.2194e-07	2.8159e-06	8	187	53	15438	phospholipid binding	APOB|APOA2|APOC3|APOA5|APOC1|APOH|FABP1|CETP
15485	3.655e-07	4.3645e-06	4	18	53	15438	cholesterol binding	APOA2|APOF|APOC3|CETP
60229	7.5862e-07	8.5555e-06	3	6	53	15438	lipase activator activity	APOA5|APOH|APOC2
1871	1.3177e-06	1.3375e-05	7	163	53	15438	pattern binding	APOB|APOA5|SERPINC1|APOH|HRG|SERPIND1|PTX3
30247	1.3177e-06	1.3375e-05	7	163	53	15438	polysaccharide binding	APOB|APOA5|SERPINC1|APOH|HRG|SERPIND1|PTX3
32934	1.4843e-06	1.4349e-05	4	25	53	15438	sterol binding	APOA2|APOF|APOC3|CETP
8201	2.1031e-06	1.9406e-05	6	111	53	15438	heparin binding	APOB|APOA5|SERPINC1|APOH|HRG|SERPIND1
43178	3.1751e-06	2.8024e-05	4	30	53	15438	alcohol binding	APOA2|APOA5|APOC1|CETP
5539	1.1107e-05	9.3946e-05	6	148	53	15438	glycosaminoglycan binding	APOB|APOA5|SERPINC1|APOH|HRG|SERPIND1
43499	1.6885e-05	0.00013711	3	15	53	15438	eukaryotic cell surface binding	FGG|FGB|APOH
30246	3.1032e-05	0.00024229	8	364	53	15438	carbohydrate binding	ASGR1|APOB|APOA5|SERPINC1|APOH|HRG|SERPIND1|PTX3
70653	3.4617e-05	0.00026027	2	3	53	15438	high-density lipoprotein receptor binding	APOA2|APOC3
43176	4.1688e-05	0.00030224	5	113	53	15438	amine binding	APOA2|APOA5|APOC1|CETP|SLC1A1
5215	0.00011232	0.00075229	13	1160	53	15438	transporter activity	GC|SLC36A1|RBP4|MTTP|AMBP|APOA2|APOB|HPX|APOF|APOC4|CETP|FABP1|SLC1A1
5499	0.00011488	0.00075229	2	5	53	15438	vitamin D binding	GC|S100G
60228	0.00011488	0.00075229	2	5	53	15438	phosphatidylcholine-sterol O-acyltransferase activator activity	APOA2|APOC1
4869	0.00029607	0.0018213	3	38	53	15438	cysteine-type endopeptidase inhibitor activity	FETUB|HRG|AHSG
5504	0.00029607	0.0018213	3	38	53	15438	fatty acid binding	ALB|APOC1|FABP1
43498	0.00037141	0.0022176	3	41	53	15438	cell surface binding	FGG|FGB|APOH
17127	0.00040995	0.0023777	2	9	53	15438	cholesterol transporter activity	APOB|CETP
15248	0.00062356	0.0035162	2	11	53	15438	sterol transporter activity	APOB|CETP
50750	0.00074663	0.0040963	2	12	53	15438	low-density lipoprotein receptor binding	APOB|APOA5
51183	0.00088044	0.0047034	2	13	53	15438	vitamin transporter activity	GC|RBP4
5102	0.0010242	0.0053311	10	922	53	15438	receptor binding	FGG|APOB|APOA2|FGB|APOF|APOC3|APOA5|HRG|FGL2|FGL1
19842	0.0010511	0.0053345	4	131	53	15438	vitamin binding	GC|RBP4|ALB|S100G
33293	0.0011387	0.005543	3	60	53	15438	monocarboxylic acid binding	ALB|APOC1|FABP1
8047	0.0011468	0.005543	6	346	53	15438	enzyme activator activity	APOA2|APOA5|APOC1|APOH|APOC2|HRG
31406	0.0016493	0.0077864	4	148	53	15438	carboxylic acid binding	ALB|APOC1|FABP1|SLC1A1
4181	0.0032982	0.014828	2	25	53	15438	metallocarboxypeptidase activity	PEPD|CPB2
34632	0.0034331	0.014828	1	1	53	15438	retinol transporter activity	RBP4
46904	0.0034331	0.014828	1	1	53	15438	calcium oxalate binding	AMBP
15501	0.0034331	0.014828	1	1	53	15438	glutamate:sodium symporter activity	SLC1A1
51087	0.0047302	0.020005	2	30	53	15438	chaperone binding	ALB|FGB
22892	0.0048625	0.020145	9	956	53	15438	substrate-specific transporter activity	SLC36A1|APOB|APOA2|APOC4|APOF|FABP1|CETP|SLC1A1|MTTP
15179	0.0063996	0.0253	2	35	53	15438	L-amino acid transmembrane transporter activity	SLC36A1|SLC1A1
17129	0.0068546	0.0253	1	2	53	15438	triglyceride binding	CETP
4560	0.0068546	0.0253	1	2	53	15438	alpha-L-fucosidase activity	FUCA2
1872	0.0068546	0.0253	1	2	53	15438	zymosan binding	PTX3
15928	0.0068546	0.0253	1	2	53	15438	fucosidase activity	FUCA2
19862	0.0068546	0.0253	1	2	53	15438	IgA binding	AMBP
4180	0.007132	0.025854	2	37	53	15438	carboxypeptidase activity	PEPD|CPB2
8235	0.0075118	0.026753	2	38	53	15438	metalloexopeptidase activity	PEPD|CPB2
42803	0.0092905	0.032517	5	377	53	15438	protein homodimerization activity	AMBP|ASGR1|APOA2|APOC2|DSCAML1
4873	0.010265	0.034159	1	3	53	15438	asialoglycoprotein receptor activity	ASGR1
15232	0.010265	0.034159	1	3	53	15438	heme transporter activity	HPX
34190	0.010265	0.034159	1	3	53	15438	apolipoprotein receptor binding	APOA2
16209	0.011326	0.037083	2	47	53	15438	antioxidant activity	LPO|ALB
22858	0.013663	0.039623	1	4	53	15438	alanine transmembrane transporter activity	SLC36A1
15180	0.013663	0.039623	1	4	53	15438	L-alanine transmembrane transporter activity	SLC36A1
15193	0.013663	0.039623	1	4	53	15438	L-proline transmembrane transporter activity	SLC36A1
16004	0.013663	0.039623	1	4	53	15438	phospholipase activator activity	APOC2
5324	0.013663	0.039623	1	4	53	15438	long-chain fatty acid transporter activity	FABP1
43125	0.013663	0.039623	1	4	53	15438	ErbB-3 class receptor binding	HRG
19855	0.013663	0.039623	1	4	53	15438	calcium channel inhibitor activity	AMBP
30297	0.013663	0.039623	1	4	53	15438	transmembrane receptor protein tyrosine kinase activator activity	HRG
46983	0.01386	0.039628	6	578	53	15438	protein dimerization activity	AMBP|ASGR1|APOB|APOA2|APOC2|DSCAML1
15171	0.016909	0.046773	2	58	53	15438	amino acid transmembrane transporter activity	SLC36A1|SLC1A1
42392	0.01705	0.046773	1	5	53	15438	sphingosine-1-phosphate phosphatase activity	SPP2
15643	0.01705	0.046773	1	5	53	15438	toxin binding	ALB

## Sheet: CC
GO-ID	p-value	corr p-value	x	n	X	N	Description	Genes in test set
5576	5.1372e-27	5.651e-25	42	2025	56	16372	extracellular region	GC|RBP4|PZP|APOC1|APOC2|AHSG|APOB|APOA2|FGG|LPA|ITIH1|FGB|ALB|APOF|APOC4|APOA5|APOC3|SERPINC1|ITIH4|APOH|ITIH5|HRG|FGL2|ITIH2|CETP|FGL1|ITIH3|PTX3|PLGLB1|SPP2|APOO|LPO|FETUB|FUCA2|AMBP|ORM1|AFP|HPX|LIPI|SERPIND1|CPB2|ORM2
5615	3.994e-23	2.1967e-21	28	747	56	16372	extracellular space	GC|RBP4|PZP|APOC1|APOC2|AHSG|APOB|APOA2|FGG|FGB|ALB|APOF|APOC4|APOA5|APOC3|APOH|SERPINC1|CETP|FGL2|HRG|FGL1|APOO|LPO|AFP|ORM1|HPX|CPB2|ORM2
44421	6.906e-20	1.5635e-18	28	985	56	16372	extracellular region part	GC|RBP4|PZP|APOC1|APOC2|AHSG|APOB|APOA2|FGG|FGB|ALB|APOF|APOC4|APOA5|APOC3|APOH|SERPINC1|CETP|FGL2|HRG|FGL1|APOO|LPO|AFP|ORM1|HPX|CPB2|ORM2
34358	7.107e-20	1.5635e-18	11	34	56	16372	plasma lipoprotein particle	APOB|APOA2|APOC4|APOF|APOC3|APOA5|APOC1|APOH|APOC2|CETP|APOO
32994	7.107e-20	1.5635e-18	11	34	56	16372	protein-lipid complex	APOB|APOA2|APOC4|APOF|APOC3|APOA5|APOC1|APOH|APOC2|CETP|APOO
34364	1.7719e-19	3.2485e-18	10	24	56	16372	high-density lipoprotein particle	APOA2|APOC4|APOF|APOC3|APOA5|APOC1|APOH|APOC2|CETP|APOO
34385	5.3221e-18	7.3178e-17	9	20	56	16372	triglyceride-rich lipoprotein particle	APOB|APOA2|APOC4|APOC3|APOA5|APOC1|APOH|APOC2|APOO
34361	5.3221e-18	7.3178e-17	9	20	56	16372	very-low-density lipoprotein particle	APOB|APOA2|APOC4|APOC3|APOA5|APOC1|APOH|APOC2|APOO
42627	2.9016e-15	3.5464e-14	7	12	56	16372	chylomicron	APOB|APOA2|APOC3|APOA5|APOC1|APOH|APOC2
5577	4.2631e-09	4.6894e-08	4	7	56	16372	fibrinogen complex	FGG|FGB|FGL2|FGL1
34362	5.953e-08	5.953e-07	4	12	56	16372	low-density lipoprotein particle	APOB|APOF|APOC2|APOO
34363	1.5126e-07	1.3865e-06	3	4	56	16372	intermediate-density lipoprotein particle	APOB|APOC3|APOC2
31983	1.7963e-07	1.52e-06	5	38	56	16372	vesicle lumen	FGG|APOB|ALB|FGB|HRG
34366	2.0971e-06	1.6478e-05	3	8	56	16372	spherical high-density lipoprotein particle	APOA2|APOC3|APOC2
31093	5.9394e-06	4.3555e-05	4	35	56	16372	platelet alpha granule lumen	FGG|ALB|FGB|HRG
60205	6.6648e-06	4.5821e-05	4	36	56	16372	cytoplasmic membrane-bounded vesicle lumen	FGG|ALB|FGB|HRG
31091	2.7218e-05	0.00017612	4	51	56	16372	platelet alpha granule	FGG|ALB|FGB|HRG
44433	0.0022609	0.013816	5	270	56	16372	cytoplasmic vesicle part	FGG|APOB|ALB|FGB|HRG
34359	0.0034205	0.017917	1	1	56	16372	mature chylomicron	APOB
34360	0.0034205	0.017917	1	1	56	16372	chylomicron remnant	APOB
31904	0.0034205	0.017917	1	1	56	16372	endosome lumen	APOB
30141	0.0037383	0.018691	4	186	56	16372	stored secretory granule	FGG|ALB|FGB|HRG
32991	0.0069484	0.033232	19	3161	56	16372	macromolecular complex	RBP4|APOC1|APOC2|APOA2|APOB|FGG|ALB|FGB|APOC4|APOF|APOC3|APOA5|APOH|FGL2|STRA6|CETP|FGL1|SPP2|APOO
5783	0.0072839	0.033385	9	1019	56	16372	endoplasmic reticulum	SLC36A1|APOB|APOA2|ORMDL1|APOC1|ORMDL2|ARL6IP5|SPP2|MTTP
