# Supplementary material for: Network-Based Approach to Identify Potential Targets and Drugs that Promote Neuroprotection and Neurorepair in Acute Ischemic Stroke
Source: Sci Rep. 2017 Jan 5;7:40137. doi: 10.1038/srep40137 (PMC5215297; doi:10.1038/srep40137)
Supplement: Supplementary Dataset 5 [file srep40137-s5.zip › srep40137-s5/srep40137-s26.xls]

## Sheet: BP
GO-ID	p-value	corr p-value	x	n	X	N	Description	Genes in test set

## Sheet: MF
GO-ID	p-value	corr p-value	x	n	X	N	Description	Genes in test set
70001	0.000297	0.015741	2	19	21	15443	aspartic-type peptidase activity	CTSE|ASPRV1
4190	0.000297	0.015741	2	19	21	15443	aspartic-type endopeptidase activity	CTSE|ASPRV1
3725	0.00085234	0.020592	2	32	21	15443	double-stranded RNA binding	SON|MBNL1
46964	0.0013598	0.020592	1	1	21	15443	3'-phosphoadenosine 5'-phosphosulfate transmembrane transporter activity	SLC35B2
3976	0.0013598	0.020592	1	1	21	15443	UDP-N-acetylglucosamine-lysosomal-enzyme N-acetylglucosaminephosphotransferase activity	GNPTAB
3944	0.0013598	0.020592	1	1	21	15443	N-acetylglucosamine-1-phosphodiester alpha-N-acetylglucosaminidase activity	NAGPA
31626	0.0013598	0.020592	1	1	21	15443	beta-endorphin binding	IDE
8147	0.0027179	0.032011	1	2	21	15443	structural constituent of bone	MGP
15211	0.0027179	0.032011	1	2	21	15443	purine nucleoside transmembrane transporter activity	SLC35B2

## Sheet: CC
GO-ID	p-value	corr p-value	x	n	X	N	Description	Genes in test set
44444	1.2826e-05	0.0013981	17	5148	22	16377	cytoplasmic part	GNPTG|ARC|NIN|IDE|SIRT4|MGP|MBNL1|TECR|ERMAP|SULT4A1|ICK|NAGPA|GNPTAB|SLC35B2|MRPL49|CTSE|SH3GL1
5737	0.00079216	0.043172	18	7648	22	16377	cytoplasm	GNPTG|ARC|NIN|IDE|SIRT4|MGP|MBNL1|TECR|ERMAP|FUZ|SULT4A1|ICK|NAGPA|GNPTAB|SLC35B2|MRPL49|CTSE|SH3GL1
31597	0.0013433	0.048808	1	1	22	16377	cytosolic proteasome complex	IDE
