# Supplementary material for: Network-Based Approach to Identify Potential Targets and Drugs that Promote Neuroprotection and Neurorepair in Acute Ischemic Stroke
Source: Sci Rep. 2017 Jan 5;7:40137. doi: 10.1038/srep40137 (PMC5215297; doi:10.1038/srep40137)
Supplement: Supplementary Dataset 5 [file srep40137-s5.zip › srep40137-s5/srep40137-s27.xls]

## Sheet: BP
GO-ID	p-value	corr p-value	x	n	X	N	Description	Genes in test set
6508	4.2946e-11	1.5031e-09	8	727	8	14303	proteolysis	ADAM11|ADAM29|ADAM23|ADAM20|ADAM21|ADAM30|ADAM7|MMP25
19538	1.2112e-06	2.1197e-05	8	2608	8	14303	protein metabolic process	ADAM11|ADAM29|ADAM23|ADAM20|ADAM21|ADAM30|ADAM7|MMP25
43170	3.8284e-05	0.00044665	8	4014	8	14303	macromolecule metabolic process	ADAM11|ADAM29|ADAM23|ADAM20|ADAM21|ADAM30|ADAM7|MMP25
19953	7.016e-05	0.0006139	4	466	8	14303	sexual reproduction	ADAM29|ADAM23|ADAM20|ADAM21
44238	0.00034633	0.0024243	8	5285	8	14303	primary metabolic process	ADAM11|ADAM29|ADAM23|ADAM20|ADAM21|ADAM30|ADAM7|MMP25
7338	0.00050905	0.0026022	2	62	8	14303	single fertilization	ADAM20|ADAM21
22414	0.00058643	0.0026022	4	807	8	14303	reproductive process	ADAM29|ADAM23|ADAM20|ADAM21
3	0.0005948	0.0026022	4	810	8	14303	reproduction	ADAM29|ADAM23|ADAM20|ADAM21
9566	0.00080479	0.0031297	2	78	8	14303	fertilization	ADAM20|ADAM21
8152	0.00090163	0.0031557	8	5956	8	14303	metabolic process	ADAM11|ADAM29|ADAM23|ADAM20|ADAM21|ADAM30|ADAM7|MMP25
7283	0.012704	0.037053	2	319	8	14303	spermatogenesis	ADAM29|ADAM23
48232	0.012704	0.037053	2	319	8	14303	male gamete generation	ADAM29|ADAM23

## Sheet: MF
GO-ID	p-value	corr p-value	x	n	X	N	Description	Genes in test set
4222	2.0824e-17	4.373e-16	8	100	9	15441	metalloendopeptidase activity	ADAM11|ADAM29|ADAM23|ADAM20|ADAM21|ADAM30|ADAM7|MMP25
8237	2.4846e-15	2.6088e-14	8	179	9	15441	metallopeptidase activity	ADAM11|ADAM29|ADAM23|ADAM20|ADAM21|ADAM30|ADAM7|MMP25
4175	8.892e-13	6.2244e-12	8	370	9	15441	endopeptidase activity	ADAM11|ADAM29|ADAM23|ADAM20|ADAM21|ADAM30|ADAM7|MMP25
70011	2.0886e-11	1.0965e-10	8	548	9	15441	peptidase activity, acting on L-amino acid peptides	ADAM11|ADAM29|ADAM23|ADAM20|ADAM21|ADAM30|ADAM7|MMP25
8233	2.745e-11	1.1529e-10	8	567	9	15441	peptidase activity	ADAM11|ADAM29|ADAM23|ADAM20|ADAM21|ADAM30|ADAM7|MMP25
8270	6.3342e-07	2.217e-06	8	2004	9	15441	zinc ion binding	ADAM11|ADAM29|ADAM23|ADAM20|ADAM21|ADAM30|ADAM7|MMP25
16787	1.506e-06	4.5181e-06	8	2237	9	15441	hydrolase activity	ADAM11|ADAM29|ADAM23|ADAM20|ADAM21|ADAM30|ADAM7|MMP25
46914	1.7372e-06	4.5603e-06	8	2278	9	15441	transition metal ion binding	ADAM11|ADAM29|ADAM23|ADAM20|ADAM21|ADAM30|ADAM7|MMP25
46872	8.9621e-05	0.00018902	8	3776	9	15441	metal ion binding	ADAM11|ADAM29|ADAM23|ADAM20|ADAM21|ADAM30|ADAM7|MMP25
43169	9.7027e-05	0.00018902	8	3815	9	15441	cation binding	ADAM11|ADAM29|ADAM23|ADAM20|ADAM21|ADAM30|ADAM7|MMP25
43167	9.901e-05	0.00018902	8	3825	9	15441	ion binding	ADAM11|ADAM29|ADAM23|ADAM20|ADAM21|ADAM30|ADAM7|MMP25
5178	0.00057903	0.0010133	2	63	9	15441	integrin binding	ADAM11|ADAM23
3824	0.00088822	0.0014348	8	5093	9	15441	catalytic activity	ADAM11|ADAM29|ADAM23|ADAM20|ADAM21|ADAM30|ADAM7|MMP25
32403	0.0079302	0.011895	2	238	9	15441	protein complex binding	ADAM11|ADAM23

## Sheet: CC
GO-ID	p-value	corr p-value	x	n	X	N	Description	Genes in test set
16021	0.00073183	0.0072584	8	5265	9	16375	integral to membrane	ADAM11|ADAM29|ADAM23|ADAM20|ADAM21|ADAM30|ADAM7|MMP25
31224	0.00085393	0.0072584	8	5373	9	16375	intrinsic to membrane	ADAM11|ADAM29|ADAM23|ADAM20|ADAM21|ADAM30|ADAM7|MMP25
44425	0.00226	0.012807	8	6112	9	16375	membrane part	ADAM11|ADAM29|ADAM23|ADAM20|ADAM21|ADAM30|ADAM7|MMP25
16020	0.0080532	0.034226	8	7251	9	16375	membrane	ADAM11|ADAM29|ADAM23|ADAM20|ADAM21|ADAM30|ADAM7|MMP25
