# Supplementary material for: Network-Based Approach to Identify Potential Targets and Drugs that Promote Neuroprotection and Neurorepair in Acute Ischemic Stroke
Source: Sci Rep. 2017 Jan 5;7:40137. doi: 10.1038/srep40137 (PMC5215297; doi:10.1038/srep40137)
Supplement: Supplementary Dataset 5 [file srep40137-s5.zip › srep40137-s5/srep40137-s28.xls]

## Sheet: BP
GO-ID	p-value	corr p-value	x	n	X	N	Description	Genes in test set
7159	0.00015293	0.029821	2	27	10	14306	leukocyte cell-cell adhesion	VCAM1|FERMT3

## Sheet: MF
GO-ID	p-value	corr p-value	x	n	X	N	Description	Genes in test set
5178	0.00087965	0.026328	2	63	11	15444	integrin binding	VCAM1|FERMT3
70273	0.0021354	0.026328	1	3	11	15444	phosphatidylinositol-4-phosphate binding	SH3PXD2B
35091	0.0027469	0.026328	2	112	11	15444	phosphoinositide binding	SH3PXD2B|SH3PXD2A
10314	0.0028462	0.026328	1	4	11	15444	phosphatidylinositol-5-phosphate binding	SH3PXD2B
80025	0.0042666	0.031573	1	6	11	15444	phosphatidylinositol-3,5-bisphosphate binding	SH3PXD2B
32266	0.0056851	0.034524	1	8	11	15444	phosphatidylinositol-3-phosphate binding	SH3PXD2B
8237	0.0070834	0.034524	2	182	11	15444	metallopeptidase activity	ADAM8|C9ORF3
5543	0.0074646	0.034524	2	187	11	15444	phospholipid binding	SH3PXD2B|SH3PXD2A
4089	0.010635	0.043724	1	15	11	15444	carbonate dehydratase activity	CA4
32403	0.011868	0.043911	2	238	11	15444	protein complex binding	VCAM1|FERMT3

## Sheet: CC
GO-ID	p-value	corr p-value	x	n	X	N	Description	Genes in test set
2102	3.2752e-09	1.7359e-07	3	6	10	16378	podosome	SH3PXD2A|FERMT3|SVIL
15629	0.00051488	0.013025	3	275	10	16378	actin cytoskeleton	SH3PXD2A|FERMT3|SVIL
42995	0.00077559	0.013025	4	761	10	16378	cell projection	VCAM1|SH3PXD2A|FERMT3|SVIL
42383	0.00098299	0.013025	2	78	10	16378	sarcolemma	VCAM1|CA4
