# Supplementary material for: Network-Based Approach to Identify Potential Targets and Drugs that Promote Neuroprotection and Neurorepair in Acute Ischemic Stroke
Source: Sci Rep. 2017 Jan 5;7:40137. doi: 10.1038/srep40137 (PMC5215297; doi:10.1038/srep40137)
Supplement: Supplementary Dataset 5 [file srep40137-s5.zip › srep40137-s5/srep40137-s29.xls]

## Sheet: BP
GO-ID	p-value	corr p-value	x	n	X	N	Description	Genes in test set
7169	7.3361e-36	8.6713e-33	31	219	81	14305	transmembrane receptor protein tyrosine kinase signaling pathway	NRTN|GRB2|PHIP|PTK2|GAB1|TEK|ANGPT1|SHC1|SH2B2|ANGPTL1|TIE1|SHC3|INSR|ANGPT2|FRS2|GIGYF1|RET|LTK|ALK|IRS1|NTRK3|DOK2|GRB10|DOK4|DOK5|NTRK1|ARF4|NTRK2|MST1R|GRB7|GFRA2
7167	1.7814e-35	1.0528e-32	35	346	81	14305	enzyme linked receptor protein signaling pathway	NRTN|GRB2|PHIP|PTK2|GAB1|TEK|PTN|ANGPTL1|ANGPT1|SHC1|SH2B2|TIE1|SHC3|INSR|ANGPT2|FRS2|GIGYF1|RET|LTK|PTPRE|PTPRF|ALK|IRS1|NTRK3|DOK2|GRB10|DOK4|DOK5|NTRK1|ARF4|NTRK2|TGFB1I1|MST1R|GRB7|GFRA2
7166	3.75e-21	1.4775e-18	40	1280	81	14305	cell surface receptor linked signaling pathway	NRTN|GRB2|PHIP|PTK2|KRAS|GAB1|TEK|PTN|ANGPTL1|SH2B2|ANGPT1|SHC1|TIE1|SHC3|INSR|ANGPT2|FRS2|GIGYF1|RET|LTK|PTPRE|PTPRF|ALK|IRS1|NTRK3|DOK2|GRB10|DOK4|JMJD6|LAX1|DOK5|NTRK1|ARF4|NTRK2|GFRA1|TGFB1I1|MST1R|MERTK|GRB7|GFRA2
23052	1.0404e-19	3.0742e-17	56	3131	81	14305	signaling	NRTN|GDNF|SLC1A3|GAB1|SHC1|ANGPT1|TIE1|SHC3|SHC2|FRS2|ANGPT2|INSR|ANGPT4|TYRO3|RET|PTPRF|ALK|IRS1|MAP4K3|GRB10|DOK2|DOK4|DOK5|LAX1|TGFB1I1|MST1R|GRB14|GRB2|PHIP|PTK2|KRAS|TEK|PSTPIP1|SH2B3|PTN|SH2B2|ANGPTL1|GCHFR|GIGYF1|PTPRE|LTK|NTF3|BMX|NTRK3|CASS4|JMJD6|NTRK1|NTRK2|ARF4|GFRA1|PTPN1|MERTK|GRB7|CRK|GFRA2|GFRA3
23033	8.4557e-17	1.9989e-14	44	2100	81	14305	signaling pathway	NRTN|GRB2|PHIP|PTK2|KRAS|TEK|GAB1|PTN|SH2B3|ANGPTL1|SH2B2|ANGPT1|SHC1|TIE1|SHC3|INSR|ANGPT2|FRS2|SHC2|GIGYF1|RET|LTK|PTPRE|PTPRF|BMX|ALK|IRS1|NTRK3|MAP4K3|DOK2|GRB10|DOK4|JMJD6|LAX1|DOK5|NTRK1|ARF4|NTRK2|GFRA1|TGFB1I1|MST1R|MERTK|GRB7|GFRA2
23060	6.0731e-14	1.0255e-11	41	2157	81	14305	signal transmission	NRTN|GRB2|GDNF|PTK2|KRAS|SLC1A3|TEK|PSTPIP1|ANGPTL1|SH2B2|ANGPT1|SHC1|TIE1|SHC3|INSR|ANGPT2|FRS2|SHC2|GCHFR|ANGPT4|TYRO3|RET|LTK|NTF3|PTPRF|IRS1|MAP4K3|DOK2|GRB10|CASS4|DOK4|LAX1|DOK5|NTRK1|ARF4|PTPN1|MST1R|GRB7|CRK|GRB14|GFRA3
23046	6.0731e-14	1.0255e-11	41	2157	81	14305	signaling process	NRTN|GRB2|GDNF|PTK2|KRAS|SLC1A3|TEK|PSTPIP1|ANGPTL1|SH2B2|ANGPT1|SHC1|TIE1|SHC3|INSR|ANGPT2|FRS2|SHC2|GCHFR|ANGPT4|TYRO3|RET|LTK|NTF3|PTPRF|IRS1|MAP4K3|DOK2|GRB10|CASS4|DOK4|LAX1|DOK5|NTRK1|ARF4|PTPN1|MST1R|GRB7|CRK|GRB14|GFRA3
7165	7.5128e-13	1.11e-10	37	1878	81	14305	signal transduction	NRTN|GRB2|GDNF|KRAS|TEK|PSTPIP1|ANGPTL1|SH2B2|ANGPT1|SHC1|TIE1|SHC3|INSR|ANGPT2|FRS2|SHC2|ANGPT4|TYRO3|RET|LTK|NTF3|IRS1|MAP4K3|DOK2|GRB10|CASS4|DOK4|LAX1|DOK5|NTRK1|ARF4|PTPN1|MST1R|GRB7|CRK|GRB14|GFRA3
48731	1.5694e-11	2.0611e-09	40	2422	81	14305	system development	NRTN|PDLIM7|GRB2|GDNF|PTK2|SLC1A3|PTN|SH2B3|SH2B2|ANGPT1|TIE1|PTS|SHC3|INSR|ANGPT2|ERRFI1|FRS2|PHOX2B|RET|NTF4|NTF3|PTPRF|PTPRZ1|BARHL1|BMX|ALK|IRS1|GZF1|NTRK3|PSPN|HOXD8|DOK4|JMJD6|DOK5|NTRK1|ARF4|NTRK2|GFRA1|TGFB1I1|GFRA3
8286	1.9742e-11	2.3335e-09	8	36	81	14305	insulin receptor signaling pathway	PHIP|GRB10|GRB2|GAB1|SH2B2|SHC1|IRS1|INSR
48856	6.5397e-11	7.0272e-09	41	2656	81	14305	anatomical structure development	NRTN|PDLIM7|GRB2|GDNF|PTK2|SLC1A3|KRAS|PTN|SH2B3|SH2B2|ANGPT1|TIE1|PTS|SHC3|INSR|ANGPT2|ERRFI1|FRS2|PHOX2B|RET|NTF4|NTF3|PTPRF|PTPRZ1|BARHL1|BMX|ALK|IRS1|GZF1|NTRK3|PSPN|HOXD8|DOK4|JMJD6|DOK5|NTRK1|ARF4|NTRK2|GFRA1|TGFB1I1|GFRA3
46627	3.215e-10	3.1668e-08	6	17	81	14305	negative regulation of insulin receptor signaling pathway	GRB10|PTPRE|PTPRF|PTPN1|IRS1|GRB14
46626	1.3845e-09	1.1349e-07	6	21	81	14305	regulation of insulin receptor signaling pathway	GRB10|PTPRE|PTPRF|PTPN1|IRS1|GRB14
6796	1.4402e-09	1.1349e-07	23	949	81	14305	phosphate metabolic process	TYRO3|RET|LTK|PTPRE|PTPN18|PTPRF|PTPRZ1|BMX|ALK|PTPN12|NTRK3|MAP4K3|PTK2|NTRK1|NTRK2|TEK|SHC1|PTPN1|TIE1|MST1R|MERTK|FRS2|INSR
6793	1.4402e-09	1.1349e-07	23	949	81	14305	phosphorus metabolic process	TYRO3|RET|LTK|PTPRE|PTPN18|PTPRF|PTPRZ1|BMX|ALK|PTPN12|NTRK3|MAP4K3|PTK2|NTRK1|NTRK2|TEK|SHC1|PTPN1|TIE1|MST1R|MERTK|FRS2|INSR
7275	2.3487e-09	1.6401e-07	41	2972	81	14305	multicellular organismal development	NRTN|PDLIM7|GRB2|GDNF|PTK2|SLC1A3|PTN|SH2B3|SH2B2|ANGPT1|TIE1|PTS|SHC3|INSR|ANGPT2|ERRFI1|FRS2|PHOX2B|RET|NTF4|NTF3|PTPRF|PTPRZ1|BARHL1|BMX|ALK|IRS1|GZF1|NTRK3|PSPN|HOXD8|DOK4|JMJD6|DOK5|NTRK1|ARF4|NTRK2|GFRA1|TGFB1I1|MST1R|GFRA3
7399	2.3588e-09	1.6401e-07	25	1155	81	14305	nervous system development	NRTN|GDNF|PTK2|SLC1A3|PTN|SH2B2|SHC3|PTS|FRS2|PHOX2B|RET|PTPRF|NTF3|PTPRZ1|BARHL1|ALK|NTRK3|PSPN|DOK4|DOK5|NTRK1|NTRK2|ARF4|GFRA1|GFRA3
43687	3.094e-09	2.0317e-07	26	1266	81	14305	post-translational protein modification	PTK2|GAB1|TEK|SHC1|TIE1|INSR|FRS2|TYRO3|RET|PTPRE|LTK|PTPRF|PTPN18|PTPRZ1|BMX|ALK|PTPN12|TNKS2|MAP4K3|NTRK3|JMJD6|NTRK1|NTRK2|MST1R|PTPN1|MERTK
7173	5.7434e-09	3.573e-07	6	26	81	14305	epidermal growth factor receptor signaling pathway	GRB2|ARF4|GAB1|SHC1|SHC3|GRB7
32502	8.5313e-09	5.042e-07	42	3235	81	14305	developmental process	NRTN|PDLIM7|GRB2|GDNF|PTK2|KRAS|SLC1A3|PTN|SH2B3|SH2B2|ANGPT1|TIE1|PTS|SHC3|INSR|ANGPT2|ERRFI1|FRS2|PHOX2B|RET|NTF4|NTF3|PTPRF|PTPRZ1|BARHL1|BMX|ALK|IRS1|GZF1|NTRK3|PSPN|HOXD8|DOK4|JMJD6|DOK5|NTRK1|ARF4|NTRK2|GFRA1|TGFB1I1|MST1R|GFRA3
32869	9.2172e-09	5.188e-07	8	75	81	14305	cellular response to insulin stimulus	PHIP|GRB10|GRB2|GAB1|SH2B2|SHC1|IRS1|INSR
10646	1.1934e-08	6.4117e-07	24	1154	81	14305	regulation of cell communication	PTPRE|NTF3|PTPRF|GRB2|ASAP1|GDNF|IRS1|PHIP|GRB10|KRAS|SLC1A3|LAX1|TEK|GAB1|SH2B2|SHC1|ANGPT1|PTPN1|TGFB1I1|CRK|FRS2|ERRFI1|INSR|GRB14
6468	1.9842e-08	1.0197e-06	18	657	81	14305	protein amino acid phosphorylation	TYRO3|RET|PTPRE|LTK|BMX|ALK|NTRK3|MAP4K3|PTK2|NTRK1|NTRK2|TEK|SHC1|TIE1|MST1R|MERTK|FRS2|INSR
71375	2.0779e-08	1.0199e-06	8	83	81	14305	cellular response to peptide hormone stimulus	PHIP|GRB10|GRB2|GAB1|SH2B2|SHC1|IRS1|INSR
50794	2.1572e-08	1.0199e-06	60	6224	81	14305	regulation of cellular process	NRTN|ELF2|PDLIM7|GDNF|SLC1A3|GAB1|SHC1|ANGPT1|TIE1|SHC3|INSR|ANGPT2|SHC2|FRS2|ERRFI1|ANGPT4|PHOX2B|TYRO3|RET|PTPRF|BARHL1|IRS1|GZF1|TNKS2|MAP4K3|DOK2|GRB10|HOXD8|DOK4|LAX1|DOK5|TGFB1I1|MST1R|GRB14|GRB2|ASAP1|PHIP|PTK2|KRAS|TEK|PSTPIP1|PTN|SH2B2|ANGPTL1|EHD4|PTPRE|LTK|NTF3|NTRK3|KRT36|CASS4|JMJD6|NTRK1|ARF4|NTRK2|BCL6B|PTPN1|GRB7|CRK|GFRA3
7185	3.2959e-08	1.4984e-06	4	7	81	14305	transmembrane receptor protein tyrosine phosphatase signaling pathway	PTPRE|PTPRF|PTN|FRS2
50789	5.9012e-08	2.5834e-06	61	6554	81	14305	regulation of biological process	NRTN|ELF2|PDLIM7|GDNF|SLC1A3|GAB1|SHC1|ANGPT1|TIE1|SHC3|INSR|ANGPT2|SHC2|FRS2|ERRFI1|ANGPT4|PHOX2B|TYRO3|RET|PTPRF|BARHL1|IRS1|GZF1|TNKS2|MAP4K3|DOK2|GRB10|HOXD8|DOK4|LAX1|DOK5|TGFB1I1|MST1R|GRB14|GRB2|ASAP1|PHIP|PTK2|KRAS|TEK|PSTPIP1|PTN|SH2B2|ANGPTL1|GCHFR|EHD4|PTPRE|LTK|NTF3|NTRK3|KRT36|CASS4|JMJD6|NTRK1|ARF4|NTRK2|BCL6B|PTPN1|GRB7|CRK|GFRA3
35466	1.1173e-07	4.7165e-06	21	1003	81	14305	regulation of signaling pathway	PTPRE|PTPRF|GRB2|ASAP1|IRS1|PHIP|GRB10|KRAS|LAX1|TEK|GAB1|SH2B2|SHC1|ANGPT1|PTPN1|TGFB1I1|CRK|FRS2|ERRFI1|INSR|GRB14
6464	1.4494e-07	5.9077e-06	26	1526	81	14305	protein modification process	PTK2|GAB1|TEK|SHC1|TIE1|INSR|FRS2|TYRO3|RET|PTPRE|LTK|PTPRF|PTPN18|PTPRZ1|BMX|ALK|PTPN12|TNKS2|MAP4K3|NTRK3|JMJD6|NTRK1|NTRK2|MST1R|PTPN1|MERTK
30154	2.174e-07	8.5656e-06	27	1668	81	14305	cell differentiation	NRTN|PDLIM7|GRB2|GDNF|PTK2|SLC1A3|KRAS|SH2B3|ANGPT1|SH2B2|TIE1|INSR|ANGPT2|FRS2|PHOX2B|RET|NTF4|PTPRF|NTF3|PTPRZ1|BARHL1|NTRK3|JMJD6|NTRK1|NTRK2|TGFB1I1|GFRA3
16310	2.9675e-07	1.1315e-05	18	786	81	14305	phosphorylation	TYRO3|RET|PTPRE|LTK|BMX|ALK|NTRK3|MAP4K3|PTK2|NTRK1|NTRK2|TEK|SHC1|TIE1|MST1R|MERTK|FRS2|INSR
48869	3.78e-07	1.3962e-05	27	1714	81	14305	cellular developmental process	NRTN|PDLIM7|GRB2|GDNF|PTK2|SLC1A3|KRAS|SH2B3|ANGPT1|SH2B2|TIE1|INSR|ANGPT2|FRS2|PHOX2B|RET|NTF4|PTPRF|NTF3|PTPRZ1|BARHL1|NTRK3|JMJD6|NTRK1|NTRK2|TGFB1I1|GFRA3
43412	4.0342e-07	1.445e-05	26	1607	81	14305	macromolecule modification	PTK2|GAB1|TEK|SHC1|TIE1|INSR|FRS2|TYRO3|RET|PTPRE|LTK|PTPRF|PTPN18|PTPRZ1|BMX|ALK|PTPN12|TNKS2|MAP4K3|NTRK3|JMJD6|NTRK1|NTRK2|MST1R|PTPN1|MERTK
32868	4.5225e-07	1.5722e-05	8	123	81	14305	response to insulin stimulus	PHIP|GRB10|GRB2|GAB1|SH2B2|SHC1|IRS1|INSR
65007	7.5053e-07	2.5346e-05	61	6943	81	14305	biological regulation	NRTN|ELF2|PDLIM7|GDNF|SLC1A3|GAB1|SHC1|ANGPT1|TIE1|SHC3|INSR|ANGPT2|SHC2|FRS2|ERRFI1|ANGPT4|PHOX2B|TYRO3|RET|PTPRF|BARHL1|IRS1|GZF1|TNKS2|MAP4K3|DOK2|GRB10|HOXD8|DOK4|LAX1|DOK5|TGFB1I1|MST1R|GRB14|GRB2|ASAP1|PHIP|PTK2|KRAS|TEK|PSTPIP1|PTN|SH2B2|ANGPTL1|GCHFR|EHD4|PTPRE|LTK|NTF3|NTRK3|KRT36|CASS4|JMJD6|NTRK1|ARF4|NTRK2|BCL6B|PTPN1|GRB7|CRK|GFRA3
165	1.0203e-06	3.3499e-05	9	186	81	14305	MAPKKK cascade	MAP4K3|RET|NRTN|DOK4|DOK5|LAX1|SHC1|INSR|FRS2
23034	1.212e-06	3.8718e-05	21	1158	81	14305	intracellular signaling pathway	NRTN|RET|GRB2|BMX|IRS1|MAP4K3|DOK2|KRAS|DOK4|LAX1|DOK5|NTRK1|ARF4|SH2B3|SH2B2|SHC1|TGFB1I1|SHC3|SHC2|FRS2|INSR
7265	3.2217e-06	9.6658e-05	7	112	81	14305	Ras protein signal transduction	DOK2|KRAS|GRB2|NTRK1|SHC1|SHC3|SHC2
48513	3.2605e-06	9.6658e-05	26	1792	81	14305	organ development	NRTN|GRB2|GDNF|PTK2|SH2B3|PTN|ANGPT1|TIE1|INSR|ANGPT2|ERRFI1|FRS2|PHOX2B|RET|NTF4|NTF3|BARHL1|BMX|IRS1|GZF1|PSPN|HOXD8|JMJD6|NTRK1|ARF4|TGFB1I1
35556	3.271e-06	9.6658e-05	17	833	81	14305	intracellular signal transduction	NRTN|RET|GRB2|IRS1|MAP4K3|DOK2|KRAS|DOK4|LAX1|DOK5|NTRK1|ARF4|SHC1|SHC3|SHC2|FRS2|INSR
32870	3.4662e-06	9.9929e-05	8	161	81	14305	cellular response to hormone stimulus	PHIP|GRB10|GRB2|GAB1|SH2B2|SHC1|IRS1|INSR
51094	3.8829e-06	0.00010928	11	347	81	14305	positive regulation of developmental process	NTRK3|PHOX2B|NTF3|PTPRF|PDLIM7|TGFB1I1|INSR|ANGPT2|FRS2|GDNF|ANGPT4
71495	4.9685e-06	0.00013658	8	169	81	14305	cellular response to endogenous stimulus	PHIP|GRB10|GRB2|GAB1|SH2B2|SHC1|IRS1|INSR
48483	5.3058e-06	0.00014238	4	21	81	14305	autonomic nervous system development	RET|NTF3|GDNF|GFRA3
48699	5.4205e-06	0.00014238	14	594	81	14305	generation of neurons	PHOX2B|NRTN|RET|PTPRF|NTF3|PTPRZ1|BARHL1|GDNF|NTRK3|PTK2|SLC1A3|NTRK1|FRS2|GFRA3
48484	6.0225e-06	0.00015475	3	7	81	14305	enteric nervous system development	RET|NTF3|GDNF
48585	7.0468e-06	0.00017722	7	126	81	14305	negative regulation of response to stimulus	GRB10|PTPRE|PTPRF|PTPN1|IRS1|ANGPT2|GRB14
32501	7.2657e-06	0.00017892	44	4376	81	14305	multicellular organismal process	NRTN|PDLIM7|GRB2|GDNF|PTK2|KRAS|SLC1A3|PTN|SH2B3|SH2B2|ANGPT1|TIE1|PTS|SHC3|INSR|ANGPT2|ERRFI1|FRS2|GCHFR|PHOX2B|RET|NTF4|NTF3|PTPRF|PTPRZ1|BARHL1|BMX|ALK|IRS1|GZF1|NTRK3|PSPN|HOXD8|DOK4|JMJD6|DOK5|NTRK1|ARF4|NTRK2|GFRA1|TGFB1I1|MST1R|MERTK|GFRA3
43434	1.0457e-05	0.00025226	8	187	81	14305	response to peptide hormone stimulus	PHIP|GRB10|GRB2|GAB1|SH2B2|SHC1|IRS1|INSR
22008	1.201e-05	0.00028392	14	637	81	14305	neurogenesis	PHOX2B|NRTN|RET|PTPRF|NTF3|PTPRZ1|BARHL1|GDNF|NTRK3|PTK2|SLC1A3|NTRK1|FRS2|GFRA3
43523	1.2413e-05	0.00028769	6	91	81	14305	regulation of neuron apoptosis	KRAS|NTF3|PTPRF|NTRK1|BARHL1|GDNF
48009	1.4336e-05	0.00032587	3	9	81	14305	insulin-like growth factor receptor signaling pathway	GRB10|IRS1|GIGYF1
51239	2.2304e-05	0.00049743	18	1067	81	14305	regulation of multicellular organismal process	PHOX2B|NTF3|PDLIM7|PTPRF|GDNF|TNKS2|NTRK3|PTK2|KRT36|KRAS|SLC1A3|TIE1|TGFB1I1|FRS2|ERRFI1|ANGPT2|INSR|ANGPT4
44267	3.0346e-05	0.00066423	27	2153	81	14305	cellular protein metabolic process	PTK2|GAB1|TEK|SHC1|TIE1|INSR|FRS2|TYRO3|RET|PTPRE|LTK|PTPRF|PTPN18|PTPRZ1|BMX|ALK|PTPN12|TNKS2|MAP4K3|NTRK3|JMJD6|NTRK1|NTRK2|PTPN1|MST1R|TGFB1I1|MERTK
48014	3.1669e-05	0.00067889	2	2	81	14305	Tie receptor signaling pathway	ANGPT1|ANGPT2
50793	3.2164e-05	0.00067889	15	791	81	14305	regulation of developmental process	PHOX2B|PDLIM7|PTPRF|NTF3|GDNF|NTRK3|PTK2|KRT36|TIE1|TGFB1I1|FRS2|ERRFI1|ANGPT2|INSR|ANGPT4
10324	3.6048e-05	0.00073463	8	222	81	14305	membrane invagination	KRAS|PDLIM7|JMJD6|GRB2|RUFY1|MERTK|ELMO3|EHD4
6897	3.6048e-05	0.00073463	8	222	81	14305	endocytosis	KRAS|PDLIM7|JMJD6|GRB2|RUFY1|MERTK|ELMO3|EHD4
23014	3.7897e-05	0.00074658	10	364	81	14305	signal transmission via phosphorylation event	MAP4K3|RET|NRTN|DOK4|DOK5|LAX1|SHC1|IRS1|INSR|FRS2
7243	3.7897e-05	0.00074658	10	364	81	14305	intracellular protein kinase cascade	MAP4K3|RET|NRTN|DOK4|DOK5|LAX1|SHC1|IRS1|INSR|FRS2
22603	4.961e-05	0.00096129	9	301	81	14305	regulation of anatomical structure morphogenesis	NTRK3|PTK2|PTPRF|TGFB1I1|TIE1|ANGPT2|FRS2|GDNF|ANGPT4
9887	5.3339e-05	0.0010169	13	635	81	14305	organ morphogenesis	RET|NTF4|GRB2|GDNF|GZF1|PSPN|HOXD8|ANGPT1|TGFB1I1|FRS2|ERRFI1|ANGPT2|INSR
48523	5.5201e-05	0.0010357	24	1844	81	14305	negative regulation of cellular process	PHOX2B|PTPRE|PTPRF|BARHL1|GDNF|IRS1|GZF1|PHIP|PTK2|GRB10|KRAS|HOXD8|LAX1|NTRK1|BCL6B|ANGPT1|PTPN1|TGFB1I1|TIE1|ERRFI1|ANGPT2|INSR|GRB14|ANGPT4
16044	5.6907e-05	0.001051	10	382	81	14305	cellular membrane organization	KRAS|PDLIM7|JMJD6|GRB2|RUFY1|TIE1|MERTK|ELMO3|GDNF|EHD4
61024	5.8167e-05	0.0010577	10	383	81	14305	membrane organization	KRAS|PDLIM7|JMJD6|GRB2|RUFY1|TIE1|MERTK|ELMO3|GDNF|EHD4
71310	6.0763e-05	0.0010882	8	239	81	14305	cellular response to organic substance	PHIP|GRB10|GRB2|GAB1|SH2B2|SHC1|IRS1|INSR
9888	7.2538e-05	0.0012797	14	750	81	14305	tissue development	NRTN|RET|NTF4|NTF3|GRB2|BMX|GDNF|GZF1|PSPN|PTN|TIE1|TGFB1I1|FRS2|ERRFI1
48519	8.4337e-05	0.001466	25	2020	81	14305	negative regulation of biological process	GDNF|PHIP|PTK2|KRAS|ANGPT1|TIE1|INSR|ANGPT2|ERRFI1|GCHFR|ANGPT4|PHOX2B|PTPRE|PTPRF|BARHL1|IRS1|GZF1|GRB10|HOXD8|LAX1|NTRK1|BCL6B|TGFB1I1|PTPN1|GRB14
10962	9.2877e-05	0.0015462	3	16	81	14305	regulation of glucan biosynthetic process	GRB10|IRS1|INSR
32885	9.2877e-05	0.0015462	3	16	81	14305	regulation of polysaccharide biosynthetic process	GRB10|IRS1|INSR
5979	9.2877e-05	0.0015462	3	16	81	14305	regulation of glycogen biosynthetic process	GRB10|IRS1|INSR
9966	0.00010015	0.0016424	14	773	81	14305	regulation of signal transduction	PTPRF|GRB2|ASAP1|KRAS|LAX1|GAB1|TEK|SHC1|ANGPT1|SH2B2|CRK|FRS2|ERRFI1|INSR
6470	0.00010144	0.0016424	6	132	81	14305	protein amino acid dephosphorylation	PTPRE|PTPN18|PTPRF|PTPRZ1|PTPN1|PTPN12
23051	0.00010724	0.0017129	14	778	81	14305	regulation of signaling process	PTPRF|GRB2|ASAP1|KRAS|LAX1|GAB1|TEK|SHC1|ANGPT1|SH2B2|CRK|FRS2|ERRFI1|INSR
32881	0.00011232	0.0017469	3	17	81	14305	regulation of polysaccharide metabolic process	GRB10|IRS1|INSR
70873	0.00011232	0.0017469	3	17	81	14305	regulation of glycogen metabolic process	GRB10|IRS1|INSR
35467	0.00011534	0.0017706	8	262	81	14305	negative regulation of signaling pathway	GRB10|PTPRE|PTPRF|PTPN1|TGFB1I1|IRS1|ERRFI1|GRB14
9653	0.00012586	0.0019072	18	1218	81	14305	anatomical structure morphogenesis	RET|NTF4|NTF3|PTPRZ1|GRB2|GDNF|GZF1|PSPN|PTK2|SLC1A3|HOXD8|ANGPT1|TIE1|TGFB1I1|FRS2|ERRFI1|ANGPT2|INSR
42325	0.00015427	0.0023082	11	518	81	14305	regulation of phosphorylation	PHIP|GRB10|KRAS|LAX1|ANGPT1|SHC1|IRS1|INSR|ERRFI1|FRS2|ANGPT4
48729	0.000161	0.0023787	8	275	81	14305	tissue morphogenesis	PSPN|RET|GRB2|TGFB1I1|ERRFI1|FRS2|GDNF|GZF1
2009	0.00016372	0.0023891	7	206	81	14305	morphogenesis of an epithelium	PSPN|RET|GRB2|TGFB1I1|FRS2|GDNF|GZF1
16311	0.0001699	0.0024491	6	145	81	14305	dephosphorylation	PTPRE|PTPN18|PTPRF|PTPRZ1|PTPN1|PTPN12
9725	0.00018578	0.0026174	10	441	81	14305	response to hormone stimulus	PHIP|GRB10|KRAS|GRB2|GAB1|SH2B2|ANGPT1|SHC1|IRS1|INSR
1755	0.00018601	0.0026174	3	20	81	14305	neural crest cell migration	RET|NRTN|GDNF
30182	0.00018922	0.0026313	10	442	81	14305	neuron differentiation	NTRK3|PTK2|RET|NRTN|SLC1A3|NTF3|PTPRZ1|NTRK1|GDNF|GFRA3
7417	0.00019271	0.0026486	10	443	81	14305	central nervous system development	PSPN|PHOX2B|PTK2|NTF3|PTPRZ1|BARHL1|ARF4|PTS|SHC3|FRS2
43524	0.00022623	0.0030367	4	53	81	14305	negative regulation of neuron apoptosis	KRAS|NTRK1|BARHL1|GDNF
51174	0.00022866	0.0030367	11	542	81	14305	regulation of phosphorus metabolic process	PHIP|GRB10|KRAS|LAX1|ANGPT1|SHC1|IRS1|INSR|ERRFI1|FRS2|ANGPT4
19220	0.00022866	0.0030367	11	542	81	14305	regulation of phosphate metabolic process	PHIP|GRB10|KRAS|LAX1|ANGPT1|SHC1|IRS1|INSR|ERRFI1|FRS2|ANGPT4
7264	0.00024225	0.0031816	8	292	81	14305	small GTPase mediated signal transduction	DOK2|KRAS|GRB2|NTRK1|ARF4|SHC1|SHC3|SHC2
43535	0.00024923	0.0032372	3	22	81	14305	regulation of blood vessel endothelial cell migration	ANGPT1|ANGPT2|ANGPT4
51130	0.00025902	0.0033278	7	222	81	14305	positive regulation of cellular component organization	NTRK3|PHIP|PTPRF|ANGPT1|TGFB1I1|INSR|TNKS2
51897	0.00028544	0.0036279	3	23	81	14305	positive regulation of protein kinase B signaling cascade	TEK|ANGPT1|INSR
51291	0.00029999	0.0037722	4	57	81	14305	protein heterooligomerization	GRB2|IRS1|INSR|GCHFR
1764	0.00032083	0.0039918	4	58	81	14305	neuron migration	PHOX2B|PTK2|BARHL1|GFRA3
42058	0.00032489	0.0040003	3	24	81	14305	regulation of epidermal growth factor receptor signaling pathway	PTPRF|SHC1|ERRFI1
6928	0.00033124	0.0040363	10	474	81	14305	cellular component movement	PHOX2B|PTK2|RET|NRTN|NTF3|BARHL1|SH2B1|MST1R|GDNF|GFRA3
1657	0.0003656	0.00439	4	60	81	14305	ureteric bud development	PSPN|RET|GDNF|GZF1
43255	0.00036769	0.00439	3	25	81	14305	regulation of carbohydrate biosynthetic process	GRB10|IRS1|INSR
70887	0.00041323	0.0048446	9	399	81	14305	cellular response to chemical stimulus	PHIP|GRB10|GRB2|GAB1|SH2B2|SHC1|IRS1|INSR|ANGPT4
42490	0.00041396	0.0048446	3	26	81	14305	mechanoreceptor differentiation	NTRK3|NTF3|NTRK1
7267	0.0004513	0.0051827	11	587	81	14305	cell-cell signaling	PTK2|SLC1A3|NTF3|PTPRF|GRB2|TEK|MERTK|SHC3|FRS2|GDNF|GCHFR
9719	0.00045162	0.0051827	10	493	81	14305	response to endogenous stimulus	PHIP|GRB10|KRAS|GRB2|GAB1|SH2B2|ANGPT1|SHC1|IRS1|INSR
48666	0.00050612	0.0057523	8	326	81	14305	neuron development	PTK2|RET|NRTN|SLC1A3|NTF3|PTPRZ1|GDNF|GFRA3
21675	0.00051736	0.005824	3	28	81	14305	nerve development	NRTN|SLC1A3|NTF3
10648	0.00052697	0.0058594	8	328	81	14305	negative regulation of cell communication	GRB10|PTPRE|PTPRF|PTPN1|TGFB1I1|IRS1|ERRFI1|GRB14
10647	0.00053042	0.0058594	9	413	81	14305	positive regulation of cell communication	PHIP|GRB10|KRAS|SLC1A3|TEK|ANGPT1|TGFB1I1|IRS1|INSR
60429	0.00062963	0.0068909	8	337	81	14305	epithelium development	PSPN|RET|GRB2|TGFB1I1|ERRFI1|FRS2|GDNF|GZF1
60675	0.00063596	0.0068964	3	30	81	14305	ureteric bud morphogenesis	PSPN|GDNF|GZF1
42059	0.0006529	0.0069525	2	7	81	14305	negative regulation of epidermal growth factor receptor signaling pathway	PTPRF|ERRFI1
48485	0.0006529	0.0069525	2	7	81	14305	sympathetic nervous system development	GDNF|GFRA3
16525	0.00070124	0.0072708	3	31	81	14305	negative regulation of angiogenesis	TIE1|ANGPT2|ANGPT4
14032	0.00070124	0.0072708	3	31	81	14305	neural crest cell development	RET|NRTN|GDNF
46324	0.00070124	0.0072708	3	31	81	14305	regulation of glucose import	GRB10|IRS1|INSR
51259	0.00072099	0.0073909	6	190	81	14305	protein oligomerization	GRB2|TEK|ANGPT1|IRS1|INSR|GCHFR
48583	0.00072533	0.0073909	10	524	81	14305	regulation of response to stimulus	NTRK3|GRB10|PTPRE|PTPRF|LAX1|SH2B2|PTPN1|IRS1|ANGPT2|GRB14
14033	0.00077064	0.0077194	3	32	81	14305	neural crest cell differentiation	RET|NRTN|GDNF
51896	0.00077064	0.0077194	3	32	81	14305	regulation of protein kinase B signaling cascade	TEK|ANGPT1|INSR
19538	0.00081413	0.0080865	27	2611	81	14305	protein metabolic process	PTK2|GAB1|TEK|SHC1|TIE1|INSR|FRS2|TYRO3|RET|PTPRE|LTK|PTPRF|PTPN18|PTPRZ1|BMX|ALK|PTPN12|TNKS2|MAP4K3|NTRK3|JMJD6|NTRK1|NTRK2|PTPN1|MST1R|TGFB1I1|MERTK
48468	0.00083375	0.0081131	11	632	81	14305	cell development	PHOX2B|PTK2|RET|NRTN|SLC1A3|NTF3|JMJD6|PTPRZ1|ANGPT2|GDNF|GFRA3
45740	0.00084426	0.0081131	3	33	81	14305	positive regulation of DNA replication	SHC1|INSR|TNKS2
43467	0.00084426	0.0081131	3	33	81	14305	regulation of generation of precursor metabolites and energy	GRB10|IRS1|INSR
1667	0.00084426	0.0081131	3	33	81	14305	ameboidal cell migration	RET|NRTN|GDNF
42327	0.00087602	0.008332	5	131	81	14305	positive regulation of phosphorylation	GRB10|ANGPT1|IRS1|INSR|ANGPT4
48518	0.00088113	0.008332	24	2208	81	14305	positive regulation of biological process	PHOX2B|NTF3|PDLIM7|PTPRF|GDNF|IRS1|TNKS2|NTRK3|PHIP|GRB10|KRAS|SLC1A3|LAX1|TEK|PTN|SH2B2|SHC1|ANGPT1|MST1R|TGFB1I1|FRS2|ANGPT2|INSR|ANGPT4
42127	0.00089786	0.0084227	13	848	81	14305	regulation of cell proliferation	PHOX2B|PTPRF|IRS1|PHIP|KRAS|TEK|PTN|SHC1|ANGPT1|TGFB1I1|MST1R|FRS2|INSR
10827	0.0009222	0.008583	3	34	81	14305	regulation of glucose transport	GRB10|IRS1|INSR
45937	0.00096987	0.0088867	5	134	81	14305	positive regulation of phosphate metabolic process	GRB10|ANGPT1|IRS1|INSR|ANGPT4
10562	0.00096987	0.0088867	5	134	81	14305	positive regulation of phosphorus metabolic process	GRB10|ANGPT1|IRS1|INSR|ANGPT4
45165	0.0010365	0.0093702	5	136	81	14305	cell fate commitment	NTF4|NTF3|TGFB1I1|FRS2|GDNF
46777	0.0010385	0.0093702	4	79	81	14305	protein amino acid autophosphorylation	NTRK3|PTK2|ALK|INSR
16477	0.001054	0.0094383	7	281	81	14305	cell migration	PHOX2B|PTK2|RET|NRTN|BARHL1|GDNF|GFRA3
8595	0.001111	0.0098004	2	9	81	14305	anterior/posterior axis specification, embryo	HOXD8|FRS2
7351	0.001111	0.0098004	2	9	81	14305	tripartite regional subdivision	HOXD8|FRS2
10906	0.0011829	0.010357	3	37	81	14305	regulation of glucose metabolic process	GRB10|IRS1|INSR
10720	0.0013054	0.011346	4	84	81	14305	positive regulation of cell development	NTRK3|NTF3|PTPRF|TGFB1I1
35468	0.0013666	0.011766	8	380	81	14305	positive regulation of signaling pathway	PHIP|GRB10|KRAS|TEK|ANGPT1|TGFB1I1|IRS1|INSR
45725	0.0013837	0.011766	2	10	81	14305	positive regulation of glycogen biosynthetic process	IRS1|INSR
43537	0.0013837	0.011766	2	10	81	14305	negative regulation of blood vessel endothelial cell migration	ANGPT2|ANGPT4
30334	0.0013992	0.011814	6	216	81	14305	regulation of cell migration	ANGPT1|TIE1|IRS1|INSR|ANGPT2|ANGPT4
43549	0.0014365	0.012042	8	383	81	14305	regulation of kinase activity	KRAS|LAX1|ANGPT1|SHC1|IRS1|INSR|ERRFI1|FRS2
7422	0.0014859	0.012368	3	40	81	14305	peripheral nervous system development	NTF3|GDNF|GFRA3
50790	0.0016546	0.013641	13	907	81	14305	regulation of catalytic activity	ASAP1|GDNF|IRS1|KRAS|LAX1|NTRK1|NTRK2|SHC1|ANGPT1|FRS2|ERRFI1|INSR|GCHFR
35020	0.001685	0.013641	2	11	81	14305	regulation of Rac protein signal transduction	KRAS|CRK
7350	0.001685	0.013641	2	11	81	14305	blastoderm segmentation	HOXD8|FRS2
70875	0.001685	0.013641	2	11	81	14305	positive regulation of glycogen metabolic process	IRS1|INSR
43405	0.0016982	0.013655	5	152	81	14305	regulation of MAP kinase activity	KRAS|LAX1|SHC1|INSR|FRS2
10594	0.0017125	0.013677	3	42	81	14305	regulation of endothelial cell migration	ANGPT1|ANGPT2|ANGPT4
10769	0.0018269	0.014352	4	92	81	14305	regulation of cell morphogenesis involved in differentiation	NTRK3|PTK2|PTPRF|TGFB1I1
51338	0.0018299	0.014352	8	398	81	14305	regulation of transferase activity	KRAS|LAX1|ANGPT1|SHC1|IRS1|INSR|ERRFI1|FRS2
10675	0.0018335	0.014352	3	43	81	14305	regulation of cellular carbohydrate metabolic process	GRB10|IRS1|INSR
6109	0.0019597	0.015239	3	44	81	14305	regulation of carbohydrate metabolic process	GRB10|IRS1|INSR
48870	0.0019918	0.015287	7	314	81	14305	cell motility	PHOX2B|PTK2|RET|NRTN|BARHL1|GDNF|GFRA3
51674	0.0019918	0.015287	7	314	81	14305	localization of cell	PHOX2B|PTK2|RET|NRTN|BARHL1|GDNF|GFRA3
45616	0.0020146	0.015363	2	12	81	14305	regulation of keratinocyte differentiation	KRT36|ERRFI1
51270	0.0023332	0.017678	6	239	81	14305	regulation of cellular component movement	ANGPT1|TIE1|IRS1|INSR|ANGPT2|ANGPT4
43536	0.0023721	0.017859	2	13	81	14305	positive regulation of blood vessel endothelial cell migration	ANGPT1|ANGPT4
40012	0.0024323	0.018196	6	241	81	14305	regulation of locomotion	ANGPT1|TIE1|IRS1|INSR|ANGPT2|ANGPT4
61138	0.0024779	0.01842	4	100	81	14305	morphogenesis of a branching epithelium	PSPN|GRB2|FRS2|GZF1
33674	0.0026401	0.019504	6	245	81	14305	positive regulation of kinase activity	KRAS|ANGPT1|SHC1|IRS1|INSR|FRS2
60284	0.0029183	0.021425	6	250	81	14305	regulation of cell development	NTRK3|PHOX2B|PTK2|NTF3|PTPRF|TGFB1I1
51347	0.0031562	0.022846	6	254	81	14305	positive regulation of transferase activity	KRAS|ANGPT1|SHC1|IRS1|INSR|FRS2
45604	0.0031699	0.022846	2	15	81	14305	regulation of epidermal cell differentiation	KRT36|ERRFI1
32770	0.0031699	0.022846	2	15	81	14305	positive regulation of monooxygenase activity	KRAS|GDNF
45597	0.0032179	0.023052	6	255	81	14305	positive regulation of cell differentiation	NTRK3|PHOX2B|NTF3|PTPRF|PDLIM7|TGFB1I1
43406	0.003273	0.023306	4	108	81	14305	positive regulation of MAP kinase activity	KRAS|SHC1|INSR|FRS2
51128	0.0033086	0.023375	9	538	81	14305	regulation of cellular component organization	NTRK3|PHIP|PTK2|PTPRF|ANGPT1|TGFB1I1|INSR|EHD4|TNKS2
6909	0.003342	0.023375	3	53	81	14305	phagocytosis	JMJD6|MERTK|ELMO3
14031	0.003342	0.023375	3	53	81	14305	mesenchymal cell development	RET|NRTN|GDNF
40011	0.0033978	0.023625	8	440	81	14305	locomotion	PHOX2B|PTK2|RET|NRTN|BARHL1|ANGPT1|GDNF|GFRA3
7176	0.0036095	0.02495	2	16	81	14305	regulation of epidermal growth factor receptor activity	SHC1|ERRFI1
7611	0.0038496	0.026455	4	113	81	14305	learning or memory	NTF4|KRAS|PTN|SHC3
48762	0.0039069	0.026693	3	56	81	14305	mesenchymal cell differentiation	RET|NRTN|GDNF
45595	0.0039651	0.026782	9	553	81	14305	regulation of cell differentiation	NTRK3|PHOX2B|PTK2|KRT36|NTF3|PTPRF|PDLIM7|TGFB1I1|ERRFI1
43085	0.0039651	0.026782	9	553	81	14305	positive regulation of catalytic activity	KRAS|NTRK1|NTRK2|ANGPT1|SHC1|IRS1|INSR|FRS2|GDNF
46649	0.0040642	0.027065	5	186	81	14305	lymphocyte activation	GAPT|JMJD6|LAX1|NTRK1|HSH2D
61097	0.0040757	0.027065	2	17	81	14305	regulation of protein tyrosine kinase activity	SHC1|ERRFI1
10596	0.0040757	0.027065	2	17	81	14305	negative regulation of endothelial cell migration	ANGPT2|ANGPT4
10907	0.0045684	0.030167	2	18	81	14305	positive regulation of glucose metabolic process	IRS1|INSR
45859	0.0048613	0.031548	7	369	81	14305	regulation of protein kinase activity	KRAS|LAX1|ANGPT1|SHC1|INSR|ERRFI1|FRS2
1763	0.0049095	0.031548	4	121	81	14305	morphogenesis of a branching structure	PSPN|GRB2|FRS2|GZF1
1759	0.0050872	0.031548	2	19	81	14305	induction of an organ	FRS2|GDNF
48639	0.0050872	0.031548	2	19	81	14305	positive regulation of developmental growth	NTRK3|INSR
9749	0.0052025	0.031548	3	62	81	14305	response to glucose stimulus	IRS1|INSR|ANGPT2
48646	0.0053024	0.031548	7	375	81	14305	anatomical structure formation involved in morphogenesis	PTK2|RET|NTF4|GRB2|ANGPT1|FRS2|GDNF
43066	0.0053787	0.031548	7	376	81	14305	negative regulation of apoptosis	PHIP|KRAS|NTRK1|BARHL1|ANGPT1|GDNF|ANGPT4
578	0.0056318	0.031548	2	20	81	14305	embryonic axis specification	HOXD8|FRS2
21784	0.0056624	0.031548	1	1	81	14305	postganglionic parasympathetic nervous system development	GDNF
60676	0.0056624	0.031548	1	1	81	14305	ureteric bud formation	GDNF
14842	0.0056624	0.031548	1	1	81	14305	regulation of satellite cell proliferation	ANGPT1
70077	0.0056624	0.031548	1	1	81	14305	histone arginine demethylation	JMJD6
70078	0.0056624	0.031548	1	1	81	14305	histone H3-R2 demethylation	JMJD6
70079	0.0056624	0.031548	1	1	81	14305	histone H4-R3 demethylation	JMJD6
50928	0.0056624	0.031548	1	1	81	14305	negative regulation of positive chemotaxis	ANGPT2
18395	0.0056624	0.031548	1	1	81	14305	peptidyl-lysine hydroxylation to 5-hydroxy-L-lysine	JMJD6
43095	0.0056624	0.031548	1	1	81	14305	regulation of GTP cyclohydrolase I activity	GCHFR
43105	0.0056624	0.031548	1	1	81	14305	negative regulation of GTP cyclohydrolase I activity	GCHFR
90273	0.0056624	0.031548	1	1	81	14305	regulation of somatostatin secretion	IRS1
90275	0.0056624	0.031548	1	1	81	14305	negative regulation of somatostatin secretion	IRS1
48690	0.0056624	0.031548	1	1	81	14305	regulation of axon extension involved in regeneration	NTRK3
48691	0.0056624	0.031548	1	1	81	14305	positive regulation of axon extension involved in regeneration	NTRK3
48687	0.0056624	0.031548	1	1	81	14305	positive regulation of sprouting of injured axon	NTRK3
48686	0.0056624	0.031548	1	1	81	14305	regulation of sprouting of injured axon	NTRK3
10160	0.0056624	0.031548	1	1	81	14305	formation of organ boundary	NTF4
31223	0.0056624	0.031548	1	1	81	14305	auditory behavior	SLC1A3
19087	0.0056624	0.031548	1	1	81	14305	transformation of host cell by virus	INSR
8052	0.0056624	0.031548	1	1	81	14305	sensory organ boundary specification	NTF4
9449	0.0056624	0.031548	1	1	81	14305	gamma-aminobutyric acid biosynthetic process	SLC1A3
17185	0.0056624	0.031548	1	1	81	14305	peptidyl-lysine hydroxylation	JMJD6
1922	0.0056624	0.031548	1	1	81	14305	B-1 B cell homeostasis	SH2B2
60562	0.0056627	0.031548	4	126	81	14305	epithelial tube morphogenesis	PSPN|RET|GDNF|GZF1
51054	0.0056851	0.031548	3	64	81	14305	positive regulation of DNA metabolic process	SHC1|INSR|TNKS2
60485	0.0056851	0.031548	3	64	81	14305	mesenchyme development	RET|NRTN|GDNF
43069	0.005773	0.031886	7	381	81	14305	negative regulation of programmed cell death	PHIP|KRAS|NTRK1|BARHL1|ANGPT1|GDNF|ANGPT4
7268	0.0058063	0.031921	6	288	81	14305	synaptic transmission	PTK2|SLC1A3|NTF3|PTPRF|SHC3|GCHFR
7154	0.0058803	0.032154	11	812	81	14305	cell communication	PTK2|SLC1A3|NTF3|PTPRF|GRB2|TEK|MERTK|SHC3|FRS2|GDNF|GCHFR
51093	0.0059031	0.032154	6	289	81	14305	negative regulation of developmental process	PHOX2B|PTK2|TGFB1I1|TIE1|ANGPT2|ANGPT4
30335	0.0059844	0.032448	4	128	81	14305	positive regulation of cell migration	ANGPT1|IRS1|INSR|ANGPT4
16192	0.0060261	0.032525	9	590	81	14305	vesicle-mediated transport	KRAS|PDLIM7|JMJD6|GRB2|ARF4|RUFY1|MERTK|ELMO3|EHD4
50804	0.0061498	0.03258	4	129	81	14305	regulation of synaptic transmission	KRAS|SLC1A3|NTF3|GDNF
9746	0.0061938	0.03258	3	66	81	14305	response to hexose stimulus	IRS1|INSR|ANGPT2
34284	0.0061938	0.03258	3	66	81	14305	response to monosaccharide stimulus	IRS1|INSR|ANGPT2
45913	0.0062019	0.03258	2	21	81	14305	positive regulation of carbohydrate metabolic process	IRS1|INSR
10469	0.0062019	0.03258	2	21	81	14305	regulation of receptor activity	SHC1|ERRFI1
10676	0.0062019	0.03258	2	21	81	14305	positive regulation of cellular carbohydrate metabolic process	IRS1|INSR
65009	0.0064147	0.033479	13	1062	81	14305	regulation of molecular function	ASAP1|GDNF|IRS1|KRAS|LAX1|NTRK1|NTRK2|SHC1|ANGPT1|FRS2|ERRFI1|INSR|GCHFR
60548	0.0064485	0.033479	7	389	81	14305	negative regulation of cell death	PHIP|KRAS|NTRK1|BARHL1|ANGPT1|GDNF|ANGPT4
30336	0.0064579	0.033479	3	67	81	14305	negative regulation of cell migration	TIE1|ANGPT2|ANGPT4
50767	0.006624	0.03419	5	209	81	14305	regulation of neurogenesis	NTRK3|PHOX2B|PTK2|NTF3|PTPRF
16043	0.0066771	0.034314	24	2563	81	14305	cellular component organization	NRTN|NTF3|PDLIM7|PTPRZ1|GRB2|RUFY1|GDNF|ELMO3|IRS1|EML4|PTK2|SLC1A3|KRAS|JMJD6|TEK|SH2B2|ANGPT1|SH2B1|TIE1|MERTK|CRK|INSR|GCHFR|EHD4
35295	0.0067207	0.034334	6	297	81	14305	tube development	PSPN|RET|JMJD6|ERRFI1|GDNF|GZF1
45682	0.0067971	0.034334	2	22	81	14305	regulation of epidermis development	KRT36|ERRFI1
50803	0.0067971	0.034334	2	22	81	14305	regulation of synapse structure and activity	PTK2|PTPRF
9948	0.0067971	0.034334	2	22	81	14305	anterior/posterior axis specification	HOXD8|FRS2
16331	0.0070063	0.03524	3	69	81	14305	morphogenesis of embryonic epithelium	RET|TGFB1I1|GDNF
48522	0.0071359	0.03574	20	2004	81	14305	positive regulation of cellular process	PHOX2B|NTF3|PDLIM7|PTPRF|GDNF|IRS1|TNKS2|NTRK3|PHIP|GRB10|KRAS|SLC1A3|TEK|PTN|SHC1|ANGPT1|MST1R|TGFB1I1|INSR|ANGPT4
50769	0.0072905	0.03636	3	70	81	14305	positive regulation of neurogenesis	NTRK3|NTF3|PTPRF
3156	0.0074173	0.036683	2	23	81	14305	regulation of organ formation	FRS2|GDNF
46326	0.0074173	0.036683	2	23	81	14305	positive regulation of glucose import	IRS1|INSR
40017	0.0075831	0.037192	4	137	81	14305	positive regulation of locomotion	ANGPT1|IRS1|INSR|ANGPT4
51272	0.0075831	0.037192	4	137	81	14305	positive regulation of cellular component movement	ANGPT1|IRS1|INSR|ANGPT4
1932	0.0077323	0.037767	5	217	81	14305	regulation of protein amino acid phosphorylation	PHIP|ANGPT1|INSR|ERRFI1|ANGPT4
40013	0.0078793	0.038169	3	72	81	14305	negative regulation of locomotion	TIE1|ANGPT2|ANGPT4
51271	0.0078793	0.038169	3	72	81	14305	negative regulation of cellular component movement	TIE1|ANGPT2|ANGPT4
51969	0.007973	0.03827	4	139	81	14305	regulation of transmission of nerve impulse	KRAS|SLC1A3|NTF3|GDNF
10828	0.008062	0.03827	2	24	81	14305	positive regulation of glucose transport	IRS1|INSR
45840	0.008062	0.03827	2	24	81	14305	positive regulation of mitosis	PHIP|INSR
14823	0.008062	0.03827	2	24	81	14305	response to activity	INSR|ANGPT2
51785	0.008062	0.03827	2	24	81	14305	positive regulation of nuclear division	PHIP|INSR
6275	0.0084953	0.040006	3	74	81	14305	regulation of DNA replication	SHC1|INSR|TNKS2
42113	0.0084953	0.040006	3	74	81	14305	B cell activation	GAPT|LAX1|NTRK1
45168	0.0087311	0.040631	2	25	81	14305	cell-cell signaling involved in cell fate commitment	FRS2|GDNF
10595	0.0087311	0.040631	2	25	81	14305	positive regulation of endothelial cell migration	ANGPT1|ANGPT4
31128	0.0087311	0.040631	2	25	81	14305	developmental induction	FRS2|GDNF
51960	0.009292	0.043071	5	227	81	14305	regulation of nervous system development	NTRK3|PHOX2B|PTK2|NTF3|PTPRF
50730	0.0094712	0.043731	3	77	81	14305	regulation of peptidyl-tyrosine phosphorylation	ANGPT1|ERRFI1|ANGPT4
10033	0.0095987	0.044146	11	869	81	14305	response to organic substance	PHIP|GRB10|KRAS|GRB2|GAB1|SH2B2|ANGPT1|SHC1|IRS1|INSR|ANGPT2
187	0.0098105	0.044727	3	78	81	14305	activation of MAPK activity	SHC1|INSR|FRS2
9743	0.0098105	0.044727	3	78	81	14305	response to carbohydrate stimulus	IRS1|INSR|ANGPT2
44093	0.0098385	0.044727	9	638	81	14305	positive regulation of molecular function	KRAS|NTRK1|NTRK2|ANGPT1|SHC1|IRS1|INSR|FRS2|GDNF
31644	0.01012	0.045658	4	149	81	14305	regulation of neurological system process	KRAS|SLC1A3|NTF3|GDNF
22604	0.01012	0.045658	4	149	81	14305	regulation of cell morphogenesis	NTRK3|PTK2|PTPRF|TGFB1I1
45321	0.010326	0.046406	5	233	81	14305	leukocyte activation	GAPT|JMJD6|LAX1|NTRK1|HSH2D
45860	0.010871	0.048352	5	236	81	14305	positive regulation of protein kinase activity	KRAS|ANGPT1|SHC1|INSR|FRS2
51353	0.010881	0.048352	2	28	81	14305	positive regulation of oxidoreductase activity	KRAS|GDNF
1658	0.010881	0.048352	2	28	81	14305	branching involved in ureteric bud morphogenesis	PSPN|GZF1
45719	0.011293	0.048364	1	2	81	14305	negative regulation of glycogen biosynthetic process	GRB10
43654	0.011293	0.048364	1	2	81	14305	recognition of apoptotic cell	JMJD6
33552	0.011293	0.048364	1	2	81	14305	response to vitamin B3	ANGPT1
70094	0.011293	0.048364	1	2	81	14305	positive regulation of glucagon secretion	IRS1
46619	0.011293	0.048364	1	2	81	14305	optic placode formation involved in camera-type eye	FRS2
7497	0.011293	0.048364	1	2	81	14305	posterior midgut development	RET
7402	0.011293	0.048364	1	2	81	14305	ganglion mother cell fate determination	NTF4
7403	0.011293	0.048364	1	2	81	14305	glial cell fate determination	NTF3
1743	0.011293	0.048364	1	2	81	14305	optic placode formation	FRS2
1941	0.011293	0.048364	1	2	81	14305	postsynaptic membrane organization	GDNF
43410	0.011613	0.049511	3	83	81	14305	positive regulation of MAPKKK cascade	TEK|ANGPT1|INSR
32768	0.011645	0.049511	2	29	81	14305	regulation of monooxygenase activity	KRAS|GDNF

## Sheet: MF
GO-ID	p-value	corr p-value	x	n	X	N	Description	Genes in test set
5158	3.2934e-20	7.443e-18	12	31	83	15444	insulin receptor binding	PHIP|GRB10|DOK2|DOK4|PTPRF|DOK5|DOK6|SHC1|PTPN1|IRS1|FRS2|GRB14
5515	7.5423e-18	8.5228e-16	79	8123	83	15444	protein binding	NRTN|ELF2|PDLIM7|GDNF|KRT33A|SLC1A3|GAB1|SHC1|ANGPT1|TIE1|SHC3|INSR|ANGPT2|ERRFI1|SHC2|FRS2|ANGPT4|PHOX2B|TYRO3|RET|PTPRF|BARHL1|ALK|IRS1|ELMO3|EML4|GZF1|MAP4K3|DOK2|GRB10|DOK4|LAX1|DOK5|DOK6|TGFB1I1|MST1R|GRB14|GRB2|ASAP1|HSH2D|PHIP|PTK2|KRAS|SORBS2|TEK|PSTPIP1|SH2B3|PTN|ANGPTL1|SH2B2|SH2B1|PTS|GIGYF1|GCHFR|EHD4|LTK|NTF4|PTPRE|NTF3|PTPN18|PTPRZ1|BMX|RUFY1|PTPN12|NTRK3|PSPN|KRT36|JMJD6|NTRK1|ARF4…
4714	1.5346e-17	1.1561e-15	13	65	83	15444	transmembrane receptor protein tyrosine kinase activity	TYRO3|RET|LTK|ALK|IRS1|NTRK3|NTRK1|TEK|NTRK2|TIE1|MST1R|MERTK|INSR
19199	2.764e-16	1.5616e-14	13	80	83	15444	transmembrane receptor protein kinase activity	TYRO3|RET|LTK|ALK|IRS1|NTRK3|NTRK1|TEK|NTRK2|TIE1|MST1R|MERTK|INSR
4713	6.8903e-16	3.1144e-14	15	139	83	15444	protein tyrosine kinase activity	TYRO3|RET|LTK|BMX|ALK|IRS1|NTRK3|PTK2|NTRK1|NTRK2|TEK|TIE1|MST1R|MERTK|INSR
4871	7.9505e-15	2.5669e-13	41	2128	83	15444	signal transducer activity	GRB2|HSH2D|PTK2|GAB1|TEK|SH2B3|SHC1|SH2B2|SH2B1|TIE1|SHC3|INSR|FRS2|ANGPT4|TYRO3|RET|LTK|PTPRE|PTPRF|PTPRZ1|BMX|ALK|IRS1|NTRK3|DOK2|GRB10|CASS4|DOK4|JMJD6|DOK5|NTRK1|NTRK2|GFRA1|CD300LF|MST1R|MERTK|GRB7|CRK|GFRA2|GRB14|GFRA3
60089	7.9505e-15	2.5669e-13	41	2128	83	15444	molecular transducer activity	GRB2|HSH2D|PTK2|GAB1|TEK|SH2B3|SHC1|SH2B2|SH2B1|TIE1|SHC3|INSR|FRS2|ANGPT4|TYRO3|RET|LTK|PTPRE|PTPRF|PTPRZ1|BMX|ALK|IRS1|NTRK3|DOK2|GRB10|CASS4|DOK4|JMJD6|DOK5|NTRK1|NTRK2|GFRA1|CD300LF|MST1R|MERTK|GRB7|CRK|GFRA2|GRB14|GFRA3
5102	1.5504e-14	4.3798e-13	28	922	83	15444	receptor binding	NRTN|GRB2|GDNF|PHIP|PTN|ANGPT1|SHC1|ANGPTL1|INSR|ANGPT2|FRS2|ANGPT4|NTF4|PTPRF|NTF3|IRS1|PSPN|GRB10|DOK2|DOK4|DOK5|DOK6|ARF4|GFRA1|PTPN1|TGFB1I1|GRB14|GFRA3
60090	7.7132e-14	1.7515e-12	11	69	83	15444	molecular adaptor activity	GRB10|SORBS2|GRB2|GAB1|SH2B2|SHC1|GRB7|CRK|FRS2|GRB14|HSH2D
5066	7.75e-14	1.7515e-12	7	12	83	15444	transmembrane receptor protein tyrosine kinase signaling protein activity	DOK2|DOK4|DOK5|SH2B2|SHC1|IRS1|FRS2
5070	2.2036e-10	4.5273e-09	8	50	83	15444	SH3/SH2 adaptor activity	GRB10|GRB2|GAB1|SH2B2|GRB7|CRK|GRB14|HSH2D
32403	4.0561e-10	7.639e-09	13	238	83	15444	protein complex binding	PTPRF|IRS1|PHIP|DOK2|GRB10|DOK4|DOK5|DOK6|SHC1|PTPN1|FRS2|INSR|GRB14
4672	6.9379e-09	1.2061e-07	17	568	83	15444	protein kinase activity	TYRO3|RET|LTK|BMX|ALK|IRS1|MAP4K3|NTRK3|PTK2|CASS4|NTRK1|NTRK2|TEK|TIE1|MST1R|MERTK|INSR
5057	1.1378e-08	1.8368e-07	10	157	83	15444	receptor signaling protein activity	TYRO3|DOK2|DOK4|DOK5|SH2B2|SHC1|IRS1|INSR|FRS2|ANGPT4
30674	3.7764e-08	5.6898e-07	8	94	83	15444	protein binding, bridging	GRB10|GRB2|GAB1|SH2B2|GRB7|CRK|GRB14|HSH2D
43121	5.3404e-08	7.5433e-07	4	8	83	15444	neurotrophin binding	NTRK3|NTF3|NTRK1|NTRK2
16773	9.8603e-08	1.3108e-06	17	681	83	15444	phosphotransferase activity, alcohol group as acceptor	TYRO3|RET|LTK|BMX|ALK|IRS1|MAP4K3|NTRK3|PTK2|CASS4|NTRK1|NTRK2|TEK|TIE1|MST1R|MERTK|INSR
5069	1.4969e-07	1.8794e-06	3	3	83	15444	transmembrane receptor protein tyrosine kinase docking protein activity	DOK2|IRS1|FRS2
30971	1.589e-07	1.8901e-06	4	10	83	15444	receptor tyrosine kinase binding	PTPRF|ANGPT1|ANGPT2|ANGPT4
42169	2.9196e-07	3.2992e-06	5	27	83	15444	SH2 domain binding	PTK2|LAX1|CRK|IRS1|INSR
16301	3.2767e-07	3.5263e-06	17	741	83	15444	kinase activity	TYRO3|RET|LTK|BMX|ALK|IRS1|MAP4K3|NTRK3|PTK2|CASS4|NTRK1|NTRK2|TEK|TIE1|MST1R|MERTK|INSR
5030	1.4853e-06	1.5258e-05	3	5	83	15444	neurotrophin receptor activity	NTRK3|NTRK1|NTRK2
5068	2.959e-06	2.9075e-05	3	6	83	15444	transmembrane receptor protein tyrosine kinase adaptor protein activity	SH2B2|SHC1|FRS2
16772	3.3413e-06	3.1464e-05	17	877	83	15444	transferase activity, transferring phosphorus-containing groups	TYRO3|RET|LTK|BMX|ALK|IRS1|MAP4K3|NTRK3|PTK2|CASS4|NTRK1|NTRK2|TEK|TIE1|MST1R|MERTK|INSR
5488	1.563e-05	0.0001413	80	12368	83	15444	binding	NRTN|ELF2|PDLIM7|GDNF|KRT33A|SLC1A3|GAB1|SHC1|ANGPT1|TIE1|SHC3|INSR|ANGPT2|ERRFI1|SHC2|FRS2|ANGPT4|PHOX2B|TYRO3|RET|PTPRF|BARHL1|ALK|IRS1|ELMO3|EML4|GZF1|MAP4K3|DOK2|GRB10|HOXD8|DOK4|LAX1|DOK5|DOK6|TGFB1I1|MST1R|GRB14|GRB2|ASAP1|HSH2D|PHIP|PTK2|KRAS|SORBS2|TEK|PSTPIP1|SH2B3|PTN|ANGPTL1|SH2B2|SH2B1|PTS|GIGYF1|GCHFR|EHD4|LTK|NTF4|PTPRE|NTF3|PTPN18|PTPRZ1|BMX|RUFY1|PTPN12|NTRK3|PSPN|KRT36|JMJD6|NTRK…
43548	1.748e-05	0.00014986	3	10	83	15444	phosphoinositide 3-kinase binding	TYRO3|IRS1|INSR
4725	1.7904e-05	0.00014986	6	102	83	15444	protein tyrosine phosphatase activity	PTPRE|PTPN18|PTPRF|PTPRZ1|PTPN1|PTPN12
16167	2.8536e-05	0.00023033	2	2	83	15444	glial cell line-derived neurotrophic factor receptor activity	GFRA1|GFRA2
4888	3.0663e-05	0.00023896	19	1262	83	15444	transmembrane receptor activity	TYRO3|RET|PTPRE|LTK|PTPRF|PTPRZ1|ALK|IRS1|NTRK3|NTRK1|NTRK2|TEK|GFRA1|TIE1|MST1R|MERTK|INSR|GFRA2|GFRA3
5154	4.1177e-05	0.0003102	3	13	83	15444	epidermal growth factor receptor binding	GRB2|ARF4|SHC1
5159	5.2204e-05	0.00038058	3	14	83	15444	insulin-like growth factor receptor binding	SHC1|IRS1|INSR
5001	0.00011522	0.00078912	3	18	83	15444	transmembrane receptor protein tyrosine phosphatase activity	PTPRE|PTPRF|PTPRZ1
19198	0.00011522	0.00078912	3	18	83	15444	transmembrane receptor protein phosphatase activity	PTPRE|PTPRF|PTPRZ1
4872	0.00017177	0.0011418	21	1686	83	15444	receptor activity	TYRO3|RET|PTPRE|LTK|PTPRF|PTPRZ1|ALK|IRS1|NTRK3|JMJD6|NTRK1|NTRK2|TEK|GFRA1|CD300LF|TIE1|MST1R|MERTK|INSR|GFRA2|GFRA3
8083	0.00022006	0.0014209	6	160	83	15444	growth factor activity	PSPN|NRTN|NTF4|NTF3|PTN|GDNF
19904	0.0002316	0.0014539	9	388	83	15444	protein domain specific binding	PTK2|KRAS|GRB2|LAX1|CRK|IRS1|ELMO3|INSR|PTPN12
4721	0.00025986	0.0015641	6	165	83	15444	phosphoprotein phosphatase activity	PTPRE|PTPN18|PTPRF|PTPRZ1|PTPN1|PTPN12
19838	0.00026299	0.0015641	5	106	83	15444	growth factor binding	NTRK3|NTF3|NTRK1|NTRK2|INSR
51219	0.0006634	0.0038443	3	32	83	15444	phosphoprotein binding	GRB2|CRK|GRB14
4726	0.00078242	0.0044207	2	8	83	15444	non-membrane spanning protein tyrosine phosphatase activity	PTPN18|PTPN12
70851	0.00098654	0.005438	4	82	83	15444	growth factor receptor binding	GRB2|ARF4|SHC1|FRS2
43560	0.0018187	0.0097863	2	12	83	15444	insulin receptor substrate binding	GRB2|INSR
16791	0.0022164	0.011649	6	249	83	15444	phosphatase activity	PTPRE|PTPN18|PTPRF|PTPRZ1|PTPN1|PTPN12
16740	0.0023364	0.012	18	1637	83	15444	transferase activity	TYRO3|RET|LTK|BMX|ALK|IRS1|TNKS2|NTRK3|MAP4K3|PTK2|CASS4|NTRK1|NTRK2|TEK|TIE1|MST1R|MERTK|INSR
45309	0.0028632	0.014067	2	15	83	15444	protein phosphorylated amino acid binding	GRB2|CRK
4716	0.0028632	0.014067	2	15	83	15444	receptor signaling protein tyrosine kinase activity	TYRO3|INSR
5524	0.0047691	0.022083	16	1473	83	15444	ATP binding	TYRO3|RET|LTK|BMX|ALK|MAP4K3|NTRK3|PTK2|NTRK1|NTRK2|TEK|TIE1|MST1R|MERTK|INSR|EHD4
1883	0.0048662	0.022083	17	1613	83	15444	purine nucleoside binding	TYRO3|RET|LTK|BMX|ALK|NTRK3|MAP4K3|PTK2|KRAS|NTRK1|NTRK2|TEK|TIE1|MST1R|MERTK|INSR|EHD4
19900	0.0051377	0.022083	5	207	83	15444	kinase binding	TYRO3|LAX1|IRS1|INSR|ERRFI1
1882	0.0051789	0.022083	17	1623	83	15444	nucleoside binding	TYRO3|RET|LTK|BMX|ALK|NTRK3|MAP4K3|PTK2|KRAS|NTRK1|NTRK2|TEK|TIE1|MST1R|MERTK|INSR|EHD4
5009	0.0053743	0.022083	1	1	83	15444	insulin receptor activity	INSR
33746	0.0053743	0.022083	1	1	83	15444	histone demethylase activity (H3-R2 specific)	JMJD6
33749	0.0053743	0.022083	1	1	83	15444	histone demethylase activity (H4-R3 specific)	JMJD6
43106	0.0053743	0.022083	1	1	83	15444	GTP cyclohydrolase I binding	GCHFR
3874	0.0053743	0.022083	1	1	83	15444	6-pyruvoyltetrahydropterin synthase activity	PTS
32559	0.0055371	0.022346	16	1496	83	15444	adenyl ribonucleotide binding	TYRO3|RET|LTK|BMX|ALK|MAP4K3|NTRK3|PTK2|NTRK1|NTRK2|TEK|TIE1|MST1R|MERTK|INSR|EHD4
32555	0.0082791	0.03226	18	1845	83	15444	purine ribonucleotide binding	TYRO3|RET|LTK|BMX|ALK|NTRK3|MAP4K3|PTK2|KRAS|NTRK1|ARF4|NTRK2|TEK|TIE1|MST1R|MERTK|INSR|EHD4
32553	0.0082791	0.03226	18	1845	83	15444	ribonucleotide binding	TYRO3|RET|LTK|BMX|ALK|NTRK3|MAP4K3|PTK2|KRAS|NTRK1|ARF4|NTRK2|TEK|TIE1|MST1R|MERTK|INSR|EHD4
30554	0.0090906	0.034822	16	1577	83	15444	adenyl nucleotide binding	TYRO3|RET|LTK|BMX|ALK|MAP4K3|NTRK3|PTK2|NTRK1|NTRK2|TEK|TIE1|MST1R|MERTK|INSR|EHD4
42578	0.0095421	0.035942	6	337	83	15444	phosphoric ester hydrolase activity	PTPRE|PTPN18|PTPRF|PTPRZ1|PTPN1|PTPN12
8269	0.01072	0.036708	1	2	83	15444	JAK pathway signal transduction adaptor activity	SH2B2
43423	0.01072	0.036708	1	2	83	15444	3-phosphoinositide-dependent protein kinase binding	INSR
5011	0.01072	0.036708	1	2	83	15444	macrophage colony-stimulating factor receptor activity	MST1R
5165	0.01072	0.036708	1	2	83	15444	neurotrophin receptor binding	NTF3
16838	0.01072	0.036708	1	2	83	15444	carbon-oxygen lyase activity, acting on phosphates	PTS
5314	0.01072	0.036708	1	2	83	15444	high-affinity glutamate transmembrane transporter activity	SLC1A3
17076	0.012796	0.043164	18	1928	83	15444	purine nucleotide binding	TYRO3|RET|LTK|BMX|ALK|NTRK3|MAP4K3|PTK2|KRAS|NTRK1|ARF4|NTRK2|TEK|TIE1|MST1R|MERTK|INSR|EHD4
19901	0.014631	0.048627	4	175	83	15444	protein kinase binding	LAX1|IRS1|INSR|ERRFI1

## Sheet: CC
GO-ID	p-value	corr p-value	x	n	X	N	Description	Genes in test set
5886	7.6208e-09	1.2498e-06	43	3732	83	16377	plasma membrane	LY6G6F|PEAR1|PDLIM7|MEGT1|PTK2|KRAS|SLC1A3|TEK|GAB1|SH2B2|ANGPT1|SHC1|TIE1|INSR|ANGPT2|ERRFI1|FRS2|GAPT|TYRO3|LTK|PTPRE|NTF3|PTPRF|PTPRZ1|ALK|IRS1|NTRK3|GRB10|CASS4|JMJD6|LAX1|NTRK1|ARF4|NTRK2|GFRA1|CD300LF|TGFB1I1|MST1R|MERTK|CRK|GFRA2|GRB14|GFRA3
1725	8.4221e-06	0.00062329	4	26	83	16377	stress fiber	PDLIM7|PSTPIP1|SH2B2|MST1R
32432	1.1446e-05	0.00062329	4	28	83	16377	actin filament bundle	PDLIM7|PSTPIP1|SH2B2|MST1R
42641	1.5202e-05	0.00062329	4	30	83	16377	actomyosin	PDLIM7|PSTPIP1|SH2B2|MST1R
5899	2.5378e-05	0.00083238	2	2	83	16377	insulin receptor complex	IRS1|INSR
44459	0.00010519	0.0024975	23	1999	83	16377	plasma membrane part	TYRO3|LTK|PDLIM7|PTPRF|PTPRZ1|ALK|IRS1|NTRK3|PTK2|CASS4|SLC1A3|NTRK1|NTRK2|TEK|SHC1|TIE1|TGFB1I1|MST1R|MERTK|FRS2|ERRFI1|INSR|GFRA3
16020	0.0001066	0.0024975	54	7253	83	16377	membrane	PEAR1|PDLIM7|SLC44A5|SLC1A3|GAB1|SHC1|ANGPT1|TIE1|FRS2|ERRFI1|ANGPT2|INSR|GAPT|TYRO3|RET|PTPRF|ALK|IRS1|TNKS2|GRB10|LAX1|CD300LF|MST1R|TGFB1I1|GRB14|LY6G6F|GRB2|ASAP1|MEGT1|PTK2|KRAS|TEK|SH2B2|SH2B1|GCHFR|PSTPIP2|EHD4|PTPRE|LTK|NTF3|PTPRZ1|RUFY1|NTRK3|CASS4|JMJD6|NTRK1|NTRK2|ARF4|GFRA1|PTPN1|MERTK|CRK|GFRA2|GFRA3
42995	0.00043294	0.0088752	12	761	83	16377	cell projection	PTK2|SLC1A3|PTPRF|PDLIM7|TEK|PSTPIP1|SH2B2|ANGPT1|MERTK|ANGPT2|GCHFR|MEGT1
16323	0.00065395	0.0095684	6	208	83	16377	basolateral plasma membrane	PTK2|CASS4|SLC1A3|PDLIM7|TEK|TGFB1I1
5925	0.00069035	0.0095684	4	79	83	16377	focal adhesion	PTK2|CASS4|PDLIM7|TGFB1I1
5768	0.00069933	0.0095684	8	382	83	16377	endosome	PTPRF|NTRK1|RUFY1|CRK|INSR|FRS2|GRB14|EHD4
5887	0.00076217	0.0095684	15	1177	83	16377	integral to plasma membrane	TYRO3|LTK|PTPRF|PTPRZ1|ALK|IRS1|NTRK3|NTRK1|NTRK2|TEK|TIE1|MST1R|MERTK|FRS2|INSR
5924	0.00079444	0.0095684	4	82	83	16377	cell-substrate adherens junction	PTK2|CASS4|PDLIM7|TGFB1I1
31226	0.00091366	0.0095684	15	1198	83	16377	intrinsic to plasma membrane	TYRO3|LTK|PTPRF|PTPRZ1|ALK|IRS1|NTRK3|NTRK1|NTRK2|TEK|TIE1|MST1R|MERTK|FRS2|INSR
45121	0.00092853	0.0095684	5	148	83	16377	membrane raft	KRAS|TEK|ANGPT1|IRS1|INSR
267	0.00097291	0.0095684	14	1078	83	16377	cell fraction	LTK|PTPRF|IRS1|PTPN12|TNKS2|SLC1A3|KRAS|PTPN1|MERTK|FRS2|INSR|GRB14|GCHFR|PSTPIP2
30055	0.00099185	0.0095684	4	87	83	16377	cell-substrate junction	PTK2|CASS4|PDLIM7|TGFB1I1
19898	0.0011256	0.010255	4	90	83	16377	extrinsic to membrane	GFRA1|ERRFI1|GFRA2|GFRA3
31225	0.0046568	0.039211	4	133	83	16377	anchored to membrane	GFRA1|GFRA2|GFRA3|MEGT1
5912	0.0047818	0.039211	4	134	83	16377	adherens junction	PTK2|CASS4|PDLIM7|TGFB1I1
