# Supplementary material for: Network-Based Approach to Identify Potential Targets and Drugs that Promote Neuroprotection and Neurorepair in Acute Ischemic Stroke
Source: Sci Rep. 2017 Jan 5;7:40137. doi: 10.1038/srep40137 (PMC5215297; doi:10.1038/srep40137)
Supplement: Supplementary Dataset 5 [file srep40137-s5.zip › srep40137-s5/srep40137-s30.xls]

## Sheet: BP
GO-ID	p-value	corr p-value	x	n	X	N	Description	Genes in test set
32237	1.759e-07	6.1561e-06	2	4	3	14306	activation of store-operated calcium channel activity	STIM2|EFCAB4B
32234	2.9315e-07	6.1561e-06	2	5	3	14306	regulation of calcium ion transport via store-operated calcium channel activity	STIM2|EFCAB4B
32236	2.9315e-07	6.1561e-06	2	5	3	14306	positive regulation of calcium ion transport via store-operated calcium channel activity	STIM2|EFCAB4B
32414	1.6119e-06	2.5387e-05	2	11	3	14306	positive regulation of ion transmembrane transporter activity	STIM2|EFCAB4B
32411	2.2857e-06	2.88e-05	2	13	3	14306	positive regulation of transporter activity	STIM2|EFCAB4B
32412	1.3615e-05	0.00013646	2	31	3	14306	regulation of ion transmembrane transporter activity	STIM2|EFCAB4B
22898	1.5458e-05	0.00013646	2	33	3	14306	regulation of transmembrane transporter activity	STIM2|EFCAB4B
34765	1.7418e-05	0.00013646	2	35	3	14306	regulation of ion transmembrane transport	STIM2|EFCAB4B
51928	1.9494e-05	0.00013646	2	37	3	14306	positive regulation of calcium ion transport	STIM2|EFCAB4B
34762	2.1688e-05	0.00013663	2	39	3	14306	regulation of transmembrane transport	STIM2|EFCAB4B
32409	2.5196e-05	0.00014431	2	42	3	14306	regulation of transporter activity	STIM2|EFCAB4B
43270	3.4403e-05	0.00018062	2	49	3	14306	positive regulation of ion transport	STIM2|EFCAB4B
51924	8.5487e-05	0.00041428	2	77	3	14306	regulation of calcium ion transport	STIM2|EFCAB4B
10959	0.00011435	0.00051456	2	89	3	14306	regulation of metal ion transport	STIM2|EFCAB4B
43269	0.00016237	0.00068195	2	106	3	14306	regulation of ion transport	STIM2|EFCAB4B
32235	0.0002097	0.0008257	1	1	3	14306	negative regulation of calcium ion transport via store-operated calcium channel activity	STIM2
2115	0.00041938	0.0015542	1	2	3	14306	store-operated calcium entry	EFCAB4B
51050	0.0010514	0.0036799	2	270	3	14306	positive regulation of transport	STIM2|EFCAB4B
32413	0.0025145	0.0083375	1	12	3	14306	negative regulation of ion transmembrane transporter activity	STIM2
51926	0.003561	0.010796	1	17	3	14306	negative regulation of calcium ion transport	STIM2
51049	0.0037587	0.010796	2	513	3	14306	regulation of transport	STIM2|EFCAB4B
32410	0.0037702	0.010796	1	18	3	14306	negative regulation of transporter activity	STIM2
43271	0.0054427	0.014908	1	26	3	14306	negative regulation of ion transport	STIM2
44093	0.0057811	0.015175	2	638	3	14306	positive regulation of molecular function	STIM2|EFCAB4B
32879	0.0074758	0.018839	2	727	3	14306	regulation of localization	STIM2|EFCAB4B
6811	0.0079687	0.019309	2	751	3	14306	ion transport	STIM2|EFCAB4B
65009	0.015702	0.036638	2	1062	3	14306	regulation of molecular function	STIM2|EFCAB4B

## Sheet: MF
GO-ID	p-value	corr p-value	x	n	X	N	Description	Genes in test set
5509	0.00062342	0.0056108	3	626	5	15444	calcium ion binding	STIM2|PCDH7|EFCAB4B
5246	0.00517	0.023265	1	16	5	15444	calcium channel regulator activity	STIM2

## Sheet: CC
GO-ID	p-value	corr p-value	x	n	X	N	Description	Genes in test set
