# Supplementary material for: Network-Based Approach to Identify Potential Targets and Drugs that Promote Neuroprotection and Neurorepair in Acute Ischemic Stroke
Source: Sci Rep. 2017 Jan 5;7:40137. doi: 10.1038/srep40137 (PMC5215297; doi:10.1038/srep40137)
Supplement: Supplementary Dataset 5 [file srep40137-s5.zip › srep40137-s5/srep40137-s31.xls]

## Sheet: BP
GO-ID	p-value	corr p-value	x	n	X	N	Description	Genes in test set

## Sheet: MF
GO-ID	p-value	corr p-value	x	n	X	N	Description	Genes in test set
22891	0.0013662	0.033948	3	818	5	15443	substrate-specific transmembrane transporter activity	ATP2B1|SLC17A8|ANO4
22857	0.001782	0.033948	3	896	5	15443	transmembrane transporter activity	ATP2B1|SLC17A8|ANO4
22892	0.0021518	0.033948	3	956	5	15443	substrate-specific transporter activity	ATP2B1|SLC17A8|ANO4
5388	0.0029109	0.033948	1	9	5	15443	calcium-transporting ATPase activity	ATP2B1
5313	0.0035569	0.033948	1	11	5	15443	L-glutamate transmembrane transporter activity	SLC17A8
5215	0.003767	0.033948	3	1160	5	15443	transporter activity	ATP2B1|SLC17A8|ANO4
15172	0.0038797	0.033948	1	12	5	15443	acidic amino acid transmembrane transporter activity	SLC17A8
15085	0.0038797	0.033948	1	12	5	15443	calcium ion transmembrane transporter activity	ATP2B1
22804	0.0046786	0.036389	2	342	5	15443	active transmembrane transporter activity	ATP2B1|SLC17A8

## Sheet: CC
GO-ID	p-value	corr p-value	x	n	X	N	Description	Genes in test set
