# Supplementary material for: Network-Based Approach to Identify Potential Targets and Drugs that Promote Neuroprotection and Neurorepair in Acute Ischemic Stroke
Source: Sci Rep. 2017 Jan 5;7:40137. doi: 10.1038/srep40137 (PMC5215297; doi:10.1038/srep40137)
Supplement: Supplementary Dataset 5 [file srep40137-s5.zip › srep40137-s5/srep40137-s32.xls]

## Sheet: BP
GO-ID	p-value	corr p-value	x	n	X	N	Description	Genes in test set
6390	2.1973e-06	0.00019684	2	6	6	14306	transcription from mitochondrial promoter	POLRMT|TFAM
154	3.0756e-06	0.00019684	2	7	6	14306	rRNA modification	TFB1M|FTSJ2
9451	0.00017798	0.0075937	2	50	6	14306	RNA modification	TFB1M|FTSJ2
16070	0.0002776	0.0088832	4	966	6	14306	RNA metabolic process	POLRMT|TFAM|TFB1M|FTSJ2
6364	0.00067054	0.014296	2	97	6	14306	rRNA processing	TFB1M|FTSJ2
16072	0.00072674	0.014296	2	101	6	14306	rRNA metabolic process	TFB1M|FTSJ2
10467	0.0007818	0.014296	4	1262	6	14306	gene expression	POLRMT|TFAM|TFB1M|FTSJ2
42254	0.0012185	0.015922	2	131	6	14306	ribosome biogenesis	TFB1M|FTSJ2
7005	0.0012185	0.015922	2	131	6	14306	mitochondrion organization	POLRMT|TFAM
31167	0.0012578	0.015922	1	3	6	14306	rRNA methylation	FTSJ2
90304	0.0013683	0.015922	4	1460	6	14306	nucleic acid metabolic process	POLRMT|TFAM|TFB1M|FTSJ2
6356	0.0020956	0.022353	1	5	6	14306	regulation of transcription from RNA polymerase I promoter	TFAM
34470	0.0026208	0.024453	2	193	6	14306	ncRNA processing	TFB1M|FTSJ2
22613	0.0026745	0.024453	2	195	6	14306	ribonucleoprotein complex biogenesis	TFB1M|FTSJ2
6139	0.0029463	0.025142	4	1786	6	14306	nucleobase, nucleoside, nucleotide and nucleic acid metabolic process	POLRMT|TFAM|TFB1M|FTSJ2
34660	0.0038909	0.031127	2	236	6	14306	ncRNA metabolic process	TFB1M|FTSJ2
1510	0.0041875	0.031529	1	10	6	14306	RNA methylation	FTSJ2
33108	0.0050232	0.03509	1	12	6	14306	mitochondrial respiratory chain complex assembly	TFAM
34641	0.0052087	0.03509	4	2078	6	14306	cellular nitrogen compound metabolic process	POLRMT|TFAM|TFB1M|FTSJ2
6351	0.0058597	0.035625	2	291	6	14306	transcription, DNA-dependent	POLRMT|TFAM
32774	0.0060177	0.035625	2	295	6	14306	RNA biosynthetic process	POLRMT|TFAM
44085	0.0063962	0.035625	3	1035	6	14306	cellular component biogenesis	TFAM|TFB1M|FTSJ2
6807	0.0064014	0.035625	4	2196	6	14306	nitrogen compound metabolic process	POLRMT|TFAM|TFB1M|FTSJ2
6350	0.0081574	0.043506	2	345	6	14306	transcription	POLRMT|TFAM

## Sheet: MF
GO-ID	p-value	corr p-value	x	n	X	N	Description	Genes in test set
8173	3.7586e-05	0.0013531	2	25	6	15444	RNA methyltransferase activity	TFB1M|FTSJ2
33743	0.0003885	0.006993	1	1	6	15444	peptide-methionine (R)-S-oxide reductase activity	TXN2
16433	0.0015532	0.0081739	1	4	6	15444	rRNA (adenine) methyltransferase activity	TFB1M
179	0.0015532	0.0081739	1	4	6	15444	rRNA (adenine-N6,N6-)-dimethyltransferase activity	TFB1M
8168	0.0017145	0.0081739	2	168	6	15444	methyltransferase activity	TFB1M|FTSJ2
16741	0.0017756	0.0081739	2	171	6	15444	transferase activity, transferring one-carbon groups	TFB1M|FTSJ2
8649	0.0019412	0.0081739	1	5	6	15444	rRNA methyltransferase activity	TFB1M
8113	0.0019412	0.0081739	1	5	6	15444	peptide-methionine-(S)-S-oxide reductase activity	TXN2
3676	0.0020435	0.0081739	5	3252	6	15444	nucleic acid binding	GABPB1|POLRMT|TFAM|TFB1M|FTSJ2
16671	0.0031045	0.011176	1	8	6	15444	oxidoreductase activity, acting on sulfur group of donors, disulfide as acceptor	TXN2
15035	0.0058143	0.017949	1	15	6	15444	protein disulfide oxidoreductase activity	TXN2
3677	0.0059831	0.017949	4	2328	6	15444	DNA binding	GABPB1|POLRMT|TFAM|TFB1M
15036	0.0077461	0.021451	1	20	6	15444	disulfide oxidoreductase activity	TXN2
16667	0.015442	0.035608	1	40	6	15444	oxidoreductase activity, acting on sulfur group of donors	TXN2
3899	0.015826	0.035608	1	41	6	15444	DNA-directed RNA polymerase activity	POLRMT
34062	0.015826	0.035608	1	41	6	15444	RNA polymerase activity	POLRMT
16740	0.018582	0.039308	3	1637	6	15444	transferase activity	POLRMT|TFB1M|FTSJ2
8170	0.019654	0.039308	1	51	6	15444	N-methyltransferase activity	TFB1M

## Sheet: CC
GO-ID	p-value	corr p-value	x	n	X	N	Description	Genes in test set
9295	1.2233e-07	1.7126e-06	3	31	6	16378	nucleoid	POLRMT|TFAM|TFB1M
42645	1.2233e-07	1.7126e-06	3	31	6	16378	mitochondrial nucleoid	POLRMT|TFAM|TFB1M
5739	2.1708e-07	2.0261e-06	6	1272	6	16378	mitochondrion	GABPB1|POLRMT|TFAM|TXN2|TFB1M|FTSJ2
31980	4.7684e-05	0.00026703	3	222	6	16378	mitochondrial lumen	POLRMT|TFAM|TFB1M
5759	4.7684e-05	0.00026703	3	222	6	16378	mitochondrial matrix	POLRMT|TFAM|TFB1M
44429	0.0009497	0.0038545	3	611	6	16378	mitochondrial part	POLRMT|TFAM|TFB1M
44444	0.00096362	0.0038545	6	5149	6	16378	cytoplasmic part	GABPB1|POLRMT|TFAM|TXN2|TFB1M|FTSJ2
70013	0.0012848	0.0042289	4	1644	6	16378	intracellular organelle lumen	POLRMT|TFAM|TFB1M|FTSJ2
43233	0.0013926	0.0042289	4	1679	6	16378	organelle lumen	POLRMT|TFAM|TFB1M|FTSJ2
31974	0.0015103	0.0042289	4	1715	6	16378	membrane-enclosed lumen	POLRMT|TFAM|TFB1M|FTSJ2
43228	0.0056576	0.013201	4	2432	6	16378	non-membrane-bounded organelle	POLRMT|TFAM|TFB1M|FTSJ2
43232	0.0056576	0.013201	4	2432	6	16378	intracellular non-membrane-bounded organelle	POLRMT|TFAM|TFB1M|FTSJ2
5737	0.010366	0.022327	6	7649	6	16378	cytoplasm	GABPB1|POLRMT|TFAM|TXN2|TFB1M|FTSJ2
43231	0.017533	0.032894	6	8349	6	16378	intracellular membrane-bounded organelle	GABPB1|POLRMT|TFAM|TXN2|TFB1M|FTSJ2
43227	0.017622	0.032894	6	8356	6	16378	membrane-bounded organelle	GABPB1|POLRMT|TFAM|TXN2|TFB1M|FTSJ2
