# Supplementary material for: Network-Based Approach to Identify Potential Targets and Drugs that Promote Neuroprotection and Neurorepair in Acute Ischemic Stroke
Source: Sci Rep. 2017 Jan 5;7:40137. doi: 10.1038/srep40137 (PMC5215297; doi:10.1038/srep40137)
Supplement: Supplementary Dataset 5 [file srep40137-s5.zip › srep40137-s5/srep40137-s33.xls]

## Sheet: BP
GO-ID	p-value	corr p-value	x	n	X	N	Description	Genes in test set
6915	9.615e-08	4.5135e-06	5	567	5	14306	apoptosis	DNASE2|DFFA|AEN|DFFB|CIDEB
12501	1.0497e-07	4.5135e-06	5	577	5	14306	programmed cell death	DNASE2|DFFA|AEN|DFFB|CIDEB
8219	2.7274e-07	6.0777e-06	5	698	5	14306	cell death	DNASE2|DFFA|AEN|DFFB|CIDEB
16265	2.8268e-07	6.0777e-06	5	703	5	14306	death	DNASE2|DFFA|AEN|DFFB|CIDEB
6308	5.9635e-07	1.0257e-05	3	57	5	14306	DNA catabolic process	DNASE2|DFFA|DFFB
6309	1.4919e-05	0.00018329	2	18	5	14306	DNA fragmentation involved in apoptotic nuclear change	DFFA|DFFB
737	1.4919e-05	0.00018329	2	18	5	14306	DNA catabolic process, endonucleolytic	DFFA|DFFB
30262	2.689e-05	0.00028907	2	24	5	14306	apoptotic nuclear change	DFFA|DFFB
6921	3.4183e-05	0.00032664	2	27	5	14306	cellular component disassembly involved in apoptosis	DFFA|DFFB
8630	5.1378e-05	0.00044185	2	33	5	14306	DNA damage response, signal transduction resulting in induction of apoptosis	AEN|CIDEB
90305	7.5824e-05	0.00059281	2	40	5	14306	nucleic acid phosphodiester bond hydrolysis	DFFA|DFFB
6917	0.00010233	0.00068336	3	315	5	14306	induction of apoptosis	DFFA|AEN|CIDEB
12502	0.0001033	0.00068336	3	316	5	14306	induction of programmed cell death	DFFA|AEN|CIDEB
8629	0.00012869	0.00079049	2	52	5	14306	induction of apoptosis by intracellular signals	AEN|CIDEB
22411	0.00016589	0.00095108	2	59	5	14306	cellular component disassembly	DFFA|DFFB
23034	0.00019984	0.0010741	4	1158	5	14306	intracellular signaling pathway	DFFA|AEN|DFFB|CIDEB
44265	0.0002778	0.0012598	3	441	5	14306	cellular macromolecule catabolic process	DNASE2|DFFA|DFFB
43065	0.00027966	0.0012598	3	442	5	14306	positive regulation of apoptosis	DFFA|AEN|CIDEB
43068	0.00028532	0.0012598	3	445	5	14306	positive regulation of programmed cell death	DFFA|AEN|CIDEB
10942	0.00029297	0.0012598	3	449	5	14306	positive regulation of cell death	DFFA|AEN|CIDEB
9057	0.00040982	0.0016136	3	503	5	14306	macromolecule catabolic process	DNASE2|DFFA|DFFB
42770	0.00041279	0.0016136	2	93	5	14306	DNA damage response, signal transduction	AEN|CIDEB
6259	0.0004444	0.0016617	3	517	5	14306	DNA metabolic process	DNASE2|DFFA|DFFB
30263	0.0013974	0.0050075	1	4	5	14306	apoptotic chromosome condensation	DFFB
44248	0.001464	0.0050363	3	776	5	14306	cellular catabolic process	DNASE2|DFFA|DFFB
42981	0.0019223	0.0060626	3	852	5	14306	regulation of apoptosis	DFFA|AEN|CIDEB
43067	0.0019753	0.0060626	3	860	5	14306	regulation of programmed cell death	DFFA|AEN|CIDEB
10941	0.0020225	0.0060626	3	867	5	14306	regulation of cell death	DFFA|AEN|CIDEB
23033	0.0020444	0.0060626	4	2100	5	14306	signaling pathway	DFFA|AEN|DFFB|CIDEB
9056	0.0031131	0.0089242	3	1006	5	14306	catabolic process	DNASE2|DFFA|DFFB
42771	0.0052323	0.014515	1	15	5	14306	DNA damage response, signal transduction by p53 class mediator resulting in induction of apoptosis	AEN
6974	0.0072309	0.019433	2	396	5	14306	response to DNA damage stimulus	AEN|CIDEB
90304	0.0090545	0.022905	3	1460	5	14306	nucleic acid metabolic process	DNASE2|DFFA|DFFB
30261	0.0090554	0.022905	1	26	5	14306	chromosome condensation	DFFB
23052	0.009451	0.023223	4	3131	5	14306	signaling	DFFA|AEN|DFFB|CIDEB
30330	0.0097492	0.02329	1	28	5	14306	DNA damage response, signal transduction by p53 class mediator	AEN
30218	0.014941	0.034727	1	43	5	14306	erythrocyte differentiation	DNASE2
6139	0.015977	0.036159	3	1786	5	14306	nucleobase, nucleoside, nucleotide and nucleic acid metabolic process	DNASE2|DFFA|DFFB
34101	0.017011	0.036833	1	49	5	14306	erythrocyte homeostasis	DNASE2
33554	0.017132	0.036833	2	619	5	14306	cellular response to stress	AEN|CIDEB
48522	0.022014	0.046175	3	2004	5	14306	positive regulation of cellular process	DFFA|AEN|CIDEB
10212	0.022859	0.046806	1	66	5	14306	response to ionizing radiation	AEN
34641	0.024334	0.048669	3	2078	5	14306	cellular nitrogen compound metabolic process	DNASE2|DFFA|DFFB

## Sheet: MF
GO-ID	p-value	corr p-value	x	n	X	N	Description	Genes in test set
4518	4.9697e-08	5.3109e-07	4	156	5	15444	nuclease activity	DNASE2|DFFA|AEN|DFFB
4536	8.0577e-08	5.3109e-07	3	32	5	15444	deoxyribonuclease activity	DNASE2|DFFA|DFFB
4537	8.3857e-08	5.3109e-07	2	2	5	15444	caspase-activated deoxyribonuclease activity	DFFA|DFFB
16788	2.0061e-05	9.5288e-05	4	699	5	15444	hydrolase activity, acting on ester bonds	DNASE2|DFFA|AEN|DFFB
4531	0.00064742	0.0024602	1	2	5	15444	deoxyribonuclease II activity	DNASE2
16889	0.0016179	0.0051234	1	5	5	15444	endodeoxyribonuclease activity, producing 3'-phosphomonoesters	DNASE2
16787	0.0019519	0.0052979	4	2240	5	15444	hydrolase activity	DNASE2|DFFA|AEN|DFFB
4520	0.0067812	0.015675	1	21	5	15444	endodeoxyribonuclease activity	DNASE2
16894	0.0074251	0.015675	1	23	5	15444	endonuclease activity, active with either ribo- or deoxyribonucleic acids and producing 3'-phosphomonoesters	DNASE2
4527	0.017363	0.03299	1	54	5	15444	exonuclease activity	AEN

## Sheet: CC
GO-ID	p-value	corr p-value	x	n	X	N	Description	Genes in test set
5654	0.0016738	0.039208	3	930	5	16378	nucleoplasm	DFFA|AEN|DFFB
5829	0.0045742	0.039208	3	1316	5	16378	cytosol	DFFA|DFFB|CIDEB
31981	0.0045742	0.039208	3	1316	5	16378	nuclear lumen	DFFA|AEN|DFFB
70013	0.0086404	0.039208	3	1644	5	16378	intracellular organelle lumen	DFFA|AEN|DFFB
43233	0.0091727	0.039208	3	1679	5	16378	organelle lumen	DFFA|AEN|DFFB
31974	0.0097412	0.039208	3	1715	5	16378	membrane-enclosed lumen	DFFA|AEN|DFFB
44428	0.010165	0.039208	3	1741	5	16378	nuclear part	DFFA|AEN|DFFB
