# Supplementary material for: Network-Based Approach to Identify Potential Targets and Drugs that Promote Neuroprotection and Neurorepair in Acute Ischemic Stroke
Source: Sci Rep. 2017 Jan 5;7:40137. doi: 10.1038/srep40137 (PMC5215297; doi:10.1038/srep40137)
Supplement: Supplementary Dataset 6 [file srep40137-s34.xls]

## Sheet: Reactome
Term	Database	ID	Input number	Background number	P-Value	Corrected P-Value	Input	Hyperlink
Amine ligand-binding receptors	Reactome	REACT_16983	15	41	3.95376e-13	9.01051e-11	151|1129|153|152|155|154|147|1133|1128|1131|148|146|1132|3269|150	http://www.reactome.org/cgi-bin/eventbrowser_st_id?ST_ID=REACT_16983
Ligand-gated ion channel transport	Reactome	REACT_25387	12	26	1.01472e-11	1.63891e-09	2569|2554|2555|2556|200959|2558|2560|2562|2567|2566|2561|2570	http://www.reactome.org/cgi-bin/eventbrowser_st_id?ST_ID=REACT_25387
Adrenoceptors	Reactome	REACT_16927	9	9	2.88205e-11	4.22187e-09	151|146|153|152|155|154|147|150|148	http://www.reactome.org/cgi-bin/eventbrowser_st_id?ST_ID=REACT_16927
GABA A receptor activation	Reactome	REACT_24987	9	13	2.73575e-10	3.07723e-08	2554|2555|2556|2558|2560|2562|2567|2566|2561	http://www.reactome.org/cgi-bin/eventbrowser_st_id?ST_ID=REACT_24987
GABA receptor activation	Reactome	REACT_25199	12	55	1.29053e-08	8.21114e-07	2569|2554|2555|2556|200959|2558|2560|2562|2567|2566|2561|2570	http://www.reactome.org/cgi-bin/eventbrowser_st_id?ST_ID=REACT_25199
Hemostasis	Reactome	REACT_604	34	521	3.35059e-08	1.86773e-06	151|150|152|5153|3778|3066|5139|5055|5054|5136|3676|3674|3690|64805|7056|5104|8654|2243|302|462|5327|5328|5329|6403|3689|5340|10846|3683|2159|2147|7422|801|4843|7035	http://www.reactome.org/cgi-bin/eventbrowser_st_id?ST_ID=REACT_604
Transmission across Chemical Synapses	Reactome	REACT_13477	20	199	4.29153e-08	2.31045e-06	2569|782|2562|2554|781|2556|200959|2558|2560|9254|785|784|2567|2566|2561|2570|1385|801|783|2555	http://www.reactome.org/cgi-bin/eventbrowser_st_id?ST_ID=REACT_13477
Class A/1 (Rhodopsin-like receptors)	Reactome	REACT_14828	25	313	6.33947e-08	3.22035e-06	151|1129|153|152|155|154|150|6387|135|134|6288|64805|4985|185|4988|1131|146|147|1133|1132|1128|4986|148|3269|2147	http://www.reactome.org/cgi-bin/eventbrowser_st_id?ST_ID=REACT_14828
Reversible hydration of carbon dioxide	Reactome	REACT_121123	7	12	6.64858e-08	3.29759e-06	768|771|762|759|761|766|760	http://www.reactome.org/cgi-bin/eventbrowser_st_id?ST_ID=REACT_121123
Ion channel transport	Reactome	REACT_25300	18	169	9.02562e-08	4.33988e-06	2569|6340|2554|2555|2556|200959|2558|2560|2562|2567|2566|2561|6337|476|2570|486|6338|6339	http://www.reactome.org/cgi-bin/eventbrowser_st_id?ST_ID=REACT_25300
Dissolution of Fibrin Clot	Reactome	REACT_641	7	13	1.00442e-07	4.757e-06	5340|302|5327|5054|5055|5328|5329	http://www.reactome.org/cgi-bin/eventbrowser_st_id?ST_ID=REACT_641
NCAM1 interactions	Reactome	REACT_18312	10	42	1.0374e-07	4.87654e-06	775|785|776|782|783|779|784|8912|8913|8911	http://www.reactome.org/cgi-bin/eventbrowser_st_id?ST_ID=REACT_18312
Neuronal System	Reactome	REACT_13685	22	278	4.41686e-07	1.67601e-05	3778|2569|200959|2561|2560|2562|2567|2566|3784|9254|2555|784|785|2554|781|782|783|2558|2556|2570|1385|801	http://www.reactome.org/cgi-bin/eventbrowser_st_id?ST_ID=REACT_13685
Muscarinic acetylcholine receptors	Reactome	REACT_16943	5	5	8.85749e-07	3.15216e-05	1128|1129|1131|1133|1132	http://www.reactome.org/cgi-bin/eventbrowser_st_id?ST_ID=REACT_16943
NCAM signaling for neurite out-growth	Reactome	REACT_18334	11	71	1.08689e-06	3.76171e-05	775|785|776|782|783|779|784|8912|8913|8911|1385	http://www.reactome.org/cgi-bin/eventbrowser_st_id?ST_ID=REACT_18334
Depolarization of the Presynaptic Terminal Triggers the Opening of Calcium Channels	Reactome	REACT_13606	6	12	1.18924e-06	4.09345e-05	784|785|781|782|783|9254	http://www.reactome.org/cgi-bin/eventbrowser_st_id?ST_ID=REACT_13606
Nitric oxide stimulates guanylate cyclase	Reactome	REACT_23862	7	23	2.1996e-06	7.03314e-05	10846|5153|3778|5139|5136|8654|4843	http://www.reactome.org/cgi-bin/eventbrowser_st_id?ST_ID=REACT_23862
Neurotransmitter Receptor Binding And Downstream Transmission In The Postsynaptic Cell	Reactome	REACT_15370	14	139	4.29629e-06	0.000130107	2569|2554|2555|2556|200959|2558|2560|2562|2567|2566|2561|2570|1385|801	http://www.reactome.org/cgi-bin/eventbrowser_st_id?ST_ID=REACT_15370
cGMP effects	Reactome	REACT_23767	6	17	5.91619e-06	0.000171733	10846|5153|3778|5139|5136|8654	http://www.reactome.org/cgi-bin/eventbrowser_st_id?ST_ID=REACT_23767
Adrenaline,noradrenaline inhibits insulin secretion	Reactome	REACT_18339	7	28	6.63613e-06	0.000190286	775|150|776|783|9254|784|152	http://www.reactome.org/cgi-bin/eventbrowser_st_id?ST_ID=REACT_18339
Orphan transporters	Reactome	REACT_268444	12	112	1.15846e-05	0.000307897	5340|2555|2556|5327|2558|2560|302|2562|2567|2566|2561|2554	http://www.reactome.org/cgi-bin/eventbrowser_st_id?ST_ID=REACT_268444
Defective ACTH causes Obesity and Pro-opiomelanocortinin deficiency (POMCD)	Reactome	REACT_267874	25	438	1.81994e-05	0.000444236	151|1129|153|152|155|154|150|6387|135|134|6288|64805|4985|185|4988|1131|146|147|1133|1132|1128|4986|148|3269|2147	http://www.reactome.org/cgi-bin/eventbrowser_st_id?ST_ID=REACT_267874
GPCR ligand binding	Reactome	REACT_21340	25	438	1.81994e-05	0.000444236	151|1129|153|152|155|154|150|6387|135|134|6288|64805|4985|185|4988|1131|146|147|1133|1132|1128|4986|148|3269|2147	http://www.reactome.org/cgi-bin/eventbrowser_st_id?ST_ID=REACT_21340
Common Pathway	Reactome	REACT_1439	6	22	2.02031e-05	0.000483875	7056|462|2147|2159|5104|2243	http://www.reactome.org/cgi-bin/eventbrowser_st_id?ST_ID=REACT_1439
Platelet Aggregation (Plug Formation)	Reactome	REACT_278	7	35	2.34572e-05	0.000545228	151|150|152|3690|2147|3674|2243	http://www.reactome.org/cgi-bin/eventbrowser_st_id?ST_ID=REACT_278
Formation of Fibrin Clot (Clotting Cascade)	Reactome	REACT_2051	7	39	4.32958e-05	0.000930785	7056|462|2147|7035|2159|5104|2243	http://www.reactome.org/cgi-bin/eventbrowser_st_id?ST_ID=REACT_2051
Cation-coupled Chloride cotransporters	Reactome	REACT_19315	4	7	5.43552e-05	0.0011392	57468|6557|6558|6559	http://www.reactome.org/cgi-bin/eventbrowser_st_id?ST_ID=REACT_19315
O2/CO2 exchange in erythrocytes	Reactome	REACT_120969	4	9	0.000113919	0.00214843	762|759|760|358	http://www.reactome.org/cgi-bin/eventbrowser_st_id?ST_ID=REACT_120969
Erythrocytes take up oxygen and release carbon dioxide	Reactome	REACT_121380	4	9	0.000113919	0.00214843	762|759|760|358	http://www.reactome.org/cgi-bin/eventbrowser_st_id?ST_ID=REACT_121380
@@Erythrocytes take up carbon dioxide and release oxygen	Reactome	REACT_121329	4	9	0.000113919	0.00214843	762|759|760|358	http://www.reactome.org/cgi-bin/eventbrowser_st_id?ST_ID=REACT_121329
Cobalamin (Cbl, vitamin B12) transport and metabolism	Reactome	REACT_163862	5	19	0.000117261	0.00219829	4548|4552|25974|4594|166785	http://www.reactome.org/cgi-bin/eventbrowser_st_id?ST_ID=REACT_163862
Metabolic disorders of biological oxidation enzymes	Reactome	REACT_267615	28	610	0.000216162	0.00363095	151|1129|153|152|155|154|150|6387|135|134|4552|6288|64805|4985|185|4988|1131|146|147|1133|1132|1128|4986|148|4548|3269|5742|2147	http://www.reactome.org/cgi-bin/eventbrowser_st_id?ST_ID=REACT_267615
Transmembrane transport of small molecules	Reactome	REACT_15518	28	613	0.000233098	0.00387411	1080|57468|486|2569|6340|6557|200959|2561|2560|2562|6558|6559|2567|2566|302|5327|2554|5340|2555|2556|2558|2570|6548|6337|476|6338|6339|358	http://www.reactome.org/cgi-bin/eventbrowser_st_id?ST_ID=REACT_15518
Regulation of insulin secretion	Reactome	REACT_18325	8	77	0.00039721	0.00600006	775|150|776|783|9254|784|152|1131	http://www.reactome.org/cgi-bin/eventbrowser_st_id?ST_ID=REACT_18325
Platelet degranulation	Reactome	REACT_318	8	79	0.000465082	0.00684475	6403|5340|3690|7422|5054|801|3674|2243	http://www.reactome.org/cgi-bin/eventbrowser_st_id?ST_ID=REACT_318
G alpha (s) signalling events	Reactome	REACT_19327	10	125	0.000548091	0.00777792	5139|155|154|10846|5153|5142|153|5141|135|5136	http://www.reactome.org/cgi-bin/eventbrowser_st_id?ST_ID=REACT_19327
Defective MUT causes methylmalonic aciduria mut type	Reactome	REACT_169313	8	83	0.000629035	0.00836964	25974|4548|4524|8566|5743|4594|166785|4552	http://www.reactome.org/cgi-bin/eventbrowser_st_id?ST_ID=REACT_169313
Defective BTD causes biotidinase deficiency	Reactome	REACT_169403	8	83	0.000629035	0.00836964	25974|4548|4524|8566|5743|4594|166785|4552	http://www.reactome.org/cgi-bin/eventbrowser_st_id?ST_ID=REACT_169403
Metabolism of water-soluble vitamins and cofactors	Reactome	REACT_11238	8	83	0.000629035	0.00836964	25974|4548|4524|8566|5743|4594|166785|4552	http://www.reactome.org/cgi-bin/eventbrowser_st_id?ST_ID=REACT_11238
Defective MMAA causes methylmalonic aciduria type cblA	Reactome	REACT_169316	8	83	0.000629035	0.00836964	25974|4548|4524|8566|5743|4594|166785|4552	http://www.reactome.org/cgi-bin/eventbrowser_st_id?ST_ID=REACT_169316
Defective CUBN causes hereditary megaloblastic anemia 1	Reactome	REACT_169132	8	83	0.000629035	0.00836964	25974|4548|4524|8566|5743|4594|166785|4552	http://www.reactome.org/cgi-bin/eventbrowser_st_id?ST_ID=REACT_169132
Defective CD320 causes methylmalonic aciduria	Reactome	REACT_169178	8	83	0.000629035	0.00836964	25974|4548|4524|8566|5743|4594|166785|4552	http://www.reactome.org/cgi-bin/eventbrowser_st_id?ST_ID=REACT_169178
Defective MTR causes methylmalonic aciduria and homocystinuria type cblG	Reactome	REACT_169149	8	83	0.000629035	0.00836964	25974|4548|4524|8566|5743|4594|166785|4552	http://www.reactome.org/cgi-bin/eventbrowser_st_id?ST_ID=REACT_169149
Defects in biotin (Btn) metabolism	Reactome	REACT_169238	8	83	0.000629035	0.00836964	25974|4548|4524|8566|5743|4594|166785|4552	http://www.reactome.org/cgi-bin/eventbrowser_st_id?ST_ID=REACT_169238
Defects in vitamin and cofactor metabolism	Reactome	REACT_169385	8	83	0.000629035	0.00836964	25974|4548|4524|8566|5743|4594|166785|4552	http://www.reactome.org/cgi-bin/eventbrowser_st_id?ST_ID=REACT_169385
Defects in cobalamin (B12) metabolism	Reactome	REACT_169429	8	83	0.000629035	0.00836964	25974|4548|4524|8566|5743|4594|166785|4552	http://www.reactome.org/cgi-bin/eventbrowser_st_id?ST_ID=REACT_169429
Defective LMBRD1 causes methylmalonic aciduria and homocystinuria type cblF	Reactome	REACT_169363	8	83	0.000629035	0.00836964	25974|4548|4524|8566|5743|4594|166785|4552	http://www.reactome.org/cgi-bin/eventbrowser_st_id?ST_ID=REACT_169363
Defective MMADHC causes methylmalonic aciduria and homocystinuria type cblD	Reactome	REACT_169256	8	83	0.000629035	0.00836964	25974|4548|4524|8566|5743|4594|166785|4552	http://www.reactome.org/cgi-bin/eventbrowser_st_id?ST_ID=REACT_169256
Defective MMAB causes methylmalonic aciduria type cblB	Reactome	REACT_169318	8	83	0.000629035	0.00836964	25974|4548|4524|8566|5743|4594|166785|4552	http://www.reactome.org/cgi-bin/eventbrowser_st_id?ST_ID=REACT_169318
Defective MMACHC causes methylmalonic aciduria and homocystinuria type cblC	Reactome	REACT_169169	8	83	0.000629035	0.00836964	25974|4548|4524|8566|5743|4594|166785|4552	http://www.reactome.org/cgi-bin/eventbrowser_st_id?ST_ID=REACT_169169
Defective AMN causes hereditary megaloblastic anemia 1	Reactome	REACT_169280	8	83	0.000629035	0.00836964	25974|4548|4524|8566|5743|4594|166785|4552	http://www.reactome.org/cgi-bin/eventbrowser_st_id?ST_ID=REACT_169280
Defective TCN2 causes hereditary megaloblastic anemia	Reactome	REACT_169120	8	83	0.000629035	0.00836964	25974|4548|4524|8566|5743|4594|166785|4552	http://www.reactome.org/cgi-bin/eventbrowser_st_id?ST_ID=REACT_169120
Metabolism of vitamins and cofactors	Reactome	REACT_11193	8	83	0.000629035	0.00836964	25974|4548|4524|8566|5743|4594|166785|4552	http://www.reactome.org/cgi-bin/eventbrowser_st_id?ST_ID=REACT_11193
Defective MTRR causes methylmalonic aciduria and homocystinuria type cblE	Reactome	REACT_169439	8	83	0.000629035	0.00836964	25974|4548|4524|8566|5743|4594|166785|4552	http://www.reactome.org/cgi-bin/eventbrowser_st_id?ST_ID=REACT_169439
Defective HLCS causes multiple carboxylase deficiency	Reactome	REACT_169312	8	83	0.000629035	0.00836964	25974|4548|4524|8566|5743|4594|166785|4552	http://www.reactome.org/cgi-bin/eventbrowser_st_id?ST_ID=REACT_169312
Defective GIF causes intrinsic factor deficiency	Reactome	REACT_169415	8	83	0.000629035	0.00836964	25974|4548|4524|8566|5743|4594|166785|4552	http://www.reactome.org/cgi-bin/eventbrowser_st_id?ST_ID=REACT_169415
Response to elevated platelet cytosolic Ca2+	Reactome	REACT_1280	8	84	0.000676556	0.00887838	6403|5340|3690|7422|5054|801|3674|2243	http://www.reactome.org/cgi-bin/eventbrowser_st_id?ST_ID=REACT_1280
Cam-PDE 1 activation	Reactome	REACT_15408	3	6	0.000683119	0.00890837	5136|5153|801	http://www.reactome.org/cgi-bin/eventbrowser_st_id?ST_ID=REACT_15408
Platelet activation, signaling and aggregation	Reactome	REACT_798	13	221	0.00135161	0.0157081	151|6403|152|5340|150|3690|64805|2147|7422|5054|801|3674|2243	http://www.reactome.org/cgi-bin/eventbrowser_st_id?ST_ID=REACT_798
Platelet homeostasis	Reactome	REACT_23876	7	77	0.00185371	0.0203689	10846|5153|3778|5139|5136|8654|4843	http://www.reactome.org/cgi-bin/eventbrowser_st_id?ST_ID=REACT_23876
Intrinsic Pathway	Reactome	REACT_326	4	22	0.00192137	0.0210116	2147|2159|5104|462	http://www.reactome.org/cgi-bin/eventbrowser_st_id?ST_ID=REACT_326
Integration of energy metabolism	Reactome	REACT_1505	8	103	0.0022758	0.0236166	775|150|776|783|9254|784|152|1131	http://www.reactome.org/cgi-bin/eventbrowser_st_id?ST_ID=REACT_1505
Opioid Signalling	Reactome	REACT_15295	7	82	0.00257993	0.0263217	5153|5142|5141|1385|4988|801|5136	http://www.reactome.org/cgi-bin/eventbrowser_st_id?ST_ID=REACT_15295
Gamma-carboxylation, transport, and amino-terminal cleavage of proteins	Reactome	REACT_1132	3	11	0.00273899	0.0272128	79001|2147|2159	http://www.reactome.org/cgi-bin/eventbrowser_st_id?ST_ID=REACT_1132
GRB2:SOS provides linkage to MAPK signaling for Integrins	Reactome	REACT_15443	3	13	0.00408544	0.0377888	3690|3674|2243	http://www.reactome.org/cgi-bin/eventbrowser_st_id?ST_ID=REACT_15443
Calmodulin induced events	Reactome	REACT_9000	4	28	0.00418818	0.0386257	1385|5153|801|5136	http://www.reactome.org/cgi-bin/eventbrowser_st_id?ST_ID=REACT_9000
CaM pathway	Reactome	REACT_9053	4	28	0.00418818	0.0386257	1385|5153|801|5136	http://www.reactome.org/cgi-bin/eventbrowser_st_id?ST_ID=REACT_9053
p130Cas linkage to MAPK signaling for integrins	Reactome	REACT_15381	3	14	0.00488485	0.0435394	3690|3674|2243	http://www.reactome.org/cgi-bin/eventbrowser_st_id?ST_ID=REACT_15381
Ca-dependent events	Reactome	REACT_15307	4	30	0.00522744	0.0458742	1385|5153|801|5136	http://www.reactome.org/cgi-bin/eventbrowser_st_id?ST_ID=REACT_15307
G alpha (i) signalling events	Reactome	REACT_19231	12	234	0.00575501	0.0497268	151|1129|152|6288|150|1132|64805|4986|6387|4985|134|4988	http://www.reactome.org/cgi-bin/eventbrowser_st_id?ST_ID=REACT_19231
Nucleotide-like (purinergic) receptors	Reactome	REACT_18342	3	16	0.00674949	0.0558674	64805|135|134	http://www.reactome.org/cgi-bin/eventbrowser_st_id?ST_ID=REACT_18342
DAG and IP3 signaling	Reactome	REACT_111064	4	33	0.00708865	0.0580318	1385|5153|801|5136	http://www.reactome.org/cgi-bin/eventbrowser_st_id?ST_ID=REACT_111064
Cell surface interactions at the vascular wall	Reactome	REACT_12051	7	100	0.00709836	0.0580318	6403|3689|3683|7056|2147|3690|3676	http://www.reactome.org/cgi-bin/eventbrowser_st_id?ST_ID=REACT_12051
Gastrin-CREB signalling pathway via PKC and MAPK	Reactome	REACT_120966	11	211	0.00714459	0.0582951	146|1128|6288|147|1133|1131|148|2147|185|3269|1385	http://www.reactome.org/cgi-bin/eventbrowser_st_id?ST_ID=REACT_120966
G alpha (q) signalling events	Reactome	REACT_18283	10	185	0.00800008	0.0633072	146|1128|6288|147|1133|1131|148|2147|185|3269	http://www.reactome.org/cgi-bin/eventbrowser_st_id?ST_ID=REACT_18283
Axon guidance	Reactome	REACT_18266	15	340	0.00805129	0.0636325	775|785|776|4318|782|783|3690|779|784|8911|8912|8913|4313|1385|3674	http://www.reactome.org/cgi-bin/eventbrowser_st_id?ST_ID=REACT_18266
CaMK IV-mediated phosphorylation of CREB	Reactome	REACT_15502	2	5	0.00843909	0.0649851	1385|801	http://www.reactome.org/cgi-bin/eventbrowser_st_id?ST_ID=REACT_15502
Propionyl-CoA catabolism	Reactome	REACT_993	2	5	0.00843909	0.0649851	4594|166785	http://www.reactome.org/cgi-bin/eventbrowser_st_id?ST_ID=REACT_993
EGFR interacts with phospholipase C-gamma	Reactome	REACT_12478	4	35	0.00854499	0.0656401	1385|5153|801|5136	http://www.reactome.org/cgi-bin/eventbrowser_st_id?ST_ID=REACT_12478
PLC-gamma1 signalling	Reactome	REACT_12079	4	35	0.00854499	0.0656401	1385|5153|801|5136	http://www.reactome.org/cgi-bin/eventbrowser_st_id?ST_ID=REACT_12079
PLCG1 events in ERBB2 signaling	Reactome	REACT_115720	4	36	0.00934116	0.0703827	1385|5153|801|5136	http://www.reactome.org/cgi-bin/eventbrowser_st_id?ST_ID=REACT_115720
GPCR downstream signaling	Reactome	REACT_19184	31	914	0.00946935	0.0710935	151|1129|153|152|155|154|150|5153|6387|5139|134|5136|6288|64805|4985|185|4988|146|147|1133|1132|1131|4986|5142|148|5141|3269|1128|10846|135|2147	http://www.reactome.org/cgi-bin/eventbrowser_st_id?ST_ID=REACT_19184
CREB phosphorylation through the activation of CaMKK	Reactome	REACT_20661	2	6	0.0110979	0.0785459	1385|801	http://www.reactome.org/cgi-bin/eventbrowser_st_id?ST_ID=REACT_20661
Integrin cell surface interactions	Reactome	REACT_13552	6	84	0.0112754	0.0797126	3689|3683|3690|3676|3674|2243	http://www.reactome.org/cgi-bin/eventbrowser_st_id?ST_ID=REACT_13552
Binding and Uptake of Ligands by Scavenger Receptors	Reactome	REACT_160300	4	39	0.0120139	0.0841772	811|259|348|6288	http://www.reactome.org/cgi-bin/eventbrowser_st_id?ST_ID=REACT_160300
Regulation of Insulin-like Growth Factor (IGF) transport and uptake by Insulin-like Growth Factor Binding Proteins (IGFBPs)	Reactome	REACT_15428	3	21	0.0130558	0.0901072	2147|4313|5340	http://www.reactome.org/cgi-bin/eventbrowser_st_id?ST_ID=REACT_15428
Signaling by GPCR	Reactome	REACT_14797	33	1029	0.0157721	0.102046	151|1129|153|152|155|154|150|5153|6387|135|134|5136|5139|6288|64805|4985|185|4988|146|147|1133|1132|1131|4986|5142|148|5141|3269|1128|10846|2147|1385|801	http://www.reactome.org/cgi-bin/eventbrowser_st_id?ST_ID=REACT_14797
Transport of gamma-carboxylated protein precursors from the endoplasmic reticulum to the Golgi apparatus	Reactome	REACT_1906	2	8	0.0173518	0.108379	2147|2159	http://www.reactome.org/cgi-bin/eventbrowser_st_id?ST_ID=REACT_1906
MyD88:Mal cascade initiated on plasma membrane	Reactome	REACT_6788	6	93	0.0173799	0.108379	6288|7099|2353|1385|4790|3725	http://www.reactome.org/cgi-bin/eventbrowser_st_id?ST_ID=REACT_6788
Toll Like Receptor TLR6:TLR2 Cascade	Reactome	REACT_8006	6	93	0.0173799	0.108379	6288|7099|2353|1385|4790|3725	http://www.reactome.org/cgi-bin/eventbrowser_st_id?ST_ID=REACT_8006
PLC beta mediated events	Reactome	REACT_15426	4	45	0.0187168	0.113691	1385|5153|801|5136	http://www.reactome.org/cgi-bin/eventbrowser_st_id?ST_ID=REACT_15426
Toll Like Receptor TLR1:TLR2 Cascade	Reactome	REACT_8005	6	96	0.0198374	0.118106	6288|7099|2353|1385|4790|3725	http://www.reactome.org/cgi-bin/eventbrowser_st_id?ST_ID=REACT_8005
Toll Like Receptor 2 (TLR2) Cascade	Reactome	REACT_7980	6	96	0.0198374	0.118106	6288|7099|2353|1385|4790|3725	http://www.reactome.org/cgi-bin/eventbrowser_st_id?ST_ID=REACT_7980
Integrin alphaIIb beta3 signaling	Reactome	REACT_15523	3	25	0.0198789	0.118241	3690|3674|2243	http://www.reactome.org/cgi-bin/eventbrowser_st_id?ST_ID=REACT_15523
Toll Like Receptor 4 (TLR4) Cascade	Reactome	REACT_6894	7	124	0.0199326	0.118337	3689|6288|7099|2353|1385|4790|3725	http://www.reactome.org/cgi-bin/eventbrowser_st_id?ST_ID=REACT_6894
G-protein mediated events	Reactome	REACT_15526	4	46	0.0200186	0.118736	1385|5153|801|5136	http://www.reactome.org/cgi-bin/eventbrowser_st_id?ST_ID=REACT_15526
Removal of aminoterminal propeptides from gamma-carboxylated proteins	Reactome	REACT_733	2	9	0.0209187	0.122312	2147|2159	http://www.reactome.org/cgi-bin/eventbrowser_st_id?ST_ID=REACT_733
Gamma-carboxylation of protein precursors	Reactome	REACT_1050	2	9	0.0209187	0.122312	2147|2159	http://www.reactome.org/cgi-bin/eventbrowser_st_id?ST_ID=REACT_1050
Regulation of gene expression by Hypoxia-inducible Factor	Reactome	REACT_121092	2	9	0.0209187	0.122312	768|7422	http://www.reactome.org/cgi-bin/eventbrowser_st_id?ST_ID=REACT_121092
DARPP-32 events	Reactome	REACT_15334	3	26	0.0218373	0.125824	801|5142|5141	http://www.reactome.org/cgi-bin/eventbrowser_st_id?ST_ID=REACT_15334
Toll Like Receptor 3 (TLR3) Cascade	Reactome	REACT_6783	6	99	0.022521	0.127497	6288|7099|2353|1385|4790|3725	http://www.reactome.org/cgi-bin/eventbrowser_st_id?ST_ID=REACT_6783
TRIF-mediated TLR3/TLR4 signaling	Reactome	REACT_25281	6	99	0.022521	0.127497	6288|7099|2353|1385|4790|3725	http://www.reactome.org/cgi-bin/eventbrowser_st_id?ST_ID=REACT_25281
MyD88-independent cascade	Reactome	REACT_6809	6	99	0.022521	0.127497	6288|7099|2353|1385|4790|3725	http://www.reactome.org/cgi-bin/eventbrowser_st_id?ST_ID=REACT_6809
Phospholipase C-mediated cascade	Reactome	REACT_21310	4	49	0.0242524	0.135551	1385|5153|801|5136	http://www.reactome.org/cgi-bin/eventbrowser_st_id?ST_ID=REACT_21310
Methylation	Reactome	REACT_6946	2	10	0.0247609	0.137272	4548|4552	http://www.reactome.org/cgi-bin/eventbrowser_st_id?ST_ID=REACT_6946
Activation of the AP-1 family of transcription factors	Reactome	REACT_21326	2	10	0.0247609	0.137272	3725|2353	http://www.reactome.org/cgi-bin/eventbrowser_st_id?ST_ID=REACT_21326
Calnexin/calreticulin cycle	Reactome	REACT_23810	2	11	0.0288655	0.150667	811|821	http://www.reactome.org/cgi-bin/eventbrowser_st_id?ST_ID=REACT_23810
MAPK targets/ Nuclear events mediated by MAP kinases	Reactome	REACT_21328	3	30	0.0306842	0.157908	2353|1385|3725	http://www.reactome.org/cgi-bin/eventbrowser_st_id?ST_ID=REACT_21328
Extracellular matrix organization	Reactome	REACT_118779	11	267	0.0320882	0.164061	4318|3689|4313|5340|3683|4811|3690|5054|3676|3674|2243	http://www.reactome.org/cgi-bin/eventbrowser_st_id?ST_ID=REACT_118779
Activation of Matrix Metalloproteinases	Reactome	REACT_118682	3	31	0.0331478	0.166905	4318|4313|5340	http://www.reactome.org/cgi-bin/eventbrowser_st_id?ST_ID=REACT_118682
HDL-mediated lipid transport	Reactome	REACT_13621	2	12	0.0332199	0.167134	19|348	http://www.reactome.org/cgi-bin/eventbrowser_st_id?ST_ID=REACT_13621
Toll-Like Receptors Cascades	Reactome	REACT_6966	7	142	0.0366145	0.179487	3689|6288|7099|2353|1385|4790|3725	http://www.reactome.org/cgi-bin/eventbrowser_st_id?ST_ID=REACT_6966
Activated TLR4 signalling	Reactome	REACT_6890	6	112	0.0369398	0.180655	6288|7099|2353|1385|4790|3725	http://www.reactome.org/cgi-bin/eventbrowser_st_id?ST_ID=REACT_6890
N-glycan trimming in the ER and Calnexin/Calreticulin cycle	Reactome	REACT_23878	2	13	0.037812	0.182792	811|821	http://www.reactome.org/cgi-bin/eventbrowser_st_id?ST_ID=REACT_23878
DEx/H-box helicases activate type I IFN and inflammatory cytokines production	Reactome	REACT_163773	2	13	0.037812	0.182792	6288|4790	http://www.reactome.org/cgi-bin/eventbrowser_st_id?ST_ID=REACT_163773
Toll Like Receptor 5 (TLR5) Cascade	Reactome	REACT_9061	5	84	0.0381405	0.183815	6288|1385|2353|4790|3725	http://www.reactome.org/cgi-bin/eventbrowser_st_id?ST_ID=REACT_9061
Toll Like Receptor 10 (TLR10) Cascade	Reactome	REACT_9027	5	84	0.0381405	0.183815	6288|1385|2353|4790|3725	http://www.reactome.org/cgi-bin/eventbrowser_st_id?ST_ID=REACT_9027
MyD88 cascade initiated on plasma membrane	Reactome	REACT_27215	5	84	0.0381405	0.183815	6288|1385|2353|4790|3725	http://www.reactome.org/cgi-bin/eventbrowser_st_id?ST_ID=REACT_27215
TRAF6 mediated induction of NFkB and MAP kinases upon TLR7/8 or 9 activation	Reactome	REACT_25024	5	85	0.0397208	0.188831	6288|1385|2353|4790|3725	http://www.reactome.org/cgi-bin/eventbrowser_st_id?ST_ID=REACT_25024
Synthesis of Prostaglandins (PG) and Thromboxanes (TX)	Reactome	REACT_150149	2	14	0.0426301	0.198175	5742|5743	http://www.reactome.org/cgi-bin/eventbrowser_st_id?ST_ID=REACT_150149
Toll Like Receptor 7/8 (TLR7/8) Cascade	Reactome	REACT_9020	5	87	0.0429992	0.199449	6288|1385|2353|4790|3725	http://www.reactome.org/cgi-bin/eventbrowser_st_id?ST_ID=REACT_9020
MyD88 dependent cascade initiated on endosome	Reactome	REACT_25222	5	87	0.0429992	0.199449	6288|1385|2353|4790|3725	http://www.reactome.org/cgi-bin/eventbrowser_st_id?ST_ID=REACT_25222
Gamma carboxylation, hypusine formation and arylsulfatase activation	Reactome	REACT_1069	3	36	0.0469452	0.212008	79001|2147|2159	http://www.reactome.org/cgi-bin/eventbrowser_st_id?ST_ID=REACT_1069
Mitochondrial Fatty Acid Beta-Oxidation	Reactome	REACT_1473	2	15	0.0476628	0.214449	4594|166785	http://www.reactome.org/cgi-bin/eventbrowser_st_id?ST_ID=REACT_1473
Toll Like Receptor 9 (TLR9) Cascade	Reactome	REACT_9047	5	90	0.048213	0.216614	6288|1385|2353|4790|3725	http://www.reactome.org/cgi-bin/eventbrowser_st_id?ST_ID=REACT_9047
Metabolism of Angiotensinogen to Angiotensins	Reactome	REACT_147707	2	16	0.0528992	0.231719	59272|1636	http://www.reactome.org/cgi-bin/eventbrowser_st_id?ST_ID=REACT_147707
Nuclear Receptor transcription pathway	Reactome	REACT_15525	3	38	0.0531371	0.232599	5468|2099|367	http://www.reactome.org/cgi-bin/eventbrowser_st_id?ST_ID=REACT_15525
Transport of inorganic cations/anions and amino acids/oligopeptides	Reactome	REACT_19397	5	93	0.0537837	0.234577	57468|6557|6558|6559|6548	http://www.reactome.org/cgi-bin/eventbrowser_st_id?ST_ID=REACT_19397
Developmental Biology	Reactome	REACT_111045	17	518	0.0573634	0.244308	775|785|776|4318|782|783|3690|779|784|4313|8912|8913|8911|1385|5468|4790|3674	http://www.reactome.org/cgi-bin/eventbrowser_st_id?ST_ID=REACT_111045
CREB phosphorylation through the activation of CaMKII	Reactome	REACT_20642	2	17	0.0583285	0.246003	1385|801	http://www.reactome.org/cgi-bin/eventbrowser_st_id?ST_ID=REACT_20642
Retinoid metabolism and transport	Reactome	REACT_24968	3	40	0.0596995	0.249038	1645|348|4036	http://www.reactome.org/cgi-bin/eventbrowser_st_id?ST_ID=REACT_24968
Scavenging by Class A Receptors	Reactome	REACT_163699	2	19	0.0697257	0.277204	811|348	http://www.reactome.org/cgi-bin/eventbrowser_st_id?ST_ID=REACT_163699
Signal transduction by L1	Reactome	REACT_22272	2	20	0.0756739	0.291898	3690|3674	http://www.reactome.org/cgi-bin/eventbrowser_st_id?ST_ID=REACT_22272
G alpha (z) signalling events	Reactome	REACT_19333	3	46	0.081497	0.307763	151|150|152	http://www.reactome.org/cgi-bin/eventbrowser_st_id?ST_ID=REACT_19333
RIP-mediated NFkB activation via ZBP1	Reactome	REACT_118563	2	21	0.0817762	0.308409	6288|4790	http://www.reactome.org/cgi-bin/eventbrowser_st_id?ST_ID=REACT_118563
Lipoprotein metabolism	Reactome	REACT_6823	2	22	0.0880235	0.325387	19|348	http://www.reactome.org/cgi-bin/eventbrowser_st_id?ST_ID=REACT_6823
@@Disease	Reactome	REACT_116125	49	1887	0.0928885	0.338338	151|1129|153|152|155|154|150|5153|4036|8566|5742|5743|3066|135|134|5054|5136|4552|5053|6288|64805|4985|4594|185|811|348|2243|146|147|1133|1132|1131|4986|148|4548|166785|3269|1645|4988|25974|1128|4524|6387|6548|2147|1385|801|4843|821	http://www.reactome.org/cgi-bin/eventbrowser_st_id?ST_ID=REACT_116125
Sulfur amino acid metabolism	Reactome	REACT_115639	2	24	0.100919	0.347599	4548|4552	http://www.reactome.org/cgi-bin/eventbrowser_st_id?ST_ID=REACT_115639
TRAF6 mediated NF-kB activation	Reactome	REACT_24969	2	24	0.100919	0.347599	6288|4790	http://www.reactome.org/cgi-bin/eventbrowser_st_id?ST_ID=REACT_24969
Antigen Presentation: Folding, assembly and peptide loading of class I MHC	Reactome	REACT_75795	2	25	0.107551	0.356747	811|821	http://www.reactome.org/cgi-bin/eventbrowser_st_id?ST_ID=REACT_75795
Regulation of Hypoxia-inducible Factor (HIF) by oxygen	Reactome	REACT_120815	2	25	0.107551	0.356747	768|7422	http://www.reactome.org/cgi-bin/eventbrowser_st_id?ST_ID=REACT_120815
Cellular response to hypoxia	Reactome	REACT_121311	2	25	0.107551	0.356747	768|7422	http://www.reactome.org/cgi-bin/eventbrowser_st_id?ST_ID=REACT_121311
ZBP1(DAI) mediated induction of type I IFNs	Reactome	REACT_118764	2	26	0.114295	0.368749	6288|4790	http://www.reactome.org/cgi-bin/eventbrowser_st_id?ST_ID=REACT_118764
Peptide ligand-binding receptors	Reactome	REACT_14819	7	190	0.117789	0.368749	6288|185|2147|6387|4985|4986|4988	http://www.reactome.org/cgi-bin/eventbrowser_st_id?ST_ID=REACT_14819
Nicotinamide salvaging	Reactome	REACT_11213	1	5	0.118273	0.368749	5743	http://www.reactome.org/cgi-bin/eventbrowser_st_id?ST_ID=REACT_11213
NGF-independant TRKA activation	Reactome	REACT_11046	1	5	0.118273	0.368749	135	http://www.reactome.org/cgi-bin/eventbrowser_st_id?ST_ID=REACT_11046
Extrinsic Pathway	Reactome	REACT_1059	2	27	0.121143	0.373877	2159|7035	http://www.reactome.org/cgi-bin/eventbrowser_st_id?ST_ID=REACT_1059
CREB phosphorylation through the activation of Ras	Reactome	REACT_20568	2	29	0.135126	0.392601	1385|801	http://www.reactome.org/cgi-bin/eventbrowser_st_id?ST_ID=REACT_20568
Activation of TRKA receptors	Reactome	REACT_11064	1	6	0.136579	0.393955	135	http://www.reactome.org/cgi-bin/eventbrowser_st_id?ST_ID=REACT_11064
Scavenging by Class F Receptors	Reactome	REACT_163813	1	6	0.136579	0.393955	811	http://www.reactome.org/cgi-bin/eventbrowser_st_id?ST_ID=REACT_163813
Synthesis of 15-eicosatetraenoic acid derivatives	Reactome	REACT_150422	1	6	0.136579	0.393955	5743	http://www.reactome.org/cgi-bin/eventbrowser_st_id?ST_ID=REACT_150422
p75NTR negatively regulates cell cycle via SC1	Reactome	REACT_13695	1	6	0.136579	0.393955	3066	http://www.reactome.org/cgi-bin/eventbrowser_st_id?ST_ID=REACT_13695
MAP kinase activation in TLR cascade	Reactome	REACT_21308	3	59	0.138135	0.397132	2353|1385|3725	http://www.reactome.org/cgi-bin/eventbrowser_st_id?ST_ID=REACT_21308
TAK1 activates NFkB by phosphorylation and activation of IKKs complex	Reactome	REACT_21281	2	30	0.142247	0.404302	6288|4790	http://www.reactome.org/cgi-bin/eventbrowser_st_id?ST_ID=REACT_21281
Diseases associated with visual transduction	Reactome	REACT_160102	4	93	0.143354	0.406018	1645|801|348|4036	http://www.reactome.org/cgi-bin/eventbrowser_st_id?ST_ID=REACT_160102
Visual phototransduction	Reactome	REACT_160125	4	93	0.143354	0.406018	1645|801|348|4036	http://www.reactome.org/cgi-bin/eventbrowser_st_id?ST_ID=REACT_160125
Attachment of GPI anchor to uPAR	Reactome	REACT_1830	1	7	0.154505	0.414849	5329	http://www.reactome.org/cgi-bin/eventbrowser_st_id?ST_ID=REACT_1830
Interleukin-1 processing	Reactome	REACT_23950	1	7	0.154505	0.414849	4790	http://www.reactome.org/cgi-bin/eventbrowser_st_id?ST_ID=REACT_23950
Formyl peptide receptors bind formyl peptides and many other ligands	Reactome	REACT_21264	1	7	0.154505	0.414849	6288	http://www.reactome.org/cgi-bin/eventbrowser_st_id?ST_ID=REACT_21264
CREB phosphorylation	Reactome	REACT_12524	1	7	0.154505	0.414849	1385	http://www.reactome.org/cgi-bin/eventbrowser_st_id?ST_ID=REACT_12524
Vitamin D (calciferol) metabolism	Reactome	REACT_13523	1	7	0.154505	0.414849	4036	http://www.reactome.org/cgi-bin/eventbrowser_st_id?ST_ID=REACT_13523
CREB phosphorylation through the activation of Adenylate Cyclase	Reactome	REACT_20625	1	7	0.154505	0.414849	1385	http://www.reactome.org/cgi-bin/eventbrowser_st_id?ST_ID=REACT_20625
Stimuli-sensing channels	Reactome	REACT_160189	4	99	0.166788	0.430396	6340|6337|6338|6339	http://www.reactome.org/cgi-bin/eventbrowser_st_id?ST_ID=REACT_160189
Purine metabolism	Reactome	REACT_522	2	34	0.171439	0.439159	100|4907	http://www.reactome.org/cgi-bin/eventbrowser_st_id?ST_ID=REACT_522
BH3-only proteins associate with and inactivate anti-apoptotic BCL-2 members	Reactome	REACT_330	1	8	0.172059	0.439853	596	http://www.reactome.org/cgi-bin/eventbrowser_st_id?ST_ID=REACT_330
VEGF ligand-receptor interactions	Reactome	REACT_12380	1	8	0.172059	0.439853	7422	http://www.reactome.org/cgi-bin/eventbrowser_st_id?ST_ID=REACT_12380
Metabolism of folate and pterines	Reactome	REACT_11167	1	8	0.172059	0.439853	4524	http://www.reactome.org/cgi-bin/eventbrowser_st_id?ST_ID=REACT_11167
AKT phosphorylates targets in the nucleus	Reactome	REACT_12442	1	8	0.172059	0.439853	1385	http://www.reactome.org/cgi-bin/eventbrowser_st_id?ST_ID=REACT_12442
VEGF binds to VEGFR leading to receptor dimerization	Reactome	REACT_12583	1	8	0.172059	0.439853	7422	http://www.reactome.org/cgi-bin/eventbrowser_st_id?ST_ID=REACT_12583
Signaling by PDGF	Reactome	REACT_16888	6	174	0.173064	0.440866	5340|5153|5327|5136|1385|801	http://www.reactome.org/cgi-bin/eventbrowser_st_id?ST_ID=REACT_16888
Immunoregulatory interactions between a Lymphoid and a non-Lymphoid cell	Reactome	REACT_11152	3	67	0.178001	0.443283	3683|3689|3676	http://www.reactome.org/cgi-bin/eventbrowser_st_id?ST_ID=REACT_11152
Ca2+ activated K+ channels	Reactome	REACT_75896	1	9	0.189249	0.454471	3778	http://www.reactome.org/cgi-bin/eventbrowser_st_id?ST_ID=REACT_75896
ATF6-alpha activates chaperone genes	Reactome	REACT_18423	1	9	0.189249	0.454471	811	http://www.reactome.org/cgi-bin/eventbrowser_st_id?ST_ID=REACT_18423
Sodium/Proton exchangers	Reactome	REACT_19314	1	9	0.189249	0.454471	6548	http://www.reactome.org/cgi-bin/eventbrowser_st_id?ST_ID=REACT_19314
Phenylalanine and tyrosine catabolism	Reactome	REACT_1786	1	9	0.189249	0.454471	5053	http://www.reactome.org/cgi-bin/eventbrowser_st_id?ST_ID=REACT_1786
eNOS activation	Reactome	REACT_12477	1	9	0.189249	0.454471	801	http://www.reactome.org/cgi-bin/eventbrowser_st_id?ST_ID=REACT_12477
Post NMDA receptor activation events	Reactome	REACT_20593	2	37	0.193916	0.455892	1385|801	http://www.reactome.org/cgi-bin/eventbrowser_st_id?ST_ID=REACT_20593
Nuclear signaling by ERBB4	Reactome	REACT_116022	2	37	0.193916	0.455892	6387|2099	http://www.reactome.org/cgi-bin/eventbrowser_st_id?ST_ID=REACT_116022
Acetylcholine regulates insulin secretion	Reactome	REACT_18405	1	10	0.206081	0.470761	1131	http://www.reactome.org/cgi-bin/eventbrowser_st_id?ST_ID=REACT_18405
Regulated proteolysis of p75NTR	Reactome	REACT_13443	1	10	0.206081	0.470761	4790	http://www.reactome.org/cgi-bin/eventbrowser_st_id?ST_ID=REACT_13443
ECM proteoglycans	Reactome	REACT_163906	3	74	0.215098	0.474903	3690|5054|3674	http://www.reactome.org/cgi-bin/eventbrowser_st_id?ST_ID=REACT_163906
Lipid digestion, mobilization, and transport	Reactome	REACT_602	2	40	0.216735	0.478015	19|348	http://www.reactome.org/cgi-bin/eventbrowser_st_id?ST_ID=REACT_602
PECAM1 interactions	Reactome	REACT_12519	1	11	0.222565	0.480292	3690	http://www.reactome.org/cgi-bin/eventbrowser_st_id?ST_ID=REACT_12519
Pyrimidine catabolism	Reactome	REACT_1023	1	11	0.222565	0.480292	4907	http://www.reactome.org/cgi-bin/eventbrowser_st_id?ST_ID=REACT_1023
Nicotinate metabolism	Reactome	REACT_11088	1	11	0.222565	0.480292	5743	http://www.reactome.org/cgi-bin/eventbrowser_st_id?ST_ID=REACT_11088
Purine catabolism	Reactome	REACT_2086	1	11	0.222565	0.480292	4907	http://www.reactome.org/cgi-bin/eventbrowser_st_id?ST_ID=REACT_2086
ATF6-alpha activates chaperones	Reactome	REACT_18348	1	11	0.222565	0.480292	811	http://www.reactome.org/cgi-bin/eventbrowser_st_id?ST_ID=REACT_18348
TRIF-mediated programmed cell death	Reactome	REACT_150361	1	11	0.222565	0.480292	7099	http://www.reactome.org/cgi-bin/eventbrowser_st_id?ST_ID=REACT_150361
Activation of NMDA receptor upon glutamate binding and postsynaptic events	Reactome	REACT_20563	2	41	0.224395	0.480292	1385|801	http://www.reactome.org/cgi-bin/eventbrowser_st_id?ST_ID=REACT_20563
FCERI mediated MAPK activation	Reactome	REACT_163701	2	41	0.224395	0.480292	3725|2353	http://www.reactome.org/cgi-bin/eventbrowser_st_id?ST_ID=REACT_163701
G alpha (12/13) signalling events	Reactome	REACT_18407	3	76	0.225984	0.48286	146|147|148	http://www.reactome.org/cgi-bin/eventbrowser_st_id?ST_ID=REACT_18407
Activation of Ca-permeable Kainate Receptor	Reactome	REACT_21346	1	12	0.238707	0.494449	801	http://www.reactome.org/cgi-bin/eventbrowser_st_id?ST_ID=REACT_21346
Scavenging of heme from plasma	Reactome	REACT_160163	1	12	0.238707	0.494449	259	http://www.reactome.org/cgi-bin/eventbrowser_st_id?ST_ID=REACT_160163
P2Y receptors	Reactome	REACT_18289	1	12	0.238707	0.494449	64805	http://www.reactome.org/cgi-bin/eventbrowser_st_id?ST_ID=REACT_18289
Ionotropic activity of Kainate Receptors	Reactome	REACT_21322	1	12	0.238707	0.494449	801	http://www.reactome.org/cgi-bin/eventbrowser_st_id?ST_ID=REACT_21322
Passive transport by Aquaporins	Reactome	REACT_23826	1	12	0.238707	0.494449	358	http://www.reactome.org/cgi-bin/eventbrowser_st_id?ST_ID=REACT_23826
NOTCH2 intracellular domain regulates transcription	Reactome	REACT_163910	1	12	0.238707	0.494449	1385	http://www.reactome.org/cgi-bin/eventbrowser_st_id?ST_ID=REACT_163910
Hyaluronan uptake and degradation	Reactome	REACT_120996	1	12	0.238707	0.494449	6548	http://www.reactome.org/cgi-bin/eventbrowser_st_id?ST_ID=REACT_120996
Tetrahydrobiopterin (BH4) synthesis, recycling, salvage and regulation	Reactome	REACT_111176	1	12	0.238707	0.494449	801	http://www.reactome.org/cgi-bin/eventbrowser_st_id?ST_ID=REACT_111176
Degradation of the extracellular matrix	Reactome	REACT_118572	4	116	0.239301	0.494449	4318|4811|4313|5340	http://www.reactome.org/cgi-bin/eventbrowser_st_id?ST_ID=REACT_118572
Signal Transduction	Reactome	REACT_111102	48	2029	0.243336	0.500877	151|1129|153|152|155|154|150|5153|6387|3066|135|134|5054|5136|2099|3674|5139|6288|3690|64805|1133|4985|185|4988|348|2243|146|147|4318|1132|1131|4986|5142|148|5141|5327|4036|3269|3725|4790|1645|5340|1128|10846|2147|7422|1385|801	http://www.reactome.org/cgi-bin/eventbrowser_st_id?ST_ID=REACT_111102
Ion transport by P-type ATPases	Reactome	REACT_25149	2	44	0.247477	0.507276	486|476	http://www.reactome.org/cgi-bin/eventbrowser_st_id?ST_ID=REACT_25149
Transcriptional activation of mitochondrial biogenesis	Reactome	REACT_264212	2	44	0.247477	0.507276	1385|801	http://www.reactome.org/cgi-bin/eventbrowser_st_id?ST_ID=REACT_264212
Purine salvage	Reactome	REACT_1923	1	13	0.254513	0.510371	100	http://www.reactome.org/cgi-bin/eventbrowser_st_id?ST_ID=REACT_1923
Chylomicron-mediated lipid transport	Reactome	REACT_6841	1	13	0.254513	0.510371	348	http://www.reactome.org/cgi-bin/eventbrowser_st_id?ST_ID=REACT_6841
NF-kB is activated and signals survival	Reactome	REACT_13696	1	13	0.254513	0.510371	4790	http://www.reactome.org/cgi-bin/eventbrowser_st_id?ST_ID=REACT_13696
Synthesis, secretion, and inactivation of Glucose-dependent Insulinotropic Polypeptide (GIP)	Reactome	REACT_23824	1	13	0.254513	0.510371	1803	http://www.reactome.org/cgi-bin/eventbrowser_st_id?ST_ID=REACT_23824
Advanced glycosylation endproduct receptor signaling	Reactome	REACT_25195	1	13	0.254513	0.510371	6288	http://www.reactome.org/cgi-bin/eventbrowser_st_id?ST_ID=REACT_25195
Synthesis of bile acids and bile salts via 24-hydroxycholesterol	Reactome	REACT_11053	1	14	0.269992	0.527834	1645	http://www.reactome.org/cgi-bin/eventbrowser_st_id?ST_ID=REACT_11053
Peptide hormone metabolism	Reactome	REACT_160078	3	84	0.270423	0.528348	59272|1803|1636	http://www.reactome.org/cgi-bin/eventbrowser_st_id?ST_ID=REACT_160078
Fc epsilon receptor (FCERI) signaling	Reactome	REACT_163936	5	166	0.283009	0.540696	2353|1385|801|4790|3725	http://www.reactome.org/cgi-bin/eventbrowser_st_id?ST_ID=REACT_163936
Synthesis of bile acids and bile salts via 27-hydroxycholesterol	Reactome	REACT_11048	1	15	0.28515	0.543302	1645	http://www.reactome.org/cgi-bin/eventbrowser_st_id?ST_ID=REACT_11048
Activation of BAD and translocation to mitochondria	Reactome	REACT_549	1	15	0.28515	0.543302	596	http://www.reactome.org/cgi-bin/eventbrowser_st_id?ST_ID=REACT_549
EPH-ephrin mediated repulsion of cells	Reactome	REACT_264198	2	49	0.286059	0.543639	4318|4313	http://www.reactome.org/cgi-bin/eventbrowser_st_id?ST_ID=REACT_264198
Arachidonic acid metabolism	Reactome	REACT_147851	2	50	0.293762	0.547615	5742|5743	http://www.reactome.org/cgi-bin/eventbrowser_st_id?ST_ID=REACT_147851
TRAF6 mediated induction of TAK1 complex	Reactome	REACT_25351	1	16	0.299993	0.55592	7099	http://www.reactome.org/cgi-bin/eventbrowser_st_id?ST_ID=REACT_25351
Hyaluronan metabolism	Reactome	REACT_121083	1	16	0.299993	0.55592	6548	http://www.reactome.org/cgi-bin/eventbrowser_st_id?ST_ID=REACT_121083
p75NTR signals via NF-kB	Reactome	REACT_13537	1	16	0.299993	0.55592	4790	http://www.reactome.org/cgi-bin/eventbrowser_st_id?ST_ID=REACT_13537
Glycogen breakdown (glycogenolysis)	Reactome	REACT_1008	1	16	0.299993	0.55592	801	http://www.reactome.org/cgi-bin/eventbrowser_st_id?ST_ID=REACT_1008
PKA-mediated phosphorylation of CREB	Reactome	REACT_15497	1	17	0.314527	0.567862	1385	http://www.reactome.org/cgi-bin/eventbrowser_st_id?ST_ID=REACT_15497
Inflammasomes	Reactome	REACT_75900	1	17	0.314527	0.567862	596	http://www.reactome.org/cgi-bin/eventbrowser_st_id?ST_ID=REACT_75900
Mitochondrial biogenesis	Reactome	REACT_264351	2	53	0.316786	0.568337	1385|801	http://www.reactome.org/cgi-bin/eventbrowser_st_id?ST_ID=REACT_264351
Downstream signaling of activated FGFR	Reactome	REACT_21272	4	134	0.322162	0.576342	1385|5153|801|5136	http://www.reactome.org/cgi-bin/eventbrowser_st_id?ST_ID=REACT_21272
Activation of IRF3/IRF7 mediated by TBK1/IKK epsilon	Reactome	REACT_25148	1	18	0.328761	0.580562	7099	http://www.reactome.org/cgi-bin/eventbrowser_st_id?ST_ID=REACT_25148
Circadian Clock	Reactome	REACT_24941	2	56	0.33963	0.590537	5054|1385	http://www.reactome.org/cgi-bin/eventbrowser_st_id?ST_ID=REACT_24941
eNOS activation and regulation	Reactome	REACT_12389	1	19	0.342699	0.592957	801	http://www.reactome.org/cgi-bin/eventbrowser_st_id?ST_ID=REACT_12389
Metabolism of nitric oxide	Reactome	REACT_12508	1	19	0.342699	0.592957	801	http://www.reactome.org/cgi-bin/eventbrowser_st_id?ST_ID=REACT_12508
Ras activation uopn Ca2+ infux through NMDA receptor	Reactome	REACT_20546	1	19	0.342699	0.592957	801	http://www.reactome.org/cgi-bin/eventbrowser_st_id?ST_ID=REACT_20546
Synthesis, secretion, and inactivation of Glucagon-like Peptide-1 (GLP-1)	Reactome	REACT_24019	1	19	0.342699	0.592957	1803	http://www.reactome.org/cgi-bin/eventbrowser_st_id?ST_ID=REACT_24019
Metabolism	Reactome	REACT_111217	35	1536	0.358964	0.611939	150|768|152|762|760|761|766|8566|5742|5743|4552|5053|4036|759|4907|4594|348|1131|775|784|776|771|9254|4548|166785|5468|100|1645|25974|783|19|4524|6548|801|358	http://www.reactome.org/cgi-bin/eventbrowser_st_id?ST_ID=REACT_111217
Signalling by NGF	Reactome	REACT_11061	7	273	0.363267	0.614454	5153|3066|135|5136|1385|801|4790	http://www.reactome.org/cgi-bin/eventbrowser_st_id?ST_ID=REACT_11061
Signaling by FGFR	Reactome	REACT_9470	4	145	0.373865	0.625772	1385|5153|801|5136	http://www.reactome.org/cgi-bin/eventbrowser_st_id?ST_ID=REACT_9470
Downstream signal transduction	Reactome	REACT_17025	4	146	0.378561	0.627284	1385|5153|801|5136	http://www.reactome.org/cgi-bin/eventbrowser_st_id?ST_ID=REACT_17025
@@Pyrimidine metabolism	Reactome	REACT_957	1	22	0.382801	0.631551	4907	http://www.reactome.org/cgi-bin/eventbrowser_st_id?ST_ID=REACT_957
Incretin synthesis, secretion, and inactivation	Reactome	REACT_23974	1	22	0.382801	0.631551	1803	http://www.reactome.org/cgi-bin/eventbrowser_st_id?ST_ID=REACT_23974
ADP signalling through P2Y purinoceptor 12	Reactome	REACT_20653	1	22	0.382801	0.631551	64805	http://www.reactome.org/cgi-bin/eventbrowser_st_id?ST_ID=REACT_20653
Collagen degradation	Reactome	REACT_150401	2	62	0.384534	0.632626	4318|4313	http://www.reactome.org/cgi-bin/eventbrowser_st_id?ST_ID=REACT_150401
NGF signalling via TRKA from the plasma membrane	Reactome	REACT_12056	5	191	0.384768	0.632626	1385|5153|801|135|5136	http://www.reactome.org/cgi-bin/eventbrowser_st_id?ST_ID=REACT_12056
DAP12 signaling	Reactome	REACT_147814	4	149	0.392625	0.639717	1385|5153|801|5136	http://www.reactome.org/cgi-bin/eventbrowser_st_id?ST_ID=REACT_147814
Signaling by ERBB2	Reactome	REACT_115755	4	149	0.392625	0.639717	1385|5153|801|5136	http://www.reactome.org/cgi-bin/eventbrowser_st_id?ST_ID=REACT_115755
Senescence-Associated Secretory Phenotype (SASP)	Reactome	REACT_169168	3	106	0.394847	0.641779	3725|4790|2353	http://www.reactome.org/cgi-bin/eventbrowser_st_id?ST_ID=REACT_169168
Synthesis of bile acids and bile salts via 7alpha-hydroxycholesterol	Reactome	REACT_11041	1	23	0.395617	0.641961	1645	http://www.reactome.org/cgi-bin/eventbrowser_st_id?ST_ID=REACT_11041
Signaling by NOTCH	Reactome	REACT_299	3	108	0.406001	0.651069	1385|3066|3725	http://www.reactome.org/cgi-bin/eventbrowser_st_id?ST_ID=REACT_299
Post-translational modification: synthesis of GPI-anchored proteins	Reactome	REACT_1853	1	24	0.408168	0.652532	5329	http://www.reactome.org/cgi-bin/eventbrowser_st_id?ST_ID=REACT_1853
Smooth Muscle Contraction	Reactome	REACT_20558	1	24	0.408168	0.652532	801	http://www.reactome.org/cgi-bin/eventbrowser_st_id?ST_ID=REACT_20558
Nuclear Events (kinase and transcription factor activation)	Reactome	REACT_12433	1	24	0.408168	0.652532	1385	http://www.reactome.org/cgi-bin/eventbrowser_st_id?ST_ID=REACT_12433
Activation of BH3-only proteins	Reactome	REACT_697	1	25	0.420457	0.660381	596	http://www.reactome.org/cgi-bin/eventbrowser_st_id?ST_ID=REACT_697
IKK complex recruitment mediated by RIP1	Reactome	REACT_25374	1	25	0.420457	0.660381	7099	http://www.reactome.org/cgi-bin/eventbrowser_st_id?ST_ID=REACT_25374
Cytosolic sensors of pathogen-associated DNA	Reactome	REACT_118823	2	67	0.420915	0.660688	6288|4790	http://www.reactome.org/cgi-bin/eventbrowser_st_id?ST_ID=REACT_118823
Synthesis of bile acids and bile salts	Reactome	REACT_11054	1	26	0.432492	0.671168	1645	http://www.reactome.org/cgi-bin/eventbrowser_st_id?ST_ID=REACT_11054
Signaling by VEGF	Reactome	REACT_12529	3	114	0.439062	0.677426	3690|801|7422	http://www.reactome.org/cgi-bin/eventbrowser_st_id?ST_ID=REACT_12529
Syndecan interactions	Reactome	REACT_163942	1	27	0.444277	0.682229	3690	http://www.reactome.org/cgi-bin/eventbrowser_st_id?ST_ID=REACT_163942
VEGFR2 mediated vascular permeability	Reactome	REACT_263991	1	27	0.444277	0.682229	801	http://www.reactome.org/cgi-bin/eventbrowser_st_id?ST_ID=REACT_263991
Synthesis of IP3 and IP4 in the cytosol	Reactome	REACT_150312	1	27	0.444277	0.682229	801	http://www.reactome.org/cgi-bin/eventbrowser_st_id?ST_ID=REACT_150312
@@Signaling by FGFR in disease	Reactome	REACT_120736	4	162	0.452804	0.688607	1385|5153|801|5136	http://www.reactome.org/cgi-bin/eventbrowser_st_id?ST_ID=REACT_120736
G-protein activation	Reactome	REACT_15457	1	28	0.455818	0.691876	4988	http://www.reactome.org/cgi-bin/eventbrowser_st_id?ST_ID=REACT_15457
DAP12 interactions	Reactome	REACT_147694	4	163	0.45736	0.691876	1385|5153|801|5136	http://www.reactome.org/cgi-bin/eventbrowser_st_id?ST_ID=REACT_147694
Signaling by Overexpressed Wild-Type EGFR in Cancer	Reactome	REACT_268546	4	164	0.461903	0.694563	1385|5153|801|5136	http://www.reactome.org/cgi-bin/eventbrowser_st_id?ST_ID=REACT_268546
Signaling by EGFR	Reactome	REACT_9417	4	164	0.461903	0.694563	1385|5153|801|5136	http://www.reactome.org/cgi-bin/eventbrowser_st_id?ST_ID=REACT_9417
Pre-NOTCH Transcription and Translation	Reactome	REACT_118568	1	29	0.467119	0.698737	3725	http://www.reactome.org/cgi-bin/eventbrowser_st_id?ST_ID=REACT_118568
FCERI mediated Ca+2 mobilization	Reactome	REACT_163834	1	29	0.467119	0.698737	801	http://www.reactome.org/cgi-bin/eventbrowser_st_id?ST_ID=REACT_163834
Metabolism of nucleotides	Reactome	REACT_1698	2	74	0.469904	0.699733	100|4907	http://www.reactome.org/cgi-bin/eventbrowser_st_id?ST_ID=REACT_1698
Signaling by EGFR in Cancer	Reactome	REACT_115871	4	166	0.470948	0.700473	1385|5153|801|5136	http://www.reactome.org/cgi-bin/eventbrowser_st_id?ST_ID=REACT_115871
Signaling by EGFRvIII in Cancer	Reactome	REACT_268269	4	166	0.470948	0.700473	1385|5153|801|5136	http://www.reactome.org/cgi-bin/eventbrowser_st_id?ST_ID=REACT_268269
Signaling by Ligand-Responsive EGFR Variants in Cancer	Reactome	REACT_268006	4	166	0.470948	0.700473	1385|5153|801|5136	http://www.reactome.org/cgi-bin/eventbrowser_st_id?ST_ID=REACT_268006
FCERI mediated NF-kB activation	Reactome	REACT_163994	1	30	0.478185	0.707338	4790	http://www.reactome.org/cgi-bin/eventbrowser_st_id?ST_ID=REACT_163994
SMAD2/SMAD3:SMAD4 heterotrimer regulates transcription	Reactome	REACT_120734	1	30	0.478185	0.707338	5054	http://www.reactome.org/cgi-bin/eventbrowser_st_id?ST_ID=REACT_120734
Laminin interactions	Reactome	REACT_169262	1	30	0.478185	0.707338	4811	http://www.reactome.org/cgi-bin/eventbrowser_st_id?ST_ID=REACT_169262
Thrombin signalling through proteinase activated receptors (PARs)	Reactome	REACT_21384	1	31	0.489022	0.715196	2147	http://www.reactome.org/cgi-bin/eventbrowser_st_id?ST_ID=REACT_21384
Inactivation, recovery and regulation of the phototransduction cascade	Reactome	REACT_163919	1	31	0.489022	0.715196	801	http://www.reactome.org/cgi-bin/eventbrowser_st_id?ST_ID=REACT_163919
VEGFR2 mediated cell proliferation	Reactome	REACT_264273	1	31	0.489022	0.715196	801	http://www.reactome.org/cgi-bin/eventbrowser_st_id?ST_ID=REACT_264273
Antigen activates B Cell Receptor (BCR) leading to generation of second messengers	Reactome	REACT_118700	1	31	0.489022	0.715196	801	http://www.reactome.org/cgi-bin/eventbrowser_st_id?ST_ID=REACT_118700
Signal amplification	Reactome	REACT_20524	1	31	0.489022	0.715196	64805	http://www.reactome.org/cgi-bin/eventbrowser_st_id?ST_ID=REACT_20524
Transcriptional regulation of white adipocyte differentiation	Reactome	REACT_27161	2	77	0.490128	0.715982	5468|4790	http://www.reactome.org/cgi-bin/eventbrowser_st_id?ST_ID=REACT_27161
Signaling by NOTCH2	Reactome	REACT_118721	1	32	0.499634	0.721833	1385	http://www.reactome.org/cgi-bin/eventbrowser_st_id?ST_ID=REACT_118721
The phototransduction cascade	Reactome	REACT_163722	1	32	0.499634	0.721833	801	http://www.reactome.org/cgi-bin/eventbrowser_st_id?ST_ID=REACT_163722
Activation of Kainate Receptors upon glutamate binding	Reactome	REACT_21312	1	32	0.499634	0.721833	801	http://www.reactome.org/cgi-bin/eventbrowser_st_id?ST_ID=REACT_21312
Amyloids	Reactome	REACT_75925	2	80	0.509858	0.731282	6288|2243	http://www.reactome.org/cgi-bin/eventbrowser_st_id?ST_ID=REACT_75925
RIG-I/MDA5 mediated induction of IFN-alpha/beta pathways	Reactome	REACT_25359	2	80	0.509858	0.731282	6288|4790	http://www.reactome.org/cgi-bin/eventbrowser_st_id?ST_ID=REACT_25359
Metabolism of steroid hormones and vitamin D	Reactome	REACT_11057	1	33	0.510025	0.731282	4036	http://www.reactome.org/cgi-bin/eventbrowser_st_id?ST_ID=REACT_11057
Fatty acid, triacylglycerol, and ketone body metabolism	Reactome	REACT_22279	4	176	0.515254	0.735522	19|5468|4594|166785	http://www.reactome.org/cgi-bin/eventbrowser_st_id?ST_ID=REACT_22279
Post-translational protein modification	Reactome	REACT_22161	6	272	0.518462	0.738199	79001|2147|811|821|2159|5329	http://www.reactome.org/cgi-bin/eventbrowser_st_id?ST_ID=REACT_22161
Latent infection of Homo sapiens with Mycobacterium tuberculosis	Reactome	REACT_121237	1	34	0.520201	0.739338	4843	http://www.reactome.org/cgi-bin/eventbrowser_st_id?ST_ID=REACT_121237
Bile acid and bile salt metabolism	Reactome	REACT_11040	1	34	0.520201	0.739338	1645	http://www.reactome.org/cgi-bin/eventbrowser_st_id?ST_ID=REACT_11040
Phagosomal maturation (early endosomal stage)	Reactome	REACT_121256	1	34	0.520201	0.739338	4843	http://www.reactome.org/cgi-bin/eventbrowser_st_id?ST_ID=REACT_121256
p75 NTR receptor-mediated signalling	Reactome	REACT_13776	2	84	0.535372	0.749902	4790|3066	http://www.reactome.org/cgi-bin/eventbrowser_st_id?ST_ID=REACT_13776
ABC-family proteins mediated transport	Reactome	REACT_15480	1	36	0.539924	0.753154	1080	http://www.reactome.org/cgi-bin/eventbrowser_st_id?ST_ID=REACT_15480
BMAL1:CLOCK,NPAS2 activates circadian gene expression	Reactome	REACT_111118	1	37	0.549479	0.760696	5054	http://www.reactome.org/cgi-bin/eventbrowser_st_id?ST_ID=REACT_111118
Signaling by ERBB4	Reactome	REACT_115596	3	137	0.557876	0.765552	1385|6387|2099	http://www.reactome.org/cgi-bin/eventbrowser_st_id?ST_ID=REACT_115596
Molecules associated with elastic fibres	Reactome	REACT_150331	1	38	0.558836	0.76574	3690	http://www.reactome.org/cgi-bin/eventbrowser_st_id?ST_ID=REACT_150331
Intrinsic Pathway for Apoptosis	Reactome	REACT_964	1	38	0.558836	0.76574	596	http://www.reactome.org/cgi-bin/eventbrowser_st_id?ST_ID=REACT_964
Defective MAT1A causes Methionine adenosyltransferase deficiency (MATD)	Reactome	REACT_268063	2	89	0.565956	0.770468	4548|4552	http://www.reactome.org/cgi-bin/eventbrowser_st_id?ST_ID=REACT_268063
Defective TPMT causes Thiopurine S-methyltransferase deficiency (TPMT deficiency)	Reactome	REACT_268027	2	89	0.565956	0.770468	4548|4552	http://www.reactome.org/cgi-bin/eventbrowser_st_id?ST_ID=REACT_268027
Defective SLC35D1 causes Schneckenbecken dysplasia (SCHBCKD)	Reactome	REACT_267818	2	89	0.565956	0.770468	4548|4552	http://www.reactome.org/cgi-bin/eventbrowser_st_id?ST_ID=REACT_267818
Defective GSS causes Glutathione synthetase deficiency (GSS deficiency)	Reactome	REACT_267887	2	89	0.565956	0.770468	4548|4552	http://www.reactome.org/cgi-bin/eventbrowser_st_id?ST_ID=REACT_267887
Phase II conjugation	Reactome	REACT_6959	2	89	0.565956	0.770468	4548|4552	http://www.reactome.org/cgi-bin/eventbrowser_st_id?ST_ID=REACT_6959
Defective GCLC causes Hemolytic anemia due to gamma-glutamylcysteine synthetase deficiency (HAGGSD)	Reactome	REACT_268321	2	89	0.565956	0.770468	4548|4552	http://www.reactome.org/cgi-bin/eventbrowser_st_id?ST_ID=REACT_268321
Defective UGT1A1 causes hyperbilirubinemia	Reactome	REACT_268058	2	89	0.565956	0.770468	4548|4552	http://www.reactome.org/cgi-bin/eventbrowser_st_id?ST_ID=REACT_268058
Defective UGT1A4 causes hyperbilirubinemia	Reactome	REACT_268618	2	89	0.565956	0.770468	4548|4552	http://www.reactome.org/cgi-bin/eventbrowser_st_id?ST_ID=REACT_268618
Defective AHCY causes Hypermethioninemia with S-adenosylhomocysteine hydrolase deficiency (HMAHCHD)	Reactome	REACT_268587	2	89	0.565956	0.770468	4548|4552	http://www.reactome.org/cgi-bin/eventbrowser_st_id?ST_ID=REACT_268587
Defective GGT1 causes Glutathionuria (GLUTH)	Reactome	REACT_268129	2	89	0.565956	0.770468	4548|4552	http://www.reactome.org/cgi-bin/eventbrowser_st_id?ST_ID=REACT_268129
Defective OPLAH causes 5-oxoprolinase deficiency (OPLAHD)	Reactome	REACT_268256	2	89	0.565956	0.770468	4548|4552	http://www.reactome.org/cgi-bin/eventbrowser_st_id?ST_ID=REACT_268256
EPH-Ephrin signaling	Reactome	REACT_264068	2	93	0.589358	0.791469	4318|4313	http://www.reactome.org/cgi-bin/eventbrowser_st_id?ST_ID=REACT_264068
Transcriptional activity of SMAD2/SMAD3:SMAD4 heterotrimer	Reactome	REACT_121061	1	42	0.594361	0.79674	5054	http://www.reactome.org/cgi-bin/eventbrowser_st_id?ST_ID=REACT_121061
Vasopressin regulates renal water homeostasis via Aquaporins	Reactome	REACT_24023	1	43	0.602787	0.802367	358	http://www.reactome.org/cgi-bin/eventbrowser_st_id?ST_ID=REACT_24023
Voltage gated Potassium channels	Reactome	REACT_75770	1	43	0.602787	0.802367	3784	http://www.reactome.org/cgi-bin/eventbrowser_st_id?ST_ID=REACT_75770
Interleukin-1 signaling	Reactome	REACT_22442	1	44	0.611037	0.809788	4790	http://www.reactome.org/cgi-bin/eventbrowser_st_id?ST_ID=REACT_22442
Elastic fibre formation	Reactome	REACT_150366	1	45	0.619116	0.814497	3690	http://www.reactome.org/cgi-bin/eventbrowser_st_id?ST_ID=REACT_150366
NOTCH1 Intracellular Domain Regulates Transcription	Reactome	REACT_118780	1	45	0.619116	0.814497	3066	http://www.reactome.org/cgi-bin/eventbrowser_st_id?ST_ID=REACT_118780
Pre-NOTCH Expression and Processing	Reactome	REACT_118744	1	45	0.619116	0.814497	3725	http://www.reactome.org/cgi-bin/eventbrowser_st_id?ST_ID=REACT_118744
SLC-mediated transmembrane transport	Reactome	REACT_19118	5	253	0.62225	0.817937	57468|6557|6558|6559|6548	http://www.reactome.org/cgi-bin/eventbrowser_st_id?ST_ID=REACT_19118
Potassium Channels	Reactome	REACT_75908	2	99	0.622675	0.818325	3778|3784	http://www.reactome.org/cgi-bin/eventbrowser_st_id?ST_ID=REACT_75908
Downstream TCR signaling	Reactome	REACT_12555	1	46	0.627027	0.821822	4790	http://www.reactome.org/cgi-bin/eventbrowser_st_id?ST_ID=REACT_12555
Inositol phosphate metabolism	Reactome	REACT_150154	1	46	0.627027	0.821822	801	http://www.reactome.org/cgi-bin/eventbrowser_st_id?ST_ID=REACT_150154
RNA Polymerase I Transcription Initiation	Reactome	REACT_953	1	47	0.634775	0.825326	3066	http://www.reactome.org/cgi-bin/eventbrowser_st_id?ST_ID=REACT_953
Innate Immune System	Reactome	REACT_6802	11	566	0.653403	0.840128	3689|6288|596|4790|5153|2353|3725|1385|801|7099|5136	http://www.reactome.org/cgi-bin/eventbrowser_st_id?ST_ID=REACT_6802
VEGFA-VEGFR2 Pathway	Reactome	REACT_264464	2	105	0.653861	0.840545	3690|801	http://www.reactome.org/cgi-bin/eventbrowser_st_id?ST_ID=REACT_264464
Cellular responses to stress	Reactome	REACT_120956	5	263	0.655201	0.841581	3725|768|4790|7422|2353	http://www.reactome.org/cgi-bin/eventbrowser_st_id?ST_ID=REACT_120956
Aquaporin-mediated transport	Reactome	REACT_23887	1	51	0.664188	0.845879	358	http://www.reactome.org/cgi-bin/eventbrowser_st_id?ST_ID=REACT_23887
PPARA activates gene expression	Reactome	REACT_116145	2	108	0.668665	0.849255	19|5468	http://www.reactome.org/cgi-bin/eventbrowser_st_id?ST_ID=REACT_116145
Nucleotide-binding domain, leucine rich repeat containing receptor (NLR) signaling pathways	Reactome	REACT_75913	1	52	0.671164	0.851132	596	http://www.reactome.org/cgi-bin/eventbrowser_st_id?ST_ID=REACT_75913
Muscle contraction	Reactome	REACT_17044	1	53	0.677995	0.855062	801	http://www.reactome.org/cgi-bin/eventbrowser_st_id?ST_ID=REACT_17044
L1CAM interactions	Reactome	REACT_22205	2	110	0.678247	0.855062	3690|3674	http://www.reactome.org/cgi-bin/eventbrowser_st_id?ST_ID=REACT_22205
Regulation of lipid metabolism by Peroxisome proliferator-activated receptor alpha (PPARalpha)	Reactome	REACT_19241	2	110	0.678247	0.855062	19|5468	http://www.reactome.org/cgi-bin/eventbrowser_st_id?ST_ID=REACT_19241
Assembly of collagen fibrils and other multimeric structures	Reactome	REACT_150180	1	54	0.684684	0.860616	4318	http://www.reactome.org/cgi-bin/eventbrowser_st_id?ST_ID=REACT_150180
Constitutive Signaling by NOTCH1 PEST Domain Mutants	Reactome	REACT_160243	1	56	0.697648	0.86985	3066	http://www.reactome.org/cgi-bin/eventbrowser_st_id?ST_ID=REACT_160243
Constitutive Signaling by NOTCH1 HD+PEST Domain Mutants	Reactome	REACT_160254	1	56	0.697648	0.86985	3066	http://www.reactome.org/cgi-bin/eventbrowser_st_id?ST_ID=REACT_160254
Chemokine receptors bind chemokines	Reactome	REACT_15344	1	57	0.703929	0.874566	6387	http://www.reactome.org/cgi-bin/eventbrowser_st_id?ST_ID=REACT_15344
Biological oxidations	Reactome	REACT_13433	3	173	0.709945	0.878574	4548|5742|4552	http://www.reactome.org/cgi-bin/eventbrowser_st_id?ST_ID=REACT_13433
Defective ALG14 causes congenital myasthenic syndrome (ALG14-CMS)	Reactome	REACT_268645	2	118	0.714326	0.879117	811|821	http://www.reactome.org/cgi-bin/eventbrowser_st_id?ST_ID=REACT_268645
Defective ALG3 causes ALG3-CDG (CDG-1d)	Reactome	REACT_268185	2	118	0.714326	0.879117	811|821	http://www.reactome.org/cgi-bin/eventbrowser_st_id?ST_ID=REACT_268185
Defective MGAT2 causes MGAT2-CDG (CDG-2a)	Reactome	REACT_268600	2	118	0.714326	0.879117	811|821	http://www.reactome.org/cgi-bin/eventbrowser_st_id?ST_ID=REACT_268600
Defective ALG9 causes ALG9-CDG (CDG-1l)	Reactome	REACT_268015	2	118	0.714326	0.879117	811|821	http://www.reactome.org/cgi-bin/eventbrowser_st_id?ST_ID=REACT_268015
Defective MPDU1 causes MPDU1-CDG (CDG-1f)	Reactome	REACT_268619	2	118	0.714326	0.879117	811|821	http://www.reactome.org/cgi-bin/eventbrowser_st_id?ST_ID=REACT_268619
Defective MOGS causes MOGS-CDG (CDG-2b)	Reactome	REACT_267905	2	118	0.714326	0.879117	811|821	http://www.reactome.org/cgi-bin/eventbrowser_st_id?ST_ID=REACT_267905
Defective ALG6 causes ALG6-CDG (CDG-1c)	Reactome	REACT_267765	2	118	0.714326	0.879117	811|821	http://www.reactome.org/cgi-bin/eventbrowser_st_id?ST_ID=REACT_267765
Defective MAN1B1 causes MRT15	Reactome	REACT_268813	2	118	0.714326	0.879117	811|821	http://www.reactome.org/cgi-bin/eventbrowser_st_id?ST_ID=REACT_268813
Defective ALG2 causes ALG2-CDG (CDG-1i)	Reactome	REACT_268833	2	118	0.714326	0.879117	811|821	http://www.reactome.org/cgi-bin/eventbrowser_st_id?ST_ID=REACT_268833
Defective ALG12 causes ALG12-CDG (CDG-1g)	Reactome	REACT_267773	2	118	0.714326	0.879117	811|821	http://www.reactome.org/cgi-bin/eventbrowser_st_id?ST_ID=REACT_267773
Diseases associated with N-glycosylation of proteins	Reactome	REACT_267875	2	118	0.714326	0.879117	811|821	http://www.reactome.org/cgi-bin/eventbrowser_st_id?ST_ID=REACT_267875
Defective ALG1 causes ALG1-CDG (CDG-1k)	Reactome	REACT_268144	2	118	0.714326	0.879117	811|821	http://www.reactome.org/cgi-bin/eventbrowser_st_id?ST_ID=REACT_268144
Asparagine N-linked glycosylation	Reactome	REACT_22426	2	118	0.714326	0.879117	811|821	http://www.reactome.org/cgi-bin/eventbrowser_st_id?ST_ID=REACT_22426
Defective ALG11 causes ALG11-CDG (CDG-1p)	Reactome	REACT_268132	2	118	0.714326	0.879117	811|821	http://www.reactome.org/cgi-bin/eventbrowser_st_id?ST_ID=REACT_268132
Defective DPAGT1 causes DPAGT1-CDG (CDG-1j) and CMSTA2	Reactome	REACT_268849	2	118	0.714326	0.879117	811|821	http://www.reactome.org/cgi-bin/eventbrowser_st_id?ST_ID=REACT_268849
Defective ALG8 causes ALG8-CDG (CDG-1h)	Reactome	REACT_268459	2	118	0.714326	0.879117	811|821	http://www.reactome.org/cgi-bin/eventbrowser_st_id?ST_ID=REACT_268459
Defective RFT1 causes RFT1-CDG (CDG-1n)	Reactome	REACT_268458	2	118	0.714326	0.879117	811|821	http://www.reactome.org/cgi-bin/eventbrowser_st_id?ST_ID=REACT_268458
Non-integrin membrane-ECM interactions	Reactome	REACT_163874	1	59	0.716102	0.88083	3690	http://www.reactome.org/cgi-bin/eventbrowser_st_id?ST_ID=REACT_163874
Oxidative Stress Induced Senescence	Reactome	REACT_169436	2	120	0.722797	0.886267	3725|2353	http://www.reactome.org/cgi-bin/eventbrowser_st_id?ST_ID=REACT_169436
Ca2+ pathway	Reactome	REACT_263982	1	61	0.727776	0.889629	801	http://www.reactome.org/cgi-bin/eventbrowser_st_id?ST_ID=REACT_263982
Signaling by the B Cell Receptor (BCR)	Reactome	REACT_118773	3	181	0.737654	0.897005	1385|801|4790	http://www.reactome.org/cgi-bin/eventbrowser_st_id?ST_ID=REACT_118773
TCR signaling	Reactome	REACT_12526	1	64	0.744392	0.899813	4790	http://www.reactome.org/cgi-bin/eventbrowser_st_id?ST_ID=REACT_12526
ER-Phagosome pathway	Reactome	REACT_111178	1	64	0.744392	0.899813	811	http://www.reactome.org/cgi-bin/eventbrowser_st_id?ST_ID=REACT_111178
Signaling by SCF-KIT	Reactome	REACT_111040	2	127	0.750788	0.905113	4318|1385	http://www.reactome.org/cgi-bin/eventbrowser_st_id?ST_ID=REACT_111040
Activation of NF-kappaB in B cells	Reactome	REACT_118656	1	66	0.754903	0.907468	4790	http://www.reactome.org/cgi-bin/eventbrowser_st_id?ST_ID=REACT_118656
Cellular Senescence	Reactome	REACT_169274	3	187	0.757026	0.908295	3725|4790|2353	http://www.reactome.org/cgi-bin/eventbrowser_st_id?ST_ID=REACT_169274
Metabolism of amino acids and derivatives	Reactome	REACT_13	3	187	0.757026	0.908295	4548|4552|5053	http://www.reactome.org/cgi-bin/eventbrowser_st_id?ST_ID=REACT_13
Glucose metabolism	Reactome	REACT_723	1	69	0.769865	0.9174	801	http://www.reactome.org/cgi-bin/eventbrowser_st_id?ST_ID=REACT_723
Influenza Life Cycle	Reactome	REACT_6145	2	133	0.772808	0.917639	811|821	http://www.reactome.org/cgi-bin/eventbrowser_st_id?ST_ID=REACT_6145
Loss of Function of SMAD4 in Cancer	Reactome	REACT_169219	1	70	0.774646	0.917639	5054	http://www.reactome.org/cgi-bin/eventbrowser_st_id?ST_ID=REACT_169219
SMAD4 MH2 Domain Mutants in Cancer	Reactome	REACT_169107	1	70	0.774646	0.917639	5054	http://www.reactome.org/cgi-bin/eventbrowser_st_id?ST_ID=REACT_169107
Signaling by NOTCH1 in Cancer	Reactome	REACT_160214	1	70	0.774646	0.917639	3066	http://www.reactome.org/cgi-bin/eventbrowser_st_id?ST_ID=REACT_160214
Signaling by NOTCH1 HD Domain Mutants in Cancer	Reactome	REACT_160133	1	70	0.774646	0.917639	3066	http://www.reactome.org/cgi-bin/eventbrowser_st_id?ST_ID=REACT_160133
TGFBR1 LBD Mutants in Cancer	Reactome	REACT_169445	1	70	0.774646	0.917639	5054	http://www.reactome.org/cgi-bin/eventbrowser_st_id?ST_ID=REACT_169445
TGFBR2 MSI Frameshift Mutants in Cancer	Reactome	REACT_169192	1	70	0.774646	0.917639	5054	http://www.reactome.org/cgi-bin/eventbrowser_st_id?ST_ID=REACT_169192
SMAD2/3 MH2 Domain Mutants in Cancer	Reactome	REACT_169165	1	70	0.774646	0.917639	5054	http://www.reactome.org/cgi-bin/eventbrowser_st_id?ST_ID=REACT_169165
Signaling by NOTCH1 PEST Domain Mutants in Cancer	Reactome	REACT_160301	1	70	0.774646	0.917639	3066	http://www.reactome.org/cgi-bin/eventbrowser_st_id?ST_ID=REACT_160301
Signaling by NOTCH1	Reactome	REACT_118859	1	70	0.774646	0.917639	3066	http://www.reactome.org/cgi-bin/eventbrowser_st_id?ST_ID=REACT_118859
Loss of Function of SMAD2/3 in Cancer	Reactome	REACT_169398	1	70	0.774646	0.917639	5054	http://www.reactome.org/cgi-bin/eventbrowser_st_id?ST_ID=REACT_169398
Signaling by NOTCH1 t(7;9)(NOTCH1:M1580_K2555) Translocation Mutant	Reactome	REACT_160082	1	70	0.774646	0.917639	3066	http://www.reactome.org/cgi-bin/eventbrowser_st_id?ST_ID=REACT_160082
SMAD2/3 Phosphorylation Motif Mutants in Cancer	Reactome	REACT_169103	1	70	0.774646	0.917639	5054	http://www.reactome.org/cgi-bin/eventbrowser_st_id?ST_ID=REACT_169103
Signaling by NOTCH1 HD+PEST Domain Mutants in Cancer	Reactome	REACT_160248	1	70	0.774646	0.917639	3066	http://www.reactome.org/cgi-bin/eventbrowser_st_id?ST_ID=REACT_160248
Signaling by TGF-beta Receptor Complex	Reactome	REACT_6844	1	70	0.774646	0.917639	5054	http://www.reactome.org/cgi-bin/eventbrowser_st_id?ST_ID=REACT_6844
TGFBR1 KD Mutants in Cancer	Reactome	REACT_169263	1	70	0.774646	0.917639	5054	http://www.reactome.org/cgi-bin/eventbrowser_st_id?ST_ID=REACT_169263
Loss of Function of TGFBR1 in Cancer	Reactome	REACT_169311	1	70	0.774646	0.917639	5054	http://www.reactome.org/cgi-bin/eventbrowser_st_id?ST_ID=REACT_169311
Loss of Function of TGFBR2 in Cancer	Reactome	REACT_169435	1	70	0.774646	0.917639	5054	http://www.reactome.org/cgi-bin/eventbrowser_st_id?ST_ID=REACT_169435
FBXW7 Mutants and NOTCH1 in Cancer	Reactome	REACT_160099	1	70	0.774646	0.917639	3066	http://www.reactome.org/cgi-bin/eventbrowser_st_id?ST_ID=REACT_160099
Signaling by TGF-beta Receptor Complex in Cancer	Reactome	REACT_169122	1	70	0.774646	0.917639	5054	http://www.reactome.org/cgi-bin/eventbrowser_st_id?ST_ID=REACT_169122
TGFBR2 Kinase Domain Mutants in Cancer	Reactome	REACT_169440	1	70	0.774646	0.917639	5054	http://www.reactome.org/cgi-bin/eventbrowser_st_id?ST_ID=REACT_169440
Constitutive PI3K/AKT Signaling in Cancer	Reactome	REACT_147727	1	73	0.788403	0.92589	1385	http://www.reactome.org/cgi-bin/eventbrowser_st_id?ST_ID=REACT_147727
Influenza Infection	Reactome	REACT_6167	2	138	0.789841	0.926482	811|821	http://www.reactome.org/cgi-bin/eventbrowser_st_id?ST_ID=REACT_6167
Translocation of GLUT4 to the plasma membrane	Reactome	REACT_147867	1	77	0.805449	0.939213	801	http://www.reactome.org/cgi-bin/eventbrowser_st_id?ST_ID=REACT_147867
Defective CYP27A1 causes Cerebrotendinous xanthomatosis (CTX)	Reactome	REACT_268413	1	78	0.809492	0.939213	5742	http://www.reactome.org/cgi-bin/eventbrowser_st_id?ST_ID=REACT_268413
Defective CYP11B1 causes Adrenal hyperplasia 4 (AH4)	Reactome	REACT_268601	1	78	0.809492	0.939213	5742	http://www.reactome.org/cgi-bin/eventbrowser_st_id?ST_ID=REACT_268601
Defective FMO3 causes Trimethylaminuria (TMAU)	Reactome	REACT_268486	1	78	0.809492	0.939213	5742	http://www.reactome.org/cgi-bin/eventbrowser_st_id?ST_ID=REACT_268486
Defective MAOA causes Brunner syndrome (BRUNS)	Reactome	REACT_267863	1	78	0.809492	0.939213	5742	http://www.reactome.org/cgi-bin/eventbrowser_st_id?ST_ID=REACT_267863
Defective TBXAS1 causes Ghosal hematodiaphyseal dysplasia (GHDD)	Reactome	REACT_268528	1	78	0.809492	0.939213	5742	http://www.reactome.org/cgi-bin/eventbrowser_st_id?ST_ID=REACT_268528
Defective CYP21A2 causes Adrenal hyperplasia 3 (AH3)	Reactome	REACT_267893	1	78	0.809492	0.939213	5742	http://www.reactome.org/cgi-bin/eventbrowser_st_id?ST_ID=REACT_267893
Defective CYP17A1 causes Adrenal hyperplasia 5 (AH5)	Reactome	REACT_268217	1	78	0.809492	0.939213	5742	http://www.reactome.org/cgi-bin/eventbrowser_st_id?ST_ID=REACT_268217
Defective CYP11A1 causes Adrenal insufficiency, congenital, with 46,XY sex reversal (AICSR)	Reactome	REACT_268767	1	78	0.809492	0.939213	5742	http://www.reactome.org/cgi-bin/eventbrowser_st_id?ST_ID=REACT_268767
Defective CYP7B1 causes Spastic paraplegia 5A, autosomal recessive (SPG5A) and Congenital bile acid synthesis defect 3 (CBAS3)	Reactome	REACT_267709	1	78	0.809492	0.939213	5742	http://www.reactome.org/cgi-bin/eventbrowser_st_id?ST_ID=REACT_267709
Defective CYP11B2 causes Corticosterone methyloxidase 1 deficiency (CMO-1 deficiency)	Reactome	REACT_268761	1	78	0.809492	0.939213	5742	http://www.reactome.org/cgi-bin/eventbrowser_st_id?ST_ID=REACT_268761
Defective CYP27B1 causes Rickets vitamin D-dependent 1A (VDDR1A)	Reactome	REACT_268633	1	78	0.809492	0.939213	5742	http://www.reactome.org/cgi-bin/eventbrowser_st_id?ST_ID=REACT_268633
Defective CYP4F22 causes Ichthyosis, congenital, autosomal recessive 5 (ARCI5)	Reactome	REACT_268441	1	78	0.809492	0.939213	5742	http://www.reactome.org/cgi-bin/eventbrowser_st_id?ST_ID=REACT_268441
Defective CYP2U1 causes Spastic paraplegia 56, autosomal recessive (SPG56)	Reactome	REACT_268326	1	78	0.809492	0.939213	5742	http://www.reactome.org/cgi-bin/eventbrowser_st_id?ST_ID=REACT_268326
Defective CYP26C1 causes Focal facial dermal dysplasia 4 (FFDD4)	Reactome	REACT_267734	1	78	0.809492	0.939213	5742	http://www.reactome.org/cgi-bin/eventbrowser_st_id?ST_ID=REACT_267734
Defective CYP26B1 causes Radiohumeral fusions with other skeletal and craniofacial anomalies (RHFCA)	Reactome	REACT_268108	1	78	0.809492	0.939213	5742	http://www.reactome.org/cgi-bin/eventbrowser_st_id?ST_ID=REACT_268108
Defective CYP2R1 causes Rickets vitamin D-dependent 1B (VDDR1B)	Reactome	REACT_268491	1	78	0.809492	0.939213	5742	http://www.reactome.org/cgi-bin/eventbrowser_st_id?ST_ID=REACT_268491
Phase 1 - Functionalization of compounds	Reactome	REACT_13705	1	78	0.809492	0.939213	5742	http://www.reactome.org/cgi-bin/eventbrowser_st_id?ST_ID=REACT_13705
Defective CYP1B1 causes Glaucoma	Reactome	REACT_268087	1	78	0.809492	0.939213	5742	http://www.reactome.org/cgi-bin/eventbrowser_st_id?ST_ID=REACT_268087
Defective CYP19A1 causes Aromatase excess syndrome (AEXS)	Reactome	REACT_268478	1	78	0.809492	0.939213	5742	http://www.reactome.org/cgi-bin/eventbrowser_st_id?ST_ID=REACT_268478
Defective CYP24A1 causes Hypercalcemia, infantile (HCAI)	Reactome	REACT_268803	1	78	0.809492	0.939213	5742	http://www.reactome.org/cgi-bin/eventbrowser_st_id?ST_ID=REACT_268803
Antigen processing-Cross presentation	Reactome	REACT_111119	1	81	0.821123	0.947832	811	http://www.reactome.org/cgi-bin/eventbrowser_st_id?ST_ID=REACT_111119
Unfolded Protein Response (UPR)	Reactome	REACT_18356	1	81	0.821123	0.947832	811	http://www.reactome.org/cgi-bin/eventbrowser_st_id?ST_ID=REACT_18356
Metabolism of lipids and lipoproteins	Reactome	REACT_22258	9	552	0.824098	0.950393	1645|19|4036|5742|5743|4594|166785|5468|348	http://www.reactome.org/cgi-bin/eventbrowser_st_id?ST_ID=REACT_22258
PI-3K cascade	Reactome	REACT_21270	1	85	0.835534	0.958309	1385	http://www.reactome.org/cgi-bin/eventbrowser_st_id?ST_ID=REACT_21270
Collagen formation	Reactome	REACT_120729	1	85	0.835534	0.958309	4318	http://www.reactome.org/cgi-bin/eventbrowser_st_id?ST_ID=REACT_120729
PIP3 activates AKT signaling	Reactome	REACT_75829	1	85	0.835534	0.958309	1385	http://www.reactome.org/cgi-bin/eventbrowser_st_id?ST_ID=REACT_75829
PI3K events in ERBB2 signaling	Reactome	REACT_116008	1	85	0.835534	0.958309	1385	http://www.reactome.org/cgi-bin/eventbrowser_st_id?ST_ID=REACT_116008
PI3K events in ERBB4 signaling	Reactome	REACT_115961	1	85	0.835534	0.958309	1385	http://www.reactome.org/cgi-bin/eventbrowser_st_id?ST_ID=REACT_115961
PI3K/AKT Signaling in Cancer	Reactome	REACT_147723	1	85	0.835534	0.958309	1385	http://www.reactome.org/cgi-bin/eventbrowser_st_id?ST_ID=REACT_147723
Downstream signaling events of B Cell Receptor (BCR)	Reactome	REACT_118638	2	155	0.839591	0.960164	1385|4790	http://www.reactome.org/cgi-bin/eventbrowser_st_id?ST_ID=REACT_118638
GAB1 signalosome	Reactome	REACT_12578	1	88	0.845576	0.962639	1385	http://www.reactome.org/cgi-bin/eventbrowser_st_id?ST_ID=REACT_12578
PI3K/AKT activation	Reactome	REACT_12464	1	88	0.845576	0.962639	1385	http://www.reactome.org/cgi-bin/eventbrowser_st_id?ST_ID=REACT_12464
Defective B4GALT1 causes B4GALT1-CDG (CDG-2d)	Reactome	REACT_268431	3	227	0.858198	0.971484	811|821|6548	http://www.reactome.org/cgi-bin/eventbrowser_st_id?ST_ID=REACT_268431
Diseases of glycosylation	Reactome	REACT_268324	3	227	0.858198	0.971484	811|821|6548	http://www.reactome.org/cgi-bin/eventbrowser_st_id?ST_ID=REACT_268324
Metabolism of proteins	Reactome	REACT_17015	11	687	0.858341	0.971484	79001|4313|1803|1636|5340|2147|59272|811|821|2159|5329	http://www.reactome.org/cgi-bin/eventbrowser_st_id?ST_ID=REACT_17015
Role of LAT2/NTAL/LAB on calcium mobilization	Reactome	REACT_163769	1	93	0.860969	0.972278	1385	http://www.reactome.org/cgi-bin/eventbrowser_st_id?ST_ID=REACT_163769
HDACs deacetylate histones	Reactome	REACT_263923	1	94	0.863859	0.974297	3066	http://www.reactome.org/cgi-bin/eventbrowser_st_id?ST_ID=REACT_263923
NoRC negatively regulates rRNA expression	Reactome	REACT_263965	1	104	0.88965	0.989453	3066	http://www.reactome.org/cgi-bin/eventbrowser_st_id?ST_ID=REACT_263965
Negative epigenetic regulation of rRNA expression	Reactome	REACT_264000	1	107	0.896389	0.992891	3066	http://www.reactome.org/cgi-bin/eventbrowser_st_id?ST_ID=REACT_264000
RNA Polymerase I Promoter Clearance	Reactome	REACT_1974	1	107	0.896389	0.992891	3066	http://www.reactome.org/cgi-bin/eventbrowser_st_id?ST_ID=REACT_1974
RNA Polymerase I Transcription	Reactome	REACT_1309	1	109	0.900652	0.995649	3066	http://www.reactome.org/cgi-bin/eventbrowser_st_id?ST_ID=REACT_1309
Signaling by Interleukins	Reactome	REACT_22232	1	111	0.904739	0.99789	4790	http://www.reactome.org/cgi-bin/eventbrowser_st_id?ST_ID=REACT_22232
MHC class II antigen presentation	Reactome	REACT_121399	1	114	0.910557	1	821	http://www.reactome.org/cgi-bin/eventbrowser_st_id?ST_ID=REACT_121399
Defective SLC26A2 causes chondrodysplasias	Reactome	REACT_268059	1	121	0.922789	1	6548	http://www.reactome.org/cgi-bin/eventbrowser_st_id?ST_ID=REACT_268059
Defective B4GALT7 causes EDS, progeroid type	Reactome	REACT_268749	1	121	0.922789	1	6548	http://www.reactome.org/cgi-bin/eventbrowser_st_id?ST_ID=REACT_268749
MPS IIIA - Sanfilippo syndrome A	Reactome	REACT_147753	1	121	0.922789	1	6548	http://www.reactome.org/cgi-bin/eventbrowser_st_id?ST_ID=REACT_147753
Mucopolysaccharidoses	Reactome	REACT_147853	1	121	0.922789	1	6548	http://www.reactome.org/cgi-bin/eventbrowser_st_id?ST_ID=REACT_147853
MPS VII - Sly syndrome	Reactome	REACT_147759	1	121	0.922789	1	6548	http://www.reactome.org/cgi-bin/eventbrowser_st_id?ST_ID=REACT_147759
Defective EXT1 causes exostoses 1, TRPS2 and CHDS	Reactome	REACT_267942	1	121	0.922789	1	6548	http://www.reactome.org/cgi-bin/eventbrowser_st_id?ST_ID=REACT_267942
MPS IIIC - Sanfilippo syndrome C	Reactome	REACT_147860	1	121	0.922789	1	6548	http://www.reactome.org/cgi-bin/eventbrowser_st_id?ST_ID=REACT_147860
MPS IIIB - Sanfilippo syndrome B	Reactome	REACT_147788	1	121	0.922789	1	6548	http://www.reactome.org/cgi-bin/eventbrowser_st_id?ST_ID=REACT_147788
Defective EXT2 causes exostoses 2	Reactome	REACT_267741	1	121	0.922789	1	6548	http://www.reactome.org/cgi-bin/eventbrowser_st_id?ST_ID=REACT_267741
MPS IIID - Sanfilippo syndrome D	Reactome	REACT_147749	1	121	0.922789	1	6548	http://www.reactome.org/cgi-bin/eventbrowser_st_id?ST_ID=REACT_147749
MPS I - Hurler syndrome	Reactome	REACT_147857	1	121	0.922789	1	6548	http://www.reactome.org/cgi-bin/eventbrowser_st_id?ST_ID=REACT_147857
MPS IV - Morquio syndrome B	Reactome	REACT_147798	1	121	0.922789	1	6548	http://www.reactome.org/cgi-bin/eventbrowser_st_id?ST_ID=REACT_147798
Defective CHST3 causes SEDCJD	Reactome	REACT_267648	1	121	0.922789	1	6548	http://www.reactome.org/cgi-bin/eventbrowser_st_id?ST_ID=REACT_267648
Diseases associated with glycosaminoglycan metabolism	Reactome	REACT_268624	1	121	0.922789	1	6548	http://www.reactome.org/cgi-bin/eventbrowser_st_id?ST_ID=REACT_268624
MPS IX - Natowicz syndrome	Reactome	REACT_147739	1	121	0.922789	1	6548	http://www.reactome.org/cgi-bin/eventbrowser_st_id?ST_ID=REACT_147739
MPS IV - Morquio syndrome A	Reactome	REACT_147825	1	121	0.922789	1	6548	http://www.reactome.org/cgi-bin/eventbrowser_st_id?ST_ID=REACT_147825
Glycosaminoglycan metabolism	Reactome	REACT_121315	1	121	0.922789	1	6548	http://www.reactome.org/cgi-bin/eventbrowser_st_id?ST_ID=REACT_121315
Defective CHSY1 causes TPBS	Reactome	REACT_268113	1	121	0.922789	1	6548	http://www.reactome.org/cgi-bin/eventbrowser_st_id?ST_ID=REACT_268113
Defective CHST14 causes EDS, musculocontractural type	Reactome	REACT_267917	1	121	0.922789	1	6548	http://www.reactome.org/cgi-bin/eventbrowser_st_id?ST_ID=REACT_267917
MPS VI - Maroteaux-Lamy syndrome	Reactome	REACT_147719	1	121	0.922789	1	6548	http://www.reactome.org/cgi-bin/eventbrowser_st_id?ST_ID=REACT_147719
MPS II - Hunter syndrome	Reactome	REACT_147734	1	121	0.922789	1	6548	http://www.reactome.org/cgi-bin/eventbrowser_st_id?ST_ID=REACT_147734
Defective B3GAT3 causes JDSSDHD	Reactome	REACT_268678	1	121	0.922789	1	6548	http://www.reactome.org/cgi-bin/eventbrowser_st_id?ST_ID=REACT_268678
Defective CHST6 causes MCDC1	Reactome	REACT_268786	1	121	0.922789	1	6548	http://www.reactome.org/cgi-bin/eventbrowser_st_id?ST_ID=REACT_268786
Defective PAPSS2 causes SEMD-PA	Reactome	REACT_268843	1	121	0.922789	1	6548	http://www.reactome.org/cgi-bin/eventbrowser_st_id?ST_ID=REACT_268843
Epigenetic regulation of gene expression	Reactome	REACT_264098	1	124	0.927505	1	3066	http://www.reactome.org/cgi-bin/eventbrowser_st_id?ST_ID=REACT_264098
Adaptive Immune System	Reactome	REACT_75774	8	606	0.940948	1	821|3689|3683|4790|811|1385|801|3676	http://www.reactome.org/cgi-bin/eventbrowser_st_id?ST_ID=REACT_75774
@@Apoptosis	Reactome	REACT_578	1	141	0.949281	1	596	http://www.reactome.org/cgi-bin/eventbrowser_st_id?ST_ID=REACT_578
beta-catenin independent WNT signaling	Reactome	REACT_264224	1	144	0.952379	1	801	http://www.reactome.org/cgi-bin/eventbrowser_st_id?ST_ID=REACT_264224
RNA Polymerase I, RNA Polymerase III, and Mitochondrial Transcription	Reactome	REACT_21352	1	146	0.954339	1	3066	http://www.reactome.org/cgi-bin/eventbrowser_st_id?ST_ID=REACT_21352
Factors involved in megakaryocyte development and platelet production	Reactome	REACT_24970	1	151	0.958894	1	3066	http://www.reactome.org/cgi-bin/eventbrowser_st_id?ST_ID=REACT_24970
Programmed Cell Death	Reactome	REACT_268456	1	156	0.962994	1	596	http://www.reactome.org/cgi-bin/eventbrowser_st_id?ST_ID=REACT_268456
Metabolism of carbohydrates	Reactome	REACT_474	2	255	0.970791	1	801|6548	http://www.reactome.org/cgi-bin/eventbrowser_st_id?ST_ID=REACT_474
Myoclonic epilepsy of Lafora	Reactome	REACT_264430	2	255	0.970791	1	801|6548	http://www.reactome.org/cgi-bin/eventbrowser_st_id?ST_ID=REACT_264430
Glycogen storage diseases	Reactome	REACT_264090	2	255	0.970791	1	801|6548	http://www.reactome.org/cgi-bin/eventbrowser_st_id?ST_ID=REACT_264090
Class I MHC mediated antigen processing & presentation	Reactome	REACT_75820	2	258	0.972307	1	811|821	http://www.reactome.org/cgi-bin/eventbrowser_st_id?ST_ID=REACT_75820
Immune System	Reactome	REACT_6900	15	1156	0.984223	1	821|3689|6288|596|3683|4790|5153|2353|811|5136|1385|801|7099|3676|3725	http://www.reactome.org/cgi-bin/eventbrowser_st_id?ST_ID=REACT_6900
Generic Transcription Pathway	Reactome	REACT_12627	4	458	0.986941	1	5054|5468|2099|367	http://www.reactome.org/cgi-bin/eventbrowser_st_id?ST_ID=REACT_12627
Membrane Trafficking	Reactome	REACT_11123	1	207	0.987335	1	801	http://www.reactome.org/cgi-bin/eventbrowser_st_id?ST_ID=REACT_11123
Organelle biogenesis and maintenance	Reactome	REACT_264135	2	329	0.992346	1	1385|801	http://www.reactome.org/cgi-bin/eventbrowser_st_id?ST_ID=REACT_264135
Chromatin organization	Reactome	REACT_264155	1	242	0.993935	1	3066	http://www.reactome.org/cgi-bin/eventbrowser_st_id?ST_ID=REACT_264155
Chromatin modifying enzymes	Reactome	REACT_264165	1	242	0.993935	1	3066	http://www.reactome.org/cgi-bin/eventbrowser_st_id?ST_ID=REACT_264165
Cytokine Signaling in Immune system	Reactome	REACT_75790	1	300	0.998211	1	4790	http://www.reactome.org/cgi-bin/eventbrowser_st_id?ST_ID=REACT_75790
Signaling by Wnt	Reactome	REACT_11045	1	317	0.998749	1	801	http://www.reactome.org/cgi-bin/eventbrowser_st_id?ST_ID=REACT_11045
Gene Expression	Reactome	REACT_71	5	1164	1	1	5054|5468|2099|3066|367	http://www.reactome.org/cgi-bin/eventbrowser_st_id?ST_ID=REACT_71
