# Supplementary material for: Network-Based Approach to Identify Potential Targets and Drugs that Promote Neuroprotection and Neurorepair in Acute Ischemic Stroke
Source: Sci Rep. 2017 Jan 5;7:40137. doi: 10.1038/srep40137 (PMC5215297; doi:10.1038/srep40137)
Supplement: Supplementary Dataset 7 [file srep40137-s35.xls]

## Sheet: Sheet2
Module	Term	Corrected P-Value	P-Value
46	Retinoid cycle disease events	0.0184118	0.00109662
46	The canonical retinoid cycle in rods (twilight vision)	0.0233159	0.00168108
46	Visual phototransduction	0.049357	0.00685566
46	Diseases associated with visual transduction	0.049357	0.00685566
50	Thyroxine biosynthesis	0.0075824	0.000658095
50	Amine-derived hormones	0.0106236	0.00124277
50	Detoxification of Reactive Oxygen Species	0.0141818	0.00190018
50	Metabolism of amino acids and derivatives	0.0469527	0.0136721
56	Metabolism of polyamines	1.19156e-18	7.56546e-21
56	Metabolism of amino acids and derivatives	4.37039e-11	9.71198e-13
56	Methionine salvage pathway	7.43272e-10	3.77535e-11
56	Sulfur amino acid metabolism	3.96267e-08	3.64817e-09
56	Metabolism	5.85696e-05	8.55302e-06
58	Glycerophospholipid biosynthesis	1.81581e-39	7.0654e-42
58	Metabolism of lipids and lipoproteins	3.89224e-38	2.27173e-40
58	Phospholipid metabolism	2.20674e-34	2.0393e-36
58	Acyl chain remodelling of PC	4.74426e-28	6.92255e-30
58	Acyl chain remodelling of PE	1.85813e-23	3.70542e-25
58	Arachidonic acid metabolism	8.254e-21	2.04744e-22
58	Acyl chain remodelling of PI	2.71787e-20	7.27057e-22
58	Metabolism	1.39354e-18	3.93119e-20
58	Acyl chain remodelling of PG	4.24673e-18	1.25997e-19
58	Acyl chain remodelling of PS	4.24673e-18	1.25997e-19
58	Synthesis of PA	1.12375e-17	3.5527e-19
58	Synthesis of Leukotrienes (LT) and Eoxins (EX)	3.46928e-14	1.18118e-15
58	Hydrolysis of LPC	2.70289e-08	1.41981e-09
58	Miscellaneous substrates	9.30025e-08	5.15675e-09
58	Fatty acids	2.5938e-07	1.47605e-08
58	Synthesis of PG	6.7417e-07	4.51144e-08
58	Defective CYP27A1 causes Cerebrotendinous xanthomatosis (CTX)	6.7417e-07	4.72181e-08
58	Phase 1 - Functionalization of compounds	6.7417e-07	4.72181e-08
58	Defective TBXAS1 causes Ghosal hematodiaphyseal dysplasia (GHDD)	6.7417e-07	4.72181e-08
58	Defective CYP27B1 causes Rickets vitamin D-dependent 1A (VDDR1A)	6.7417e-07	4.72181e-08
58	Defective CYP21A2 causes Adrenal hyperplasia 3 (AH3)	6.7417e-07	4.72181e-08
58	Defective CYP11B2 causes Corticosterone methyloxidase 1 deficiency (CMO-1 deficiency)	6.7417e-07	4.72181e-08
58	Defective CYP1B1 causes Glaucoma	6.7417e-07	4.72181e-08
58	Defective CYP17A1 causes Adrenal hyperplasia 5 (AH5)	6.7417e-07	4.72181e-08
58	Defective CYP11B1 causes Adrenal hyperplasia 4 (AH4)	6.7417e-07	4.72181e-08
58	Defective CYP4F22 causes Ichthyosis, congenital, autosomal recessive 5 (ARCI5)	6.7417e-07	4.72181e-08
58	Defective CYP2U1 causes Spastic paraplegia 56, autosomal recessive (SPG56)	6.7417e-07	4.72181e-08
58	Defective CYP7B1 causes Spastic paraplegia 5A, autosomal recessive (SPG5A) and Congenital bile acid synthesis defect 3 (CBAS3)	6.7417e-07	4.72181e-08
58	Defective CYP11A1 causes Adrenal insufficiency, congenital, with 46,XY sex reversal (AICSR)	6.7417e-07	4.72181e-08
58	Defective CYP19A1 causes Aromatase excess syndrome (AEXS)	6.7417e-07	4.72181e-08
58	Defective CYP24A1 causes Hypercalcemia, infantile (HCAI)	6.7417e-07	4.72181e-08
58	Defective FMO3 causes Trimethylaminuria (TMAU)	6.7417e-07	4.72181e-08
58	Defective MAOA causes Brunner syndrome (BRUNS)	6.7417e-07	4.72181e-08
58	Defective CYP26C1 causes Focal facial dermal dysplasia 4 (FFDD4)	6.7417e-07	4.72181e-08
58	Defective CYP26B1 causes Radiohumeral fusions with other skeletal and craniofacial anomalies (RHFCA)	6.7417e-07	4.72181e-08
58	Defective CYP2R1 causes Rickets vitamin D-dependent 1B (VDDR1B)	6.7417e-07	4.72181e-08
58	Cytochrome P450 - arranged by substrate type	1.42265e-06	1.07786e-07
58	Eicosanoids	2.74675e-06	2.11083e-07
58	Synthesis of Lipoxins (LX)	1.09307e-05	9.14436e-07
58	Role of phospholipids in phagocytosis	3.5532e-05	3.11078e-06
58	Biological oxidations	0.000233204	2.27987e-05
58	Synthesis of 5-eicosatetraenoic acids	0.000436471	4.47935e-05
58	Linoleic acid (LA) metabolism	0.000436471	4.47935e-05
58	Synthesis of 12-eicosatetraenoic acid derivatives	0.000436471	4.47935e-05
58	Synthesis of (16-20)-hydroxyeicosatetraenoic acids (HETE)	0.00104221	0.000115175
58	alpha-linolenic acid (ALA) metabolism	0.00132449	0.000148811
58	alpha-linolenic (omega3) and linoleic (omega6) acid metabolism	0.00132449	0.000148811
58	Synthesis of PE	0.00202876	0.00023386
58	Triglyceride Biosynthesis	0.00409949	0.000516424
58	Fcgamma receptor (FCGR) dependent phagocytosis	0.00500387	0.000669291
58	Synthesis of PC	0.00558826	0.00075833
58	Synthesis of 15-eicosatetraenoic acid derivatives	0.012288	0.00182886
58	Acyl chain remodeling of CL	0.012288	0.00182886
62	Defective GIF causes intrinsic factor deficiency	1.13338e-07	3.05683e-09
62	Defects in cobalamin (B12) metabolism	1.13338e-07	3.05683e-09
62	Defective LMBRD1 causes methylmalonic aciduria and homocystinuria type cblF	1.13338e-07	3.05683e-09
62	Defective MMADHC causes methylmalonic aciduria and homocystinuria type cblD	1.13338e-07	3.05683e-09
62	Defective TCN2 causes hereditary megaloblastic anemia	1.13338e-07	3.05683e-09
62	Defects in biotin (Btn) metabolism	1.13338e-07	3.05683e-09
62	Metabolism of vitamins and cofactors	1.13338e-07	3.05683e-09
62	Defective BTD causes biotidinase deficiency	1.13338e-07	3.05683e-09
62	Defective CD320 causes methylmalonic aciduria	1.13338e-07	3.05683e-09
62	Defects in vitamin and cofactor metabolism	1.13338e-07	3.05683e-09
62	Metabolism of water-soluble vitamins and cofactors	1.13338e-07	3.05683e-09
62	Defective MMAA causes methylmalonic aciduria type cblA	1.13338e-07	3.05683e-09
62	Defective MMACHC causes methylmalonic aciduria and homocystinuria type cblC	1.13338e-07	3.05683e-09
62	Defective MMAB causes methylmalonic aciduria type cblB	1.13338e-07	3.05683e-09
62	Defective MTRR causes methylmalonic aciduria and homocystinuria type cblE	1.13338e-07	3.05683e-09
62	Defective HLCS causes multiple carboxylase deficiency	1.13338e-07	3.05683e-09
62	Defective MUT causes methylmalonic aciduria mut type	1.13338e-07	3.05683e-09
62	Defective MTR causes methylmalonic aciduria and homocystinuria type cblG	1.13338e-07	3.05683e-09
62	Defective AMN causes hereditary megaloblastic anemia 1	1.13338e-07	3.05683e-09
62	Defective CUBN causes hereditary megaloblastic anemia 1	1.13338e-07	3.05683e-09
62	Sulfide oxidation to sulfate	1.6623e-05	8.10458e-07
62	Ligand-gated ion channel transport	1.8125e-05	9.21289e-07
62	Degradation of cysteine and homocysteine	4.1627e-05	2.37499e-06
62	Sulfur amino acid metabolism	0.000532778	4.08979e-05
62	Metabolism	0.00480305	0.000498241
62	Ion channel transport	0.00822468	0.000921437
64	Neuronal System	1.11153e-33	3.9526e-36
64	Transmission across Chemical Synapses	4.09662e-28	2.70541e-30
64	Neurotransmitter Receptor Binding And Downstream Transmission In The Postsynaptic Cell	1.82071e-22	2.12733e-24
64	Activation of NMDA receptor upon glutamate binding and postsynaptic events	1.35985e-18	1.72702e-20
64	Glutamate Binding, Activation of AMPA Receptors and Synaptic Plasticity	2.63025e-18	3.54085e-20
64	Trafficking of AMPA receptors	2.63025e-18	3.54085e-20
64	Unblocking of NMDA receptor, glutamate binding and activation	2.98805e-17	4.17432e-19
64	Depolarization of the Presynaptic Terminal Triggers the Opening of Calcium Channels	6.95741e-14	1.21936e-15
64	Post NMDA receptor activation events	8.96624e-14	1.61697e-15
64	Ras activation uopn Ca2+ infux through NMDA receptor	2.26809e-12	4.55116e-14
64	CREB phosphorylation through the activation of CaMKII	2.77524e-11	5.85077e-13
64	Regulation of insulin secretion	2.92999e-11	6.32587e-13
64	CREB phosphorylation through the activation of Ras	7.69497e-11	1.71998e-12
64	Sperm Motility And Taxes	4.99141e-10	1.21711e-11
64	Integration of energy metabolism	1.0094e-09	2.58953e-11
64	NCAM1 interactions	2.83724e-08	8.28759e-10
64	Rap1 signalling	1.96626e-07	6.49262e-09
64	Reproduction	2.23204e-07	7.5403e-09
64	Fertilization	2.23204e-07	7.5403e-09
64	NCAM signaling for neurite out-growth	1.84106e-06	7.11244e-08
64	PKA activation	5.61644e-06	2.28252e-07
64	PKA activation in glucagon signalling	7.42571e-06	3.05554e-07
64	PKA-mediated phosphorylation of CREB	7.42571e-06	3.05554e-07
64	Ca2+ activated K+ channels	1.19655e-05	5.34905e-07
64	Glucagon-like Peptide-1 (GLP1) regulates insulin secretion	4.85698e-05	2.44268e-06
64	DARPP-32 events	4.93298e-05	2.49343e-06
64	Vasopressin regulates renal water homeostasis via Aquaporins	5.39632e-05	2.80987e-06
64	Calmodulin induced events	6.79238e-05	3.62306e-06
64	CaM pathway	6.79238e-05	3.62306e-06
64	Ca-dependent events	9.32062e-05	5.13735e-06
64	cGMP effects	0.000114305	6.4785e-06
64	Transmembrane transport of small molecules	0.000123754	7.07255e-06
64	Aquaporin-mediated transport	0.000131902	7.76002e-06
64	Glucagon signaling in metabolic regulation	0.000140262	8.33661e-06
64	DAG and IP3 signaling	0.000140262	8.33661e-06
64	Potassium Channels	0.000148388	8.89497e-06
64	EGFR interacts with phospholipase C-gamma	0.000183003	1.12489e-05
64	PLC-gamma1 signalling	0.000183003	1.12489e-05
64	Axon guidance	0.000206984	1.29602e-05
64	PLCG1 events in ERBB2 signaling	0.000206984	1.29858e-05
64	HSF1-dependent transactivation	0.000293543	1.88637e-05
64	Nitric oxide stimulates guanylate cyclase	0.000348193	2.27294e-05
64	Activation of Ca-permeable Kainate Receptor	0.000554063	3.82792e-05
64	Ionotropic activity of Kainate Receptors	0.000554063	3.82792e-05
64	Hormone-sensitive lipase (HSL)-mediated triacylglycerol hydrolysis	0.000554063	3.82792e-05
64	Trafficking of GluR2-containing AMPA receptors	0.000554063	3.82792e-05
64	PLC beta mediated events	0.000582554	4.05435e-05
64	G-protein mediated events	0.000644579	4.53514e-05
64	Adrenaline,noradrenaline inhibits insulin secretion	0.00073311	5.21389e-05
64	Phospholipase C-mediated cascade	0.000867385	6.25698e-05
64	PKA-mediated phosphorylation of key metabolic factors	0.00135504	0.000102221
64	Cellular response to heat stress	0.00240828	0.000190852
64	CREB phosphorylation through the activation of Adenylate Cyclase	0.00268726	0.000215008
64	Opioid Signalling	0.0084842	0.000827517
64	Factors involved in megakaryocyte development and platelet production	0.00911292	0.000902728
64	Inwardly rectifying K+ channels	0.00917024	0.000913064
64	Organic cation/anion/zwitterion transport	0.00945908	0.000949031
64	Activation of Kainate Receptors upon glutamate binding	0.0100617	0.00101716
64	Developmental Biology	0.0119483	0.00126251
64	Downstream signaling of activated FGFR	0.0177249	0.00201054
64	Stimuli-sensing channels	0.0180901	0.00205851
64	Lipid digestion, mobilization, and transport	0.0187948	0.00216734
64	Signaling by FGFR	0.0253256	0.00306198
64	Activation of RAS in B cells	0.0254861	0.00310727
64	Downstream signal transduction	0.0258805	0.00317508
64	Hemostasis	0.0270019	0.00334694
64	Signaling by ERBB2	0.0282057	0.00353359
64	DAP12 signaling	0.0282057	0.00353359
64	Platelet homeostasis	0.0289325	0.00363769
64	NGF signalling via TRKA from the plasma membrane	0.0290588	0.00366917
64	Hedgehog 'off' state	0.0290588	0.00368287
64	NrCAM interactions	0.0387746	0.00523954
64	@@Signaling by FGFR in disease	0.0400589	0.00545379
64	DAP12 interactions	0.0412651	0.00562849
64	Signaling by Overexpressed Wild-Type EGFR in Cancer	0.0421836	0.00580735
64	Signaling by EGFR	0.0421836	0.00580735
64	Signaling by EGFR in Cancer	0.0439816	0.00617775
64	Signaling by EGFRvIII in Cancer	0.0439816	0.00617775
64	Signaling by Ligand-Responsive EGFR Variants in Cancer	0.0439816	0.00617775
64	Organic cation transport	0.045343	0.00649567
64	Ion channel transport	0.0466358	0.00676599
94	Toll-Like Receptors Cascades	1.9958e-19	6.9419e-23
94	MyD88:Mal cascade initiated on plasma membrane	2.10195e-14	5.84891e-17
94	Toll Like Receptor TLR6:TLR2 Cascade	2.10195e-14	5.84891e-17
94	Toll Like Receptor 4 (TLR4) Cascade	2.8878e-14	8.53785e-17
94	Toll Like Receptor TLR1:TLR2 Cascade	3.08739e-14	1.02018e-16
94	Toll Like Receptor 2 (TLR2) Cascade	3.08739e-14	1.02018e-16
94	Activated TLR4 signalling	3.78439e-14	1.38212e-16
94	Innate Immune System	7.76927e-13	3.51306e-15
94	Interleukin-1 signaling	2.08523e-12	9.93861e-15
94	Activation of Matrix Metalloproteinases	1.10973e-11	6.9479e-14
94	TRAF6 mediated induction of NFkB and MAP kinases upon TLR7/8 or 9 activation	4.20359e-11	2.97871e-13
94	Toll Like Receptor 7/8 (TLR7/8) Cascade	5.5434e-11	4.1455e-13
94	MyD88 dependent cascade initiated on endosome	5.5434e-11	4.1455e-13
94	Toll Like Receptor 9 (TLR9) Cascade	8.57711e-11	6.71252e-13
94	Degradation of the extracellular matrix	3.0203e-10	2.7314e-12
94	Signaling by Interleukins	1.16766e-09	1.32114e-11
94	Toll Like Receptor 5 (TLR5) Cascade	2.34135e-09	3.05394e-11
94	Toll Like Receptor 10 (TLR10) Cascade	2.34135e-09	3.05394e-11
94	MyD88 cascade initiated on plasma membrane	2.34135e-09	3.05394e-11
94	Immune System	7.31875e-09	1.06917e-10
94	Extracellular matrix organization	5.56306e-08	9.09439e-10
94	Collagen degradation	7.33647e-08	1.27591e-09
94	Toll Like Receptor 3 (TLR3) Cascade	1.15261e-07	2.11531e-09
94	TRIF-mediated TLR3/TLR4 signaling	1.15261e-07	2.11531e-09
94	MyD88-independent cascade	1.15261e-07	2.11531e-09
94	TAK1 activates NFkB by phosphorylation and activation of IKKs complex	2.88828e-07	5.72633e-09
94	Advanced glycosylation endproduct receptor signaling	8.86204e-06	2.72797e-07
94	Trafficking and processing of endosomal TLR	8.86204e-06	2.72797e-07
94	DEx/H-box helicases activate type I IFN and inflammatory cytokines production	8.86204e-06	2.72797e-07
94	ZBP1(DAI) mediated induction of type I IFNs	1.6527e-05	5.43234e-07
94	TRAF6 mediated IRF7 activation in TLR7/8 or 9 signaling	2.1278e-05	7.21602e-07
94	Cytokine Signaling in Immune system	5.84125e-05	2.3365e-06
94	RIP-mediated NFkB activation via ZBP1	6.56594e-05	2.68347e-06
94	TRAF6 mediated NF-kB activation	0.000119576	5.17816e-06
94	Cell surface interactions at the vascular wall	0.000161416	7.29881e-06
94	Basigin interactions	0.000167101	7.70117e-06
94	Cytosolic sensors of pathogen-associated DNA	0.000354906	1.85786e-05
94	TRIF-mediated programmed cell death	0.00102636	6.24741e-05
94	IRAK1 recruits IKK complex	0.00238812	0.000169037
94	IRAK1 recruits IKK complex upon TLR7/8 or 9 stimulation	0.00238812	0.000169037
94	TRAF6 mediated induction of TAK1 complex	0.00281784	0.000208765
94	Activation of IRF3/IRF7 mediated by TBK1/IKK epsilon	0.00391423	0.000307692
94	Interleukin-1 processing	0.00462512	0.000383684
94	Pyruvate metabolism	0.00658899	0.000599312
94	IKK complex recruitment mediated by RIP1	0.00953264	0.000918449
94	RIG-I/MDA5 mediated induction of IFN-alpha/beta pathways	0.0181761	0.00200095
94	Beta defensins	0.0342846	0.00438843
94	Nicotinamide salvaging	0.0353888	0.00457284
94	JNK (c-Jun kinases) phosphorylation and activation mediated by activated human TAK1	0.0372438	0.00489028
94	activated TAK1 mediates p38 MAPK activation	0.0412162	0.00552655
94	Pyruvate metabolism and Citric Acid (TCA) cycle	0.0414423	0.00556408
97	Immune System	2.5421e-07	8.17788e-09
97	Cytokine Signaling in Immune system	7.86073e-07	2.7978e-08
97	Interleukin receptor SHC signaling	0.000191413	1.205e-05
97	Signaling by Interleukins	0.000265489	1.74448e-05
97	Activation of the AP-1 family of transcription factors	0.00038146	2.58484e-05
97	Interleukin-2 signaling	0.00101953	7.60633e-05
97	G beta:gamma signalling through PI3Kgamma	0.00117104	8.9073e-05
97	Platelet activation, signaling and aggregation	0.00122138	9.36309e-05
97	Interleukin-3, 5 and GM-CSF signaling	0.00124683	9.61505e-05
97	GPVI-mediated activation cascade	0.0014092	0.000111517
97	G-protein beta:gamma signalling	0.0014092	0.000111517
97	Fc epsilon receptor (FCERI) signaling	0.00179373	0.000148966
97	Cellular responses to stress	0.00296504	0.00026383
97	Cellular Senescence	0.00309986	0.000277241
97	Innate Immune System	0.00381369	0.000358485
97	FCERI mediated Ca+2 mobilization	0.00436957	0.000420416
97	MAPK targets/ Nuclear events mediated by MAP kinases	0.00475325	0.000460902
97	Toll-Like Receptors Cascades	0.00594538	0.0005982
97	MyD88 cascade initiated on plasma membrane	0.00703017	0.000728199
97	Toll Like Receptor 5 (TLR5) Cascade	0.00703017	0.000728199
97	Toll Like Receptor 10 (TLR10) Cascade	0.00703017	0.000728199
97	Hemostasis	0.00777621	0.00081612
97	FCERI mediated MAPK activation	0.00980392	0.00107814
97	Senescence-Associated Secretory Phenotype (SASP)	0.0141332	0.00166709
97	Interferon Signaling	0.0170937	0.0020943
97	Toll Like Receptor 4 (TLR4) Cascade	0.0224589	0.00288999
97	MAP kinase activation in TLR cascade	0.0224842	0.00289838
97	Signaling by FGFR1 fusion mutants	0.0253643	0.00335552
97	Growth hormone receptor signaling	0.0354906	0.00533528
97	Signaling by FGFR1 mutants	0.0424069	0.00672436
97	TRAF6 mediated induction of NFkB and MAP kinases upon TLR7/8 or 9 activation	0.0474627	0.00771078
97	MyD88 dependent cascade initiated on endosome	0.0497804	0.00820019
97	Toll Like Receptor 7/8 (TLR7/8) Cascade	0.0497804	0.00820019
103	Intrinsic Pathway for Apoptosis	2.61958e-22	2.63341e-25
103	Programmed Cell Death	4.22505e-17	1.69894e-19
103	Apoptosis	9.75202e-17	4.90175e-19
103	Inflammasomes	2.24917e-13	2.26104e-15
103	Nucleotide-binding domain, leucine rich repeat containing receptor (NLR) signaling pathways	2.88444e-12	3.4071e-14
103	BH3-only proteins associate with and inactivate anti-apoptotic BCL-2 members	6.07438e-12	7.48038e-14
103	Activation of BH3-only proteins	1.13751e-10	1.91539e-12
103	Apoptotic factor-mediated response	9.13096e-09	2.04236e-10
103	SMAC-mediated dissociation of IAP:caspase complexes	1.60637e-07	4.31973e-09
103	SMAC-mediated apoptotic response	1.60637e-07	4.31973e-09
103	SMAC binds to IAPs	1.60637e-07	4.31973e-09
103	The NLRP3 inflammasome	3.18955e-06	1.01803e-07
103	Activation of BAD and translocation to mitochondria	7.49777e-06	2.50617e-07
103	Innate Immune System	8.75992e-06	2.97208e-07
103	Activation of caspases through apoptosome-mediated cleavage	8.9143e-06	3.06926e-07
103	Cytochrome c-mediated apoptotic response	8.9143e-06	3.06926e-07
103	p75 NTR receptor-mediated signalling	9.72366e-06	3.37237e-07
103	NADE modulates death signalling	1.43544e-05	5.08664e-07
103	Cell death signalling via NRAGE, NRIF and NADE	1.8015e-05	6.42909e-07
103	Signalling by NGF	3.25573e-05	1.19461e-06
103	AKT phosphorylates targets in the cytosol	0.00014412	5.54168e-06
103	Negative regulation of the PI3K/AKT network	0.00112845	5.61531e-05
103	PI3K/AKT activation	0.00117392	5.95957e-05
103	Role of DCC in regulating apoptosis	0.00180758	9.63075e-05
103	Caspase-mediated cleavage of cytoskeletal proteins	0.00271728	0.000151605
103	Apoptotic cleavage of cellular proteins	0.00322093	0.00018699
103	NRAGE signals death through JNK	0.00669001	0.000445553
103	PI-3K cascade	0.00696122	0.000472362
103	PI3K events in ERBB2 signaling	0.00696122	0.000472362
103	PI3K events in ERBB4 signaling	0.00696122	0.000472362
103	PIP3 activates AKT signaling	0.00696122	0.000472362
103	PI3K/AKT Signaling in Cancer	0.00696122	0.000472362
103	GAB1 signalosome	0.00793547	0.000548958
103	Apoptotic execution phase	0.00850244	0.000598312
103	CD28 dependent PI3K/Akt signaling	0.00901957	0.00064311
103	Role of LAT2/NTAL/LAB on calcium mobilization	0.0096613	0.000696857
103	Transmission across Electrical Synapses	0.0133622	0.00103018
103	Electric Transmission Across Gap Junctions	0.0133622	0.00103018
103	Extrinsic Pathway	0.0157388	0.00124993
103	VEGFR2 mediated vascular permeability	0.0157388	0.00124993
103	Signaling by FGFR in disease	0.0166767	0.00134537
103	p75NTR negatively regulates cell cycle via SC1	0.0168937	0.00136712
103	CD28 co-stimulation	0.0199365	0.00165344
103	deactivation of the beta-catenin transactivating complex	0.0248538	0.00212997
103	Immune System	0.0250714	0.00216122
103	AKT phosphorylates targets in the nucleus	0.0251762	0.00217658
103	Constitutive PI3K/AKT Signaling in Cancer	0.0259772	0.00225236
103	Signaling by SCF-KIT	0.0283613	0.00260876
103	NOD1/2 Signaling Pathway	0.0290181	0.00268375
103	NGF signalling via TRKA from the plasma membrane	0.0317004	0.0029876
103	Downstream signaling of activated FGFR	0.034147	0.00325734
103	Signaling by ERBB4	0.0359392	0.00356801
103	Downregulation of ERBB2:ERBB3 signaling	0.0414576	0.0043196
103	@@Signaling by FGFR	0.0425279	0.00449969
103	Downstream signal transduction	0.0435263	0.0046272
103	DAP12 signaling	0.0464999	0.00502512
103	Signaling by ERBB2	0.0464999	0.00502512
114	Negative regulators of RIG-I/MDA5 signaling	0.000312619	2.11348e-05
114	Immune System	0.000873796	6.31758e-05
114	RIG-I/MDA5 mediated induction of IFN-alpha/beta pathways	0.00154274	0.000117335
114	Antigen processing: Ubiquitination & Proteasome degradation	0.0079404	0.000800601
114	Class I MHC mediated antigen processing & presentation	0.0106116	0.00116578
114	Innate Immune System	0.0392723	0.00538381
114	Adaptive Immune System	0.0441945	0.00614158
121	Signaling by NOTCH	2.03835e-33	2.19257e-36
121	Signaling by NOTCH1 in Cancer	1.38188e-25	4.95474e-28
121	Signaling by NOTCH1	1.38188e-25	4.95474e-28
121	Signaling by NOTCH1 t(7;9)(NOTCH1:M1580_K2555) Translocation Mutant	1.38188e-25	4.95474e-28
121	Signaling by NOTCH1 HD+PEST Domain Mutants in Cancer	1.38188e-25	4.95474e-28
121	FBXW7 Mutants and NOTCH1 in Cancer	1.38188e-25	4.95474e-28
121	Signaling by NOTCH1 HD Domain Mutants in Cancer	1.38188e-25	4.95474e-28
121	Signaling by NOTCH1 PEST Domain Mutants in Cancer	1.38188e-25	4.95474e-28
121	Activated NOTCH1 Transmits Signal to the Nucleus	7.50842e-25	2.96137e-27
121	Signaling by NOTCH2	7.50705e-23	4.0375e-25
121	Constitutive Signaling by NOTCH1 PEST Domain Mutants	4.12031e-21	2.51148e-23
121	Constitutive Signaling by NOTCH1 HD+PEST Domain Mutants	4.12031e-21	2.51148e-23
121	NOTCH2 Activation and Transmission of Signal to the Nucleus	5.44528e-18	3.51435e-20
121	Signaling by NOTCH3	9.3443e-17	6.70083e-19
121	Signaling by NOTCH4	9.3443e-17	6.70083e-19
121	Constitutive Signaling by NOTCH1 HD Domain Mutants	3.77714e-12	2.84403e-14
121	Constitutive Signaling by NOTCH1 t(7;9)(NOTCH1:M1580_K2555) Translocation Mutant	2.30916e-10	1.8215e-12
121	Pre-NOTCH Processing in the Endoplasmic Reticulum	8.05087e-09	7.50529e-11
121	Pre-NOTCH Expression and Processing	1.00119e-08	9.69244e-11
121	Regulated proteolysis of p75NTR	5.91201e-08	6.35928e-10
121	Pre-NOTCH Processing in Golgi	6.7843e-07	1.02166e-08
121	NOTCH2 intracellular domain regulates transcription	3.96267e-06	7.38828e-08
121	Notch-HLH transcription pathway	5.35375e-06	1.01739e-07
121	NRIF signals cell death from the nucleus	8.75585e-06	1.82087e-07
121	Nuclear signaling by ERBB4	1.63319e-05	4.15763e-07
121	EPH-ephrin mediated repulsion of cells	5.99297e-05	1.84796e-06
121	Pre-NOTCH Transcription and Translation	9.27516e-05	3.02631e-06
121	NOTCH1 Intracellular Domain Regulates Transcription	0.00046729	2.1111e-05
121	p75 NTR receptor-mediated signalling	0.000668795	3.26125e-05
121	Regulation of gene expression in late stage (branching morphogenesis) pancreatic bud precursor cells	0.000684565	3.38723e-05
121	EPH-Ephrin signaling	0.000997789	5.58103e-05
121	Regulation of beta-cell development	0.00113809	6.78525e-05
121	Signal Transduction	0.00113809	6.80075e-05
121	Cell death signalling via NRAGE, NRIF and NADE	0.00140566	8.76963e-05
121	Degradation of the extracellular matrix	0.0025854	0.000177057
121	Signaling by ERBB4	0.00532392	0.00041614
121	Developmental Biology	0.0104309	0.000961965
144	Class C/3 (Metabotropic glutamate/pheromone receptors)	5.96892e-13	5.52678e-15
144	G alpha (i) signalling events	8.24087e-07	3.81522e-08
144	Defective ACTH causes Obesity and Pro-opiomelanocortinin deficiency (POMCD)	1.16277e-06	6.24451e-08
144	GPCR ligand binding	1.16277e-06	6.24451e-08
144	Metabolic disorders of biological oxidation enzymes	9.47459e-06	5.61457e-07
144	GPCR downstream signaling	7.79407e-05	7.79407e-06
144	Signaling by GPCR	0.000154584	1.66035e-05
144	Disease	0.00394233	0.000678957
144	Signal Transduction	0.00569733	0.00103396
150	Initial triggering of complement	2.46175e-10	1.11898e-12
150	Complement cascade	2.21585e-09	2.01441e-11
150	Lectin pathway of complement activation	3.29764e-07	5.99571e-09
150	Creation of C4 and C2 activators	1.90144e-06	3.88931e-08
150	Innate Immune System	0.000116238	8.62107e-06
150	Activation of C3 and C5	0.000130706	1.03971e-05
150	Regulation of Complement cascade	0.000788802	8.06729e-05
150	Immune System	0.00200937	0.000245105
150	Scavenging by Class A Receptors	0.0374541	0.00970401
151	Stimuli-sensing channels	0.00119306	2.24399e-05
151	Ion channel transport	0.00205564	6.44401e-05
151	Transmembrane transport of small molecules	0.0114429	0.000825038
193	Formation of Fibrin Clot (Clotting Cascade)	1.23786e-31	1.80446e-34
193	Intrinsic Pathway	9.09488e-22	3.53542e-24
193	Hemostasis	7.66591e-20	4.84241e-22
193	Gamma-carboxylation, transport, and amino-terminal cleavage of proteins	7.49739e-15	1.05648e-16
193	Common Pathway	1.09127e-14	1.69683e-16
193	Removal of aminoterminal propeptides from gamma-carboxylated proteins	2.06898e-13	3.51868e-15
193	Gamma-carboxylation of protein precursors	2.06898e-13	3.51868e-15
193	Dissolution of Fibrin Clot	1.61289e-12	2.89975e-14
193	Transport of gamma-carboxylated protein precursors from the endoplasmic reticulum to the Golgi apparatus	1.01897e-11	2.12904e-13
193	Gamma carboxylation, hypusine formation and arylsulfatase activation	2.36271e-11	5.05147e-13
193	Platelet activation, signaling and aggregation	3.03402e-08	8.99297e-10
193	GP1b-IX-V activation signalling	9.57104e-08	3.39498e-09
193	Post-translational protein modification	2.19341e-07	8.31323e-09
193	Platelet Adhesion to exposed collagen	6.37651e-07	2.57167e-08
193	Platelet Aggregation (Plug Formation)	7.38655e-07	3.05081e-08
193	Platelet degranulation	3.02704e-06	1.3532e-07
193	Response to elevated platelet cytosolic Ca2+	4.37803e-06	1.99968e-07
193	Metabolism of proteins	8.45264e-05	4.48534e-06
193	Extrinsic Pathway	0.000198786	1.13151e-05
193	Activation of Matrix Metalloproteinases	0.000300703	1.85647e-05
193	Cell surface interactions at the vascular wall	0.00161971	0.000117268
193	Regulation of Insulin-like Growth Factor (IGF) transport and uptake by Insulin-like Growth Factor Binding Proteins (IGFBPs)	0.00226152	0.000168131
193	Extracellular matrix organization	0.0165693	0.00154956
193	Orphan transporters	0.0196045	0.00190983
193	Degradation of the extracellular matrix	0.0214814	0.00216066
194	Metabolism of Angiotensinogen to Angiotensins	6.68521e-11	3.7898e-14
194	Peptide hormone metabolism	6.63505e-08	3.00909e-10
194	Dissolution of Fibrin Clot	3.53246e-05	4.23093e-07
194	Metabolism of proteins	0.00201604	4.68582e-05
194	Degradation of the extracellular matrix	0.00549599	0.00019317
194	Intrinsic Pathway	0.0063479	0.000230309
194	Activation of Matrix Metalloproteinases	0.0105893	0.000438219
194	Formation of Fibrin Clot (Clotting Cascade)	0.0151237	0.00067731
194	Hemostasis	0.0252422	0.00147389
194	Extracellular matrix organization	0.0323256	0.00207075
198	Scavenging of heme from plasma	1.04412e-09	1.33467e-11
198	Binding and Uptake of Ligands by Scavenger Receptors	1.29014e-07	2.28344e-09
198	Detoxification of Reactive Oxygen Species	1.66639e-06	4.42404e-08
198	Erythrocytes take up carbon dioxide and release oxygen	1.10832e-05	3.59632e-07
198	@@Erythrocytes take up oxygen and release carbon dioxide	1.10832e-05	3.59632e-07
198	O2/CO2 exchange in erythrocytes	1.10832e-05	3.59632e-07
198	Factors involved in megakaryocyte development and platelet production	0.000848928	3.83979e-05
198	Cellular responses to stress	0.0051744	0.000310362
198	Ion transport by P-type ATPases	0.0174827	0.00140962
198	Hemostasis	0.0406147	0.00371402
198	Defective GIF causes intrinsic factor deficiency	0.0408114	0.00471737
198	Defects in cobalamin (B12) metabolism	0.0408114	0.00471737
198	Defective LMBRD1 causes methylmalonic aciduria and homocystinuria type cblF	0.0408114	0.00471737
198	Defective MMADHC causes methylmalonic aciduria and homocystinuria type cblD	0.0408114	0.00471737
198	Defective TCN2 causes hereditary megaloblastic anemia	0.0408114	0.00471737
198	Defects in biotin (Btn) metabolism	0.0408114	0.00471737
198	Metabolism of vitamins and cofactors	0.0408114	0.00471737
198	Defective BTD causes biotidinase deficiency	0.0408114	0.00471737
198	Defective CD320 causes methylmalonic aciduria	0.0408114	0.00471737
198	Defects in vitamin and cofactor metabolism	0.0408114	0.00471737
198	Metabolism of water-soluble vitamins and cofactors	0.0408114	0.00471737
198	Defective MMAA causes methylmalonic aciduria type cblA	0.0408114	0.00471737
198	Defective MMACHC causes methylmalonic aciduria and homocystinuria type cblC	0.0408114	0.00471737
198	Defective MMAB causes methylmalonic aciduria type cblB	0.0408114	0.00471737
198	Defective MTRR causes methylmalonic aciduria and homocystinuria type cblE	0.0408114	0.00471737
198	Defective HLCS causes multiple carboxylase deficiency	0.0408114	0.00471737
198	Defective MUT causes methylmalonic aciduria mut type	0.0408114	0.00471737
198	Defective MTR causes methylmalonic aciduria and homocystinuria type cblG	0.0408114	0.00471737
198	Defective AMN causes hereditary megaloblastic anemia 1	0.0408114	0.00471737
198	Defective CUBN causes hereditary megaloblastic anemia 1	0.0408114	0.00471737
200	Regulation of Insulin-like Growth Factor (IGF) transport and uptake by Insulin-like Growth Factor Binding Proteins (IGFBPs)	0.0262794	0.000536314
201	Regulation of Insulin-like Growth Factor (IGF) transport and uptake by Insulin-like Growth Factor Binding Proteins (IGFBPs)	6.27082e-17	8.21863e-20
201	Metabolism of proteins	3.50138e-07	9.17793e-10
202	Lipoprotein metabolism	1.71855e-14	2.34668e-17
202	Lipid digestion, mobilization, and transport	5.6386e-13	2.30985e-15
202	Chylomicron-mediated lipid transport	4.72443e-10	3.16814e-12
202	HDL-mediated lipid transport	1.36842e-06	4.4223e-08
202	Retinoid metabolism and transport	1.79398e-06	6.20584e-08
202	Metabolism of lipids and lipoproteins	2.18487e-06	7.75692e-08
202	Diseases associated with visual transduction	3.01965e-06	1.12704e-07
202	Visual phototransduction	3.01965e-06	1.12704e-07
202	Common Pathway	8.52338e-06	3.56919e-07
202	Binding and Uptake of Ligands by Scavenger Receptors	4.90804e-05	2.85949e-06
202	Formation of Fibrin Clot (Clotting Cascade)	4.90804e-05	2.85949e-06
202	Scavenging of heme from plasma	8.10112e-05	5.00006e-06
202	Platelet degranulation	0.000481766	3.96903e-05
202	Response to elevated platelet cytosolic Ca2+	0.00059613	4.99262e-05
202	Hemostasis	0.00215344	0.000212698
202	GRB2:SOS provides linkage to MAPK signaling for Integrins	0.00461371	0.000518701
202	p130Cas linkage to MAPK signaling for integrins	0.0051199	0.000591923
202	Retinoid cycle disease events	0.0051199	0.000591923
202	Metabolism	0.00687577	0.00083186
202	Intrinsic Pathway	0.0103351	0.00134539
202	The canonical retinoid cycle in rods (twilight vision)	0.0103351	0.00134539
202	Integrin alphaIIb beta3 signaling	0.0126433	0.00170342
202	Platelet activation, signaling and aggregation	0.0129639	0.00175251
202	PPARA activates gene expression	0.0151813	0.00208016
202	Regulation of lipid metabolism by Peroxisome proliferator-activated receptor alpha (PPARalpha)	0.0157129	0.0021885
202	Orphan transporters	0.0164617	0.00230029
202	Transmembrane transport of small molecules	0.0197802	0.00293507
202	Platelet Aggregation (Plug Formation)	0.0207621	0.00318473
202	Fatty acid, triacylglycerol, and ketone body metabolism	0.0424073	0.00788592
231	Interaction With The Zona Pellucida	9.26026e-09	6.83134e-10
231	Fertilization	9.66726e-08	8.71638e-09
231	Reproduction	9.66726e-08	8.71638e-09
231	Activation of Matrix Metalloproteinases	0.0121244	0.00467087
231	Degradation of the extracellular matrix	0.0351131	0.0169809
244	Tie2 Signaling	3.08104e-11	2.91858e-14
244	Signal attenuation	4.70642e-09	2.08052e-11
244	Insulin receptor signalling cascade	6.92016e-08	3.49614e-10
244	Cell surface interactions at the vascular wall	2.63415e-07	1.6635e-09
244	Signaling by Insulin receptor	4.76612e-07	3.31085e-09
244	Signalling to ERKs	2.07909e-06	1.70686e-08
244	SHC-related events	2.37602e-06	2.02565e-08
244	Hemostasis	2.05412e-05	2.65927e-07
244	NGF signalling via TRKA from the plasma membrane	3.68553e-05	5.13452e-07
244	NCAM signaling for neurite out-growth	3.68553e-05	5.23679e-07
244	IGF1R signaling cascade	7.78416e-05	1.49932e-06
244	Signaling by Type 1 Insulin-like Growth Factor 1 Receptor (IGF1R)	7.78416e-05	1.49932e-06
244	Signaling by SCF-KIT	9.27876e-05	1.94074e-06
244	Signalling to RAS	0.00012031	2.58322e-06
244	NCAM1 interactions	0.000346093	9.94983e-06
244	Signalling by NGF	0.000368548	1.08225e-05
244	SHC-mediated signalling	0.000419488	1.28482e-05
244	IRS-related events	0.000479086	1.49761e-05
244	IRS activation	0.000572316	1.80712e-05
244	SHC-related events triggered by IGF1R	0.000655879	2.09169e-05
244	Integrin alphaIIb beta3 signaling	0.000814621	2.80372e-05
244	Prolonged ERK activation events	0.000902337	3.21958e-05
244	Platelet Aggregation (Plug Formation)	0.0021087	9.25511e-05
244	Constitutive Signaling by EGFRvIII	0.0029594	0.000141102
244	Constitutive Signaling by Ligand-Responsive EGFR Cancer Variants	0.00507936	0.000271049
244	Downstream signal transduction	0.00635193	0.000352996
244	Signaling by ERBB2	0.00686959	0.000391697
244	ARMS-mediated activation	0.00779671	0.000460368
244	Frs2-mediated activation	0.00937539	0.000580226
244	NGF-independant TRKA activation	0.0117622	0.000753941
244	Signaling by PDGF	0.0129448	0.000858354
244	Activation of TRKA receptors	0.0147351	0.00100122
244	IRS-mediated signalling	0.0206517	0.00153241
244	Signaling by ERBB4	0.0232781	0.00181637
244	IRS-related events triggered by IGF1R	0.0232781	0.0018299
244	Signaling by FGFR mutants	0.0273613	0.00227856
244	PI3K/AKT activation	0.0287601	0.00244284
244	Tetrahydrobiopterin (BH4) synthesis, recycling, salvage and regulation	0.0354759	0.00317654
244	Regulation of KIT signaling	0.038864	0.00365058
244	Signaling by Overexpressed Wild-Type EGFR in Cancer	0.039907	0.00384327
244	Signaling by EGFR	0.039907	0.00384327
244	Signaling by EGFR in Cancer	0.0413995	0.0040393
244	Signaling by EGFRvIII in Cancer	0.0413995	0.0040393
244	Signaling by Ligand-Responsive EGFR Variants in Cancer	0.0413995	0.0040393
244	p130Cas linkage to MAPK signaling for integrins	0.0421801	0.00415541
244	VEGFA-VEGFR2 Pathway	0.0446992	0.00448827
274	Transmembrane transport of small molecules	0.0296874	0.000373096
274	Ion channel transport	0.0296874	0.000721404
274	Organic anion transporters	0.0316488	0.00208232
274	Reduction of cytosolic Ca++ levels	0.0316488	0.0025445
274	Platelet calcium homeostasis	0.0420043	0.00462179
299	Transcriptional activation of mitochondrial biogenesis	1.73707e-05	7.97735e-08
299	Mitochondrial biogenesis	1.73707e-05	1.3624e-07
299	Organelle biogenesis and maintenance	0.000651998	2.88194e-05
299	RNA Polymerase I, RNA Polymerase III, and Mitochondrial Transcription	0.00501274	0.000334182
299	Detoxification of Reactive Oxygen Species	0.0330963	0.00474342
302	Activation of DNA fragmentation factor	9.9952e-05	2.83552e-06
302	Apoptosis induced DNA fragmentation	9.9952e-05	2.83552e-06
302	Apoptotic execution phase	0.00090509	3.56796e-05
302	@@Apoptosis	0.00396491	0.000270781
302	Programmed Cell Death	0.00396491	0.000330305
302	Lysosome Vesicle Biogenesis	0.0245524	0.00391794
302	Clathrin derived vesicle budding	0.0487086	0.0101908
302	trans-Golgi Network Vesicle Budding	0.0487086	0.0101908
